# Supplementary material for: Genome and epigenome wide studies of neurological protein biomarkers in the Lothian Birth Cohort 1936
Source: Nat Commun. 2019 Jul 18;10:3160. doi: 10.1038/s41467-019-11177-x (PMC6639385; doi:10.1038/s41467-019-11177-x)
Supplement: Supplementary file 2 — Supplementary Dataset 1 [file 41467_2019_11177_MOESM2_ESM.xlsx]

## Sheet: Sheet1
All pQTLs associated with neurological biomarker levels (P < 5.4 x 10-10)
	Biomarker	pQTL	CHR	Position	Effect Allele	Other Allele	Beta	SE	P Value	Effect Allele Frequency	n	Imputation Quality
	ADAM_22	rs13233308	7	87244960	T	C	0.37657	0.05234	6.28e-13	0.4815	750	0.9998
	ADAM_22	rs2279542	7	87564497	C	G	0.44963	0.06636	1.24e-11	0.4545	750	0.64467
	ADAM_22	rs1858923	7	87221216	G	A	0.35626	0.05275	1.44e-11	0.4732	750	0.99511
	ADAM_22	rs2188526	7	87220562	T	C	0.35571	0.05272	1.5e-11	0.4731	750	0.99599
	ADAM_22	rs11763872	7	87217215	C	T	0.34794	0.05277	4.3e-11	0.5041	750	0.99406
	ADAM_22	rs28656907	7	87344022	C	T	0.49645	0.07542	4.62e-11	0.3625	750	0.53697
	ADAM_22	rs1202184	7	87213901	T	C	0.34856	0.05322	5.78e-11	0.4951	750	0.97206
	ADAM_22	7:87217263:CT_C	7	87217263	D	R	0.35078	0.05399	8.17e-11	0.4961	750	0.95243
	ADAM_22	rs12535512	7	87220334	C	T	0.34054	0.05338	1.77e-10	0.429	750	1
	ADAM_22	rs3789243	7	87220886	A	G	-0.33739	0.05294	1.86e-10	0.5032	750	0.99318
	ADAM_22	7:87217262:GC_G	7	87217262	D	R	0.34998	0.05493	1.88e-10	0.4739	750	0.91829
	ADAM_22	rs1202178	7	87207128	G	A	-0.33802	0.05325	2.18e-10	0.4885	750	0.97341
	ADAM_22	rs12670575	7	87527384	T	C	0.42152	0.06687	2.91e-10	0.4607	750	0.63097
	ADAM_22	rs7802773	7	87218347	A	G	-0.33197	0.05307	3.98e-10	0.4972	750	0.98852
	ADAM_23	rs1448903	2	207308961	G	A	0.76171	0.09012	2.86e-17	0.0886	750	0.9981
	ADAM_23	rs72933236	2	207331531	T	G	0.83641	0.10072	1e-16	0.0728	750	0.96643
	ADAM_23	rs72933238	2	207333825	G	A	0.83652	0.1008	1.05e-16	0.073	750	0.96328
	ADAM_23	2:207329307:AT_A	2	207329307	D	R	0.78377	0.09574	2.68e-16	0.097	750	0.8346
	ADAM_23	rs72933255	2	207351195	T	A	0.82235	0.10089	3.61e-16	0.0731	750	0.96175
	ADAM_23	rs72935475	2	207356894	G	A	0.81675	0.10074	5.17e-16	0.0733	750	0.96222
	ADAM_23	rs142376074	2	207361393	C	A	0.81435	0.10066	5.95e-16	0.0733	750	0.96345
	ADAM_23	rs72933222	2	207319653	T	C	0.70915	0.08925	1.93e-15	0.094	750	0.96829
	ADAM_23	rs72933203	2	207311349	A	T	0.70595	0.08886	1.95e-15	0.094	750	0.9749
	ADAM_23	rs72933248	2	207340996	C	T	0.76479	0.09767	4.87e-15	0.0794	750	0.96286
	ADAM_23	rs13429599	2	207413625	A	G	0.45801	0.06002	2.34e-14	0.2706	750	0.99852
	ADAM_23	rs72935495	2	207380895	T	C	0.71823	0.09564	5.91e-14	0.08	750	0.99087
	ADAM_23	rs72935498	2	207381708	G	A	0.71732	0.09559	6.18e-14	0.08	750	0.99162
	ADAM_23	rs72935489	2	207369889	A	T	0.80325	0.10719	6.69e-14	0.0671	750	0.9396
	ADAM_23	rs17211421	2	207386623	C	A	0.7128	0.0953	7.46e-14	0.0801	750	0.99578
	ADAM_23	rs72937508	2	207400675	G	A	0.71943	0.09706	1.24e-13	0.0793	750	0.97495
	ADAM_23	rs189038451	2	207329308	A	T	0.70911	0.09646	1.97e-13	0.0925	750	0.86346
	ADAM_23	rs17211582	2	207393778	T	C	0.77799	0.10614	2.3e-13	0.0666	750	0.95205
	ADAM_23	rs17211709	2	207395892	T	G	0.77893	0.10637	2.43e-13	0.0666	750	0.94933
	ADAM_23	rs72956630	2	207437365	G	A	0.71237	0.09759	2.88e-13	0.0786	750	0.96986
	ADAM_23	rs76058025	2	207451965	A	C	0.70648	0.09715	3.55e-13	0.0789	750	0.97118
	ADAM_23	rs28564588	2	207496342	A	G	0.69766	0.09615	3.98e-13	0.0807	750	0.96317
	ADAM_23	rs77848061	2	207460132	A	G	0.70104	0.09673	4.24e-13	0.0791	750	0.97417
	ADAM_23	rs79288729	2	207493687	T	C	0.70153	0.09688	4.45e-13	0.0791	750	0.96822
	ADAM_23	rs115052858	2	207468711	T	C	0.69579	0.09637	5.19e-13	0.0802	750	0.97433
	ADAM_23	rs80304947	2	207492292	T	C	0.69878	0.0968	5.26e-13	0.079	750	0.9698
	ADAM_23	rs67096337	2	207472983	A	G	0.68874	0.09565	6e-13	0.0814	750	0.97415
	ADAM_23	rs74971765	2	207484774	G	A	0.69149	0.09606	6.08e-13	0.0797	750	0.97724
	ADAM_23	rs68160031	2	207489365	G	T	0.69044	0.09595	6.2e-13	0.0815	750	0.96609
	ADAM_23	rs72956664	2	207489848	G	A	0.69154	0.09611	6.25e-13	0.0814	750	0.96083
	ADAM_23	rs77902263	2	207482015	T	C	0.69279	0.0963	6.29e-13	0.0794	750	0.97472
	ADAM_23	rs58847386	2	207453707	T	C	0.68245	0.09509	7.13e-13	0.0854	750	0.96677
	ADAM_23	2:207337335:A_AG	2	207337335	I	R	0.7445	0.10488	1.26e-12	0.0888	750	0.76158
	ADAM_23	rs17271603	2	207416322	T	C	0.67515	0.09533	1.42e-12	0.0831	750	0.98144
	ADAM_23	rs17212185	2	207418650	C	A	0.67448	0.09534	1.5e-12	0.0831	750	0.98106
	ADAM_23	rs72937523	2	207422325	G	A	0.67426	0.09536	1.54e-12	0.0831	750	0.98066
	ADAM_23	rs1207146	2	207313203	G	C	-0.44014	0.06229	1.6e-12	0.3088	750	0.79068
	ADAM_23	rs72956618	2	207431295	T	C	0.67406	0.09552	1.7e-12	0.083	750	0.97586
	ADAM_23	rs55833025	2	207374580	A	G	0.51937	0.07445	3.04e-12	0.1619	750	0.92653
	ADAM_23	rs72937510	2	207401123	A	T	0.5185	0.07484	4.26e-12	0.1555	750	0.95399
	ADAM_23	rs1921673	2	207324282	A	G	-0.42279	0.0615	6.23e-12	0.3069	750	0.80677
	ADAM_23	rs112774377	2	207404800	A	G	0.49786	0.07375	1.47e-11	0.1588	750	0.96146
	ADAM_23	rs13005195	2	207304600	T	C	0.39988	0.05939	1.67e-11	0.4095	750	0.81446
	ADAM_23	rs13005185	2	207304589	T	C	0.39985	0.0594	1.68e-11	0.4095	750	0.81434
	ADAM_23	2:207431203:TTAAC	2	207431203	D	R	0.49225	0.07335	1.93e-11	0.1604	750	0.96977
	ADAM_23	rs2059303	2	207367660	C	A	-0.39845	0.0594	1.98e-11	0.3365	750	0.84924
	ADAM_23	rs72956610	2	207427990	G	A	0.48817	0.07353	3.16e-11	0.1554	750	0.97964
	ADAM_23	rs3770976	2	207418594	T	C	0.48403	0.07324	3.87e-11	0.1583	750	0.98221
	ADAM_23	rs72956614	2	207429271	T	C	0.48321	0.07337	4.53e-11	0.1578	750	0.97835
	ADAM_23	rs7577671	2	207426604	G	A	0.48256	0.0733	4.61e-11	0.1581	750	0.97971
	ADAM_23	rs7598482	2	207340139	T	C	-0.38736	0.06014	1.18e-10	0.3342	750	0.81761
	ADAM_23	rs1921663	2	207461159	A	C	-0.34268	0.05326	1.24e-10	0.4681	750	0.98971
	ADAM_23	rs17730135	2	207488021	T	C	-0.34328	0.05354	1.43e-10	0.4684	750	0.98388
	ADAM_23	rs56401816	2	207488066	T	C	-0.34329	0.05354	1.44e-10	0.4684	750	0.98384
	ADAM_23	rs17786667	2	207490811	C	T	-0.34422	0.05371	1.46e-10	0.4701	750	0.97724
	ADAM_23	rs2884768	2	207477323	T	C	-0.34028	0.05312	1.49e-10	0.4675	750	0.99422
	ADAM_23	rs2059304	2	207367521	C	A	-0.37658	0.05906	1.82e-10	0.3412	750	0.85596
	ADAM_23	rs4085933	2	207470884	C	T	-0.3378	0.05321	2.17e-10	0.4728	750	0.98807
	ADAM_23	rs1991537	2	207472573	G	A	-0.33769	0.0532	2.19e-10	0.4727	750	0.98874
	ADAM_23	rs1035583	2	207326937	G	A	-0.37384	0.05893	2.24e-10	0.3768	750	0.81563
	ADAM_23	rs73054268	2	207461756	G	A	0.66183	0.10466	2.55e-10	0.0675	750	0.95052
	ADAM_23	rs56045940	2	207438776	A	C	-0.33843	0.05384	3.26e-10	0.4692	750	0.96655
	ADAM_23	2:207497263:AT_A	2	207497263	D	R	0.73029	0.11631	3.41e-10	0.057	750	0.91126
	ADAM_23	rs58356256	2	207453254	T	G	-0.33683	0.05365	3.43e-10	0.4744	750	0.97134
	ADAM_23	rs4675616	2	207439771	A	G	-0.33517	0.05358	3.98e-10	0.4713	750	0.97091
	ADAM_23	2:207412721:ATAG_	2	207412721	D	R	0.44467	0.0712	4.23e-10	0.1733	750	0.95706
	ADAM_23	rs1963365	2	207436169	A	G	-0.33375	0.05357	4.66e-10	0.4712	750	0.97045
	ADAM_23	rs1025077	2	207373828	A	G	-0.35956	0.05782	5e-10	0.3399	750	0.87848
	Alpha_2_MRAP	rs114189288	6	31483206	G	T	1.36929	0.12832	1.39e-26	0.0469	750	0.855
	Alpha_2_MRAP	rs114820425	6	31524511	A	G	1.87163	0.17955	1.93e-25	0.0225	750	0.97407
	Alpha_2_MRAP	rs143088059	6	31521457	C	T	1.87196	0.17959	1.93e-25	0.0226	750	0.97344
	Alpha_2_MRAP	rs142985952	6	31519902	A	G	1.87205	0.1796	1.93e-25	0.0226	750	0.97244
	Alpha_2_MRAP	rs149245335	6	31507937	T	C	1.87285	0.17988	2.19e-25	0.0227	750	0.96502
	Alpha_2_MRAP	rs116607188	6	31496949	T	C	1.88793	0.18139	2.27e-25	0.0226	750	0.95185
	Alpha_2_MRAP	rs11575837	6	31560670	T	C	1.94235	0.18791	4.8e-25	0.0223	750	0.90156
	Alpha_2_MRAP	rs116226697	6	31470455	C	T	1.94316	0.18851	6.47e-25	0.0223	750	0.90117
	Alpha_2_MRAP	rs139006870	6	31696321	A	G	3.00274	0.38376	5.1e-15	0.01	750	0.55594
	Alpha_2_MRAP	6:31758930:C_CA	6	31758930	I	R	2.93832	0.38127	1.29e-14	0.0182	750	0.30191
	Alpha_2_MRAP	rs138217555	6	31870943	C	T	2.80368	0.38083	1.81e-13	0.0103	750	0.5463
	Alpha_2_MRAP	rs142149274	6	31928039	G	C	2.78765	0.38408	3.93e-13	0.0106	750	0.52397
	Alpha_2_MRAP	6:32066230:G_GT	6	32066230	I	R	3.15717	0.44884	2.01e-12	0.0111	750	0.37297
	Alpha_2_MRAP	rs140204851	6	32041621	A	G	2.94936	0.42153	2.62e-12	0.0114	750	0.41039
	Alpha_2_MRAP	6:31475619:CTAGG	6	31475619	D	R	0.70182	0.10228	6.8e-12	0.1174	750	0.61534
	Alpha_2_MRAP	rs190789983	6	31816814	A	G	1.86022	0.28124	3.73e-11	0.0281	750	0.34587
	Alpha_2_MRAP	rs62395355	6	31476297	A	C	0.64393	0.09834	5.82e-11	0.1257	750	0.63111
	Alpha_2_MRAP	rs114117962	6	31577845	C	G	1.71757	0.26419	7.96e-11	0.0122	750	0.75704
	Alpha_2_MRAP	rs74434374	6	31850308	A	C	0.938	0.14478	9.26e-11	0.0504	750	0.63028
	Alpha_2_MRAP	rs114496267	6	31573382	A	G	1.59647	0.25575	4.31e-10	0.0155	750	0.63159
	CD200R1	rs79834152	3	112641212	C	T	1.83964	0.1605	2.05e-30	0.0293	750	0.93389
	CD200R1	rs16860239	3	112642851	C	T	1.83358	0.16001	2.11e-30	0.0294	750	0.93869
	CD200R1	rs74815257	3	112644331	G	A	1.83111	0.15979	2.11e-30	0.0294	750	0.94101
	CD200R1	3:112644870:CAG_C	3	112644870	D	R	1.83064	0.15977	2.14e-30	0.0294	750	0.9414
	CD200R1	rs16845099	3	112645316	T	G	1.82964	0.15969	2.15e-30	0.0294	750	0.94204
	CD200R1	3:112646053:A_AT	3	112646053	I	R	1.8285	0.15961	2.2e-30	0.0294	750	0.94294
	CD200R1	3:112648904:AT_A	3	112648904	D	R	1.82352	0.15924	2.31e-30	0.0295	750	0.94662
	CD200R1	rs1488188	3	112650627	G	C	1.82079	0.15904	2.38e-30	0.0295	750	0.9488
	CD200R1	rs60983369	3	112651346	G	C	1.82017	0.15898	2.38e-30	0.0295	750	0.94938
	CD200R1	rs79417125	3	112652570	T	A	1.81734	0.15876	2.44e-30	0.0295	750	0.95131
	CD200R1	rs57891445	3	112640536	A	G	1.65298	0.14445	2.55e-30	0.0357	750	0.93966
	CD200R1	rs10511312	3	112642196	C	G	1.64968	0.14417	2.57e-30	0.0358	750	0.9428
	CD200R1	rs16860233	3	112642122	T	C	1.65005	0.14421	2.58e-30	0.0358	750	0.9425
	CD200R1	rs16860236	3	112642209	A	C	1.64954	0.14417	2.58e-30	0.0358	750	0.94296
	CD200R1	rs79556290	3	112642572	C	T	1.64892	0.14412	2.59e-30	0.0358	750	0.94356
	CD200R1	rs72491119	3	112642967	C	G	1.64836	0.14408	2.62e-30	0.0358	750	0.94417
	CD200R1	rs76586861	3	112644221	A	G	1.64645	0.14391	2.62e-30	0.0358	750	0.94605
	CD200R1	rs72491121	3	112643952	T	C	1.64671	0.14394	2.62e-30	0.0358	750	0.94593
	CD200R1	rs77561169	3	112643193	C	T	1.6475	0.14401	2.63e-30	0.0358	750	0.94509
	CD200R1	rs76722412	3	112641202	C	T	1.65296	0.14448	2.63e-30	0.0357	750	0.93947
	CD200R1	rs75286541	3	112641201	C	T	1.65319	0.14451	2.63e-30	0.0357	750	0.93933
	CD200R1	rs16860245	3	112643743	C	T	1.64697	0.14396	2.63e-30	0.0358	750	0.94568
	CD200R1	rs72491120	3	112643403	T	G	1.64725	0.14399	2.63e-30	0.0358	750	0.9454
	CD200R1	rs16845095	3	112645039	T	C	1.64581	0.14386	2.64e-30	0.0358	750	0.94663
	CD200R1	rs16845097	3	112645052	A	C	1.64574	0.14386	2.64e-30	0.0359	750	0.94669
	CD200R1	rs72491122	3	112645277	T	C	1.64549	0.14384	2.65e-30	0.0359	750	0.94688
	CD200R1	3:112645706:G_GAA	3	112645706	I	R	1.64494	0.14379	2.65e-30	0.0359	750	0.94733
	CD200R1	rs74284587	3	112645529	T	C	1.64496	0.1438	2.65e-30	0.0359	750	0.9472
	CD200R1	rs1466873	3	112646315	A	T	1.6444	0.14377	2.71e-30	0.0359	750	0.94785
	CD200R1	rs4146748	3	112647415	A	G	1.6439	0.14373	2.71e-30	0.0359	750	0.9485
	CD200R1	3:112646258:C_CTT	3	112646258	I	R	1.64444	0.14378	2.72e-30	0.0359	750	0.94771
	CD200R1	rs2141347	3	112647512	A	C	1.64338	0.14369	2.73e-30	0.0359	750	0.94876
	CD200R1	rs74427285	3	112659504	G	T	1.80365	0.15773	2.79e-30	0.0296	750	0.96165
	CD200R1	rs10460779	3	112659863	T	C	1.80318	0.15769	2.8e-30	0.0296	750	0.96211
	CD200R1	rs183309964	3	112641502	C	A	1.85775	0.16251	2.91e-30	0.0288	750	0.9285
	CD200R1	3:112641501:CA_C	3	112641501	D	R	1.85762	0.16252	2.97e-30	0.0288	750	0.92843
	CD200R1	rs1601843	3	112669867	G	A	1.78971	0.15663	3.08e-30	0.0297	750	0.9709
	CD200R1	rs75976689	3	112667480	A	G	1.79229	0.15687	3.12e-30	0.0296	750	0.97067
	CD200R1	rs16860272	3	112667779	C	A	1.79209	0.15685	3.13e-30	0.0296	750	0.97098
	CD200R1	rs79806358	3	112670371	A	C	1.78832	0.15659	3.3e-30	0.0296	750	0.97395
	CD200R1	rs74887268	3	112670680	G	C	1.78812	0.15658	3.32e-30	0.0296	750	0.97417
	CD200R1	rs60490523	3	112673011	C	T	1.78603	0.15641	3.37e-30	0.0296	750	0.97589
	CD200R1	rs2399435	3	112674722	C	T	1.78347	0.15621	3.45e-30	0.0296	750	0.97795
	CD200R1	rs79011041	3	112674266	C	T	1.78403	0.15627	3.47e-30	0.0296	750	0.97753
	CD200R1	rs7431174	3	112674338	A	C	1.78356	0.15624	3.49e-30	0.0296	750	0.97797
	CD200R1	rs77045811	3	112676466	C	T	1.77998	0.15597	3.63e-30	0.0296	750	0.98097
	CD200R1	rs75865773	3	112677143	T	C	1.77941	0.15593	3.67e-30	0.0296	750	0.98153
	CD200R1	rs74873634	3	112679916	A	G	1.77489	0.15563	3.97e-30	0.0297	750	0.98355
	CD200R1	rs12233543	3	112683995	C	A	1.76838	0.15513	4.21e-30	0.0296	750	0.99187
	CD200R1	rs12233417	3	112684006	T	C	1.76805	0.15511	4.24e-30	0.0296	750	0.99118
	CD200R1	rs78442797	3	112641503	G	C	1.66254	0.14588	4.33e-30	0.0352	750	0.93556
	CD200R1	rs12233389	3	112687414	T	C	1.7745	0.15576	4.56e-30	0.0296	750	0.986
	CD200R1	rs78592429	3	112688217	T	C	1.77563	0.15591	4.75e-30	0.0296	750	0.98495
	CD200R1	rs76649066	3	112688324	A	T	1.77611	0.15595	4.76e-30	0.0296	750	0.98452
	CD200R1	3:112689954:A_AG	3	112689954	I	R	1.77898	0.15625	4.93e-30	0.0296	750	0.98168
	CD200R1	3:112650105:C_CAT	3	112650105	I	R	1.80496	0.15853	4.93e-30	0.0304	750	0.9265
	CD200R1	rs59093025	3	112640100	C	T	1.88867	0.1663	6.83e-30	0.0267	750	0.91886
	CD200R1	rs57576390	3	112640286	G	T	1.8922	0.16662	6.87e-30	0.0266	750	0.91777
	CD200R1	3:112647409:ACTC_	3	112647409	D	R	1.58706	0.14123	2.67e-29	0.0392	750	0.9138
	CD200R1	rs79736553	3	112644637	C	T	1.34566	0.1274	4.44e-26	0.044	750	0.87602
	CD200R1	3:112595305:TGTTC	3	112595305	D	R	2.05913	0.21914	5.65e-21	0.0179	750	0.76168
	CD200R1	3:112650217:ATACT	3	112650217	R	D	-0.42045	0.05147	3.11e-16	0.501	750	0.99673
	CD200R1	rs7622812	3	112650420	T	C	-0.41928	0.05137	3.3e-16	0.5	750	1
	CD200R1	rs9870568	3	112643560	C	A	-0.41927	0.05137	3.3e-16	0.5	750	1
	CD200R1	rs1016348	3	112648606	T	C	-0.41929	0.05137	3.31e-16	0.5	750	1
	CD200R1	rs9826308	3	112647832	A	C	-0.41926	0.05137	3.31e-16	0.5	750	1
	CD200R1	rs9868053	3	112647988	C	T	-0.41926	0.05137	3.31e-16	0.5	750	1
	CD200R1	rs4596117	3	112648127	T	G	-0.41926	0.05137	3.32e-16	0.5	750	1
	CD200R1	rs2171509	3	112648222	T	C	-0.41926	0.05137	3.32e-16	0.5	750	1
	CD200R1	rs6772799	3	112649122	T	C	-0.41925	0.05137	3.32e-16	0.5	750	1
	CD200R1	rs6438118	3	112649386	C	T	-0.41925	0.05137	3.32e-16	0.5	750	1
	CD200R1	rs6438119	3	112649401	G	T	-0.41925	0.05137	3.32e-16	0.5	750	1
	CD200R1	rs7622814	3	112650431	T	G	-0.4193	0.05138	3.34e-16	0.4999	750	0.99985
	CD200R1	rs7652504	3	112649613	C	T	-0.41921	0.05137	3.34e-16	0.5	750	1
	CD200R1	rs9865242	3	112642568	C	G	-0.41935	0.05141	3.43e-16	0.5	750	0.99892
	CD200R1	3:112648126:GT_G	3	112648126	R	D	-0.42204	0.0519	4.25e-16	0.5052	750	0.98182
	CD200R1	rs6438117	3	112648125	G	T	-0.42144	0.05186	4.44e-16	0.5058	750	0.97981
	CD200R1	rs6808249	3	112648985	C	T	-0.40544	0.05144	3.22e-15	0.5059	750	0.99246
	CD200R1	rs7611690	3	112650783	G	A	-0.39626	0.05121	1.01e-14	0.5064	750	0.99957
	CD200R1	rs9815606	3	112652797	G	T	-0.39545	0.05123	1.17e-14	0.5068	750	0.99718
	CD200R1	rs12493830	3	98406794	C	T	-0.43061	0.05581	1.2e-14	0.427	750	0.8881
	CD200R1	rs12496730	3	98406933	C	G	-0.43283	0.05611	1.21e-14	0.4306	750	0.87725
	CD200R1	rs11927405	3	98402969	T	C	-0.4299	0.05579	1.31e-14	0.429	750	0.88958
	CD200R1	rs9819079	3	112658807	C	A	-0.39519	0.0513	1.33e-14	0.5075	750	0.99212
	CD200R1	3:112656312:TG_T	3	112656312	R	D	-0.39913	0.05189	1.45e-14	0.5152	750	0.96879
	CD200R1	rs7355890	3	112655072	T	C	-0.39748	0.05178	1.64e-14	0.5001	750	0.98529
	CD200R1	rs10935473	3	98416900	T	G	-0.42389	0.05588	3.32e-14	0.4224	750	0.89477
	CD200R1	rs13065271	3	98434493	T	C	-0.39212	0.05204	4.91e-14	0.4325	750	0.9966
	CD200R1	rs73133996	3	98429219	C	G	-0.40761	0.05413	5.06e-14	0.4226	750	0.94505
	CD200R1	rs10935480	3	98431986	T	C	-0.39114	0.05196	5.14e-14	0.4323	750	0.99907
	CD200R1	rs4857414	3	98432559	T	C	-0.39088	0.05193	5.19e-14	0.4324	750	1
	CD200R1	rs34211178	3	98383562	A	G	-0.41272	0.05496	5.93e-14	0.4324	750	0.91681
	CD200R1	rs77309900	3	112871423	A	G	1.42881	0.19089	7.16e-14	0.0252	750	0.75685
	CD200R1	3:112679718:A_AAA	3	112679718	R	I	-0.38671	0.05174	7.81e-14	0.4796	750	0.96838
	CD200R1	rs9864295	3	112664928	A	G	-0.38341	0.05151	9.82e-14	0.4811	750	0.98165
	CD200R1	rs1466872	3	112647613	T	C	-0.38089	0.05125	1.06e-13	0.4787	750	0.9929
	CD200R1	rs6438122	3	112688496	A	C	-0.38419	0.05182	1.22e-13	0.4742	750	0.97015
	CD200R1	rs10935478	3	98428155	T	C	-0.39972	0.05417	1.6e-13	0.4249	750	0.9494
	CD200R1	rs7646849	3	112665298	A	C	-0.37603	0.05098	1.63e-13	0.4772	750	1
	CD200R1	rs6438120	3	112665968	T	C	-0.37621	0.051	1.63e-13	0.477	750	0.9992
	CD200R1	rs9834840	3	112661516	G	A	-0.37605	0.051	1.66e-13	0.4778	750	0.99787
	CD200R1	rs6784838	3	112663279	T	C	-0.37582	0.05099	1.71e-13	0.4778	750	0.99806
	CD200R1	rs9870335	3	112664417	T	A	-0.37571	0.05099	1.73e-13	0.4777	750	0.99815
	CD200R1	rs75643260	3	98436188	C	T	-0.39627	0.05393	2.02e-13	0.4751	750	0.92625
	CD200R1	rs4103791	3	112664198	T	G	-0.37381	0.05101	2.33e-13	0.4801	750	0.99346
	CD200R1	rs62276455	3	98417481	A	T	-0.49981	0.0693	5.52e-13	0.3094	750	0.65597
	CD200R1	rs9833991	3	112651998	T	C	-0.35548	0.05083	2.68e-12	0.4839	750	0.99823
	CD200R1	rs9834353	3	112661186	G	A	-0.35629	0.051	2.82e-12	0.486	750	0.99128
	CD200R1	rs9877631	3	112655134	G	A	-0.35554	0.05091	2.88e-12	0.4862	750	0.9926
	CD200R1	rs9858592	3	98436753	C	T	-0.36537	0.05237	3.01e-12	0.4465	750	0.9964
	CD200R1	rs7615462	3	112653153	T	C	-0.35461	0.05083	3.03e-12	0.4844	750	0.99639
	CD200R1	rs7615572	3	112653333	T	C	-0.35458	0.05083	3.04e-12	0.4844	750	0.99639
	CD200R1	rs12497951	3	112656063	G	A	-0.35412	0.05082	3.23e-12	0.4843	750	0.99643
	CD200R1	rs9871985	3	112661354	A	G	-0.35307	0.05079	3.63e-12	0.4842	750	0.99701
	CD200R1	rs9854885	3	112661718	T	A	-0.353	0.05079	3.66e-12	0.4842	750	0.99706
	CD200R1	rs6769091	3	112662776	G	A	-0.35285	0.05079	3.72e-12	0.4842	750	0.99719
	CD200R1	rs4682125	3	112662619	T	G	-0.3527	0.0508	3.83e-12	0.4842	750	0.99704
	CD200R1	rs9823363	3	112659078	C	A	-0.35296	0.05088	3.99e-12	0.4847	750	0.99526
	CD200R1	rs7634817	3	98462525	A	G	-0.36591	0.0531	5.56e-12	0.4422	750	0.97139
	CD200R1	rs1392786	3	112666542	T	C	-0.36107	0.05247	5.93e-12	0.4604	750	0.945
	CD200R1	rs1585488	3	98359663	T	G	-0.35449	0.05154	6.06e-12	0.4751	750	0.98301
	CD200R1	rs10804683	3	98380726	A	G	-0.35966	0.05234	6.33e-12	0.4709	750	0.95732
	CD200R1	rs34070949	3	98354191	A	C	-0.35633	0.05195	6.91e-12	0.4741	750	0.9663
	CD200R1	rs112997911	3	112620915	C	T	0.91293	0.13482	1.28e-11	0.0587	750	0.64378
	CD200R1	rs11721064	3	98408826	G	T	0.39031	0.05844	2.4e-11	0.3852	750	0.88196
	CD200R1	rs12494693	3	112677529	A	G	0.34232	0.05134	2.59e-11	0.4573	750	0.97831
	CD200R1	rs1392785	3	112689537	C	T	0.34381	0.05168	2.88e-11	0.459	750	0.96576
	CD200R1	rs60787986	3	98400865	C	A	0.38493	0.05798	3.17e-11	0.3827	750	0.89482
	CD200R1	rs2333905	3	98393085	A	T	0.38025	0.05759	4.04e-11	0.3829	750	0.90536
	CD200R1	rs10934197	3	112580468	A	G	0.35347	0.05377	4.89e-11	0.3721	750	0.98875
	CD200R1	rs12487296	3	112623514	A	G	0.35833	0.05458	5.21e-11	0.3639	750	0.97124
	CD200R1	rs77926797	3	113018577	T	A	1.31961	0.20383	9.54e-11	0.0265	750	0.63073
	CD200R1	rs9825121	3	112589204	T	C	0.35134	0.05431	9.85e-11	0.3712	750	0.97359
	CD200R1	rs9830868	3	112581427	C	T	0.34489	0.05345	1.1e-10	0.3752	750	0.99951
	CD200R1	rs9814893	3	112587492	T	C	0.34493	0.05345	1.1e-10	0.3752	750	0.99914
	CD200R1	rs9860428	3	112570919	A	C	0.34455	0.05343	1.13e-10	0.3751	750	1
	CD200R1	rs9820264	3	112588575	T	C	0.34417	0.05349	1.24e-10	0.3755	750	0.99798
	CD200R1	rs1584335	3	98394871	T	C	0.37041	0.05789	1.57e-10	0.3753	750	0.88904
	CD200R1	rs4589880	3	98363583	A	C	-0.35019	0.05518	2.2e-10	0.4066	750	0.87165
	CD200R1	rs1032726	3	112686075	C	T	0.32245	0.05152	3.89e-10	0.4523	750	0.96896
	CD38	4:15812887:TA_T	4	15812887	D	R	-0.48886	0.07189	1.05e-11	0.2131	750	0.76519
	CD38	4:15769228:A_AC	4	15769228	I	R	-0.42778	0.06539	6.06e-11	0.2354	750	0.90085
	CD38	4:15812893:TG_T	4	15812893	D	R	-0.46968	0.07273	1.06e-10	0.2086	750	0.76905
	CD38	rs13117281	4	15769230	C	T	-0.40232	0.0623	1.07e-10	0.2284	750	0.99298
	CD38	rs66998564	4	15776861	C	T	-0.40147	0.06233	1.18e-10	0.23	750	0.98884
	CD38	rs13105588	4	15777582	T	C	-0.40147	0.06233	1.19e-10	0.23	750	0.9887
	CD38	rs28703311	4	15775851	A	G	-0.40158	0.06237	1.21e-10	0.2288	750	0.9912
	CD38	rs10005419	4	15768755	A	C	-0.40018	0.06217	1.22e-10	0.2289	750	0.99605
	CD38	rs28409825	4	15774580	A	T	-0.40087	0.0623	1.24e-10	0.229	750	0.99223
	CD38	4:15772373:CCT_C	4	15772373	D	R	-0.40072	0.06231	1.27e-10	0.2288	750	0.99279
	CD38	rs7681718	4	15786408	T	C	-0.40093	0.06241	1.33e-10	0.2304	750	0.98577
	CD38	rs7659350	4	15786523	T	A	-0.40104	0.06245	1.35e-10	0.2303	750	0.98542
	CD38	rs11946901	4	15788404	T	C	-0.40073	0.06243	1.37e-10	0.2307	750	0.9847
	CD38	rs11930435	4	15772146	A	G	-0.39313	0.06127	1.39e-10	0.2364	750	0.98791
	CD38	rs7668511	4	15809174	C	G	-0.3632	0.05671	1.5e-10	0.3079	750	0.99173
	CD38	rs6834674	4	15780539	T	C	-0.37038	0.05791	1.6e-10	0.2943	750	0.97593
	CD38	rs4343722	4	15770416	T	G	-0.39928	0.06285	2.12e-10	0.228	750	0.98216
	CD38	4:15812889:AT_A	4	15812889	D	R	-0.36387	0.05759	2.65e-10	0.3047	750	0.96815
	CD38	rs10003282	4	15814346	G	A	-0.38487	0.06132	3.47e-10	0.2417	750	0.97011
	CDH6	rs4406147	5	30834106	G	C	0.41561	0.05352	8.14e-15	0.5843	750	0.93869
	CDH6	rs56070621	5	30825684	A	T	0.41649	0.05368	8.53e-15	0.5821	750	0.92766
	CDH6	rs6450799	5	30813302	T	C	0.41932	0.05427	1.11e-14	0.5843	750	0.91381
	CDH6	rs6868642	5	30815961	C	G	0.41745	0.05407	1.15e-14	0.5839	750	0.92223
	CDH6	5:30814732:G_GTT	5	30814732	I	R	0.41967	0.05435	1.15e-14	0.5832	750	0.9157
	CDH6	rs4413540	5	30814680	T	C	0.41758	0.05428	1.43e-14	0.5838	750	0.9179
	CDH6	rs10940922	5	30818059	T	C	0.4147	0.05424	2.07e-14	0.5802	750	0.91382
	CDH6	rs1392446	5	30831387	T	C	0.40173	0.05285	2.94e-14	0.5592	750	0.9413
	CDH6	rs1921087	5	30839607	C	A	0.39932	0.05254	2.95e-14	0.5599	750	0.95275
	CDH6	rs1921086	5	30840139	T	G	0.39862	0.05245	2.96e-14	0.5602	750	0.95611
	CDH6	rs4626350	5	30839451	A	G	0.39942	0.05256	2.96e-14	0.5599	750	0.95215
	CDH6	rs144612434	5	30823665	T	C	0.46612	0.06201	5.63e-14	0.4444	750	0.67744
	CDH6	rs12517438	5	30842054	G	T	0.39216	0.05219	5.71e-14	0.5539	750	0.96773
	CDH6	5:30815596:ATG_A	5	30815596	D	R	0.43359	0.05934	2.74e-13	0.4797	750	0.75459
	CDH6	5:30815593:TGC_T	5	30815593	D	R	0.42266	0.05796	3.05e-13	0.5033	750	0.78244
	CDH6	rs35733856	5	30830597	A	G	0.36264	0.05406	1.97e-11	0.6042	750	0.93564
	CDH6	rs2178487	5	30843788	A	T	0.34494	0.05492	3.38e-10	0.5421	750	0.88705
	CLEC10A	rs2002664	17	6984837	T	C	0.58775	0.07829	6.02e-14	0.1332	750	0.92949
	CLEC10A	rs188775	17	6985677	T	G	0.57184	0.07663	8.51e-14	0.138	750	0.93755
	CLEC10A	rs7214372	17	6982963	G	A	0.56894	0.0765	1.03e-13	0.1386	750	0.94504
	CLEC10A	rs314226	17	6986652	T	C	0.60081	0.0808	1.04e-13	0.1286	750	0.86136
	CLEC10A	rs6503004	17	6990876	T	A	0.53498	0.07518	1.11e-12	0.1404	750	0.95165
	CLEC10A	rs90951	17	6981397	A	G	-0.40044	0.05628	1.12e-12	0.6676	750	0.91513
	CLEC10A	rs12952104	17	7014882	A	G	0.96959	0.13637	1.16e-12	0.0497	750	0.75995
	CLEC10A	rs12941354	17	7034570	T	C	0.99147	0.14073	1.85e-12	0.042	750	0.80394
	CLEC10A	rs35135505	17	7035470	C	T	0.97505	0.13842	1.86e-12	0.0395	750	0.87228
	CLEC10A	rs11867867	17	6999676	G	A	0.56085	0.07976	2.04e-12	0.1369	750	0.86711
	CLEC10A	rs444207	17	6982444	G	A	0.38155	0.05439	2.29e-12	0.3184	750	1
	CLEC10A	rs11869036	17	7000363	G	T	0.54007	0.07717	2.59e-12	0.1482	750	0.86533
	CLEC10A	17:7033917:AAAAA	17	7033917	D	R	0.98356	0.14082	2.85e-12	0.0405	750	0.83036
	CLEC10A	rs1838157	17	7033465	A	G	0.9923	0.1423	3.1e-12	0.0396	750	0.83057
	CLEC10A	rs35755455	17	6987355	C	T	0.62293	0.08961	3.61e-12	0.0929	750	0.9389
	CLEC10A	rs4305129	17	7000676	C	T	0.55585	0.08004	3.8e-12	0.1512	750	0.79455
	CLEC10A	rs35838528	17	7000465	G	T	0.54718	0.07882	3.87e-12	0.1414	750	0.86329
	CLEC10A	rs8079569	17	6996840	G	A	0.58742	0.08466	3.96e-12	0.1113	750	0.87617
	CLEC10A	rs8078782	17	6996653	A	C	0.50665	0.07322	4.52e-12	0.1403	750	0.99906
	CLEC10A	rs34067627	17	6997859	A	G	0.53088	0.0769	5.06e-12	0.1374	750	0.92062
	CLEC10A	rs10521152	17	7001578	A	G	0.5625	0.08165	5.6e-12	0.1332	750	0.84404
	CLEC10A	rs382598	17	6995186	C	A	0.55254	0.08021	5.62e-12	0.1264	750	0.90579
	CLEC10A	rs34874276	17	7004082	C	G	0.58985	0.08565	5.7e-12	0.1278	750	0.79144
	CLEC10A	rs11870113	17	6999626	A	G	0.54736	0.07956	5.98e-12	0.1435	750	0.83326
	CLEC10A	rs4796296	17	7001972	A	C	0.54507	0.07924	6.03e-12	0.1395	750	0.86518
	CLEC10A	rs924641	17	7020650	C	T	0.85344	0.12409	6.09e-12	0.0565	750	0.81745
	CLEC10A	rs4322720	17	7000869	A	G	0.54416	0.07912	6.1e-12	0.1394	750	0.86838
	CLEC10A	rs11869017	17	7000292	C	T	0.54343	0.07902	6.1e-12	0.1393	750	0.87115
	CLEC10A	rs11869016	17	7000272	C	T	0.54317	0.07898	6.11e-12	0.1393	750	0.87178
	CLEC10A	rs11870743	17	7000213	A	G	0.54287	0.07894	6.12e-12	0.1393	750	0.87277
	CLEC10A	rs4371206	17	7000791	G	A	0.54402	0.07911	6.13e-12	0.1394	750	0.86862
	CLEC10A	rs11870221	17	6999527	T	C	0.54194	0.07882	6.18e-12	0.1393	750	0.87573
	CLEC10A	rs34430150	17	6984844	T	C	0.686	0.09981	6.28e-12	0.0746	750	0.87695
	CLEC10A	rs12942385	17	7021172	A	T	0.85283	0.1242	6.57e-12	0.0562	750	0.81914
	CLEC10A	rs7212330	17	7003415	G	A	0.78476	0.11433	6.7e-12	0.0669	750	0.74027
	CLEC10A	rs4796372	17	7001127	A	T	0.54449	0.07933	6.72e-12	0.1421	750	0.84965
	CLEC10A	rs35682597	17	6998314	C	T	0.60819	0.08873	7.17e-12	0.1082	750	0.82504
	CLEC10A	rs55835902	17	6983467	G	A	0.59001	0.08627	7.97e-12	0.0965	750	0.99018
	CLEC10A	rs11657498	17	6983315	T	G	0.58744	0.08601	8.51e-12	0.097	750	0.99591
	CLEC10A	rs11653290	17	6983529	C	A	0.5867	0.08593	8.61e-12	0.097	750	0.99791
	CLEC10A	rs35249797	17	7004129	C	A	0.56905	0.08396	1.22e-11	0.1371	750	0.78746
	CLEC10A	rs113736768	17	7003987	A	G	0.78296	0.11633	1.69e-11	0.0613	750	0.77514
	CLEC10A	rs35505890	17	7015154	A	G	0.71416	0.10715	2.64e-11	0.1008	750	0.6762
	CLEC10A	rs35412877	17	6994944	C	G	0.67883	0.10192	2.74e-11	0.0722	750	0.84638
	CLEC10A	rs74820234	17	7001085	C	G	0.68455	0.1031	3.14e-11	0.0712	750	0.84338
	CLEC10A	rs3760353	17	7019049	C	G	0.84181	0.12692	3.3e-11	0.055	750	0.79989
	CLEC10A	rs71370481	17	6995317	T	C	0.67462	0.10173	3.32e-11	0.0713	750	0.86392
	CLEC10A	rs2289646	17	7017954	A	G	0.83644	0.12622	3.42e-11	0.0554	750	0.80133
	CLEC10A	17:6999022:CTTAG	17	6999022	D	R	0.68202	0.10315	3.79e-11	0.0707	750	0.84953
	CLEC10A	rs35327927	17	6999338	T	A	0.68231	0.1032	3.81e-11	0.0707	750	0.84868
	CLEC10A	rs71370480	17	6995224	C	G	0.68646	0.10385	3.85e-11	0.0698	750	0.84869
	CLEC10A	rs34716849	17	6994384	G	A	0.67379	0.10211	4.14e-11	0.0712	750	0.86023
	CLEC10A	rs34841639	17	6999607	A	G	0.69352	0.10533	4.57e-11	0.0691	750	0.83399
	CLEC10A	rs920763	17	7017966	A	C	0.71842	0.1101	6.78e-11	0.0988	750	0.64703
	CLEC10A	rs2165886	17	7014996	G	A	0.69386	0.10635	6.83e-11	0.0968	750	0.70647
	CLEC10A	17:7019180:G_GA	17	7019180	I	R	0.80809	0.12428	7.91e-11	0.0601	750	0.75168
	CLEC10A	rs4324181	17	7014954	G	A	0.69715	0.10787	1.03e-10	0.0958	750	0.69756
	CLEC10A	rs4290523	17	7014969	T	C	0.7006	0.10935	1.48e-10	0.094	750	0.69204
	CLM_1	rs9903991	17	72701954	A	G	-1.24115	0.06669	2.62e-77	0.197	750	0.98924
	CLM_1	rs35489971	17	72700943	A	G	-1.23961	0.06661	2.68e-77	0.1966	750	0.99305
	CLM_1	rs10512597	17	72699833	T	C	-1.23753	0.06654	3.36e-77	0.1964	750	0.99944
	CLM_1	rs2084312	17	72695211	C	T	-1.22097	0.06746	3.22e-73	0.2359	750	0.82007
	CLM_1	rs9906320	17	72690829	G	A	-1.15488	0.06495	9.73e-71	0.2272	750	0.91936
	CLM_1	rs8069119	17	72674975	T	C	-1.25433	0.0707	1.98e-70	0.2279	750	0.77535
	CLM_1	17:72676980:C_CA	17	72676980	R	I	-1.23957	0.06995	2.92e-70	0.2253	750	0.798
	CLM_1	rs9894304	17	72677100	T	A	-1.23915	0.06993	2.95e-70	0.2252	750	0.7986
	CLM_1	rs9894520	17	72677157	T	C	-1.23848	0.0699	3.11e-70	0.2252	750	0.79936
	CLM_1	17:72676978:T_TC	17	72676978	R	I	-1.24922	0.0706	4.55e-70	0.2331	750	0.76713
	CLM_1	rs62084865	17	72678708	C	T	-1.22423	0.06927	6.78e-70	0.2255	750	0.81186
	CLM_1	17:72676132:AAG_A	17	72676132	R	D	-1.25587	0.07115	9.83e-70	0.2301	750	0.75478
	CLM_1	17:72676133:AG_A	17	72676133	R	D	-1.25829	0.0715	2.5e-69	0.2294	750	0.75215
	CLM_1	rs9913698	17	72690918	C	T	-1.20979	0.06894	5.99e-69	0.2061	750	0.89318
	CLM_1	rs2034309	17	72688065	C	T	-1.15247	0.06638	1.57e-67	0.2333	750	0.87629
	CLM_1	rs16978167	17	72673667	A	T	-1.25885	0.07251	1.64e-67	0.2579	750	0.67113
	CLM_1	rs9916458	17	72688028	G	A	-1.15201	0.06647	2.71e-67	0.2434	750	0.83626
	CLM_1	rs2384955	17	72695167	T	C	-1.25439	0.07323	9.05e-66	0.1877	750	0.84416
	CLM_1	rs62084905	17	72717820	G	A	-1.23536	0.07276	1.16e-64	0.2097	750	0.75517
	CLM_1	rs1868057	17	72716902	C	G	-1.22013	0.07202	2.2e-64	0.2043	750	0.78177
	CLM_1	rs2121646	17	72720728	C	T	-1.22808	0.07317	3.19e-63	0.2029	750	0.76088
	CLM_1	rs11658622	17	72725864	C	A	-1.21406	0.07344	2.19e-61	0.2046	750	0.74547
	CLM_1	rs2034310	17	72691928	T	C	-1.0708	0.06634	1.33e-58	0.1921	750	0.99848
	CLM_1	rs9908425	17	72685025	G	C	-1.17789	0.07494	1.15e-55	0.1725	750	0.85562
	CLM_1	rs4788847	17	72675986	A	G	-1.25513	0.08003	1.95e-55	0.174	750	0.74202
	CLM_1	rs7213497	17	72684455	G	A	-1.1683	0.07454	2.3e-55	0.1748	750	0.84905
	CLM_1	rs28526368	17	72682445	G	T	-1.18837	0.07617	7.14e-55	0.1712	750	0.82882
	CLM_1	rs34017189	17	72702421	T	A	-1.40351	0.09129	2.43e-53	0.175	750	0.56837
	CLM_1	rs11077760	17	72704837	T	G	-1.4975	0.1045	1.42e-46	0.0965	750	0.71815
	CLM_1	17:72697092:TA_T	17	72697092	D	R	0.82625	0.05837	1.71e-45	0.7108	750	0.9169
	CLM_1	rs749780	17	72699384	C	A	-0.80272	0.05701	4.97e-45	0.2832	750	0.97191
	CLM_1	rs11077761	17	72704843	C	G	-1.45169	0.105	1.79e-43	0.0948	750	0.72063
	CLM_1	rs1037170	17	72702914	C	T	-0.76379	0.05579	1.17e-42	0.2855	750	0.99993
	CLM_1	rs1037171	17	72702978	G	A	-0.76167	0.0559	2.85e-42	0.2851	750	0.99566
	CLM_1	rs12944222	17	72711636	C	A	-1.07823	0.08371	5.76e-38	0.1065	750	1
	CLM_1	rs5018106	17	72712389	C	T	-1.08016	0.08388	6.09e-38	0.1063	750	0.99698
	CLM_1	rs28526119	17	72714660	G	A	-1.10945	0.08768	1.07e-36	0.1024	750	0.93567
	CLM_1	rs6501732	17	72703427	T	C	0.66873	0.05364	1.12e-35	0.6457	750	0.9944
	CLM_1	rs8073363	17	72718660	A	G	-1.05089	0.08439	1.36e-35	0.1097	750	0.93755
	CLM_1	rs12603894	17	72739990	G	A	-1.17212	0.09601	2.79e-34	0.1025	750	0.76187
	CLM_1	rs3803788	17	72736730	T	C	-1.17051	0.09589	2.87e-34	0.1006	750	0.77456
	CLM_1	rs113759123	17	72735996	G	A	-1.16123	0.0952	3.2e-34	0.0991	750	0.79587
	CLM_1	rs3803786	17	72738324	G	C	-1.1536	0.09468	3.74e-34	0.1025	750	0.77528
	CLM_1	rs8072986	17	72740027	A	G	-1.10556	0.09199	2.86e-33	0.1206	750	0.70073
	CLM_1	rs12945888	17	72736291	G	A	-1.07146	0.08966	6.49e-33	0.1189	750	0.74502
	CLM_1	rs6501734	17	72735629	T	C	-1.03123	0.08664	1.15e-32	0.1138	750	0.83234
	CLM_1	rs11869115	17	72730234	C	T	-0.96154	0.08215	1.21e-31	0.1051	750	0.99851
	CLM_1	rs8071012	17	72671350	C	T	-0.86297	0.08888	2.76e-22	0.248	750	0.42778
	CLM_1	rs11655369	17	72671314	A	G	0.68325	0.07135	1.01e-21	0.5081	750	0.51697
	CLM_1	rs138878301	17	72701832	C	T	-2.17213	0.23878	9.31e-20	0.0273	750	0.51907
	CLM_1	rs74362175	17	72688818	C	T	-2.16163	0.23913	1.57e-19	0.0283	750	0.50159
	CLM_1	rs78700881	17	72681667	A	G	-1.50351	0.18094	9.61e-17	0.0416	750	0.54239
	CLM_1	rs112607667	17	72737755	T	C	-2.7509	0.33285	1.4e-16	0.0191	750	0.37126
	CLM_1	rs62084863	17	72670458	G	A	0.56091	0.06916	5.05e-16	0.4881	750	0.55821
	CLM_1	17:72670457:GA_G	17	72670457	D	R	0.56079	0.06915	5.09e-16	0.4882	750	0.55834
	CLM_1	17:72670454:CA_C	17	72670454	D	R	0.56064	0.06914	5.13e-16	0.4882	750	0.55848
	CLM_1	rs9904078	17	72667020	A	G	0.52456	0.06633	2.6e-15	0.5032	750	0.60455
	CLM_1	rs62084910	17	72729926	T	C	-1.53785	0.19636	4.8e-15	0.0491	750	0.3933
	CLM_1	rs5018105	17	72712362	G	C	-0.51036	0.06568	7.8e-15	0.1873	750	0.96985
	CLM_1	rs4789093	17	72708088	T	C	-1.45122	0.18739	9.62e-15	0.0442	750	0.48127
	CLM_1	rs34840376	17	72710996	A	C	-0.50128	0.06499	1.23e-14	0.1887	750	0.98593
	CLM_1	rs12942311	17	72710796	C	T	-0.49356	0.06427	1.6e-14	0.1911	750	0.99913
	CLM_1	rs3803787	17	72738076	G	A	-0.56394	0.07443	3.53e-14	0.1928	750	0.72364
	CLM_1	17:72666121:AAAAC	17	72666121	D	R	0.51345	0.06784	3.77e-14	0.4992	750	0.58728
	CLM_1	rs67406906	17	72709195	C	T	-0.49328	0.06521	3.88e-14	0.1886	750	0.97193
	CLM_1	rs36006425	17	72715382	T	A	-0.50332	0.06664	4.24e-14	0.1865	750	0.94189
	CLM_1	rs71380839	17	72709210	T	C	-0.49676	0.06603	5.33e-14	0.1855	750	0.96324
	CLM_1	rs9894780	17	72656839	A	G	0.44359	0.05976	1.14e-13	0.5124	750	0.75004
	CLM_1	rs9893825	17	72652747	A	T	0.42693	0.05835	2.53e-13	0.5136	750	0.7857
	CLM_1	rs9898363	17	72657692	T	C	0.44284	0.06054	2.59e-13	0.5061	750	0.72684
	CLM_1	rs56291520	17	72651873	A	T	0.42627	0.05829	2.62e-13	0.5135	750	0.78726
	CLM_1	rs16978165	17	72671620	C	A	-0.91091	0.13182	4.83e-12	0.0681	750	0.5577
	CLM_1	rs516209	17	72649002	A	G	-0.38414	0.05599	6.84e-12	0.3481	750	0.95593
	CLM_1	rs142543731	17	72671431	A	G	-0.89391	0.13037	7.04e-12	0.0679	750	0.57242
	CLM_1	17:72648876:T_TTC	17	72648876	I	R	-0.38476	0.05696	1.43e-11	0.3406	750	0.93627
	CLM_1	rs60752047	17	72642061	A	G	0.38153	0.05677	1.81e-11	0.5364	750	0.82216
	CLM_1	rs9913523	17	72643516	G	A	0.39612	0.05919	2.2e-11	0.5148	750	0.75816
	CLM_1	rs34074270	17	72702419	T	A	-2.46946	0.36964	2.38e-11	0.0139	750	0.32633
	CLM_1	17:72638106:C_CA	17	72638106	I	R	0.37394	0.05629	3.07e-11	0.5382	750	0.83695
	CLM_1	17:72639713:A_AG	17	72639713	I	R	0.38037	0.05745	3.58e-11	0.5256	750	0.80203
	CLM_1	rs16978170	17	72688413	G	A	-2.67906	0.4051	3.76e-11	0.0104	750	0.34292
	CLM_1	rs71375241	17	72687880	A	T	-2.6787	0.40525	3.85e-11	0.0104	750	0.34258
	CLM_1	rs35917420	17	72686745	A	G	-2.67801	0.40566	4.07e-11	0.0104	750	0.34166
	CLM_1	17:72639704:C_CA	17	72639704	I	R	0.39557	0.06001	4.34e-11	0.5076	750	0.73913
	CLM_1	rs35401355	17	72686235	A	C	-2.67969	0.40674	4.45e-11	0.0104	750	0.33934
	CLM_1	rs12941271	17	72682751	C	T	-2.67917	0.40813	5.22e-11	0.0105	750	0.33608
	CLM_1	rs140641582	17	72681474	T	C	-2.68059	0.40876	5.46e-11	0.0105	750	0.3345
	CLM_1	rs540693	17	72640338	G	A	-0.37078	0.05679	6.64e-11	0.323	750	0.94675
	CLM_1	rs57078316	17	72694947	T	C	-1.04506	0.16071	7.88e-11	0.0318	750	0.84966
	CLM_1	rs813018	17	72643056	A	G	-0.36601	0.05648	9.15e-11	0.3261	750	0.95272
	CLM_1	rs478916	17	72641328	G	A	-0.36473	0.05644	1.03e-10	0.3255	750	0.95384
	CLM_1	rs12948633	17	72673786	A	C	-2.70262	0.41821	1.03e-10	0.0107	750	0.30804
	CLM_1	rs62084864	17	72671889	T	C	-0.89803	0.14231	2.78e-10	0.0625	750	0.52084
	CLM_1	rs2461783	17	72639441	A	C	-0.35565	0.05672	3.59e-10	0.3221	750	0.9437
	CLM_1	rs79945659	17	72639440	A	G	-0.35543	0.05669	3.61e-10	0.3223	750	0.94419
	CLM_1	rs9911246	17	72643629	A	G	0.40774	0.06569	5.39e-10	0.457	750	0.62662
	CLM_6	rs708601	17	72520598	T	G	0.9978	0.08608	4.57e-31	0.1083	750	0.98838
	CLM_6	rs1171195	17	72515507	T	C	1.00087	0.08635	4.58e-31	0.1082	750	0.98371
	CLM_6	rs1171207	17	72521434	T	C	0.9974	0.08605	4.59e-31	0.1083	750	0.98888
	CLM_6	rs1171197	17	72512645	C	G	0.99989	0.08632	4.97e-31	0.1087	750	0.98145
	CLM_6	17:72538350:TAATG	17	72538350	D	R	1.00225	0.08655	5.2e-31	0.1068	750	0.98408
	CLM_6	17:72538353:TGAAT	17	72538353	D	R	1.00225	0.08655	5.21e-31	0.1068	750	0.98406
	CLM_6	rs115731439	17	72510865	C	G	1.00165	0.0865	5.23e-31	0.108	750	0.98189
	CLM_6	rs1171200	17	72510371	T	C	1.00161	0.08652	5.37e-31	0.108	750	0.98178
	CLM_6	rs1171186	17	72527098	G	C	0.99283	0.08576	5.43e-31	0.1083	750	0.9945
	CLM_6	rs1171196	17	72512881	G	A	1.00042	0.08643	5.54e-31	0.1084	750	0.98091
	CLM_6	rs4007737	17	72538143	G	C	0.9931	0.08584	5.93e-31	0.1077	750	0.99279
	CLM_6	rs2293188	17	72537878	A	G	0.99307	0.08584	5.94e-31	0.1077	750	0.99289
	CLM_6	rs1699603	17	72534533	A	G	0.99176	0.08574	6.05e-31	0.1082	750	0.99523
	CLM_6	17:72503182:TTTTG	17	72503182	D	R	1.02154	0.08835	6.37e-31	0.1088	750	0.93495
	CLM_6	rs905705	17	72508656	T	C	1.00019	0.08654	6.72e-31	0.1079	750	0.98189
	CLM_6	rs1305879	17	72506021	C	T	1.00917	0.08733	6.89e-31	0.108	750	0.96274
	CLM_6	rs1305878	17	72506734	T	C	1.00285	0.08679	6.93e-31	0.1083	750	0.97344
	CLM_6	rs58440339	17	72539474	T	C	0.99799	0.08639	7.2e-31	0.1069	750	0.98523
	CLM_6	rs1185318	17	72511737	T	C	1.00023	0.08664	7.89e-31	0.1106	750	0.95992
	CLM_6	rs1171191	17	72516656	T	G	0.99773	0.08654	9.37e-31	0.1135	750	0.93113
	CLM_6	rs2089139	17	72499943	G	A	1.0795	0.09403	1.66e-30	0.1033	750	0.85836
	CLM_6	rs72844303	17	72541400	C	T	1.00263	0.08817	5.77e-30	0.1056	750	0.95702
	CLM_6	rs72844308	17	72547357	T	C	1.0094	0.08884	6.43e-30	0.1057	750	0.94405
	CLM_6	rs1171209	17	72502363	A	G	0.91812	0.0843	1.27e-27	0.1211	750	0.93799
	CLM_6	rs1171208	17	72503355	A	G	0.91158	0.08383	1.52e-27	0.1219	750	0.94355
	CLM_6	rs2001742	17	72499456	G	A	0.96997	0.09014	5.3e-27	0.1164	750	0.83642
	CLM_6	rs1699608	17	72532568	T	A	0.86184	0.08342	5.09e-25	0.1165	750	0.99496
	CLM_6	rs117833778	17	72510585	G	A	0.75133	0.07987	5.13e-21	0.1325	750	0.98373
	CLM_6	rs114476326	17	72510607	G	A	0.75195	0.07997	5.32e-21	0.1323	750	0.98223
	CLM_6	rs147016154	17	72550971	A	G	1.10572	0.1179	6.69e-21	0.0684	750	0.78199
	CLM_6	rs2687590	17	72550985	A	G	1.11604	0.11931	8.43e-21	0.0675	750	0.7707
	CLM_6	17:72507613:CT_C	17	72507613	D	R	0.73723	0.08042	4.87e-20	0.1315	750	0.97319
	CLM_6	rs1171206	17	72507499	G	C	0.72726	0.0798	7.95e-20	0.133	750	0.98342
	CLM_6	rs1305880	17	72505732	T	C	0.73333	0.08054	8.59e-20	0.1339	750	0.95915
	CLM_6	rs1107704	17	72508425	G	A	0.71697	0.07895	1.07e-19	0.1342	750	0.99855
	CLM_6	rs11868846	17	72551426	G	C	1.04846	0.11554	1.15e-19	0.0698	750	0.79451
	CLM_6	rs8070304	17	72551021	A	C	1.05775	0.1167	1.26e-19	0.0691	750	0.78357
	CLM_6	rs1305881	17	72504719	G	A	0.72598	0.08014	1.31e-19	0.1355	750	0.95997
	CLM_6	rs1171205	17	72508051	C	T	0.70309	0.07938	8.18e-19	0.1342	750	0.98728
	CLM_6	rs74812780	17	72557578	C	T	1.0266	0.11756	2.48e-18	0.0747	750	0.73399
	CLM_6	rs75792037	17	72557591	T	C	1.02348	0.11761	3.25e-18	0.0739	750	0.7403
	CLM_6	rs11867989	17	72562811	T	C	0.99284	0.11741	2.76e-17	0.0701	750	0.77202
	CLM_6	rs7217136	17	72542607	T	C	0.50904	0.06074	5.28e-17	0.2455	750	0.96692
	CLM_6	rs59728170	17	72566044	A	G	0.94145	0.11863	2.09e-15	0.0644	750	0.81938
	CLM_6	rs76005857	17	72564128	A	C	0.94088	0.1189	2.51e-15	0.0638	750	0.81979
	CLM_6	rs1171203	17	72510158	T	G	1.48739	0.19037	5.59e-15	0.0401	750	0.50537
	CLM_6	17:72559607:ACACA	17	72559607	D	R	0.55663	0.07237	1.45e-14	0.2037	750	0.79972
	CLM_6	rs1699602	17	72560531	A	C	0.54382	0.07089	1.7e-14	0.1908	750	0.88138
	CLM_6	rs11870185	17	72560980	G	T	0.54366	0.07107	2.02e-14	0.1883	750	0.88876
	CLM_6	rs1719469	17	72575250	A	G	0.47185	0.06499	3.85e-13	0.224	750	0.95999
	CLM_6	rs1522874	17	72572758	A	G	0.48508	0.06696	4.33e-13	0.2091	750	0.94971
	CLM_6	rs524536	17	72589435	C	T	0.46996	0.06493	4.57e-13	0.2248	750	0.95999
	CLM_6	rs59116864	17	72563728	A	C	0.46636	0.06464	5.4e-13	0.2254	750	0.96898
	CLM_6	17:72584058:T_TG	17	72584058	I	R	0.46972	0.06511	5.41e-13	0.226	750	0.94893
	CLM_6	17:72584056:A_AT	17	72584056	I	R	0.46972	0.06513	5.52e-13	0.2259	750	0.94837
	CLM_6	rs2938613	17	72573323	A	C	0.48113	0.06689	6.36e-13	0.2114	750	0.94432
	CLM_6	rs116129038	17	72510699	A	T	1.08076	0.15066	7.31e-13	0.0444	750	0.7397
	CLM_6	17:72574325:TG_T	17	72574325	D	R	0.46732	0.06519	7.61e-13	0.2222	750	0.95839
	CLM_6	rs11868919	17	72569246	A	G	0.46197	0.06457	8.37e-13	0.2209	750	0.99067
	CLM_6	rs11869075	17	72569301	A	C	0.46134	0.06455	8.88e-13	0.2208	750	0.99163
	CLM_6	rs7215040	17	72568675	C	A	0.46055	0.06451	9.38e-13	0.2208	750	0.99327
	CLM_6	rs7214265	17	72568523	T	C	0.46045	0.0645	9.45e-13	0.2208	750	0.99348
	CLM_6	rs1522876	17	72567396	G	C	0.45932	0.06445	1.03e-12	0.2209	750	0.99516
	CLM_6	17:72540399:CCA_C	17	72540399	D	R	1.06849	0.14995	1.04e-12	0.0438	750	0.75352
	CLM_6	rs8076738	17	72564439	A	G	0.45746	0.06433	1.15e-12	0.2209	750	0.99903
	CLM_6	rs8076740	17	72564442	A	G	0.45738	0.06433	1.16e-12	0.2209	750	0.9993
	CLM_6	rs8076892	17	72564531	T	G	0.45716	0.06432	1.18e-12	0.2209	750	0.99984
	CLM_6	rs2382845	17	72499759	T	A	1.10867	0.15715	1.73e-12	0.0438	750	0.68532
	CLM_6	17:72547528:ACAC_	17	72547528	D	R	1.06957	0.15197	1.95e-12	0.043	750	0.74825
	CLM_6	rs72844316	17	72561174	T	C	1.05286	0.15203	4.36e-12	0.046	750	0.72011
	CLM_6	rs72844339	17	72561446	A	G	1.05212	0.15204	4.52e-12	0.0459	750	0.72029
	CLM_6	rs72844312	17	72559000	A	G	1.08197	0.15705	5.6e-12	0.0428	750	0.71239
	CLM_6	rs56763132	17	72601618	T	C	0.44638	0.06528	8.02e-12	0.2123	750	0.97783
	CLM_6	rs11077756	17	72602240	A	G	0.4455	0.06527	8.78e-12	0.2128	750	0.97583
	CLM_6	rs11871225	17	72602755	T	C	0.44527	0.06541	9.97e-12	0.2127	750	0.97131
	CLM_6	rs6501728	17	72598692	G	A	0.44135	0.0649	1.04e-11	0.2109	750	1
	CLM_6	rs1027719	17	72597739	T	C	0.44132	0.06493	1.07e-11	0.211	750	0.99878
	CLM_6	rs57487156	17	72600465	C	G	0.4416	0.06507	1.15e-11	0.2112	750	0.99284
	CLM_6	rs6501727	17	72598399	T	G	0.44048	0.06493	1.17e-11	0.2112	750	0.9985
	CLM_6	rs12452539	17	72596715	C	G	0.44163	0.06512	1.18e-11	0.2114	750	0.99172
	CLM_6	rs8079245	17	72595153	C	A	0.44126	0.06516	1.27e-11	0.211	750	0.99205
	CLM_6	rs12453429	17	72592867	A	T	0.44105	0.06521	1.35e-11	0.211	750	0.99047
	CLM_6	rs8078109	17	72594720	T	C	0.44175	0.06538	1.41e-11	0.2134	750	0.97825
	CLM_6	rs77752955	17	72592178	A	T	0.44023	0.06525	1.51e-11	0.2113	750	0.98855
	CLM_6	rs57434490	17	72591219	C	T	0.44008	0.06528	1.57e-11	0.2113	750	0.98775
	CLM_6	rs6501726	17	72598369	A	C	0.43919	0.06517	1.6e-11	0.2148	750	0.97932
	CLM_6	rs146122126	17	72576461	T	C	1.09567	0.16263	1.61e-11	0.034	750	0.77948
	CLM_6	rs1522875	17	72572408	T	C	0.45447	0.06797	2.29e-11	0.1992	750	0.95377
	CLM_6	rs7208696	17	72589114	G	C	0.43713	0.06545	2.42e-11	0.2131	750	0.9759
	CLM_6	rs783239	17	72584764	T	C	0.43723	0.06565	2.73e-11	0.2145	750	0.96421
	CLM_6	rs1699584	17	72580938	A	G	0.4359	0.06565	3.15e-11	0.2134	750	0.9672
	CLM_6	rs11871992	17	72573781	T	C	0.42675	0.0653	6.35e-11	0.2165	750	0.95893
	CLM_6	rs55981110	17	72557854	G	A	0.55243	0.08513	8.61e-11	0.129	750	0.83508
	CLM_6	rs2706505	17	72456772	T	C	-0.44372	0.07066	3.39e-10	0.1869	750	0.87928
	CLM_6	rs7503732	17	72452468	A	G	-0.49342	0.07859	3.42e-10	0.1545	750	0.81771
	CLM_6	17:72456808:TAA_T	17	72456808	D	R	-0.44357	0.07067	3.45e-10	0.1868	750	0.87937
	CLM_6	rs2670839	17	72454334	C	G	-0.43952	0.07005	3.51e-10	0.1791	750	0.92203
	CLM_6	rs7501869	17	72452467	C	T	-0.49128	0.07837	3.64e-10	0.1523	750	0.8318
	CLM_6	rs74713976	17	72558373	A	T	0.56583	0.09093	4.89e-10	0.1146	750	0.81226
	CLM_6	17:72611259:AG_A	17	72611259	D	R	1.18115	0.1901	5.18e-10	0.0253	750	0.77299
	CNTN5	rs1461677	11	99187882	T	G	0.67881	0.09586	1.43e-12	0.0781	750	0.99194
	CNTN5	rs2511797	11	99180172	T	C	0.67316	0.09538	1.69e-12	0.0781	750	1
	CNTN5	rs1461674	11	99180043	T	G	0.673	0.09536	1.7e-12	0.0781	750	1
	CNTN5	rs282489	11	99194684	G	A	0.67613	0.096	1.88e-12	0.0776	750	0.99522
	CNTN5	rs2656212	11	99197289	C	T	0.67537	0.09601	2e-12	0.0775	750	0.99626
	CNTN5	rs2511796	11	99181710	C	T	0.66911	0.09517	2.06e-12	0.0786	750	0.99821
	CNTN5	rs2614546	11	99204253	C	T	0.67491	0.09603	2.09e-12	0.0774	750	0.99822
	CNTN5	rs1841613	11	99168674	G	C	0.66433	0.09474	2.35e-12	0.0796	750	0.99579
	CNTN5	rs1381329	11	99174073	A	G	0.66691	0.09539	2.72e-12	0.0784	750	0.99687
	CNTN5	rs1461672	11	99175378	T	C	0.67425	0.09656	2.9e-12	0.0769	750	0.9902
	CNTN5	rs2100831	11	99169833	G	A	0.65787	0.09503	4.44e-12	0.079	750	0.99612
	CNTN5	rs4492781	11	99166209	A	T	0.65875	0.09532	4.81e-12	0.0786	750	0.99579
	CNTN5	rs117029290	11	99229528	G	A	0.93544	0.13611	6.29e-12	0.0447	750	0.82544
	CNTN5	rs2447139	11	99154732	G	A	0.64923	0.09564	1.13e-11	0.0779	750	0.99774
	CNTN5	rs7926907	11	99054404	C	T	0.64189	0.09526	1.6e-11	0.0782	750	0.99366
	CNTN5	rs10790511	11	99057343	G	C	0.63919	0.0954	2.08e-11	0.0776	750	0.999
	CNTN5	rs10750213	11	99059338	T	C	0.63903	0.09539	2.1e-11	0.0776	750	0.99916
	CNTN5	rs1381332	11	99068141	T	C	0.63847	0.09538	2.17e-11	0.0776	750	0.99961
	CNTN5	11:99056018:AT_A	11	99056018	R	D	0.63791	0.09536	2.24e-11	0.0776	750	1
	CNTN5	rs1940483	11	99055929	A	G	0.63789	0.09536	2.25e-11	0.0776	750	1
	CNTN5	rs7108717	11	99055652	C	A	0.63788	0.09536	2.25e-11	0.0776	750	1
	CNTN5	rs7944606	11	99054470	T	C	0.63774	0.09536	2.26e-11	0.0776	750	1
	CNTN5	rs11218693	11	99054783	C	T	0.63775	0.09536	2.26e-11	0.0776	750	1
	CNTN5	rs7926159	11	99054499	G	A	0.63775	0.09536	2.26e-11	0.0776	750	1
	CNTN5	rs4316475	11	99051522	G	A	0.6377	0.09536	2.27e-11	0.0776	750	1
	CNTN5	rs4143858	11	99042908	A	G	0.6377	0.09536	2.27e-11	0.0776	750	1
	CNTN5	rs7113594	11	99044623	G	A	0.6377	0.09536	2.27e-11	0.0776	750	1
	CNTN5	rs966465	11	99053567	G	A	0.6377	0.09536	2.27e-11	0.0776	750	1
	CNTN5	rs7951940	11	99053957	C	G	0.6377	0.09536	2.27e-11	0.0776	750	1
	CNTN5	rs7941365	11	99054139	T	C	0.6377	0.09536	2.27e-11	0.0776	750	1
	CNTN5	rs961168	11	99066241	C	T	0.6367	0.09541	2.5e-11	0.0779	750	0.9957
	CNTN5	rs1531408	11	99065104	A	G	0.64488	0.09665	2.51e-11	0.0771	750	0.99849
	CNTN5	rs898776	11	99089041	G	A	0.63613	0.09536	2.54e-11	0.0779	750	0.99731
	CNTN5	rs77029246	11	99242715	C	G	0.72942	0.10936	2.56e-11	0.0603	750	0.95808
	CNTN5	11:99105782:TC_T	11	99105782	R	D	0.62846	0.09473	3.26e-11	0.0839	750	0.94071
	CNTN5	rs282486	11	99208140	G	A	0.54844	0.08278	3.46e-11	0.1015	750	0.98671
	CNTN5	rs4528296	11	99093678	C	T	0.62983	0.09509	3.5e-11	0.0784	750	0.99734
	CNTN5	rs1461682	11	99100099	A	C	0.62933	0.09502	3.51e-11	0.0785	750	0.99712
	CNTN5	rs113517369	11	99213407	C	T	0.60077	0.09193	6.36e-11	0.0903	750	0.9761
	CNTN5	11:99215081:CT_C	11	99215081	D	R	0.60054	0.092	6.67e-11	0.0903	750	0.97603
	CNTN5	rs4633425	11	99055894	G	A	0.61392	0.09434	7.63e-11	0.0936	750	0.85243
	CNTN5	11:99218248:TA_T	11	99218248	D	R	0.59958	0.09215	7.7e-11	0.0901	750	0.97626
	CNTN5	rs12290237	11	99224213	G	C	0.59409	0.09132	7.73e-11	0.0914	750	0.98584
	CNTN5	rs12273886	11	99225174	A	T	0.59417	0.09134	7.77e-11	0.0913	750	0.98627
	CNTN5	rs4631845	11	99225548	A	G	0.59402	0.09135	7.9e-11	0.0913	750	0.98644
	CNTN5	11:99105781:TTC_T	11	99105781	R	D	0.45485	0.07037	1.02e-10	0.2246	750	0.76397
	CNTN5	rs74778539	11	99281640	T	C	0.72976	0.11358	1.32e-10	0.0587	750	0.92489
	CNTN5	rs5002103	11	99226627	A	G	0.56378	0.08839	1.79e-10	0.1015	750	0.96769
	CNTN5	rs111622107	11	99229201	C	G	0.55617	0.08865	3.53e-10	0.1008	750	0.9634
	CPA2	rs112255027	7	129870875	T	C	0.51512	0.06645	9.03e-15	0.2259	750	0.89661
	CPA2	7:129869637:TG_T	7	129869637	D	R	0.50648	0.06668	3.06e-14	0.2243	750	0.90355
	CPA2	rs2200676	7	129876016	C	T	0.48587	0.06487	6.9e-14	0.2438	750	0.89532
	CPA2	rs10954264	7	129877274	G	A	0.48591	0.06489	6.99e-14	0.2437	750	0.8948
	CPA2	rs73146738	7	129876271	A	G	0.4846	0.06472	7.04e-14	0.246	750	0.89271
	CPA2	rs73146740	7	129879119	C	T	0.486	0.06491	7.06e-14	0.2436	750	0.89423
	CPA2	rs1983491	7	129882604	T	C	0.4856	0.06506	8.36e-14	0.2431	750	0.88945
	CPA2	rs4598202	7	129884835	G	T	0.48557	0.06513	8.95e-14	0.2422	750	0.88918
	CPA2	rs117364812	7	129885321	C	T	0.48554	0.06513	9.03e-14	0.2421	750	0.88912
	CPA2	rs12155055	7	129886473	G	A	0.48541	0.06514	9.24e-14	0.242	750	0.88897
	CPA2	rs111662881	7	129887989	G	A	0.48531	0.06515	9.43e-14	0.2419	750	0.88878
	CPA2	rs73146749	7	129885818	G	A	0.48472	0.06508	9.48e-14	0.2429	750	0.888
	CPA2	rs73146751	7	129887773	G	C	0.48482	0.06511	9.63e-14	0.2423	750	0.88862
	CPA2	rs144750423	7	129890593	A	G	0.48439	0.06514	1.04e-13	0.242	750	0.88809
	CPA2	rs138694526	7	129893820	T	C	0.48625	0.0654	1.04e-13	0.244	750	0.87674
	CPA2	rs7458272	7	129892414	A	G	0.48445	0.06518	1.07e-13	0.2415	750	0.88819
	CPA2	rs150427871	7	129892831	A	T	0.48454	0.0652	1.08e-13	0.2413	750	0.88798
	CPA2	rs138239129	7	129892977	C	G	0.4845	0.0652	1.08e-13	0.2413	750	0.88797
	CPA2	7:129881008:AG_A	7	129881008	D	R	0.49296	0.06636	1.1e-13	0.2675	750	0.81402
	CPA2	rs150512245	7	129894333	A	G	0.48413	0.06522	1.14e-13	0.2411	750	0.8879
	CPA2	rs145313770	7	129894699	A	G	0.48406	0.06522	1.15e-13	0.241	750	0.8879
	CPA2	rs12535413	7	129896208	T	C	0.48387	0.06522	1.18e-13	0.2409	750	0.88792
	CPA2	rs12536992	7	129898423	T	G	0.48364	0.06523	1.22e-13	0.2408	750	0.888
	CPA2	rs73146762	7	129898813	T	C	0.48361	0.06523	1.22e-13	0.2408	750	0.88801
	CPA2	rs111596183	7	129899592	A	G	0.48354	0.06523	1.23e-13	0.2407	750	0.88804
	CPA2	rs1586499	7	129900644	G	A	0.48302	0.06522	1.3e-13	0.2406	750	0.88826
	CPA2	rs113668205	7	129884937	A	G	0.48252	0.06519	1.35e-13	0.2464	750	0.87717
	CPA2	rs73146750	7	129885883	A	G	0.48239	0.0652	1.37e-13	0.2462	750	0.87759
	CPA2	rs7790225	7	129902322	G	A	0.48232	0.06522	1.41e-13	0.2403	750	0.88872
	CPA2	rs73146755	7	129895361	A	T	0.48658	0.06586	1.49e-13	0.2429	750	0.8667
	CPA2	rs12540668	7	129896211	G	A	0.4833	0.06556	1.68e-13	0.2443	750	0.87082
	CPA2	rs73146768	7	129904152	T	A	0.47897	0.06505	1.8e-13	0.2412	750	0.89029
	CPA2	rs73146756	7	129895844	G	A	0.48012	0.06523	1.83e-13	0.2453	750	0.87745
	CPA2	rs7788519	7	129906915	A	G	0.47961	0.06518	1.86e-13	0.2395	750	0.89145
	CPA2	rs73146758	7	129896660	G	T	0.47987	0.06522	1.88e-13	0.2452	750	0.87755
	CPA2	rs73146759	7	129896888	C	G	0.4798	0.06522	1.89e-13	0.245	750	0.87794
	CPA2	rs55697361	7	129906358	G	T	0.47907	0.06533	2.26e-13	0.2418	750	0.8824
	CPA2	rs2171493	7	129906147	C	A	0.47496	0.06479	2.28e-13	0.243	750	0.89156
	CPA2	rs6962324	7	129903012	A	G	0.47817	0.06544	2.73e-13	0.2409	750	0.88191
	CPA2	rs6970251	7	129906360	G	T	0.47553	0.06523	3.11e-13	0.2486	750	0.86725
	CPA2	rs10954265	7	129879915	T	C	0.4704	0.06502	4.67e-13	0.2525	750	0.86986
	CPA2	rs12533984	7	129854938	G	T	0.46275	0.06396	4.67e-13	0.2177	750	0.98083
	CPA2	rs55912550	7	129853975	C	T	0.46259	0.06397	4.77e-13	0.2176	750	0.98079
	CPA2	rs6955861	7	129907545	G	A	0.47635	0.06588	4.82e-13	0.2354	750	0.8819
	CPA2	rs113630059	7	129899447	A	G	0.47662	0.06601	5.16e-13	0.2376	750	0.87366
	CPA2	rs113313193	7	129857234	T	C	0.45974	0.0639	6.26e-13	0.2177	750	0.98514
	CPA2	rs12537988	7	129857673	G	A	0.45948	0.0639	6.44e-13	0.2178	750	0.98505
	CPA2	rs6964843	7	129861560	G	A	0.45636	0.06356	6.95e-13	0.2189	750	0.995
	CPA2	rs73146730	7	129862289	C	T	0.45514	0.06351	7.68e-13	0.2189	750	0.9969
	CPA2	rs112299116	7	129905257	T	C	0.47045	0.06566	7.76e-13	0.2387	750	0.87869
	CPA2	rs73146731	7	129862292	C	T	0.45485	0.06349	7.85e-13	0.2189	750	0.99736
	CPA2	rs11978501	7	129913198	C	T	0.46178	0.06446	7.87e-13	0.2365	750	0.91415
	CPA2	rs12535520	7	129866607	A	C	0.45541	0.06362	8.14e-13	0.2188	750	0.99346
	CPA2	rs73146732	7	129866063	G	C	0.45532	0.06361	8.18e-13	0.2191	750	0.99289
	CPA2	rs111470382	7	129865035	A	C	0.45441	0.06352	8.43e-13	0.2188	750	0.99678
	CPA2	rs56043427	7	129863225	A	T	0.45392	0.06346	8.52e-13	0.219	750	0.99856
	CPA2	rs6976032	7	129863730	T	C	0.4533	0.06344	8.97e-13	0.219	750	0.99952
	CPA2	rs11971847	7	129915538	T	C	0.45596	0.06484	2.03e-12	0.2448	750	0.87451
	CPA2	rs73146775	7	129916008	T	C	0.45767	0.06514	2.12e-12	0.2449	750	0.86603
	CPA2	rs41274170	7	129916325	T	C	0.45774	0.06515	2.13e-12	0.2449	750	0.86563
	CPA2	rs11980355	7	129916960	G	A	0.4581	0.06521	2.14e-12	0.245	750	0.86404
	CPA2	rs12536877	7	129919105	C	T	0.45874	0.06533	2.19e-12	0.2451	750	0.86057
	CPA2	rs6976149	7	129907617	C	T	0.53122	0.0759	2.58e-12	0.1935	750	0.75338
	CPA2	rs73146712	7	129829875	C	T	0.44302	0.06418	5.11e-12	0.2198	750	0.95186
	CPA2	rs1488008	7	129834473	T	C	0.43936	0.0638	5.73e-12	0.2206	750	0.95957
	CPA2	rs1852653	7	129838176	T	C	0.43908	0.06376	5.73e-12	0.2209	750	0.9602
	CPA2	rs56129009	7	129833812	A	G	0.43935	0.0638	5.74e-12	0.2209	750	0.95797
	CPA2	rs112690409	7	129842871	C	G	0.43796	0.06367	6.03e-12	0.2224	750	0.95888
	CPA2	rs34718040	7	129825512	C	A	0.43607	0.06416	1.07e-11	0.2192	750	0.95118
	CPA2	rs17325643	7	129827255	C	T	0.44259	0.06561	1.52e-11	0.2125	750	0.92771
	CPA2	rs73146781	7	129929673	T	C	0.4453	0.06618	1.71e-11	0.2496	750	0.81781
	CPA2	rs73146782	7	129929893	T	A	0.44506	0.06623	1.82e-11	0.2501	750	0.8157
	CPA2	rs1881264	7	129927024	C	T	0.43825	0.06632	3.9e-11	0.2554	750	0.81729
	CPA2	rs149137066	7	129858660	T	C	0.51991	0.08276	3.34e-10	0.1537	750	0.75361
	CPA2	rs185546258	7	129858661	G	A	0.5198	0.08276	3.37e-10	0.1537	750	0.75367
	CPA2	rs190798502	7	129858662	T	C	0.51971	0.08276	3.4e-10	0.1537	750	0.75339
	CPA2	rs28494012	7	129875514	G	C	0.37646	0.06054	5.04e-10	0.3238	750	0.85243
	CPA2	rs12532129	7	129907555	A	T	0.36836	0.05926	5.12e-10	0.2903	750	0.92486
	CTSC	rs17756204	11	88083639	A	G	0.95291	0.09163	2.5e-25	0.095	750	1
	CTSC	rs72966876	11	88085625	T	A	0.95389	0.09175	2.58e-25	0.0952	750	0.99502
	CTSC	rs72966872	11	88082616	G	A	0.95462	0.09189	2.8e-25	0.0949	750	0.99617
	CTSC	rs72966871	11	88082392	A	G	0.95485	0.09194	2.9e-25	0.095	750	0.99494
	CTSC	rs56099505	11	88080640	A	C	0.95647	0.0923	3.66e-25	0.0948	750	0.99035
	CTSC	rs55794726	11	88095657	G	C	0.97412	0.09408	3.99e-25	0.094	750	0.94386
	CTSC	rs72968608	11	88099199	T	C	0.95676	0.09256	4.81e-25	0.096	750	0.95871
	CTSC	rs11607237	11	88103303	A	G	0.95758	0.09279	5.71e-25	0.0959	750	0.95453
	CTSC	rs72966858	11	88077728	C	G	0.9569	0.09279	6.22e-25	0.0945	750	0.98364
	CTSC	rs72968617	11	88104301	C	T	0.95298	0.09242	6.24e-25	0.0979	750	0.9492
	CTSC	rs7117573	11	88074997	A	G	0.95481	0.09313	1.15e-24	0.0942	750	0.97965
	CTSC	rs7117184	11	88074718	A	G	0.95457	0.09315	1.21e-24	0.0942	750	0.97946
	CTSC	rs11600158	11	88070914	G	A	0.93895	0.09346	9.53e-24	0.0937	750	0.97853
	CTSC	rs11019400	11	88070858	G	A	0.93806	0.09346	1.05e-23	0.0937	750	0.97801
	CTSC	rs72966841	11	88070110	T	A	0.9259	0.09334	3.42e-23	0.093	750	0.98363
	CTSC	rs56005632	11	88061656	G	A	0.90698	0.09298	1.77e-22	0.0934	750	0.98877
	CTSC	rs72964998	11	88055693	A	G	0.90604	0.09296	1.9e-22	0.0931	750	0.99264
	CTSC	rs72966821	11	88061909	T	C	0.90583	0.09296	1.95e-22	0.0931	750	0.99203
	CTSC	rs72966827	11	88063963	T	C	0.90567	0.09295	1.97e-22	0.0931	750	0.99195
	CTSC	rs56097354	11	88064231	T	C	0.90567	0.09295	1.97e-22	0.0931	750	0.99195
	CTSC	rs55897509	11	88066714	C	A	0.90541	0.09295	2.02e-22	0.0931	750	0.99187
	CTSC	rs55948254	11	88068461	C	T	0.90516	0.09295	2.06e-22	0.0931	750	0.99188
	CTSC	rs72964984	11	88044888	A	T	0.91367	0.09384	2.1e-22	0.093	750	0.97632
	CTSC	rs75660144	11	88044081	C	T	0.91438	0.09391	2.11e-22	0.093	750	0.97482
	CTSC	11:88043617:ACTAT	11	88043617	D	R	0.91504	0.094	2.15e-22	0.0929	750	0.97411
	CTSC	rs72964978	11	88040525	G	A	0.91662	0.09421	2.25e-22	0.093	750	0.96925
	CTSC	rs72964988	11	88048762	A	T	0.95772	0.09844	2.28e-22	0.0883	750	0.91588
	CTSC	rs72964967	11	88038776	G	A	0.91807	0.0944	2.35e-22	0.093	750	0.96573
	CTSC	rs72964964	11	88038001	A	C	0.91871	0.09447	2.37e-22	0.0929	750	0.96557
	CTSC	rs11603694	11	88035586	C	T	0.92281	0.09498	2.58e-22	0.0928	750	0.95687
	CTSC	rs72964941	11	88025009	T	C	0.93576	0.09697	4.9e-22	0.0926	750	0.92313
	CTSC	rs7111769	11	88023721	C	A	0.98906	0.10322	9.5e-22	0.0874	750	0.85924
	CTSC	rs113755660	11	88069474	G	C	0.88451	0.09301	1.91e-21	0.0963	750	0.96131
	CTSC	rs217053	11	88053979	T	C	-0.5749	0.06405	2.81e-19	0.2112	750	0.99157
	CTSC	rs217116	11	88033661	A	G	-0.61894	0.06951	5.38e-19	0.1726	750	1
	CTSC	rs217086	11	88045583	A	G	-0.61893	0.06951	5.38e-19	0.1726	750	1
	CTSC	rs217115	11	88033521	T	C	-0.61922	0.06955	5.41e-19	0.1726	750	0.99946
	CTSC	rs553234	11	88039745	T	C	-0.61889	0.06951	5.43e-19	0.1726	750	1
	CTSC	11:88045815:C_CT	11	88045815	R	I	-0.61892	0.06953	5.49e-19	0.1727	750	0.99982
	CTSC	11:88044066:G_GCT	11	88044066	R	I	-0.61885	0.06952	5.49e-19	0.1726	750	1
	CTSC	rs217088	11	88046276	T	C	-0.61485	0.06907	5.51e-19	0.1771	750	0.98884
	CTSC	rs170083	11	88030157	A	T	-0.61945	0.06962	5.68e-19	0.1731	750	0.99552
	CTSC	rs217087	11	88046148	G	T	-0.61871	0.06954	5.76e-19	0.1729	750	0.99892
	CTSC	rs217104	11	88026460	G	C	-0.61961	0.06983	7.09e-19	0.173	750	0.98951
	CTSC	rs217055	11	88055089	C	T	-0.61667	0.06955	7.55e-19	0.1731	750	0.99635
	CTSC	rs217058	11	88056942	G	A	-0.61568	0.06954	8.48e-19	0.1733	750	0.9958
	CTSC	rs217074	11	88067826	G	T	-0.61497	0.06955	9.45e-19	0.1736	750	0.99347
	CTSC	rs217109	11	88030457	C	T	-0.60667	0.06868	1.01e-18	0.1796	750	0.97671
	CTSC	rs217080	11	88069457	C	T	-0.61464	0.06979	1.29e-18	0.1763	750	0.96643
	CTSC	rs217081	11	88069606	C	T	-0.60908	0.06955	2e-18	0.1781	750	0.96597
	CTSC	rs217068	11	88064982	A	C	-0.59206	0.06944	1.52e-17	0.1776	750	0.98124
	CTSC	rs217099	11	88023173	T	C	-0.55984	0.06989	1.14e-15	0.1819	750	0.95084
	CTSC	rs183367	11	88020419	C	T	-0.55939	0.07001	1.35e-15	0.1815	750	0.94897
	CTSC	rs190057	11	88020076	A	G	-0.5586	0.07003	1.51e-15	0.1819	750	0.94711
	CTSC	rs217097	11	88021993	A	C	-0.54715	0.06889	1.99e-15	0.1865	750	0.94356
	CTSC	rs217082	11	88075541	G	T	-0.48935	0.06375	1.64e-14	0.2185	750	0.97042
	CTSC	rs11605606	11	88185434	G	A	0.71639	0.09348	1.81e-14	0.0999	750	0.90156
	CTSC	rs682993	11	88082907	T	A	-0.48268	0.06361	3.26e-14	0.2183	750	0.97542
	CTSC	rs680771	11	88083343	G	A	-0.482	0.0636	3.48e-14	0.2183	750	0.97604
	CTSC	rs7935915	11	88137343	A	G	-0.45552	0.06013	3.56e-14	0.2802	750	0.96309
	CTSC	rs144592494	11	88126488	C	T	0.45993	0.06073	3.64e-14	0.2594	750	0.95446
	CTSC	rs72968657	11	88130249	G	A	0.45843	0.06073	4.4e-14	0.2595	750	0.9547
	CTSC	rs4146880	11	88154199	G	A	-0.5019	0.06651	4.5e-14	0.2149	750	0.96848
	CTSC	rs308820	11	88142031	T	C	-0.459	0.06089	4.77e-14	0.2683	750	0.97328
	CTSC	rs10765508	11	88137632	G	T	-0.4583	0.06087	5.1e-14	0.27	750	0.96927
	CTSC	rs4146881	11	88154201	G	A	-0.50095	0.06654	5.15e-14	0.2153	750	0.9667
	CTSC	rs61901738	11	88131339	T	C	0.45698	0.06073	5.27e-14	0.2595	750	0.95481
	CTSC	rs10734150	11	88086271	G	A	-0.4748	0.06342	7.04e-14	0.218	750	0.98297
	CTSC	rs10734151	11	88089191	G	T	-0.47299	0.06339	8.54e-14	0.2178	750	0.98489
	CTSC	rs308759	11	88155172	G	A	-0.48888	0.0657	1e-13	0.2237	750	0.97059
	CTSC	rs308817	11	88144314	A	T	-0.47629	0.06407	1.06e-13	0.2316	750	0.98259
	CTSC	rs55633855	11	88134563	G	A	0.4518	0.0608	1.08e-13	0.259	750	0.95297
	CTSC	rs308828	11	88152876	C	T	-0.48643	0.06547	1.08e-13	0.2219	750	0.98227
	CTSC	11:88153238:AT_A	11	88153238	R	D	-0.48573	0.06555	1.26e-13	0.2228	750	0.97668
	CTSC	rs61901734	11	88123732	A	T	0.46743	0.06314	1.33e-13	0.2319	750	0.9761
	CTSC	11:88090653:A_AAG	11	88090653	R	I	-0.46868	0.06333	1.35e-13	0.2174	750	0.99148
	CTSC	rs308829	11	88152116	C	T	-0.48429	0.06548	1.4e-13	0.2216	750	0.98458
	CTSC	rs308826	11	88153143	T	C	-0.48464	0.06554	1.42e-13	0.2217	750	0.98278
	CTSC	rs308822	11	88153727	G	A	-0.48479	0.06558	1.44e-13	0.2217	750	0.98149
	CTSC	rs308853	11	88173507	C	T	-0.49722	0.06728	1.46e-13	0.2248	750	0.9205
	CTSC	rs2512324	11	88154291	C	G	-0.48497	0.06563	1.47e-13	0.2217	750	0.97998
	CTSC	rs4753394	11	88105789	G	T	-0.46801	0.06335	1.49e-13	0.2161	750	0.99306
	CTSC	rs4753393	11	88105335	G	A	-0.46775	0.06332	1.5e-13	0.2162	750	0.99395
	CTSC	rs4303237	11	88096206	G	A	-0.46633	0.06319	1.58e-13	0.2168	750	0.99768
	CTSC	rs7939234	11	88137113	G	T	0.45442	0.06162	1.64e-13	0.2584	750	0.94516
	CTSC	11:88094309:AC_A	11	88094309	D	R	0.57722	0.07828	1.66e-13	0.2567	750	0.59571
	CTSC	11:88092192:AAT_A	11	88092192	R	D	-0.48501	0.06577	1.66e-13	0.2109	750	0.93664
	CTSC	rs561545	11	88101247	G	A	-0.46576	0.0632	1.71e-13	0.2164	750	1
	CTSC	rs500372	11	88095434	G	C	-0.4659	0.06322	1.72e-13	0.2167	750	0.9983
	CTSC	11:88089716:C_CTT	11	88089716	R	I	-0.46488	0.06314	1.8e-13	0.2289	750	0.95576
	CTSC	rs308849	11	88172757	G	A	-0.49477	0.06721	1.82e-13	0.2239	750	0.92625
	CTSC	rs308850	11	88173059	C	T	-0.49478	0.06722	1.83e-13	0.2239	750	0.92598
	CTSC	rs308851	11	88173409	G	T	-0.49499	0.06727	1.86e-13	0.224	750	0.92439
	CTSC	rs308852	11	88173452	G	C	-0.49494	0.06729	1.9e-13	0.2245	750	0.92258
	CTSC	rs2512310	11	88171322	T	C	-0.49345	0.06721	2.1e-13	0.2244	750	0.92918
	CTSC	rs61901729	11	88109443	G	A	0.45182	0.0616	2.21e-13	0.245	750	0.99453
	CTSC	rs308854	11	88173648	T	C	-0.49424	0.06741	2.27e-13	0.2237	750	0.9221
	CTSC	rs555403	11	88108533	T	C	-0.4718	0.06442	2.42e-13	0.2119	750	0.97745
	CTSC	rs10830841	11	88147573	C	T	-0.46122	0.06304	2.56e-13	0.2334	750	0.99979
	CTSC	rs308855	11	88173725	G	A	-0.49434	0.06763	2.68e-13	0.2245	750	0.91425
	CTSC	11:88104747:G_GTT	11	88104747	R	I	-0.46383	0.06351	2.8e-13	0.2163	750	0.98537
	CTSC	rs10830856	11	88152757	A	G	-0.46203	0.06326	2.8e-13	0.2337	750	0.99245
	CTSC	rs308832	11	88150042	A	G	-0.46281	0.06337	2.81e-13	0.2328	750	0.99262
	CTSC	rs308831	11	88150339	G	A	-0.46291	0.06339	2.82e-13	0.2329	750	0.99213
	CTSC	rs72968636	11	88115584	T	C	0.44912	0.06154	2.93e-13	0.2449	750	0.99654
	CTSC	rs61901732	11	88116803	T	C	0.44853	0.06151	3.07e-13	0.245	750	0.99741
	CTSC	rs2175316	11	88150215	C	T	-0.46052	0.06324	3.3e-13	0.234	750	0.99239
	CTSC	rs7930237	11	88117962	G	A	0.44674	0.06142	3.49e-13	0.2454	750	0.99908
	CTSC	rs56375235	11	88015717	C	T	0.78344	0.10859	5.4e-13	0.0882	750	0.78779
	CTSC	rs61901739	11	88134105	G	A	0.46303	0.06419	5.44e-13	0.2456	750	0.90059
	CTSC	rs61901733	11	88122010	A	C	0.44588	0.06199	6.34e-13	0.2448	750	0.98403
	CTSC	rs7940822	11	88123134	A	G	0.44527	0.06207	7.27e-13	0.2448	750	0.98172
	CTSC	rs494582	11	88139205	T	C	0.37339	0.05248	1.12e-12	0.5518	750	0.95717
	CTSC	rs2457684	11	88139983	C	T	0.3732	0.05247	1.14e-12	0.5518	750	0.95753
	CTSC	rs580808	11	88070563	T	C	0.37914	0.05374	1.73e-12	0.4491	750	0.94912
	CTSC	rs2513420	11	88138021	A	G	0.37211	0.05278	1.79e-12	0.5545	750	0.94647
	CTSC	11:88139523:TGC_T	11	88139523	D	R	0.38586	0.05479	1.88e-12	0.5177	750	0.86863
	CTSC	11:88070210:G_GA	11	88070210	I	R	0.38451	0.05512	3.04e-12	0.436	750	0.91853
	CTSC	rs17815796	11	88179546	T	C	0.53853	0.07737	3.4e-12	0.1345	750	0.99886
	CTSC	11:88045811:G_GC	11	88045811	R	I	-0.47989	0.06905	3.66e-12	0.2555	750	0.74541
	CTSC	rs2512323	11	88124844	A	G	-0.45225	0.06546	4.89e-12	0.2149	750	0.96999
	CTSC	rs2512322	11	88125894	C	G	-0.45231	0.06551	5.05e-12	0.2146	750	0.97009
	CTSC	rs56000409	11	88142709	A	T	0.46066	0.06698	6.1e-12	0.1993	750	0.94021
	CTSC	rs217111	11	88030785	A	G	0.37169	0.05412	6.52e-12	0.6299	750	1
	CTSC	rs11603556	11	88147078	G	A	0.46106	0.06723	6.97e-12	0.1945	750	0.94529
	CTSC	rs72970452	11	88143843	G	A	0.45685	0.06687	8.38e-12	0.1995	750	0.94262
	CTSC	rs72970458	11	88146659	C	T	0.4588	0.06717	8.47e-12	0.1948	750	0.9457
	CTSC	rs2212443	11	88131197	T	G	-0.4497	0.06599	9.48e-12	0.2128	750	0.96532
	CTSC	rs10830838	11	88147231	T	G	0.36262	0.05328	1.01e-11	0.5805	750	0.96918
	CTSC	rs2508804	11	88133553	T	G	-0.44967	0.06614	1.05e-11	0.2117	750	0.96709
	CTSC	rs2513421	11	88133201	A	C	-0.44938	0.06613	1.08e-11	0.2118	750	0.96722
	CTSC	rs116941570	11	88014861	T	C	0.74925	0.11036	1.13e-11	0.0792	750	0.84323
	CTSC	rs10830826	11	88145077	A	G	0.45171	0.06672	1.28e-11	0.1988	750	0.94943
	CTSC	rs72970466	11	88151320	C	T	0.44228	0.06655	3.02e-11	0.1985	750	0.95519
	CTSC	rs7120867	11	88139060	C	G	0.43629	0.06566	3.03e-11	0.2117	750	0.93496
	CTSC	rs72970468	11	88151729	A	G	0.44182	0.06656	3.18e-11	0.1985	750	0.9553
	CTSC	rs57758870	11	88140114	C	T	0.4348	0.06563	3.48e-11	0.2115	750	0.93645
	CTSC	rs308757	11	88158865	A	G	-0.35145	0.05314	3.74e-11	0.4138	750	0.96958
	CTSC	rs55787231	11	88142087	T	C	0.43397	0.06563	3.77e-11	0.211	750	0.93822
	CTSC	rs56060505	11	88142158	A	G	0.43392	0.06563	3.79e-11	0.211	750	0.93827
	CTSC	rs55939583	11	88155288	T	C	0.43999	0.06669	4.19e-11	0.1974	750	0.95485
	CTSC	11:88156635:A_AT	11	88156635	R	I	-0.3514	0.05369	5.95e-11	0.403	750	0.96153
	CTSC	rs72953003	11	88157392	A	C	0.43445	0.06662	6.96e-11	0.1975	750	0.95681
	CTSC	rs71458614	11	88198672	C	T	0.49894	0.07656	7.19e-11	0.1436	750	0.95767
	CTSC	rs11019504	11	88089478	G	A	0.34062	0.05232	7.48e-11	0.4898	750	0.99823
	CTSC	rs7128352	11	88087357	T	C	0.34015	0.05227	7.66e-11	0.4896	750	1
	CTSC	rs217106	11	88028840	T	C	-0.37017	0.05689	7.69e-11	0.6739	750	0.95638
	CTSC	rs77510830	11	88014101	T	G	0.71046	0.11039	1.23e-10	0.0777	750	0.85907
	CTSC	rs117238757	11	88013743	T	C	0.70984	0.11039	1.27e-10	0.0777	750	0.85937
	CTSC	rs72953026	11	88169599	T	C	0.43598	0.0679	1.35e-10	0.1949	750	0.93104
	CTSC	rs72953019	11	88165661	T	G	0.42863	0.06718	1.76e-10	0.1958	750	0.94674
	CTSC	rs11600428	11	88167606	G	C	0.43108	0.06757	1.78e-10	0.1955	750	0.93734
	CTSC	rs2136792	11	88165514	A	G	0.4259	0.06676	1.78e-10	0.1961	750	0.95697
	CTSC	rs77434933	11	88009056	C	T	0.70399	0.11066	1.99e-10	0.0776	750	0.85772
	CTSC	rs76891931	11	88008844	A	T	0.70352	0.11069	2.08e-10	0.0776	750	0.85744
	CTSC	rs4417269	11	88129450	T	C	-0.41984	0.06647	2.69e-10	0.3224	750	0.7281
	CTSC	rs11607200	11	88257930	C	T	0.48398	0.07681	2.95e-10	0.1386	750	0.97949
	CTSC	rs76077823	11	88007727	T	C	0.69945	0.11102	2.97e-10	0.0767	750	0.85942
	CTSC	11:88024657:A_AAA	11	88024657	R	I	-0.36348	0.05798	3.64e-10	0.6806	750	0.9244
	CTSS	rs2867296	1	150903234	C	G	-0.38761	0.05555	3e-12	0.3606	750	0.94918
	CTSS	rs143887202	1	150823454	T	C	-0.42638	0.06119	3.22e-12	0.3656	750	0.79429
	CTSS	1:150831560:T_TA	1	150831560	I	R	-0.38906	0.05587	3.32e-12	0.3629	750	0.92652
	CTSS	1:150831557:AT_A	1	150831557	D	R	-0.38821	0.05577	3.37e-12	0.3617	750	0.93111
	CTSS	rs4970928	1	150874620	A	G	-0.37647	0.05441	4.54e-12	0.3717	750	0.96837
	CTSS	rs34985895	1	150932501	G	A	-0.3757	0.05438	4.87e-12	0.3646	750	0.98439
	CTSS	rs58304714	1	150831561	A	T	-0.38394	0.0557	5.47e-12	0.3624	750	0.93351
	CTSS	rs11204739	1	150865760	G	A	-0.37185	0.05403	5.88e-12	0.3675	750	0.98564
	CTSS	1:150824527:A_AC	1	150824527	I	R	-0.38476	0.05591	5.92e-12	0.3739	750	0.92522
	CTSS	rs11204733	1	150835666	T	C	-0.37756	0.05487	5.94e-12	0.3677	750	0.95594
	CTSS	rs7556661	1	150892009	T	C	-0.36965	0.05373	6e-12	0.3705	750	0.99219
	CTSS	rs12409208	1	150860055	G	A	-0.36944	0.0537	6.01e-12	0.3698	750	0.99521
	CTSS	rs12410394	1	150860186	A	G	-0.36942	0.0537	6.02e-12	0.3698	750	0.99532
	CTSS	rs12096831	1	150864113	G	T	-0.36933	0.0537	6.06e-12	0.37	750	0.99531
	CTSS	rs4970982	1	150865084	C	G	-0.36939	0.05371	6.07e-12	0.3697	750	0.99497
	CTSS	rs10305664	1	150839686	C	A	-0.37924	0.05514	6.08e-12	0.3679	750	0.94682
	CTSS	rs10305720	1	150798577	G	C	-0.38405	0.05587	6.22e-12	0.382	750	0.90598
	CTSS	rs12097963	1	150870450	C	T	-0.36973	0.05378	6.23e-12	0.3697	750	0.99258
	CTSS	rs6660845	1	150841066	A	G	-0.37601	0.05471	6.27e-12	0.3666	750	0.96224
	CTSS	rs72704658	1	150833010	C	T	-0.37754	0.05495	6.4e-12	0.3681	750	0.95546
	CTSS	rs7521592	1	150821691	C	A	-0.37791	0.05501	6.43e-12	0.368	750	0.95444
	CTSS	rs6693120	1	150748374	T	C	-0.37951	0.05525	6.46e-12	0.3681	750	0.96046
	CTSS	rs72704652	1	150819470	G	A	-0.37778	0.055	6.47e-12	0.3682	750	0.95472
	CTSS	rs12059949	1	150922512	T	C	-0.36897	0.05373	6.55e-12	0.3697	750	0.9889
	CTSS	rs3768015	1	150812954	A	G	-0.37781	0.05502	6.55e-12	0.3683	750	0.95382
	CTSS	rs1027699	1	150811712	C	T	-0.37774	0.05501	6.57e-12	0.3683	750	0.95421
	CTSS	rs3768016	1	150809919	C	T	-0.37778	0.05502	6.6e-12	0.3683	750	0.95393
	CTSS	rs6669855	1	150861229	T	C	-0.36127	0.05262	6.6e-12	0.3768	750	0.99418
	CTSS	1:150808290:GTACA	1	150808290	D	R	-0.37778	0.05503	6.64e-12	0.3682	750	0.95399
	CTSS	rs72704654	1	150826410	A	G	-0.37756	0.055	6.66e-12	0.3683	750	0.95432
	CTSS	rs10305672	1	150825630	A	G	-0.37763	0.05501	6.68e-12	0.3682	750	0.95399
	CTSS	rs10305673	1	150825511	T	C	-0.37755	0.055	6.68e-12	0.3683	750	0.95428
	CTSS	rs10305704	1	150804429	C	A	-0.37774	0.05504	6.72e-12	0.3682	750	0.95397
	CTSS	rs10305711	1	150802996	C	T	-0.37775	0.05504	6.74e-12	0.3682	750	0.95389
	CTSS	rs10305714	1	150800655	G	A	-0.3778	0.05505	6.76e-12	0.3682	750	0.95367
	CTSS	rs2089082	1	150800090	G	T	-0.37778	0.05505	6.77e-12	0.3682	750	0.95366
	CTSS	rs11579736	1	150950561	A	G	-0.38165	0.05562	6.78e-12	0.3591	750	0.94638
	CTSS	rs17660092	1	150797748	C	T	-0.37778	0.05506	6.8e-12	0.3682	750	0.95364
	CTSS	rs10888397	1	150886752	T	C	-0.36919	0.05382	6.9e-12	0.3694	750	0.99407
	CTSS	rs11589458	1	150792616	G	A	-0.37777	0.05508	6.94e-12	0.368	750	0.95343
	CTSS	rs11552229	1	150783985	C	T	-0.37757	0.05508	7.11e-12	0.3681	750	0.95379
	CTSS	rs11581757	1	150892244	G	A	-0.3689	0.05382	7.17e-12	0.3693	750	0.99484
	CTSS	rs12090215	1	150893660	A	C	-0.36865	0.0538	7.24e-12	0.3695	750	0.9957
	CTSS	rs72704682	1	150897677	T	A	-0.36852	0.05379	7.32e-12	0.3694	750	0.99639
	CTSS	1:150908639:A_AT	1	150908639	I	R	-0.38429	0.05616	7.75e-12	0.3512	750	0.94037
	CTSS	rs11582281	1	150826831	C	T	-0.3787	0.05534	7.75e-12	0.3671	750	0.94572
	CTSS	1:150906092:ATC_A	1	150906092	D	R	-0.36848	0.05386	7.85e-12	0.3715	750	0.98587
	CTSS	rs4970986	1	150907955	G	A	-0.36758	0.05373	7.86e-12	0.3692	750	1
	CTSS	rs59024312	1	150909005	G	T	-0.36757	0.05373	7.87e-12	0.3692	750	1
	CTSS	rs7528773	1	150915875	A	G	-0.36753	0.05373	7.93e-12	0.3692	750	1
	CTSS	1:150937964:AAGG_	1	150937964	D	R	-0.36956	0.05404	7.98e-12	0.3693	750	0.98009
	CTSS	rs2124952	1	150923774	A	T	-0.36748	0.05373	7.98e-12	0.3692	750	0.99983
	CTSS	rs2272214	1	150931462	A	G	-0.36742	0.05374	8.06e-12	0.3692	750	0.99974
	CTSS	1:150737565:T_TTC	1	150737565	I	R	-0.37244	0.05448	8.12e-12	0.3723	750	0.98099
	CTSS	rs11204750	1	150939744	A	C	-0.36873	0.05395	8.19e-12	0.3688	750	0.99207
	CTSS	rs7521719	1	150913134	A	G	-0.36768	0.05381	8.29e-12	0.3683	750	0.99713
	CTSS	rs1546376	1	150937661	G	A	-0.36731	0.05375	8.31e-12	0.3691	750	0.99922
	CTSS	rs11204742	1	150889097	G	A	-0.3671	0.05373	8.34e-12	0.3705	750	0.99187
	CTSS	rs72704639	1	150798335	C	A	-0.38057	0.05571	8.4e-12	0.3692	750	0.92892
	CTSS	rs3843843	1	150918084	T	C	-0.36738	0.05378	8.43e-12	0.3696	750	0.99829
	CTSS	rs10399947	1	150861960	A	G	-0.35688	0.05227	8.62e-12	0.379	750	0.99914
	CTSS	1:150860693:TTA_T	1	150860693	D	R	-0.3569	0.05229	8.79e-12	0.379	750	0.99837
	CTSS	1:150933883:CT_C	1	150933883	D	R	-0.36821	0.05395	8.82e-12	0.3684	750	0.99379
	CTSS	1:150860692:TTTA_	1	150860692	D	R	-0.36323	0.05324	8.92e-12	0.3766	750	0.97106
	CTSS	rs72704685	1	150897687	G	C	-0.3675	0.05387	8.95e-12	0.3703	750	0.99299
	CTSS	rs4970930	1	150889643	C	T	-0.36742	0.05388	9.14e-12	0.3721	750	0.98925
	CTSS	rs6677420	1	150946490	A	G	-0.37104	0.05444	9.37e-12	0.3683	750	0.97542
	CTSS	rs8444	1	150938571	A	G	-0.36815	0.05407	9.82e-12	0.3674	750	0.98894
	CTSS	rs57818453	1	150763139	A	G	-0.37093	0.05449	9.94e-12	0.3677	750	0.98001
	CTSS	1:150937971:AGGC_	1	150937971	D	R	-0.39234	0.05776	1.1e-11	0.3314	750	0.8911
	CTSS	rs6671737	1	150747309	G	A	-0.36751	0.05416	1.15e-11	0.3667	750	0.9955
	CTSS	rs6657388	1	150748786	G	A	-0.36655	0.05403	1.16e-11	0.3676	750	0.99925
	CTSS	rs3754212	1	150738200	G	A	-0.36681	0.05412	1.22e-11	0.368	750	0.99539
	CTSS	rs2864869	1	150734655	A	G	-0.36692	0.05417	1.25e-11	0.3682	750	0.99359
	CTSS	rs4537557	1	150734436	G	A	-0.36689	0.05417	1.26e-11	0.3682	750	0.99346
	CTSS	rs11204723	1	150731618	C	T	-0.3669	0.0542	1.29e-11	0.3683	750	0.99238
	CTSS	rs2275235	1	150730279	G	A	-0.36692	0.0542	1.29e-11	0.3684	750	0.99213
	CTSS	rs2230061	1	150727539	A	G	-0.36688	0.05422	1.32e-11	0.3684	750	0.99143
	CTSS	rs12068264	1	150727329	T	C	-0.36685	0.05422	1.33e-11	0.3684	750	0.99133
	CTSS	rs7526489	1	150726238	T	C	-0.36683	0.05423	1.34e-11	0.3684	750	0.9912
	CTSS	1:150738483:CGGGA	1	150738483	D	R	-0.3691	0.05458	1.36e-11	0.3644	750	0.98175
	CTSS	rs10888393	1	150745604	A	T	-0.36708	0.05428	1.36e-11	0.3658	750	0.99208
	CTSS	rs6658066	1	150918937	G	T	-0.37069	0.05485	1.4e-11	0.3645	750	0.96269
	CTSS	1:150757416:TATAG	1	150757416	D	R	-0.36968	0.05475	1.46e-11	0.3646	750	0.97489
	CTSS	rs2864873	1	150814174	G	A	-0.36667	0.05442	1.61e-11	0.3853	750	0.94906
	CTSS	rs72704656	1	150828307	G	A	-0.36653	0.05441	1.63e-11	0.3853	750	0.94898
	CTSS	rs112738761	1	150841736	G	A	-0.36406	0.05408	1.68e-11	0.3842	750	0.95226
	CTSS	rs11800855	1	150800995	A	G	-0.36595	0.05438	1.71e-11	0.3876	750	0.94681
	CTSS	rs2228099	1	150808889	G	C	-0.36564	0.05435	1.72e-11	0.3873	750	0.94681
	CTSS	rs7532045	1	150821847	A	G	-0.366	0.0544	1.72e-11	0.3888	750	0.94419
	CTSS	rs1889740	1	150799755	T	C	-0.36582	0.05438	1.73e-11	0.3873	750	0.94629
	CTSS	rs7514004	1	150818234	C	T	-0.36521	0.05431	1.75e-11	0.3875	750	0.94858
	CTSS	rs2256355	1	150811794	C	T	-0.36536	0.05433	1.75e-11	0.3876	750	0.94814
	CTSS	rs111905669	1	150777565	C	T	-0.36652	0.05453	1.8e-11	0.3848	750	0.94818
	CTSS	rs12085336	1	150775780	T	A	-0.36616	0.05451	1.85e-11	0.385	750	0.94893
	CTSS	rs897815	1	150879101	G	A	-0.3613	0.05384	1.95e-11	0.366	750	0.9863
	CTSS	rs4970980	1	150864992	C	A	-0.35451	0.05285	1.97e-11	0.3887	750	0.99188
	CTSS	rs12410869	1	150856153	T	G	-0.35682	0.05319	1.97e-11	0.3895	750	0.98092
	CTSS	1:150877859:A_AT	1	150877859	I	R	-0.36093	0.05381	1.98e-11	0.3655	750	0.98839
	CTSS	rs36008098	1	150856806	A	G	-0.35711	0.05324	1.99e-11	0.3891	750	0.97961
	CTSS	rs1889741	1	150869045	C	T	-0.35456	0.05288	2.01e-11	0.3887	750	0.99101
	CTSS	rs11583707	1	150950585	T	C	-0.36505	0.05449	2.1e-11	0.3656	750	0.96853
	CTSS	rs7556451	1	150913142	G	A	-0.359	0.0536	2.12e-11	0.3804	750	0.98916
	CTSS	rs3768013	1	150815411	A	G	-0.36268	0.05417	2.15e-11	0.3891	750	0.94531
	CTSS	rs4970987	1	150949682	C	T	-0.36481	0.05449	2.16e-11	0.3654	750	0.96872
	CTSS	rs4970988	1	150950062	A	G	-0.3648	0.0545	2.17e-11	0.3654	750	0.96852
	CTSS	rs12562939	1	150951452	C	A	-0.36475	0.05451	2.22e-11	0.3653	750	0.968
	CTSS	rs12067685	1	150952917	C	T	-0.36464	0.05452	2.27e-11	0.3652	750	0.96759
	CTSS	rs2864871	1	150766964	C	T	-0.37286	0.05591	2.58e-11	0.3666	750	0.93832
	CTSS	1:150773539:T_TA	1	150773539	I	R	-0.37481	0.05623	2.64e-11	0.3661	750	0.92652
	CTSS	rs4970929	1	150889489	T	C	-0.36196	0.05432	2.67e-11	0.3657	750	0.97739
	CTSS	rs12404949	1	150753487	A	G	-0.37449	0.05624	2.77e-11	0.3812	750	0.89892
	CTSS	rs12405726	1	150956128	A	G	-0.36605	0.05499	2.8e-11	0.3611	750	0.95317
	CTSS	rs66847267	1	150875173	A	C	-0.35054	0.05287	3.36e-11	0.3884	750	0.99508
	CTSS	rs4970984	1	150887377	C	T	-0.35079	0.05293	3.42e-11	0.389	750	0.9925
	CTSS	rs2864882	1	150883037	T	C	-0.35044	0.05289	3.47e-11	0.3883	750	0.99476
	CTSS	rs10888398	1	150886782	T	C	-0.35041	0.0529	3.49e-11	0.3884	750	0.99488
	CTSS	rs4970985	1	150887442	G	A	-0.3504	0.0529	3.5e-11	0.3884	750	0.99488
	CTSS	rs11204748	1	150927369	T	G	-0.35115	0.05304	3.58e-11	0.3868	750	0.99552
	CTSS	rs72704679	1	150897477	T	C	-0.3508	0.05301	3.65e-11	0.3874	750	0.99297
	CTSS	rs1972060	1	150937594	C	T	-0.35085	0.05302	3.67e-11	0.3874	750	0.99669
	CTSS	rs2280627	1	150935872	G	A	-0.3506	0.053	3.72e-11	0.3875	750	0.9973
	CTSS	rs10888395	1	150762171	T	C	-0.35595	0.05382	3.75e-11	0.3843	750	0.98186
	CTSS	rs11589886	1	150897025	T	C	-0.3507	0.05304	3.79e-11	0.3871	750	0.99169
	CTSS	rs9661876	1	150910911	T	C	-0.3504	0.053	3.82e-11	0.3869	750	0.99541
	CTSS	rs752376	1	150941381	T	C	-0.3528	0.05337	3.83e-11	0.387	750	0.9855
	CTSS	1:150866460:C_CT	1	150866460	I	R	-0.36414	0.05513	3.96e-11	0.3854	750	0.92393
	CTSS	rs6587542	1	150907701	T	G	-0.34905	0.05286	4.03e-11	0.3879	750	0.99931
	CTSS	rs4970931	1	150910727	A	G	-0.34894	0.05285	4.06e-11	0.388	750	0.99946
	CTSS	rs11204749	1	150929563	A	G	-0.34904	0.05287	4.07e-11	0.3879	750	0.99973
	CTSS	rs2271076	1	150916657	T	C	-0.34882	0.05285	4.11e-11	0.388	750	0.99968
	CTSS	rs11204747	1	150927152	A	G	-0.3487	0.05284	4.15e-11	0.388	750	1
	CTSS	rs7518156	1	150945794	C	A	-0.35405	0.05368	4.24e-11	0.3864	750	0.97506
	CTSS	rs11204726	1	150743492	C	T	-0.35198	0.05338	4.29e-11	0.3841	750	1
	CTSS	rs6660084	1	150748803	C	T	-0.35198	0.05338	4.29e-11	0.3841	750	1
	CTSS	rs10888394	1	150749913	T	C	-0.35198	0.05338	4.29e-11	0.3841	750	1
	CTSS	rs59337856	1	150746406	T	G	-0.35229	0.05345	4.36e-11	0.3836	750	0.99842
	CTSS	rs16827671	1	150738759	C	T	-0.35234	0.05348	4.45e-11	0.3847	750	0.99602
	CTSS	rs11204752	1	150958133	T	C	0.35202	0.05345	4.52e-11	0.4673	750	0.95133
	CTSS	rs10888391	1	150729983	A	G	-0.35224	0.05356	4.81e-11	0.3848	750	0.99301
	CTSS	rs11204722	1	150730184	A	C	-0.35223	0.05356	4.81e-11	0.3847	750	0.99305
	CTSS	rs10788794	1	150728676	C	T	-0.35224	0.05356	4.83e-11	0.3848	750	0.99273
	CTSS	rs2867297	1	150903206	T	G	-0.35334	0.05376	4.94e-11	0.3814	750	0.97563
	CTSS	rs3768018	1	150723747	C	T	-0.35252	0.05364	4.98e-11	0.3848	750	0.98993
	CTSS	1:150737776:T_TC	1	150737776	I	R	-0.36294	0.05526	5.09e-11	0.3747	750	0.94402
	CTSS	rs140691474	1	150728032	G	A	-0.36714	0.05591	5.13e-11	0.3677	750	0.9388
	CTSS	rs12075597	1	150891209	C	G	-0.35351	0.05394	5.62e-11	0.3834	750	0.96132
	CTSS	rs10888392	1	150745600	A	T	-0.35274	0.05396	6.29e-11	0.3802	750	0.97518
	CTSS	rs1532770	1	150725335	T	G	-0.35702	0.05487	7.67e-11	0.3764	750	0.96232
	CTSS	rs4509581	1	150774465	G	A	-0.36006	0.05538	7.97e-11	0.3827	750	0.92849
	CTSS	rs4319334	1	150766822	A	G	-0.35903	0.05525	8.11e-11	0.3847	750	0.93214
	CTSS	rs3849279	1	150944707	C	T	-0.3471	0.05344	8.32e-11	0.3892	750	0.97537
	CTSS	1:150888600:CT_C	1	150888600	D	R	-0.35442	0.0547	9.19e-11	0.3972	750	0.92884
	CTSS	rs6692228	1	150904712	T	A	-0.39417	0.06111	1.12e-10	0.3548	750	0.8066
	CTSS	rs6656535	1	150940357	T	G	-0.38409	0.05962	1.17e-10	0.3247	750	0.84819
	CTSS	rs2004903	1	150941944	G	A	-0.35121	0.05465	1.3e-10	0.3776	750	0.9565
	CTSS	rs4451553	1	150937329	T	C	-0.34737	0.05416	1.42e-10	0.3609	750	0.9997
	CTSS	rs63151761	1	150737776	C	T	-0.45521	0.07101	1.45e-10	0.2847	750	0.69221
	CTSS	1:150897172:CAA_C	1	150897172	D	R	-0.34654	0.0543	1.75e-10	0.3817	750	0.95893
	CTSS	rs149447143	1	150774101	G	A	-0.36364	0.05708	1.88e-10	0.3702	750	0.8887
	CTSS	1:150904698:A_AT	1	150904698	I	R	-0.40707	0.06485	3.45e-10	0.3933	750	0.67751
	CTSS	rs59988025	1	150940358	T	C	-0.37832	0.06048	3.96e-10	0.3179	750	0.84053
	CTSS	rs11204743	1	150890406	T	A	-0.34566	0.05547	4.63e-10	0.3511	750	0.96519
	CTSS	rs6686064	1	150871297	T	C	-0.3361	0.05409	5.16e-10	0.3743	750	0.97372
	DRAXIN	rs12047253	1	11721025	C	T	-0.432	0.06874	3.28e-10	0.1889	750	0.9154
	DRAXIN	rs55706902	1	11724708	C	T	-0.43653	0.06975	3.9e-10	0.19	750	0.88784
	DRAXIN	rs12139487	1	11717300	C	T	-0.40477	0.06487	4.38e-10	0.1976	750	0.99349
	FcRL2	rs2065883	1	157753573	G	T	0.65791	0.06966	3.56e-21	0.1636	750	0.99697
	FcRL2	rs17677855	1	157761888	G	T	0.6571	0.06999	6.07e-21	0.163	750	0.98921
	FcRL2	rs6677622	1	157751356	T	C	0.65391	0.06965	6.08e-21	0.1631	750	0.99874
	FcRL2	rs112537702	1	157736098	G	A	0.65622	0.0699	6.15e-21	0.1633	750	0.99052
	FcRL2	rs61691958	1	157740789	C	G	0.65559	0.06984	6.19e-21	0.1631	750	0.99336
	FcRL2	rs7543979	1	157741318	C	A	0.65393	0.0697	6.47e-21	0.1629	750	0.99769
	FcRL2	rs12064217	1	157736431	A	C	0.65526	0.06986	6.65e-21	0.1641	750	0.98912
	FcRL2	rs3811026	1	157766446	T	C	0.65894	0.07026	6.67e-21	0.1621	750	0.98635
	FcRL2	rs1016849	1	157764964	T	C	0.65713	0.07008	6.77e-21	0.1625	750	0.98959
	FcRL2	rs12568320	1	157744004	G	A	0.65291	0.06963	6.83e-21	0.1627	750	1
	FcRL2	rs2210909	1	157744848	T	C	0.65346	0.06972	7.05e-21	0.1625	750	0.99909
	FcRL2	rs72710024	1	157773265	G	C	0.65587	0.07001	7.39e-21	0.163	750	0.98786
	FcRL2	rs12563971	1	157755427	G	C	0.65319	0.06973	7.43e-21	0.1626	750	0.9981
	FcRL2	rs1998816	1	157782979	T	A	0.65531	0.07016	9.57e-21	0.1628	750	0.98317
	FcRL2	rs72710035	1	157787859	G	A	0.65577	0.07024	9.95e-21	0.1631	750	0.97955
	FcRL2	rs74229860	1	157788361	C	G	0.65464	0.07031	1.26e-20	0.1626	750	0.97944
	FcRL2	rs79853736	1	157732091	C	A	0.63909	0.0702	8.7e-20	0.16	750	0.98953
	FcRL2	rs12567349	1	157731186	A	G	0.63649	0.07024	1.29e-19	0.1612	750	0.98362
	FcRL2	rs10489681	1	157720009	A	G	0.63176	0.06988	1.55e-19	0.1601	750	0.99804
	FcRL2	rs72708402	1	157719073	T	C	0.63047	0.06979	1.66e-19	0.1602	750	0.99962
	FcRL2	rs6662117	1	157718835	A	G	0.63023	0.06978	1.69e-19	0.1602	750	1
	FcRL2	rs3818814	1	157718780	G	A	0.63017	0.06978	1.69e-19	0.1602	750	1
	FcRL2	rs2275233	1	157718645	C	T	0.63007	0.06977	1.71e-19	0.1602	750	1
	FcRL2	rs2275232	1	157718430	G	T	0.63003	0.06977	1.71e-19	0.1602	750	1
	FcRL2	rs3818813	1	157718325	G	T	0.62997	0.06976	1.72e-19	0.1602	750	1
	FcRL2	rs6427396	1	157690514	A	G	0.60601	0.06886	1.36e-18	0.1695	750	0.98266
	FcRL2	rs6427395	1	157690469	G	T	0.60593	0.06886	1.37e-18	0.1694	750	0.9827
	FcRL2	rs7517149	1	157688641	A	G	0.6055	0.06882	1.39e-18	0.1697	750	0.98252
	FcRL2	rs72708390	1	157688796	G	A	0.60552	0.06882	1.39e-18	0.1696	750	0.98247
	FcRL2	rs2873404	1	157687237	G	A	0.60521	0.06879	1.39e-18	0.1698	750	0.9825
	FcRL2	rs12561819	1	157687878	C	A	0.60532	0.0688	1.4e-18	0.1697	750	0.98249
	FcRL2	rs2210916	1	157687549	T	C	0.60526	0.0688	1.4e-18	0.1698	750	0.98246
	FcRL2	rs2095611	1	157686581	A	G	0.60503	0.06878	1.4e-18	0.1699	750	0.98252
	FcRL2	rs7524764	1	157685739	A	G	0.60475	0.06875	1.41e-18	0.17	750	0.98261
	FcRL2	rs7522309	1	157685506	A	G	0.60469	0.06874	1.42e-18	0.17	750	0.98264
	FcRL2	rs76782071	1	157684532	C	T	0.6045	0.06873	1.42e-18	0.1701	750	0.98275
	FcRL2	rs7511680	1	157685212	G	A	0.60456	0.06873	1.42e-18	0.1701	750	0.9827
	FcRL2	rs17676381	1	157681898	G	T	0.60299	0.0686	1.5e-18	0.1707	750	0.9837
	FcRL2	1:157687579:A_AT	1	157687579	I	R	0.60408	0.06881	1.65e-18	0.1713	750	0.97386
	FcRL2	rs2105108	1	157691177	A	G	0.60304	0.06889	2.06e-18	0.169	750	0.98413
	FcRL2	1:157693557:TA_T	1	157693557	D	R	0.6035	0.06894	2.06e-18	0.1686	750	0.98543
	FcRL2	rs41479249	1	157694013	T	C	0.60358	0.06895	2.06e-18	0.1685	750	0.98576
	FcRL2	rs2317233	1	157692264	A	G	0.60325	0.06891	2.06e-18	0.1688	750	0.98462
	FcRL2	rs2873406	1	157692450	T	C	0.60328	0.06892	2.06e-18	0.1688	750	0.98478
	FcRL2	1:157681261:AAAT_	1	157681261	D	R	0.56874	0.06559	4.25e-18	0.1914	750	0.99297
	FcRL2	rs10489679	1	157694755	A	G	0.6012	0.06945	4.87e-18	0.1647	750	0.97997
	FcRL2	rs57500528	1	157680628	T	C	0.56046	0.06513	7.6e-18	0.1925	750	0.99987
	FcRL2	rs56273037	1	157680561	G	A	0.56034	0.06512	7.65e-18	0.1925	750	1
	FcRL2	1:157679365:A_AT	1	157679365	I	R	0.56045	0.06513	7.65e-18	0.1925	750	0.99971
	FcRL2	rs17676303	1	157679691	T	C	0.56034	0.06512	7.66e-18	0.1925	750	1
	FcRL2	rs17727309	1	157679783	G	A	0.56031	0.06512	7.67e-18	0.1925	750	1
	FcRL2	rs72708379	1	157680273	C	T	0.56028	0.06512	7.67e-18	0.1925	750	1
	FcRL2	rs17727339	1	157680114	C	T	0.5602	0.06511	7.69e-18	0.1925	750	1
	FcRL2	rs12564172	1	157711702	C	T	0.60227	0.071	2.2e-17	0.1566	750	0.98608
	FcRL2	rs7514353	1	157700437	T	C	0.59064	0.07025	4.2e-17	0.1581	750	0.99359
	FcRL2	rs6696889	1	157682233	C	T	0.52034	0.06334	2.12e-16	0.2185	750	0.96946
	FcRL2	rs58215884	1	157708335	T	G	0.56565	0.06983	5.49e-16	0.161	750	0.98883
	FcRL2	rs16839239	1	157799708	T	C	0.60323	0.07457	5.97e-16	0.1428	750	1
	FcRL2	rs72710042	1	157808818	G	T	0.59936	0.07425	6.92e-16	0.1431	750	0.99614
	FcRL2	rs72710036	1	157788473	A	G	0.65763	0.08275	1.92e-15	0.1164	750	0.95349
	FcRL2	rs2317232	1	157688042	A	G	0.49568	0.0624	1.97e-15	0.2302	750	0.97898
	FcRL2	rs58517866	1	157669580	A	T	0.50084	0.06308	2.03e-15	0.2165	750	0.98787
	FcRL2	rs17676026	1	157666336	G	C	0.50031	0.06313	2.27e-15	0.2169	750	0.98796
	FcRL2	rs72708359	1	157666256	C	T	0.50022	0.06313	2.3e-15	0.2169	750	0.98801
	FcRL2	rs78605162	1	157665680	C	T	0.50036	0.0633	2.69e-15	0.2161	750	0.98469
	FcRL2	rs141088233	1	157673417	T	C	0.58597	0.07533	7.31e-15	0.1542	750	0.91665
	FcRL2	rs6677006	1	157635373	T	C	0.66996	0.08624	7.96e-15	0.1317	750	0.80046
	FcRL2	rs6694875	1	157709128	A	G	0.48413	0.06363	2.78e-14	0.211	750	0.98748
	FcRL2	rs7520133	1	157701831	T	C	0.63715	0.08396	3.23e-14	0.1139	750	0.9339
	FcRL2	1:157699865:TAA_T	1	157699865	D	R	0.5138	0.06778	3.44e-14	0.1908	750	0.92755
	FcRL2	rs10908589	1	157699867	T	A	0.47266	0.06335	8.57e-14	0.2114	750	0.99283
	FcRL2	rs115423724	1	157675723	T	C	0.72568	0.09735	9.02e-14	0.0941	750	0.82968
	FcRL2	rs1999793	1	157695412	A	G	0.46875	0.06308	1.08e-13	0.2114	750	1
	FcRL2	rs11264799	1	157670757	T	C	0.43816	0.05916	1.3e-13	0.2721	750	0.98761
	FcRL2	rs139534978	1	157730509	T	G	0.78416	0.10801	3.87e-13	0.0852	750	0.74557
	FcRL2	rs10908588	1	157699866	T	A	0.4487	0.06273	8.52e-13	0.2167	750	0.98988
	FcRL2	1:157789087:T_TA	1	157789087	I	R	0.37703	0.05286	9.88e-13	0.405	750	0.97754
	FcRL2	rs6427404	1	157779183	T	A	0.37675	0.05299	1.17e-12	0.4016	750	0.98171
	FcRL2	rs2210918	1	157692985	T	C	-0.37133	0.05229	1.23e-12	0.541	750	0.97777
	FcRL2	rs1977710	1	157693722	A	G	-0.37124	0.05229	1.25e-12	0.5409	750	0.97789
	FcRL2	rs2873405	1	157692044	T	G	-0.37118	0.05229	1.26e-12	0.541	750	0.97762
	FcRL2	rs1970265	1	157693714	G	C	-0.3717	0.05239	1.29e-12	0.5422	750	0.97395
	FcRL2	rs6427394	1	157690415	T	C	0.37053	0.05226	1.34e-12	0.4583	750	0.97833
	FcRL2	rs7529060	1	157725264	T	G	-0.3714	0.0524	1.36e-12	0.5538	750	0.98384
	FcRL2	rs7538531	1	157778634	T	C	-0.37223	0.05254	1.39e-12	0.5936	750	0.99331
	FcRL2	1:157778689:A_AT	1	157778689	I	R	0.3722	0.05256	1.42e-12	0.4062	750	0.99284
	FcRL2	1:157740185:A_AG	1	157740185	R	I	-0.38216	0.05403	1.51e-12	0.5523	750	0.94832
	FcRL2	rs12749630	1	157779878	C	T	0.37033	0.05246	1.67e-12	0.4056	750	0.9946
	FcRL2	rs6689402	1	157780824	G	A	0.37029	0.05246	1.68e-12	0.4055	750	0.99482
	FcRL2	rs6685663	1	157779286	C	T	0.37025	0.05248	1.73e-12	0.4055	750	0.99382
	FcRL2	rs7546211	1	157741237	T	A	-0.37111	0.05261	1.74e-12	0.5411	750	0.98969
	FcRL2	rs6427402	1	157749544	C	T	-0.37016	0.05249	1.76e-12	0.5414	750	0.99454
	FcRL2	rs7546623	1	157761419	C	T	-0.36962	0.05242	1.78e-12	0.5415	750	0.9978
	FcRL2	rs2050568	1	157770241	C	T	-0.36909	0.05239	1.86e-12	0.5415	750	1
	FcRL2	rs2873413	1	157737504	G	A	-0.37086	0.05273	2.02e-12	0.5407	750	0.98496
	FcRL2	rs7552368	1	157754040	A	G	-0.36928	0.05261	2.23e-12	0.5396	750	0.98766
	FcRL2	rs6689427	1	157780892	G	A	0.36704	0.05234	2.34e-12	0.404	750	1
	FcRL2	rs6695211	1	157781688	G	T	0.36699	0.05236	2.4e-12	0.404	750	0.99967
	FcRL2	rs6692836	1	157781823	G	A	0.36696	0.05237	2.43e-12	0.4039	750	0.99929
	FcRL2	rs10443905	1	157782218	C	G	0.36689	0.05238	2.49e-12	0.4039	750	0.99854
	FcRL2	rs6696137	1	157782581	C	T	0.36683	0.0524	2.54e-12	0.4039	750	0.998
	FcRL2	rs1998815	1	157782762	G	C	0.36675	0.05241	2.61e-12	0.4038	750	0.99733
	FcRL2	rs1998817	1	157783003	G	A	0.36674	0.05243	2.66e-12	0.4049	750	0.99644
	FcRL2	rs10443906	1	157783332	A	T	0.36665	0.05243	2.69e-12	0.4038	750	0.99648
	FcRL2	rs2148135	1	157783485	T	C	0.36664	0.05243	2.7e-12	0.4038	750	0.9964
	FcRL2	rs11264804	1	157694612	T	C	0.36281	0.0519	2.75e-12	0.4505	750	0.9802
	FcRL2	rs4971155	1	157779182	A	T	-0.36764	0.0526	2.76e-12	0.5094	750	0.96084
	FcRL2	rs10908592	1	157784327	A	G	0.36652	0.05245	2.79e-12	0.4037	750	0.99574
	FcRL2	rs1073857	1	157784400	A	G	0.36652	0.05245	2.79e-12	0.4037	750	0.99566
	FcRL2	rs6427401	1	157748564	A	G	-0.37116	0.05312	2.82e-12	0.552	750	0.9728
	FcRL2	rs11264817	1	157733815	A	G	-0.38457	0.05511	2.98e-12	0.5559	750	0.92423
	FcRL2	1:157787053:CA_C	1	157787053	D	R	0.36595	0.0525	3.17e-12	0.4036	750	0.99344
	FcRL2	rs2209557	1	157787127	G	C	0.36587	0.0525	3.2e-12	0.4036	750	0.99353
	FcRL2	rs6657802	1	157788020	A	G	0.36579	0.05252	3.29e-12	0.4036	750	0.99276
	FcRL2	rs10908597	1	157788521	C	T	0.36597	0.05256	3.33e-12	0.4045	750	0.98902
	FcRL2	rs11264825	1	157788270	G	A	0.36568	0.05252	3.33e-12	0.4036	750	0.99286
	FcRL2	rs10908595	1	157788448	A	G	0.36565	0.05252	3.36e-12	0.4035	750	0.99278
	FcRL2	rs2225017	1	157786937	G	A	0.36467	0.05259	4.08e-12	0.4031	750	0.99258
	FcRL2	rs6675393	1	157734907	C	T	-0.36855	0.05325	4.46e-12	0.5629	750	0.97513
	FcRL2	rs2777968	1	157549325	G	T	0.39802	0.0576	4.86e-12	0.3723	750	0.88293
	FcRL2	rs6427403	1	157774897	T	C	-0.3602	0.05214	4.93e-12	0.518	750	0.99024
	FcRL2	rs6690607	1	157784817	T	C	0.36321	0.05261	5.04e-12	0.4022	750	0.99312
	FcRL2	rs2777966	1	157549449	G	A	0.39796	0.05764	5.06e-12	0.3719	750	0.88233
	FcRL2	rs2777967	1	157549379	C	T	0.39789	0.05764	5.08e-12	0.372	750	0.88242
	FcRL2	rs1885561	1	157548669	A	T	0.3975	0.05763	5.3e-12	0.3718	750	0.88253
	FcRL2	rs4971154	1	157771880	T	C	-0.35819	0.05206	5.96e-12	0.5171	750	0.99274
	FcRL2	rs849825	1	157546762	T	C	0.39596	0.05759	6.18e-12	0.3715	750	0.88374
	FcRL2	rs849826	1	157546346	A	T	0.39593	0.05759	6.19e-12	0.3715	750	0.88378
	FcRL2	rs1048086	1	157801578	A	T	0.44312	0.0645	6.42e-12	0.2185	750	0.99599
	FcRL2	rs2777965	1	157550417	C	A	0.39662	0.05782	6.92e-12	0.3721	750	0.88062
	FcRL2	rs2779159	1	157550357	T	C	0.39659	0.05782	6.95e-12	0.3721	750	0.88062
	FcRL2	rs2210912	1	157668701	A	C	-0.353	0.05159	7.81e-12	0.5237	750	0.99304
	FcRL2	rs2779160	1	157550950	T	C	0.39491	0.05778	8.23e-12	0.3698	750	0.88359
	FcRL2	rs72710003	1	157722895	T	A	0.85821	0.12577	8.88e-12	0.058	750	0.8032
	FcRL2	rs10489683	1	157809662	G	T	0.43722	0.06419	9.67e-12	0.2179	750	1
	FcRL2	rs2777817	1	157792302	G	T	-0.35467	0.05208	9.79e-12	0.5197	750	0.99373
	FcRL2	rs2779158	1	157549170	T	A	0.40671	0.05974	9.88e-12	0.3439	750	0.86957
	FcRL2	rs861998	1	157543878	A	G	0.39135	0.05749	9.98e-12	0.3692	750	0.88861
	FcRL2	rs6681271	1	157666644	T	C	-0.35071	0.05155	1.03e-11	0.522	750	0.99495
	FcRL2	rs6689408	1	157780840	G	A	0.36074	0.05309	1.09e-11	0.3996	750	0.97207
	FcRL2	rs849827	1	157545231	T	G	0.38952	0.05737	1.12e-11	0.3704	750	0.89011
	FcRL2	rs849828	1	157545047	G	A	0.38946	0.05737	1.13e-11	0.3704	750	0.89019
	FcRL2	rs2765506	1	157815203	T	A	-0.37563	0.05536	1.16e-11	0.5474	750	0.8943
	FcRL2	rs10430455	1	157703238	A	T	-0.35458	0.05238	1.3e-11	0.5516	750	0.98026
	FcRL2	rs2765493	1	157798000	A	G	-0.351	0.05196	1.43e-11	0.5204	750	1
	FcRL2	rs7522061	1	157668390	T	C	-0.3469	0.05136	1.43e-11	0.5234	750	1
	FcRL2	rs2758680	1	157543746	T	C	0.40249	0.05964	1.49e-11	0.3433	750	0.87055
	FcRL2	rs849814	1	157542216	A	G	0.38569	0.05726	1.62e-11	0.3668	750	0.89778
	FcRL2	rs849820	1	157541565	C	G	0.38514	0.05723	1.7e-11	0.3667	750	0.89862
	FcRL2	1:157542508:G_GGA	1	157542508	I	R	0.38291	0.05706	1.95e-11	0.3695	750	0.89912
	FcRL2	rs849815	1	157542162	G	A	0.39869	0.05944	1.98e-11	0.3432	750	0.87478
	FcRL2	rs849816	1	157542074	C	A	0.38258	0.05705	2.01e-11	0.3696	750	0.89928
	FcRL2	rs849817	1	157542045	A	G	0.38238	0.05704	2.03e-11	0.3695	750	0.8999
	FcRL2	rs849819	1	157541674	C	A	0.38215	0.05703	2.06e-11	0.3694	750	0.90033
	FcRL2	rs12125930	1	157577086	G	A	0.37646	0.05633	2.34e-11	0.3716	750	0.91929
	FcRL2	rs1537949	1	157701249	T	C	-0.34818	0.05221	2.57e-11	0.5535	750	0.97985
	FcRL2	rs2317230	1	157674997	G	T	-0.3503	0.05267	2.92e-11	0.5677	750	0.97614
	FcRL2	rs11264775	1	157578884	G	A	0.37438	0.05642	3.23e-11	0.3693	750	0.91656
	FcRL2	rs12118837	1	157561302	A	G	0.39044	0.05914	4.06e-11	0.3433	750	0.88955
	FcRL2	rs12755544	1	157553017	T	C	0.39309	0.05954	4.07e-11	0.3417	750	0.87762
	FcRL2	rs7520627	1	157568371	T	A	0.38751	0.05882	4.47e-11	0.3438	750	0.90005
	FcRL2	1:157663530:C_CTT	1	157663530	I	R	0.46018	0.06999	4.87e-11	0.2264	750	0.81974
	FcRL2	rs2317231	1	157686337	T	G	0.34464	0.0526	5.69e-11	0.4328	750	0.97589
	FcRL2	rs2224607	1	157571721	T	C	0.37815	0.0583	8.77e-11	0.345	750	0.91281
	FcRL2	rs12730818	1	157575630	A	T	0.37787	0.05829	9.02e-11	0.3448	750	0.91312
	FcRL2	rs12726950	1	157575676	T	A	0.37785	0.05829	9.04e-11	0.3448	750	0.91314
	FcRL2	rs67070092	1	157622973	A	T	0.36496	0.05669	1.21e-10	0.3006	750	0.9946
	FcRL2	rs12134075	1	157586516	A	G	0.37082	0.05767	1.27e-10	0.3461	750	0.92345
	FcRL2	rs2208753	1	157584301	C	A	0.37101	0.0577	1.28e-10	0.3461	750	0.92213
	FcRL2	rs12133056	1	157585751	T	G	0.37087	0.05769	1.28e-10	0.346	750	0.92285
	FcRL2	rs12731814	1	157585917	A	G	0.37081	0.05768	1.29e-10	0.3461	750	0.92295
	FcRL2	rs12733062	1	157585932	A	C	0.37079	0.05768	1.29e-10	0.3461	750	0.92299
	FcRL2	rs2765495	1	157798917	A	T	-0.33245	0.05196	1.57e-10	0.4816	750	0.99444
	FcRL2	1:157800146:TTC_T	1	157800146	D	R	-0.32988	0.05203	2.3e-10	0.4816	750	0.99046
	FcRL2	rs7531547	1	157623267	T	G	0.3604	0.05688	2.36e-10	0.2952	750	0.99305
	FcRL2	rs7528684	1	157670816	A	G	-0.32891	0.05192	2.38e-10	0.547	750	0.99092
	FcRL2	rs945635	1	157670290	C	G	-0.32847	0.05192	2.5e-10	0.5472	750	0.99145
	FcRL2	rs59424684	1	157586990	A	G	0.37436	0.05921	2.57e-10	0.2907	750	0.93626
	FcRL2	rs66931510	1	157635085	T	C	0.35735	0.05657	2.67e-10	0.2982	750	0.99717
	FcRL2	rs2210913	1	157668993	C	T	-0.32776	0.0519	2.69e-10	0.5474	750	0.99389
	FcRL2	rs2152710	1	157626964	G	A	0.35654	0.05658	2.94e-10	0.2983	750	0.99755
	FcRL2	rs12125713	1	157636657	G	A	0.35636	0.05655	2.95e-10	0.2979	750	0.99781
	FcRL2	rs1113662	1	157635825	C	T	0.35638	0.05656	2.95e-10	0.2979	750	0.99749
	FcRL2	rs2252180	1	157595313	T	C	0.36648	0.05822	3.07e-10	0.3422	750	0.93105
	FcRL2	rs12128597	1	157623603	T	C	0.35559	0.05656	3.25e-10	0.2984	750	0.99852
	FcRL2	rs67805319	1	157622853	A	G	0.3555	0.05657	3.29e-10	0.2985	750	0.99843
	FcRL2	rs1998377	1	157595185	A	C	0.36876	0.05873	3.41e-10	0.3446	750	0.91356
	FcRL2	rs3761959	1	157669278	C	T	-0.32511	0.05181	3.49e-10	0.5481	750	0.99589
	FcRL2	rs12144103	1	157620499	G	A	0.35539	0.05664	3.51e-10	0.2985	750	0.99624
	FcRL2	rs10489676	1	157619889	C	T	0.35535	0.05664	3.52e-10	0.2986	750	0.99613
	FcRL2	1:157595182:T_TCC	1	157595182	R	I	0.38384	0.06123	3.65e-10	0.407	750	0.78602
	FcRL2	rs11799853	1	157557957	C	T	0.37001	0.05914	3.93e-10	0.3486	750	0.88348
	FcRL2	rs2765500	1	157802877	C	T	-0.32389	0.05185	4.2e-10	0.4838	750	0.99632
	FcRL2	rs10489674	1	157566019	A	G	0.36727	0.0588	4.2e-10	0.3491	750	0.89503
	FcRL2	rs12744410	1	157566211	G	A	0.36721	0.05879	4.22e-10	0.3491	750	0.89524
	FcRL2	1:157622661:TA_T	1	157622661	D	R	0.35274	0.05657	4.49e-10	0.3006	750	0.99191
	FcRL2	rs6427397	1	157705725	C	T	-0.33024	0.05298	4.57e-10	0.5849	750	0.95864
	FLRT2	rs2746995	14	86065407	T	A	-0.59315	0.07008	2.58e-17	0.1609	750	0.98834
	FLRT2	rs6574834	14	86062011	C	A	-0.59553	0.07038	2.64e-17	0.164	750	0.96615
	FLRT2	rs4904262	14	86064367	T	C	-0.58873	0.06982	3.39e-17	0.1602	750	0.99926
	FLRT2	rs4904259	14	86058710	A	T	-0.59289	0.07064	4.75e-17	0.1613	750	0.9709
	FLRT2	rs7494686	14	86056559	G	A	-0.60099	0.07162	4.8e-17	0.1649	750	0.92672
	FLRT2	rs17713911	14	86087012	A	G	-0.60479	0.07322	1.45e-16	0.14	750	0.99014
	FLRT2	rs2753615	14	86075957	G	T	-0.60334	0.07308	1.5e-16	0.1403	750	0.99397
	FLRT2	14:86080729:AG_A	14	86080729	R	D	-0.60418	0.07318	1.51e-16	0.1407	750	0.98834
	FLRT2	rs2753614	14	86078161	T	C	-0.60295	0.07306	1.55e-16	0.1401	750	0.99469
	FLRT2	rs1815222	14	86077521	T	A	-0.60281	0.07305	1.56e-16	0.1401	750	0.99502
	FLRT2	rs2753611	14	86079333	T	G	-0.60358	0.07316	1.58e-16	0.1413	750	0.98643
	FLRT2	rs17646457	14	86089315	A	G	-0.60733	0.07365	1.63e-16	0.1393	750	0.98047
	FLRT2	rs12432364	14	86082120	A	G	-0.60601	0.07354	1.72e-16	0.1389	750	0.98669
	FLRT2	rs72693226	14	86086153	G	A	-0.60596	0.07354	1.73e-16	0.1389	750	0.98635
	FLRT2	rs55983216	14	86085753	G	A	-0.6059	0.07354	1.73e-16	0.1389	750	0.98653
	FLRT2	rs72693232	14	86102574	G	A	-0.60141	0.07304	1.8e-16	0.1408	750	0.99193
	FLRT2	rs12432490	14	86106981	C	A	-0.59979	0.07296	2.03e-16	0.1409	750	0.99324
	FLRT2	rs10873368	14	86108517	C	G	-0.59921	0.07294	2.12e-16	0.1406	750	0.99489
	FLRT2	rs2747001	14	86073146	T	G	-0.59678	0.0727	2.24e-16	0.142	750	0.99765
	FLRT2	rs2753608	14	86094668	A	T	-0.60047	0.07317	2.28e-16	0.1402	750	0.98998
	FLRT2	rs4899876	14	86116429	G	T	-0.59714	0.07285	2.47e-16	0.1402	750	0.99957
	FLRT2	rs1948397	14	86114130	A	G	-0.59675	0.07281	2.48e-16	0.1403	750	1
	FLRT2	rs2638797	14	86114224	G	A	-0.59681	0.07282	2.49e-16	0.1403	750	1
	FLRT2	rs1815221	14	86077370	A	G	-0.61755	0.07538	2.56e-16	0.1327	750	0.9777
	FLRT2	14:86080717:AT_A	14	86080717	R	D	-0.60011	0.0733	2.68e-16	0.1433	750	0.97173
	FLRT2	rs12232222	14	86135013	T	G	-0.67004	0.08245	4.42e-16	0.118	750	0.93758
	FLRT2	rs4258540	14	86113036	C	A	-0.59224	0.07328	6.4e-16	0.1382	750	0.99435
	FLRT2	rs1955426	14	86064964	C	T	-0.52822	0.06608	1.31e-15	0.1967	750	0.98726
	FLRT2	rs2753613	14	86078251	T	C	-0.57737	0.07265	1.91e-15	0.1564	750	0.92085
	FLRT2	rs1956648	14	86120665	A	C	-0.63735	0.08071	2.85e-15	0.1156	750	0.99098
	FLRT2	rs11159712	14	86109763	G	T	-0.5628	0.07144	3.33e-15	0.1623	750	0.94086
	FLRT2	rs11159714	14	86109881	T	C	-0.5631	0.07148	3.34e-15	0.1622	750	0.9404
	FLRT2	rs11159713	14	86109788	G	A	-0.5631	0.07149	3.36e-15	0.1622	750	0.94013
	FLRT2	rs8008710	14	86133377	A	G	-0.63113	0.08015	3.42e-15	0.1174	750	0.99252
	FLRT2	rs2753636	14	86132147	G	A	-0.63034	0.0801	3.56e-15	0.1171	750	0.99598
	FLRT2	rs12434808	14	86127799	A	G	-0.62832	0.07998	3.95e-15	0.1169	750	1
	FLRT2	rs2372984	14	86116803	A	G	-0.62826	0.07998	3.98e-15	0.1169	750	1
	FLRT2	rs12432931	14	86125649	G	A	-0.62853	0.08001	3.98e-15	0.117	750	0.99825
	FLRT2	rs17121413	14	86117147	C	T	-0.62825	0.07998	3.99e-15	0.117	750	1
	FLRT2	rs72693250	14	86122394	A	G	-0.62847	0.08001	4.01e-15	0.117	750	0.99821
	FLRT2	rs3891891	14	86123422	A	G	-0.6319	0.08059	4.47e-15	0.1162	750	0.99017
	FLRT2	14:86118866:C_CA	14	86118866	I	R	-0.63154	0.08055	4.51e-15	0.1161	750	0.99185
	FLRT2	rs1289329	14	86195906	T	C	-0.62833	0.08029	5.06e-15	0.1226	750	0.94835
	FLRT2	rs1289332	14	86195261	T	A	-0.62823	0.08028	5.07e-15	0.1225	750	0.94871
	FLRT2	rs1289330	14	86195379	C	T	-0.62824	0.08029	5.08e-15	0.1225	750	0.9486
	FLRT2	rs1315626	14	86193184	G	C	-0.62276	0.07978	5.91e-15	0.1222	750	0.96417
	FLRT2	rs1742195	14	86192549	C	A	-0.61899	0.07946	6.7e-15	0.122	750	0.97438
	FLRT2	rs1289325	14	86200073	A	G	-0.62796	0.08062	6.74e-15	0.1223	750	0.93769
	FLRT2	rs11159715	14	86109899	G	A	-0.54943	0.07067	7.56e-15	0.1648	750	0.9469
	FLRT2	14:86108203:G_GA	14	86108203	I	R	-0.53524	0.0691	9.51e-15	0.177	750	0.96028
	FLRT2	rs1075613	14	86108154	G	A	-0.52362	0.06817	1.58e-14	0.1753	750	0.98606
	FLRT2	rs2746999	14	86071968	G	A	-0.51964	0.06769	1.63e-14	0.1801	750	0.98113
	FLRT2	rs140391133	14	86204706	T	G	-0.63546	0.08285	1.72e-14	0.1143	750	0.93777
	FLRT2	rs138820765	14	86204880	T	C	-0.63542	0.08285	1.73e-14	0.1144	750	0.93694
	FLRT2	rs139604389	14	86204496	A	C	-0.63549	0.08286	1.73e-14	0.1144	750	0.93679
	FLRT2	rs72695227	14	86203818	T	C	-0.63573	0.08295	1.8e-14	0.1143	750	0.93532
	FLRT2	rs2753627	14	86071356	G	A	-0.51771	0.0676	1.88e-14	0.178	750	0.99673
	FLRT2	rs2638795	14	86071434	C	T	-0.51768	0.0676	1.88e-14	0.178	750	0.99674
	FLRT2	rs2638794	14	86071510	C	T	-0.51757	0.06759	1.9e-14	0.178	750	0.99676
	FLRT2	rs2753626	14	86071842	C	T	-0.51772	0.06763	1.94e-14	0.1785	750	0.99295
	FLRT2	rs2224413	14	86099302	G	A	-0.52163	0.06815	1.95e-14	0.175	750	0.98739
	FLRT2	rs17094479	14	86206328	G	C	-0.63272	0.0827	2e-14	0.1143	750	0.93988
	FLRT2	rs2753609	14	86081269	G	A	-0.51772	0.06769	2.03e-14	0.1768	750	0.99697
	FLRT2	rs2747008	14	86079953	G	A	-0.51752	0.06767	2.05e-14	0.1768	750	0.99762
	FLRT2	rs2753612	14	86079270	A	G	-0.51738	0.06766	2.06e-14	0.1769	750	0.99811
	FLRT2	rs2747007	14	86079545	G	A	-0.5174	0.06766	2.06e-14	0.1768	750	0.99791
	FLRT2	rs2747000	14	86072056	G	A	-0.51655	0.06755	2.07e-14	0.1774	750	0.99806
	FLRT2	rs2753624	14	86072268	C	T	-0.51661	0.06756	2.07e-14	0.1774	750	0.99795
	FLRT2	rs941471	14	86077826	G	A	-0.51721	0.06764	2.07e-14	0.1769	750	0.9987
	FLRT2	rs941470	14	86077586	G	A	-0.51718	0.06764	2.07e-14	0.1769	750	0.99882
	FLRT2	rs2753620	14	86072407	C	T	-0.51629	0.06754	2.11e-14	0.1775	750	0.99863
	FLRT2	rs56037017	14	86159021	C	G	-0.77816	0.10181	2.12e-14	0.088	750	0.7856
	FLRT2	rs2753619	14	86072501	C	T	-0.51619	0.06754	2.12e-14	0.1775	750	0.99891
	FLRT2	rs56373622	14	86159023	T	A	-0.77801	0.1018	2.14e-14	0.088	750	0.7854
	FLRT2	rs2747002	14	86073448	A	G	-0.51572	0.06752	2.2e-14	0.1776	750	1
	FLRT2	rs2753623	14	86072297	A	C	-0.51656	0.06766	2.27e-14	0.1786	750	0.99035
	FLRT2	rs2753618	14	86073052	G	A	-0.51645	0.06766	2.28e-14	0.1787	750	0.99096
	FLRT2	rs2753610	14	86080388	G	C	-0.51731	0.06778	2.3e-14	0.178	750	0.99049
	FLRT2	rs1075612	14	86108018	C	A	-0.51677	0.06778	2.45e-14	0.1766	750	0.99222
	FLRT2	rs17121396	14	86108765	C	T	-0.51654	0.06776	2.48e-14	0.1765	750	0.99285
	FLRT2	rs58036695	14	86110026	C	T	-0.51589	0.06771	2.56e-14	0.1764	750	0.99453
	FLRT2	rs17094460	14	86110157	C	A	-0.51582	0.06771	2.57e-14	0.1764	750	0.99467
	FLRT2	rs112299866	14	86109942	T	A	-0.51611	0.06776	2.59e-14	0.1762	750	0.99363
	FLRT2	rs17094467	14	86110912	G	A	-0.51558	0.06769	2.61e-14	0.1763	750	0.99518
	FLRT2	rs17094470	14	86111760	C	G	-0.51535	0.06768	2.65e-14	0.1763	750	0.99571
	FLRT2	rs7142199	14	86190799	T	C	-0.56195	0.07453	4.69e-14	0.1427	750	0.98011
	FLRT2	rs147560704	14	86202455	C	T	-0.61064	0.08177	8.18e-14	0.1239	750	0.89987
	FLRT2	rs1290520	14	86197285	G	A	-0.57872	0.07838	1.54e-13	0.1275	750	0.93766
	FLRT2	rs139616001	14	86201503	G	A	-0.59072	0.08007	1.61e-13	0.1825	750	0.69187
	FLRT2	rs1289327	14	86198855	A	G	-0.69302	0.09547	3.9e-13	0.0996	750	0.79326
	FLRT2	rs72693241	14	86116481	A	G	-0.66631	0.09473	2.01e-12	0.0853	750	0.93575
	FLRT2	rs145758388	14	86123942	A	G	-0.66466	0.09461	2.14e-12	0.0854	750	0.93679
	FLRT2	rs148633464	14	86202734	T	G	-0.52818	0.07676	5.93e-12	0.208	750	0.6687
	FLRT2	rs10140418	14	86197207	G	T	-0.45433	0.06792	2.25e-11	0.1847	750	0.95906
	FLRT2	rs1028578	14	86196704	T	C	-0.45424	0.06791	2.25e-11	0.1847	750	0.95943
	FLRT2	rs147899360	14	86201704	G	A	-0.53662	0.08128	4.04e-11	0.1631	750	0.7325
	FLRT2	rs56155050	14	86198654	C	T	-0.60885	0.09381	8.58e-11	0.0856	750	0.94492
	FLRT2	rs2761344	14	86198861	A	C	-0.54413	0.08425	1.06e-10	0.1393	750	0.77901
	FLRT2	rs150589601	14	86196025	T	A	-0.63074	0.09895	1.84e-10	0.078	750	0.91717
	FLRT2	rs12896539	14	86056068	A	G	0.36705	0.05913	5.37e-10	0.6868	750	0.87813
	gal_8	rs507666	9	136149399	A	G	-0.52713	0.07642	5.29e-12	0.1316	750	0.99574
	gal_8	rs532436	9	136149830	A	G	-0.52717	0.07644	5.31e-12	0.1316	750	0.99562
	gal_8	rs635634	9	136155000	T	C	-0.52461	0.07644	6.75e-12	0.1317	750	0.99855
	gal_8	rs2519093	9	136141870	T	C	-0.53102	0.07755	7.54e-12	0.1298	750	0.97718
	gal_8	9:136149709:AC_A	9	136149709	D	R	-0.54162	0.07977	1.12e-11	0.126	750	0.97028
	gal_8	9:136138765:GCGCC	9	136138765	D	R	-0.6401	0.09772	5.74e-11	0.1011	750	0.79365
	gal_8	rs550057	9	136146597	T	C	-0.43876	0.06757	8.4e-11	0.1878	750	0.99645
	gal_8	9:136139907:GAAAC	9	136139907	D	R	-0.44022	0.06832	1.17e-10	0.1849	750	0.98531
	gal_8	rs9411378	9	136145425	A	C	-0.46623	0.07238	1.18e-10	0.1769	750	0.91836
	gal_8	9:136145424:AC_A	9	136145424	D	R	-0.46607	0.07255	1.33e-10	0.1765	750	0.9166
	gal_8	rs600038	9	136151806	C	T	-0.44805	0.0708	2.48e-10	0.158	750	0.99602
	gal_8	rs579459	9	136154168	C	T	-0.44615	0.07077	2.89e-10	0.1582	750	0.99837
	gal_8	rs651007	9	136153875	T	C	-0.4459	0.07078	2.99e-10	0.1583	750	0.99762
	gal_8	rs649129	9	136154304	T	C	-0.44549	0.07074	3.02e-10	0.1582	750	0.99945
	gal_8	rs495828	9	136154867	T	G	-0.44528	0.07073	3.06e-10	0.1582	750	0.99979
	GDNF	rs11747340	5	37840448	A	G	-0.64381	0.08384	1.6e-14	0.1011	750	0.95161
	GDNF	rs17386472	5	37832798	T	C	-0.61853	0.08257	6.82e-14	0.0985	750	1
	GDNF	rs78899997	5	37833683	A	G	-0.61902	0.0827	7.12e-14	0.0982	750	0.99662
	GDNF	rs56000387	5	37831533	C	T	-0.61855	0.08265	7.21e-14	0.0982	750	0.99723
	GDNF	rs62360376	5	37854688	T	A	-0.64218	0.08596	7.99e-14	0.0978	750	0.92285
	GDNF	rs11745806	5	37855945	T	A	-0.64298	0.08609	8.08e-14	0.0978	750	0.92032
	GDNF	rs11740708	5	37868088	A	G	-0.66318	0.08896	8.99e-14	0.0963	750	0.8706
	GDNF	rs62360378	5	37861001	C	G	-0.64719	0.08682	9.01e-14	0.0975	750	0.90647
	GDNF	5:37860936:C_CT	5	37860936	I	R	-0.64705	0.0868	9.02e-14	0.0975	750	0.90673
	GDNF	rs11740052	5	37862069	T	C	-0.65839	0.08834	9.12e-14	0.0972	750	0.87701
	GDNF	rs62360371	5	37817034	T	C	-0.61251	0.08229	9.79e-14	0.0996	750	0.99804
	GDNF	rs62360373	5	37820741	A	G	-0.61584	0.08279	1.02e-13	0.0985	750	0.995
	GDNF	rs949859	5	37822651	T	A	-0.61499	0.08278	1.09e-13	0.0984	750	0.9964
	GDNF	5:37823729:A_ATC	5	37823729	I	R	-0.61436	0.08277	1.15e-13	0.0982	750	0.99739
	GDNF	rs77061238	5	37860939	G	C	-0.66153	0.08984	1.79e-13	0.0941	750	0.8795
	GDNF	rs62360370	5	37814489	A	G	-0.59623	0.08346	9.08e-13	0.0955	750	0.99158
	GDNF	rs62360372	5	37818917	A	C	-0.56499	0.07931	1.05e-12	0.1103	750	0.98464
	GDNF	rs11951867	5	37820201	C	T	-0.56517	0.07936	1.07e-12	0.1102	750	0.98514
	GDNF	rs62360369	5	37812149	C	G	-0.59001	0.08308	1.23e-12	0.0975	750	0.98124
	GDNF	rs16903732	5	37812101	A	G	-0.58986	0.08307	1.24e-12	0.0975	750	0.98127
	GDNF	rs17379667	5	37810032	T	C	-0.58887	0.08313	1.4e-12	0.096	750	0.99322
	GDNF	rs62360366	5	37804607	A	G	-0.58346	0.08294	2e-12	0.0962	750	0.99529
	GDNF	rs11749411	5	37837697	T	G	-0.57938	0.08253	2.21e-12	0.1061	750	0.93255
	GDNF	rs62358936	5	37798768	A	G	-0.5833	0.08313	2.27e-12	0.096	750	0.99392
	GDNF	rs139792215	5	37798854	T	C	-0.58074	0.08325	3.03e-12	0.0973	750	0.98062
	GDNF	rs11745734	5	37794637	A	T	-0.58051	0.08335	3.29e-12	0.0962	750	0.98932
	GDNF	5:37797543:T_TCT	5	37797543	I	R	-0.5839	0.08398	3.58e-12	0.0947	750	0.9842
	GDNF	rs79240715	5	37876036	C	T	-0.59313	0.08672	7.96e-12	0.1079	750	0.83096
	GDNF	rs56049351	5	37878629	G	A	-0.59452	0.08697	8.16e-12	0.1077	750	0.82736
	GDNF	rs55750779	5	37882063	G	A	-0.59448	0.08778	1.26e-11	0.1069	750	0.81725
	GDNF	rs11749171	5	37837032	T	C	-0.49825	0.0756	4.39e-11	0.1347	750	0.94902
	GDNF	rs62360397	5	37888667	A	G	-0.6245	0.09502	4.94e-11	0.1018	750	0.72721
	GDNF	rs62358934	5	37793674	A	T	-0.57293	0.08752	5.9e-11	0.0881	750	0.99866
	GDNF	rs62358933	5	37792837	C	G	-0.57257	0.08754	6.11e-11	0.0881	750	0.99907
	GDNF	rs62358932	5	37792646	A	C	-0.57246	0.08754	6.18e-11	0.0881	750	0.99919
	GDNF	rs62358931	5	37788716	A	G	-0.57391	0.08788	6.53e-11	0.0878	750	0.99383
	GDNF	rs11738696	5	37790786	A	G	-0.57242	0.08767	6.59e-11	0.088	750	0.99805
	GDNF	rs3812047	5	37835398	T	C	-0.4896	0.07515	7.25e-11	0.1332	750	0.96582
	GDNF	rs62358887	5	37758750	C	T	-0.59747	0.09293	1.28e-10	0.08	750	0.94954
	GDNF	5:37783394:A_AT	5	37783394	I	R	-0.58262	0.09207	2.49e-10	0.081	750	0.96326
	GDNF	5:37783389:G_GT	5	37783389	I	R	-0.58262	0.09208	2.49e-10	0.081	750	0.96319
	GDNF	rs182857203	5	37783394	T	A	-0.5826	0.09208	2.49e-10	0.081	750	0.96322
	GDNF	rs115851480	5	37783364	G	A	-0.58259	0.09208	2.5e-10	0.081	750	0.96299
	GDNF	rs115965968	5	37784179	G	A	-0.5811	0.09193	2.6e-10	0.0799	750	0.97802
	GDNF	rs62358927	5	37785177	T	C	-0.58089	0.09193	2.63e-10	0.0799	750	0.97931
	GDNF	rs62358928	5	37785662	C	G	-0.58075	0.09191	2.64e-10	0.08	750	0.97935
	GDNF	rs138131327	5	37784894	T	C	-0.58095	0.09194	2.64e-10	0.0799	750	0.9794
	GDNF	rs62358926	5	37783679	A	G	-0.58107	0.09199	2.68e-10	0.0798	750	0.97871
	GDNF	rs62358929	5	37785917	C	G	-0.58044	0.09189	2.68e-10	0.08	750	0.97929
	GDNF	rs62358930	5	37785918	A	T	-0.58038	0.09189	2.68e-10	0.08	750	0.97913
	GDNF	rs62358925	5	37781707	T	C	-0.58358	0.09245	2.75e-10	0.0794	750	0.97296
	GDNF	rs62358924	5	37780955	A	G	-0.57993	0.09202	2.93e-10	0.0804	750	0.97097
	GDNF	rs62358923	5	37778539	G	A	-0.57962	0.09214	3.16e-10	0.0792	750	0.9803
	GDNF	rs62358922	5	37778486	T	C	-0.57962	0.09215	3.17e-10	0.0792	750	0.98027
	GDNF	rs56053816	5	37776699	C	A	-0.57979	0.09223	3.25e-10	0.0791	750	0.97924
	GDNF	rs76889784	5	37777043	A	T	-0.57833	0.09203	3.29e-10	0.08	750	0.97227
	GDNF	rs62358917	5	37774552	T	C	-0.58138	0.09255	3.34e-10	0.0808	750	0.9526
	GDNF	rs62358893	5	37771983	A	G	-0.57874	0.09272	4.33e-10	0.0784	750	0.9736
	GDNF	rs62358892	5	37771256	A	T	-0.58094	0.09309	4.36e-10	0.078	750	0.96917
	GDNF	rs62358886	5	37757687	T	C	-0.5822	0.09372	5.23e-10	0.0779	750	0.95416
	GPC5	rs1929922	13	92451883	A	G	-0.77307	0.06113	1.19e-36	0.2542	750	0.99238
	GPC5	13:92452387:AT_A	13	92452387	D	R	-0.77347	0.06118	1.23e-36	0.2535	750	0.99392
	GPC5	rs2989997	13	92449583	C	T	-0.77445	0.06131	1.4e-36	0.2535	750	0.98769
	GPC5	rs1929924	13	92451524	G	A	-0.77208	0.06115	1.51e-36	0.2533	750	0.99389
	GPC5	rs1929925	13	92451504	A	C	-0.77189	0.06114	1.52e-36	0.2534	750	0.99415
	GPC5	rs1929923	13	92451545	T	C	-0.77179	0.06113	1.53e-36	0.2534	750	0.99425
	GPC5	rs2938874	13	92450407	T	C	-0.77107	0.06108	1.54e-36	0.2533	750	0.99547
	GPC5	rs2989991	13	92451280	T	C	-0.77102	0.06107	1.55e-36	0.2536	750	0.99553
	GPC5	rs2938869	13	92452343	T	G	-0.77123	0.06109	1.56e-36	0.2537	750	0.99477
	GPC5	rs3012005	13	92451395	C	T	-0.77365	0.06128	1.56e-36	0.2527	750	0.99096
	GPC5	rs7336461	13	92450936	G	T	-0.77085	0.06106	1.56e-36	0.2536	750	0.9958
	GPC5	rs2989993	13	92450215	C	T	-0.7704	0.06103	1.57e-36	0.2535	750	0.99672
	GPC5	rs2989994	13	92450060	G	C	-0.77028	0.06102	1.57e-36	0.2535	750	0.99693
	GPC5	rs2938873	13	92449686	A	T	-0.77006	0.061	1.57e-36	0.2534	750	0.99748
	GPC5	rs2989996	13	92449789	G	A	-0.77016	0.06101	1.58e-36	0.2534	750	0.99721
	GPC5	rs1332091	13	92448902	G	A	-0.76985	0.06099	1.59e-36	0.2534	750	0.99783
	GPC5	rs2989998	13	92449033	T	C	-0.76987	0.06099	1.59e-36	0.2534	750	0.99778
	GPC5	rs1847716	13	92448594	G	A	-0.76972	0.06098	1.59e-36	0.2534	750	0.99809
	GPC5	rs1854979	13	92449197	G	A	-0.7699	0.06099	1.59e-36	0.2534	750	0.9977
	GPC5	rs1854978	13	92449106	A	T	-0.76988	0.06099	1.59e-36	0.2534	750	0.99774
	GPC5	rs1847715	13	92448477	C	T	-0.76968	0.06098	1.59e-36	0.2534	750	0.99817
	GPC5	rs1847717	13	92448616	C	T	-0.76977	0.06099	1.59e-36	0.2534	750	0.998
	GPC5	rs2989992	13	92450219	T	C	-0.77232	0.06119	1.59e-36	0.2557	750	0.98647
	GPC5	rs2990003	13	92448093	G	C	-0.76949	0.06097	1.6e-36	0.2533	750	0.9987
	GPC5	rs1847714	13	92448460	A	G	-0.7696	0.06098	1.62e-36	0.2534	750	0.99817
	GPC5	rs2352030	13	92446770	G	A	-0.7692	0.06095	1.62e-36	0.2533	750	0.99943
	GPC5	rs1854976	13	92447669	G	T	-0.76956	0.06098	1.63e-36	0.2533	750	0.99852
	GPC5	rs2990005	13	92446221	A	T	-0.76906	0.06094	1.63e-36	0.2533	750	0.99979
	GPC5	rs2990004	13	92446505	A	T	-0.76911	0.06094	1.63e-36	0.2533	750	0.99961
	GPC5	rs2990006	13	92445996	T	G	-0.769	0.06093	1.64e-36	0.2533	750	1
	GPC5	rs2990007	13	92445272	C	T	-0.76884	0.06092	1.65e-36	0.2532	750	1
	GPC5	rs2352029	13	92445255	C	A	-0.76883	0.06092	1.65e-36	0.2532	750	1
	GPC5	rs528366	13	92444778	C	T	-0.7698	0.061	1.65e-36	0.2537	750	0.9966
	GPC5	rs2352028	13	92445229	T	C	-0.76881	0.06092	1.65e-36	0.2532	750	1
	GPC5	rs535973	13	92444709	A	C	-0.76894	0.06094	1.67e-36	0.2532	750	0.99993
	GPC5	rs464160	13	92444312	T	A	-0.76904	0.06095	1.67e-36	0.2532	750	0.99947
	GPC5	rs345443	13	92443488	T	A	-0.76965	0.061	1.69e-36	0.2535	750	0.99638
	GPC5	rs189376	13	92442408	T	A	-0.76998	0.06103	1.71e-36	0.2535	750	0.99524
	GPC5	13:92451819:T_TC	13	92451819	I	R	-0.77161	0.06119	1.86e-36	0.2537	750	0.9914
	GPC5	rs2938868	13	92453051	T	C	-0.76984	0.06113	2.27e-36	0.2532	750	0.99388
	GPC5	13:92452720:CAG_C	13	92452720	D	R	-0.7703	0.06119	2.46e-36	0.2545	750	0.98779
	GPC5	rs182926	13	92427633	A	G	-0.76772	0.06119	4.18e-36	0.2446	750	0.98874
	GPC5	rs522812	13	92427943	C	T	-0.76771	0.06119	4.18e-36	0.2446	750	0.98876
	GPC5	rs2989995	13	92449864	C	A	-0.76627	0.06133	7.99e-36	0.2513	750	0.99488
	GPC5	rs345447	13	92441329	G	A	-0.76196	0.06105	9.45e-36	0.2583	750	0.9943
	GPC5	rs342702	13	92422946	T	G	-0.76553	0.06136	1.01e-35	0.2572	750	0.96942
	GPC5	rs556483	13	92438624	G	A	-0.76206	0.06109	1.03e-35	0.2578	750	0.99218
	GPC5	rs574583	13	92436876	C	G	-0.76381	0.06129	1.2e-35	0.2595	750	0.97983
	GPC5	rs193208	13	92437430	G	T	-0.76464	0.06137	1.23e-35	0.2549	750	0.98369
	GPC5	rs1664288	13	92435974	G	T	-0.76218	0.06121	1.38e-35	0.2572	750	0.98866
	GPC5	rs3012004	13	92435818	G	A	-0.76723	0.06205	4.06e-35	0.2527	750	0.96872
	GPC5	rs342706	13	92417058	C	T	-0.76802	0.06217	4.63e-35	0.2568	750	0.95968
	GPC5	rs439700	13	92439908	C	T	-0.77642	0.06286	4.72e-35	0.242	750	0.97926
	GPC5	rs345450	13	92438411	C	T	-0.76235	0.06215	1.39e-34	0.2516	750	0.96774
	GPC5	rs168278	13	92438491	T	C	-0.75403	0.06174	2.65e-34	0.2493	750	0.98652
	GPC5	rs168277	13	92442024	A	G	-0.75948	0.06231	3.54e-34	0.242	750	0.99383
	GPC5	rs570196	13	92439228	A	T	-0.7512	0.06167	3.9e-34	0.2476	750	0.99329
	GPC5	rs345449	13	92439250	T	A	-0.75156	0.0617	3.93e-34	0.248	750	0.99092
	GPC5	rs556722	13	92438720	C	T	-0.75086	0.06166	4.11e-34	0.2475	750	0.99335
	GPC5	rs560244	13	92439072	G	T	-0.75112	0.06169	4.2e-34	0.2478	750	0.99206
	GPC5	rs168279	13	92438229	C	T	-0.75038	0.06165	4.42e-34	0.2475	750	0.99347
	GPC5	rs539065	13	92438144	G	A	-0.75033	0.06165	4.45e-34	0.2475	750	0.99348
	GPC5	rs386885	13	92442934	T	A	-0.7574	0.06223	4.46e-34	0.2415	750	0.99778
	GPC5	rs459137	13	92438343	C	T	-0.75085	0.0617	4.54e-34	0.2471	750	0.99239
	GPC5	rs543718	13	92442375	A	C	-0.75745	0.06224	4.54e-34	0.2414	750	0.99728
	GPC5	rs345445	13	92442204	C	G	-0.75746	0.06225	4.57e-34	0.2414	750	0.9971
	GPC5	rs400118	13	92439511	C	T	-0.7465	0.06176	1.24e-33	0.2523	750	0.98092
	GPC5	rs342672	13	92434659	A	G	-0.74592	0.06186	1.74e-33	0.245	750	0.98943
	GPC5	rs173141	13	92434736	C	T	-0.7442	0.06174	1.85e-33	0.2472	750	0.98995
	GPC5	rs464167	13	92444371	T	A	-0.75642	0.0628	2.07e-33	0.2398	750	0.99748
	GPC5	rs2989990	13	92452288	G	A	-0.7571	0.06287	2.14e-33	0.2404	750	0.99442
	GPC5	rs7991916	13	92450566	A	G	-0.75666	0.06284	2.15e-33	0.2403	750	0.99546
	GPC5	rs12873046	13	92450944	T	C	-0.75675	0.06285	2.15e-33	0.2404	750	0.99516
	GPC5	rs383357	13	92444168	T	A	-0.75543	0.06274	2.18e-33	0.24	750	0.99819
	GPC5	rs1854977	13	92447936	T	C	-0.75563	0.06276	2.19e-33	0.2402	750	0.99788
	GPC5	rs342708	13	92414715	A	G	-0.75964	0.06319	2.73e-33	0.2461	750	0.95152
	GPC5	rs342707	13	92416901	A	G	-0.76737	0.06405	4.51e-33	0.2328	750	0.95814
	GPC5	rs457306	13	92427985	A	G	-0.75337	0.06297	5.48e-33	0.2313	750	0.98896
	GPC5	13:92421263:GTCTT	13	92421263	D	R	-0.7709	0.0646	7.88e-33	0.2311	750	0.94566
	GPC5	rs342704	13	92420988	G	A	-0.74812	0.06295	1.42e-32	0.2441	750	0.97121
	GPC5	rs345444	13	92442626	G	C	-0.7463	0.0629	1.79e-32	0.2316	750	0.99342
	GPC5	rs345446	13	92441444	C	G	-0.74492	0.06309	3.58e-32	0.2338	750	0.98258
	GPC5	rs1332090	13	92446741	C	T	-0.77923	0.06628	6.54e-32	0.215	750	0.94692
	GPC5	rs345448	13	92440512	T	C	-0.73443	0.06279	1.33e-31	0.236	750	0.99298
	GPC5	rs342701	13	92425857	T	C	-0.73746	0.0633	2.27e-31	0.222	750	0.99708
	GPC5	rs168217	13	92412926	A	G	-0.74966	0.0644	2.54e-31	0.2218	750	0.95641
	GPC5	rs561109	13	92431746	T	C	-0.73269	0.06301	2.98e-31	0.2233	750	0.992
	GPC5	rs342673	13	92433412	T	C	-0.72972	0.06298	4.84e-31	0.2224	750	0.99872
	GPC5	13:92434227:AT_A	13	92434227	D	R	-0.7347	0.06396	1.54e-30	0.2203	750	0.98956
	GPC5	13:92437764:CAT_C	13	92437764	D	R	-0.72866	0.0635	1.77e-30	0.2354	750	0.98079
	GPC5	rs72644029	13	92437732	G	A	-0.76463	0.06733	6.86e-30	0.2034	750	0.93964
	GPC5	rs342696	13	92429430	C	T	-0.70798	0.06242	8.09e-30	0.2376	750	0.99981
	GPC5	rs7995800	13	92542919	A	G	-0.75157	0.06657	1.48e-29	0.1907	750	0.96996
	GPC5	rs72650906	13	92533456	T	C	-0.62101	0.0577	5.12e-27	0.2863	750	0.99313
	GPC5	rs547293	13	92403117	C	T	-0.98358	0.09153	6.19e-27	0.1715	750	0.61552
	GPC5	rs72644032	13	92438846	T	C	-0.92577	0.08818	8.79e-26	0.1395	750	0.78276
	GPC5	13:92403217:G_GT	13	92403217	I	R	-0.9525	0.09097	1.18e-25	0.1695	750	0.62414
	GPC5	13:92403213:G_GC	13	92403213	I	R	-0.96232	0.09213	1.53e-25	0.1693	750	0.60976
	GPC5	rs7997428	13	92537726	A	G	-0.58908	0.05672	2.85e-25	0.3145	750	0.99856
	GPC5	rs67779393	13	92533189	T	C	-0.61715	0.05947	3.15e-25	0.2625	750	0.99439
	GPC5	13:92538223:A_AT	13	92538223	I	R	-0.61673	0.05952	3.72e-25	0.266	750	0.98563
	GPC5	13:92403215:C_CA	13	92403215	I	R	-0.95749	0.09354	1.36e-24	0.1828	750	0.5554
	GPC5	rs17334400	13	92395170	A	G	-0.99142	0.1058	7.23e-21	0.1295	750	0.56769
	GPC5	rs72633727	13	92569206	G	A	-0.65088	0.07087	4.15e-20	0.1544	750	0.96591
	GPC5	rs139282387	13	92386395	A	G	-0.98322	0.10894	1.8e-19	0.1422	750	0.51763
	GPC5	rs139375304	13	92566743	C	T	-0.94771	0.12205	8.18e-15	0.0718	750	0.73182
	GPC5	rs34347512	13	92653983	C	A	-0.52982	0.06901	1.62e-14	0.2275	750	0.82417
	GPC5	rs72647272	13	92471191	G	A	-1.31019	0.17691	1.3e-13	0.0423	750	0.62197
	GPC5	rs9515973	13	92454614	C	T	-0.39228	0.05342	2.08e-13	0.4342	750	0.97769
	GPC5	rs7981572	13	92455783	A	G	-0.39213	0.05343	2.15e-13	0.4347	750	0.97672
	GPC5	rs9515975	13	92456597	C	A	-0.39132	0.05339	2.31e-13	0.4347	750	0.97814
	GPC5	rs1854971	13	92457036	T	C	-0.39127	0.05339	2.32e-13	0.4347	750	0.97822
	GPC5	rs2352202	13	92456283	T	C	-0.3913	0.0534	2.33e-13	0.4346	750	0.97798
	GPC5	rs1831564	13	92457768	G	A	-0.39056	0.05335	2.48e-13	0.4351	750	0.97877
	GPC5	rs1831563	13	92457617	G	A	-0.39118	0.05347	2.55e-13	0.4357	750	0.97472
	GPC5	rs2352203	13	92458790	C	G	-0.3899	0.05331	2.61e-13	0.4352	750	0.97992
	GPC5	rs1831565	13	92458911	C	T	-0.38987	0.05331	2.62e-13	0.4353	750	0.97991
	GPC5	rs1854973	13	92459574	G	A	-0.38973	0.05331	2.65e-13	0.4353	750	0.98002
	GPC5	rs1831566	13	92461147	T	C	-0.38787	0.05323	3.16e-13	0.4355	750	0.98227
	GPC5	rs1505565	13	92462364	T	A	-0.38772	0.05322	3.2e-13	0.4355	750	0.98231
	GPC5	rs1988500	13	92462942	T	C	-0.38674	0.05315	3.43e-13	0.4357	750	0.98457
	GPC5	rs1827755	13	92464742	G	A	-0.38629	0.05312	3.55e-13	0.4358	750	0.98543
	GPC5	rs1394888	13	92464226	T	C	-0.38639	0.05313	3.55e-13	0.4357	750	0.98496
	GPC5	rs9523444	13	92530986	C	A	-0.36047	0.05295	9.93e-12	0.4767	750	0.99286
	GPC5	rs1854972	13	92457066	C	T	-0.36278	0.05367	1.39e-11	0.423	750	0.97784
	GPC5	rs9560866	13	92482912	C	T	-0.34683	0.05183	2.21e-11	0.4821	750	0.98313
	GPC5	rs9301755	13	92454980	T	C	-0.35473	0.05388	4.59e-11	0.4208	750	0.97689
	GPC5	rs4572247	13	92499290	A	G	-0.35465	0.05406	5.36e-11	0.4907	750	0.91948
	GPC5	rs7333913	13	92529155	G	C	-0.34404	0.05247	5.51e-11	0.4591	750	0.99501
	GPC5	rs9301756	13	92458607	A	G	-0.35253	0.05377	5.51e-11	0.4218	750	0.97913
	GPC5	rs9515982	13	92499938	C	T	-0.34095	0.05238	7.58e-11	0.4777	750	0.97403
	GPC5	rs7995788	13	92469478	T	C	-0.34384	0.05337	1.17e-10	0.422	750	0.98817
	GPC5	rs138994828	13	92680458	A	G	-0.80653	0.12534	1.24e-10	0.0736	750	0.67017
	GPC5	rs9560863	13	92470793	A	G	-0.34245	0.05332	1.34e-10	0.4217	750	0.98891
	GPC5	rs2150908	13	92482675	G	C	-0.33692	0.05296	2e-10	0.4222	750	0.99918
	GPC5	rs1854987	13	92482343	T	C	-0.33681	0.05296	2.02e-10	0.4222	750	0.99933
	GPC5	rs7995130	13	92481236	A	G	-0.33674	0.05296	2.03e-10	0.4222	750	0.99956
	GPC5	rs4406937	13	92482136	C	A	-0.33654	0.05314	2.4e-10	0.4243	750	0.99403
	GPC5	rs2026970	13	92456035	C	G	0.38217	0.06046	2.61e-10	0.454	750	0.76896
	GPC5	rs74859925	13	92382387	C	T	-1.0979	0.17424	2.96e-10	0.0581	750	0.43734
	GPC5	13:92457732:T_TTG	13	92457732	R	I	-0.35604	0.05674	3.5e-10	0.4653	750	0.85453
	GPC5	rs80178106	13	92688274	C	G	-0.78691	0.12563	3.75e-10	0.0744	750	0.66359
	GPC5	rs140681424	13	92524342	A	G	-1.03396	0.16557	4.24e-10	0.0397	750	0.6411
	IL12	rs6556416	5	158818745	A	C	-0.49166	0.05711	7.41e-18	0.3124	750	0.9795
	IL12	rs6897260	5	158803086	A	G	-0.48104	0.05684	2.62e-17	0.3071	750	0.99565
	IL12	rs4921487	5	158796325	A	G	-0.48041	0.05682	2.81e-17	0.3069	750	0.99617
	IL12	rs10076557	5	158792819	C	G	-0.47988	0.0568	2.95e-17	0.3068	750	0.99687
	IL12	rs4921223	5	158792306	A	G	-0.47987	0.0568	2.96e-17	0.3069	750	0.99659
	IL12	rs10043720	5	158767333	A	G	-0.48057	0.0571	3.9e-17	0.3158	750	0.95761
	IL12	rs6556411	5	158783223	G	T	-0.47677	0.05676	4.5e-17	0.3069	750	0.99857
	IL12	rs983825	5	158774965	C	A	-0.47518	0.05681	6.04e-17	0.3081	750	0.99918
	IL12	rs4244437	5	158773117	G	A	-0.47511	0.05681	6.09e-17	0.3084	750	0.99902
	IL12	rs2901313	5	158774179	T	C	-0.47502	0.0568	6.14e-17	0.3082	750	0.99945
	IL12	rs4921484	5	158769753	T	C	-0.47356	0.05695	9.17e-17	0.3082	750	0.9879
	IL12	rs10046001	5	158814577	T	G	-0.45724	0.05853	5.62e-15	0.2885	750	1
	IL12	rs10045431	5	158814533	A	C	-0.45718	0.05853	5.64e-15	0.2885	750	1
	KYNU	rs78201785	2	143675232	C	A	1.01316	0.12145	7.29e-17	0.0463	750	0.98871
	KYNU	rs78244381	2	143681749	A	C	1.00326	0.12062	9e-17	0.0467	750	0.99185
	KYNU	rs2278587	2	143638662	A	G	1.00966	0.12143	9.2e-17	0.0458	750	0.9987
	KYNU	rs76560560	2	143649203	G	A	1.01135	0.12169	9.49e-17	0.0463	750	0.98554
	KYNU	rs75386318	2	143636894	G	A	1.00997	0.12158	9.82e-17	0.0458	750	0.99827
	KYNU	rs78189771	2	143635782	G	A	1.01023	0.12167	1.01e-16	0.0457	750	0.99783
	KYNU	rs16858172	2	143636504	A	C	0.96838	0.11998	6.96e-16	0.0468	750	1
	KYNU	rs16858175	2	143637715	C	T	0.96841	0.11999	6.98e-16	0.0468	750	1
	KYNU	rs6716587	2	143649047	G	A	0.96858	0.12012	7.43e-16	0.0473	750	0.9875
	KYNU	rs79099467	2	143651030	G	A	0.96871	0.12015	7.45e-16	0.0474	750	0.9861
	KYNU	rs6711280	2	143653026	T	A	0.96861	0.12015	7.54e-16	0.0474	750	0.98571
	KYNU	rs75790387	2	143634814	C	T	0.96856	0.12018	7.66e-16	0.0467	750	0.99884
	KYNU	rs6732911	2	143675703	A	G	0.93537	0.11696	1.27e-15	0.0516	750	0.984
	KYNU	rs13018862	2	143682971	T	G	0.89687	0.11513	6.69e-15	0.0523	750	0.99883
	KYNU	rs2381356	2	143686832	C	A	0.89651	0.11509	6.71e-15	0.0523	750	1
	KYNU	rs13010597	2	143658600	T	C	0.89936	0.11548	6.82e-15	0.0524	750	0.99238
	KYNU	rs36000306	2	143657964	T	C	0.89941	0.11549	6.83e-15	0.0524	750	0.99202
	KYNU	rs6711960	2	143661233	C	T	0.89908	0.11546	6.88e-15	0.0524	750	0.99204
	KYNU	rs35534229	2	143655037	A	T	0.89914	0.11559	7.33e-15	0.0529	750	0.98131
	KYNU	rs2083189	2	143664735	A	G	0.89786	0.11549	7.58e-15	0.0531	750	0.97945
	KYNU	rs34140211	2	143664137	T	C	0.89753	0.11549	7.77e-15	0.0531	750	0.98029
	KYNU	rs7586571	2	143637839	G	T	0.8966	0.11548	8.21e-15	0.0527	750	0.98653
	KYNU	rs1439875	2	143638569	G	T	0.89648	0.11547	8.23e-15	0.0527	750	0.98649
	KYNU	2:143663630:CTT_C	2	143663630	D	R	0.91675	0.11843	9.89e-15	0.053	750	0.92891
	KYNU	rs76127464	2	143703231	G	A	0.72478	0.09451	1.74e-14	0.0785	750	0.99669
	KYNU	rs76614188	2	143692388	C	T	0.74476	0.09723	1.86e-14	0.0766	750	0.97488
	KYNU	rs77387032	2	143715953	A	G	0.74421	0.09747	2.26e-14	0.0786	750	0.9493
	KYNU	rs16858402	2	143717200	C	A	0.74566	0.09768	2.28e-14	0.0787	750	0.94487
	KYNU	rs16858404	2	143718046	T	C	0.74625	0.0979	2.49e-14	0.079	750	0.93758
	KYNU	rs6748796	2	143707576	G	A	0.68246	0.0925	1.61e-13	0.0868	750	0.96547
	KYNU	2:143717327:G_GA	2	143717327	I	R	0.6908	0.09431	2.39e-13	0.1004	750	0.83064
	KYNU	rs6761184	2	143703345	T	C	0.67152	0.09171	2.44e-13	0.0847	750	0.99677
	KYNU	rs34204027	2	143703273	T	G	0.67134	0.09169	2.45e-13	0.0847	750	0.99695
	KYNU	rs12998182	2	143702088	C	A	0.67015	0.09157	2.51e-13	0.0847	750	0.99861
	KYNU	rs6705547	2	143698844	T	C	0.66962	0.09151	2.53e-13	0.0846	750	0.99984
	KYNU	rs1866620	2	143719356	C	T	0.70259	0.09603	2.55e-13	0.0857	750	0.91233
	KYNU	rs9917201	2	143699250	T	G	0.66922	0.09149	2.57e-13	0.0846	750	1
	KYNU	rs9917291	2	143700056	G	T	0.66922	0.09149	2.57e-13	0.0846	750	1
	KYNU	2:143700988:A_AAA	2	143700988	I	R	0.66922	0.09149	2.57e-13	0.0846	750	1
	KYNU	rs902924	2	143701255	C	T	0.66922	0.09149	2.57e-13	0.0846	750	1
	KYNU	rs7421765	2	143699912	G	T	0.66902	0.09149	2.63e-13	0.0846	750	0.99966
	KYNU	rs1948412	2	143721790	A	G	0.70887	0.09695	2.63e-13	0.086	750	0.89328
	KYNU	rs1561567	2	143699619	G	T	0.6597	0.09072	3.55e-13	0.0912	750	0.95296
	KYNU	rs351679	2	143717079	C	T	0.67945	0.09416	5.34e-13	0.0973	750	0.84898
	KYNU	rs181211	2	143716556	G	A	0.67883	0.09409	5.41e-13	0.0973	750	0.85035
	KYNU	rs351676	2	143711265	A	G	0.66591	0.09232	5.48e-13	0.0966	750	0.88648
	KYNU	rs351697	2	143707950	T	A	0.66357	0.09201	5.53e-13	0.0963	750	0.89257
	KYNU	rs16858223	2	143650771	T	C	0.83398	0.1157	5.68e-13	0.0527	750	0.95857
	KYNU	rs6429991	2	143649768	T	C	0.83361	0.1157	5.8e-13	0.0528	750	0.95695
	KYNU	rs13025028	2	143702242	A	T	0.67492	0.09393	6.72e-13	0.0825	750	0.97332
	KYNU	rs351685	2	143720342	C	A	0.68193	0.09527	8.18e-13	0.0985	750	0.81962
	KYNU	rs6728255	2	143665252	A	T	0.81232	0.11419	1.13e-12	0.0568	750	0.93642
	KYNU	rs6429995	2	143670651	G	C	0.79636	0.11211	1.22e-12	0.0575	750	0.96061
	KYNU	rs13000671	2	143669619	T	A	0.79597	0.11213	1.26e-12	0.0575	750	0.96114
	KYNU	rs6429994	2	143669561	T	G	0.79595	0.11213	1.26e-12	0.0575	750	0.96114
	KYNU	rs351692	2	143704119	T	C	0.65285	0.09251	1.7e-12	0.0936	750	0.89432
	KYNU	rs2099623	2	143664703	A	G	0.79152	0.11218	1.71e-12	0.0582	750	0.94978
	KYNU	rs13011324	2	143658974	A	C	0.7877	0.11191	1.94e-12	0.0576	750	0.96283
	KYNU	rs114225490	2	143621943	A	G	1.0417	0.15351	1.15e-11	0.0326	750	0.97692
	KYNU	rs74710358	2	143618313	G	A	1.03877	0.15339	1.27e-11	0.0327	750	0.97448
	KYNU	rs75337180	2	143616776	T	G	1.03514	0.153	1.33e-11	0.033	750	0.97305
	KYNU	rs16858146	2	143622856	C	T	1.03405	0.15311	1.44e-11	0.0328	750	0.97328
	KYNU	rs113608390	2	143621766	T	A	1.03237	0.15301	1.51e-11	0.0329	750	0.97225
	KYNU	rs77161579	2	143618618	T	C	1.03194	0.15319	1.63e-11	0.0329	750	0.97093
	KYNU	rs16858138	2	143617390	C	T	1.02834	0.15282	1.71e-11	0.0331	750	0.96949
	KYNU	rs78289644	2	143616189	T	C	1.02779	0.15284	1.76e-11	0.0332	750	0.96897
	KYNU	rs16855204	2	143614495	A	G	1.0254	0.15269	1.87e-11	0.0333	750	0.96776
	KYNU	rs7584890	2	143628726	T	A	1.03872	0.15496	2.04e-11	0.0299	750	0.99835
	KYNU	rs16858116	2	143610269	A	G	0.99417	0.14837	2.08e-11	0.0347	750	0.97432
	KYNU	rs7568663	2	143627684	A	T	1.03539	0.15496	2.36e-11	0.0299	750	1
	KYNU	rs7581038	2	143627604	C	A	1.03497	0.15496	2.4e-11	0.0299	750	1
	KYNU	rs75834270	2	143625689	G	A	1.03475	0.15525	2.65e-11	0.0301	750	0.98988
	KYNU	rs113592636	2	143626840	A	G	1.02828	0.15485	3.12e-11	0.0301	750	0.99272
	KYNU	2:143723004:AAAGA	2	143723004	D	R	1.07445	0.16857	1.84e-10	0.0546	750	0.50499
	KYNU	rs77518496	2	143629286	G	A	0.97086	0.1525	1.94e-10	0.0341	750	0.91392
	LAIR	rs73070113	19	55014172	T	A	-1.0717	0.09687	1.9e-28	0.1323	750	0.64293
	LAIR	rs2277975	19	55018989	A	G	-0.95377	0.09544	1.64e-23	0.1299	750	0.65496
	LAIR	rs17606864	19	55052275	T	C	-0.70303	0.07052	2.09e-23	0.1608	750	0.99833
	LAIR	19:55048660:AG_A	19	55048660	D	R	-0.70794	0.07248	1.55e-22	0.1594	750	0.9481
	LAIR	rs149731338	19	55020233	T	C	-0.91569	0.09375	1.55e-22	0.118	750	0.72641
	LAIR	rs150458741	19	55021542	G	T	-0.91342	0.09411	2.84e-22	0.1162	750	0.73383
	LAIR	rs62131567	19	55018734	C	G	-1.07915	0.11238	7.77e-22	0.0934	750	0.63119
	LAIR	rs9653123	19	55054014	A	G	-0.69413	0.07334	2.95e-21	0.2512	750	0.70154
	LAIR	rs62131570	19	55021777	A	T	-1.16665	0.13474	4.77e-18	0.0622	750	0.65716
	LAIR	rs59342471	19	55014031	T	C	-0.99987	0.11894	4.21e-17	0.0993	750	0.55201
	LAIR	rs12979399	19	55050480	T	C	-0.49766	0.06195	9.49e-16	0.2736	750	0.84854
	LAIR	19:55051232:G_GT	19	55051232	I	R	-0.50109	0.06242	9.88e-16	0.2863	750	0.81701
	LAIR	rs60120669	19	55050774	C	A	-0.53445	0.06835	5.3e-15	0.2105	750	0.86595
	LAIR	rs60980712	19	55050737	A	G	-0.53436	0.06835	5.34e-15	0.2104	750	0.86618
	LAIR	rs60323635	19	55053236	C	T	-0.54085	0.06945	6.83e-15	0.2601	750	0.68752
	LAIR	rs146710477	19	55021506	T	A	-1.03859	0.14126	1.95e-13	0.0514	750	0.73002
	LAIR	rs139953911	19	55019972	T	C	-1.0303	0.14115	2.9e-13	0.0516	750	0.72938
	LAIR	rs187763609	19	55019976	C	T	-1.03027	0.14116	2.9e-13	0.0516	750	0.72937
	LAIR	rs147492020	19	55019869	T	C	-1.02847	0.14115	3.19e-13	0.0517	750	0.72792
	LAIR	rs61737751	19	55019261	T	C	-1.02464	0.14117	3.93e-13	0.0507	750	0.74367
	LAIR	rs2042290	19	55013771	A	G	0.69679	0.09634	4.73e-13	0.101	750	0.71913
	LAIR	rs140904924	19	55019045	T	C	-1.01731	0.14081	5.03e-13	0.0518	750	0.73019
	LAIR	19:55053235:T_TC	19	55053235	I	R	-0.52514	0.07277	5.32e-13	0.2545	750	0.64762
	LAIR	19:55053234:T_TTC	19	55053234	I	R	-0.52445	0.07275	5.63e-13	0.2516	750	0.65563
	LAIR	rs2042289	19	55013827	T	C	0.6825	0.09694	1.92e-12	0.1018	750	0.7086
	LAIR	rs147621014	19	55018422	A	T	-0.9706	0.13836	2.3e-12	0.0594	750	0.67067
	LAIR	rs61737870	19	55019371	G	C	-0.97832	0.1407	3.57e-12	0.0582	750	0.65586
	LAIR	rs143243760	19	55031731	T	C	-0.82833	0.11935	3.91e-12	0.0687	750	0.75785
	LAIR	rs77861134	19	55029957	G	A	-0.82886	0.11955	4.12e-12	0.0687	750	0.75589
	LAIR	rs36053696	19	55016659	C	T	-0.95041	0.13817	6.05e-12	0.0612	750	0.65509
	LAIR	rs144267484	19	55026039	C	T	-0.84769	0.12375	7.38e-12	0.0673	750	0.72655
	LAIR	rs62131633	19	55055130	C	A	-0.56121	0.08286	1.26e-11	0.2405	750	0.53373
	LAIR	rs2277972	19	55019607	T	C	0.37825	0.05659	2.33e-11	0.4548	750	0.87314
	LAIR	rs77972551	19	55027763	T	C	-0.82892	0.12403	2.34e-11	0.0659	750	0.73137
	LAIR	rs111825282	19	55049046	A	T	0.5105	0.07996	1.72e-10	0.1862	750	0.69972
	LAIR	rs2277974	19	55019402	A	G	0.35518	0.05597	2.21e-10	0.4507	750	0.88881
	LAIR	rs77351071	19	55017438	A	G	-0.82929	0.13211	3.45e-10	0.0614	750	0.71251
	LAIR	rs116921443	19	55016432	G	A	-0.83353	0.13329	4.01e-10	0.0605	750	0.70942
	LXN	rs72625023	3	186365955	T	C	0.56892	0.08517	2.4e-11	0.1276	750	0.81558
	LXN	rs11717058	3	186378542	T	C	0.46414	0.06974	2.83e-11	0.1939	750	0.87585
	LXN	3:186367060:C_CT	3	186367060	I	R	0.52186	0.07866	3.26e-11	0.1445	750	0.85695
	LXN	rs59084173	3	186367362	T	C	0.52083	0.0786	3.44e-11	0.1442	750	0.8589
	LXN	rs55636108	3	186381262	C	T	0.45227	0.06838	3.75e-11	0.1923	750	0.91922
	LXN	3:186372919:T_TA	3	186372919	I	R	0.51901	0.07887	4.68e-11	0.1467	750	0.84303
	LXN	rs56335086	3	186365390	A	G	0.51462	0.07865	6.02e-11	0.1448	750	0.85564
	LXN	rs56221322	3	186368739	G	A	0.51785	0.07923	6.33e-11	0.1402	750	0.85967
	LXN	rs16860992	3	186394038	C	G	0.41503	0.06356	6.61e-11	0.2101	750	0.99075
	LXN	rs2228243	3	186395113	G	A	0.4119	0.06329	7.59e-11	0.2105	750	0.99951
	LXN	rs35530899	3	186363031	A	G	0.5215	0.08019	7.84e-11	0.1402	750	0.83841
	LXN	rs72625024	3	186370986	C	T	0.51445	0.07927	8.61e-11	0.1419	750	0.8511
	LXN	rs72625026	3	186386363	T	G	0.44845	0.06915	8.86e-11	0.1636	750	0.97837
	LXN	rs1447669	3	186366576	A	C	0.51327	0.07926	9.44e-11	0.1417	750	0.85247
	LXN	3:186382627:CAGCT	3	186382627	R	D	0.45677	0.07063	1e-10	0.163	750	0.93962
	LXN	rs72625027	3	186388810	A	G	0.44035	0.06816	1.04e-10	0.1703	750	0.98739
	LXN	rs56376528	3	186382095	G	A	0.44431	0.06878	1.05e-10	0.1648	750	0.98602
	LXN	rs16860974	3	186387299	G	T	0.43907	0.0682	1.21e-10	0.1657	750	1
	LXN	rs3890864	3	186383066	A	G	0.44728	0.06948	1.22e-10	0.1624	750	0.97164
	LXN	rs56112115	3	186378731	A	C	0.44112	0.06871	1.36e-10	0.1962	750	0.89578
	MATN3	rs1147118	2	20238272	A	T	-0.56832	0.05866	3.35e-22	0.2685	750	0.98468
	MATN3	rs1147117	2	20238076	T	A	-0.5684	0.05867	3.36e-22	0.2685	750	0.98423
	MATN3	rs1824661	2	20202474	T	C	0.42567	0.04933	6.22e-18	0.5163	750	0.9963
	MATN3	rs10178256	2	20198066	G	A	0.42524	0.0493	6.4e-18	0.5163	750	0.99773
	MATN3	rs3731663	2	20189089	C	T	0.42459	0.04925	6.67e-18	0.5163	750	1
	MATN3	rs11694716	2	20207619	G	A	0.45993	0.05347	7.83e-18	0.3708	750	0.97069
	MATN3	rs1595414	2	20167688	A	C	0.4243	0.04945	9.42e-18	0.5174	750	0.9953
	MATN3	rs1595415	2	20167966	G	T	0.42438	0.04946	9.45e-18	0.5173	750	0.99485
	MATN3	rs1115274	2	20181381	C	G	0.42411	0.04946	9.98e-18	0.5185	750	0.99404
	MATN3	rs2126553	2	20224293	T	C	-0.45032	0.05357	4.21e-17	0.3877	750	0.94657
	MATN3	2:20163133:A_AT	2	20163133	I	R	0.42016	0.05158	3.79e-16	0.414	750	0.98797
	MATN3	rs1191819	2	20228253	C	T	0.44627	0.05481	3.89e-16	0.3554	750	0.96899
	MATN3	rs1191804	2	20220136	G	T	0.4469	0.0549	3.97e-16	0.355	750	0.96615
	MATN3	rs1191803	2	20187657	C	A	0.41642	0.05135	5.08e-16	0.4124	750	0.99342
	MATN3	rs10153717	2	20173255	A	C	0.41519	0.05139	6.54e-16	0.413	750	0.99177
	MATN3	rs2670634	2	20218141	A	G	0.46537	0.05788	9e-16	0.3299	750	0.8952
	MATN3	rs1816647	2	20095690	T	C	0.41977	0.05312	2.75e-15	0.4072	750	0.95748
	MATN3	rs79776807	2	20258892	C	T	0.42799	0.05425	3.04e-15	0.3803	750	0.97536
	MATN3	rs2028206	2	20093890	T	C	0.41868	0.05311	3.18e-15	0.4076	750	0.95799
	MATN3	rs1191821	2	20247295	T	C	0.42528	0.05397	3.29e-15	0.3669	750	0.98888
	MATN3	rs1191822	2	20247247	A	C	0.42509	0.05395	3.3e-15	0.367	750	0.98946
	MATN3	rs10168684	2	20092031	T	C	0.41808	0.05311	3.5e-15	0.4078	750	0.95799
	MATN3	2:20150609:TAA_T	2	20150609	D	R	0.41905	0.05331	3.8e-15	0.3909	750	0.94807
	MATN3	rs1147119	2	20249534	T	C	0.42373	0.05396	4.08e-15	0.3672	750	0.99031
	MATN3	rs2840199	2	20157199	C	T	0.40513	0.05174	4.9e-15	0.4084	750	0.99464
	MATN3	rs4035118	2	20105247	G	A	0.41404	0.05289	4.92e-15	0.407	750	0.96324
	MATN3	rs2118444	2	20157210	C	G	0.40503	0.05174	4.93e-15	0.4084	750	0.99478
	MATN3	rs1119094	2	20105877	C	G	0.41374	0.05286	4.99e-15	0.4071	750	0.96384
	MATN3	2:20150610:AAG_A	2	20150610	D	R	0.40537	0.05181	5.12e-15	0.4084	750	0.99372
	MATN3	rs7574119	2	20123075	A	G	0.40879	0.05227	5.22e-15	0.4039	750	0.97829
	MATN3	rs2028207	2	20140157	C	T	0.40408	0.05168	5.31e-15	0.4081	750	0.9967
	MATN3	rs1191774	2	20139224	C	T	0.40395	0.05167	5.4e-15	0.4077	750	0.99799
	MATN3	rs1191778	2	20131079	C	T	0.40321	0.05161	5.57e-15	0.4075	750	1
	MATN3	rs1191776	2	20124434	C	G	0.41561	0.05331	6.4e-15	0.3943	750	0.95173
	MATN3	rs1870922	2	20254834	T	A	0.41833	0.05383	7.78e-15	0.3692	750	0.99856
	MATN3	rs6760839	2	20255900	C	T	0.41695	0.05383	9.49e-15	0.3693	750	0.99915
	MATN3	rs10165208	2	20259470	G	C	0.41577	0.05382	1.12e-14	0.3695	750	0.99973
	MATN3	rs7560747	2	20263847	A	G	0.41521	0.05383	1.23e-14	0.3698	750	0.99917
	MATN3	rs2126551	2	20270027	A	G	0.3914	0.05139	2.62e-14	0.586	750	1
	MATN3	rs2126552	2	20270409	G	A	0.39123	0.05142	2.77e-14	0.5859	750	0.9989
	MATN3	rs60058643	2	20270855	A	G	0.38914	0.05165	4.89e-14	0.5876	750	0.99092
	MATN3	rs6711092	2	20268777	T	G	0.38915	0.05167	5.04e-14	0.5901	750	0.98952
	MATN3	rs6718556	2	20109428	C	T	0.39801	0.05295	5.62e-14	0.4224	750	0.93753
	MATN3	rs6531202	2	20209006	C	A	-0.72607	0.09693	6.83e-14	0.0856	750	0.95516
	MATN3	rs188620236	2	20212468	T	G	-0.71464	0.09576	8.5e-14	0.0918	750	0.91318
	MATN3	rs187169079	2	20185497	G	A	-0.71243	0.09547	8.5e-14	0.0868	750	0.9773
	MATN3	rs13406648	2	20155534	A	G	-0.70478	0.09484	1.07e-13	0.0863	750	0.98947
	MATN3	rs79723860	2	20233707	T	C	-0.72992	0.09825	1.09e-13	0.0833	750	0.95504
	MATN3	rs10188179	2	20148477	T	C	-0.70462	0.09493	1.15e-13	0.0861	750	0.9872
	MATN3	rs10206623	2	20223927	A	C	-0.72588	0.09797	1.27e-13	0.0843	750	0.95816
	MATN3	rs13412673	2	20227368	A	G	-0.72516	0.09794	1.32e-13	0.0843	750	0.95849
	MATN3	rs11684041	2	20209095	G	A	-0.72252	0.09766	1.38e-13	0.0843	750	0.95725
	MATN3	rs57060440	2	20230237	T	C	-0.7234	0.09783	1.42e-13	0.0844	750	0.96009
	MATN3	rs6748924	2	20113221	G	A	-0.71203	0.09677	1.87e-13	0.0862	750	0.95273
	MATN3	rs10197890	2	20112269	G	A	-0.71227	0.09683	1.9e-13	0.0862	750	0.95158
	MATN3	rs67464539	2	20184087	G	A	-0.7056	0.09606	2.05e-13	0.0853	750	0.97972
	MATN3	rs12151745	2	20188149	C	T	-0.7053	0.09605	2.09e-13	0.0852	750	0.98012
	MATN3	rs11677637	2	20203898	T	C	-0.70986	0.09686	2.33e-13	0.0841	750	0.97012
	MATN3	rs11679138	2	20222333	A	G	-0.73067	0.09982	2.48e-13	0.0793	750	0.94734
	MATN3	rs1583629	2	20105849	T	C	-0.71279	0.09751	2.67e-13	0.0863	750	0.94087
	MATN3	2:20158145:ACCAT	2	20158145	D	R	-0.70165	0.09613	2.91e-13	0.0846	750	0.98333
	MATN3	2:20126671:CCA_C	2	20126671	R	D	0.41601	0.05706	3.08e-13	0.498	750	0.78017
	MATN3	2:20209825:TA_T	2	20209825	D	R	-0.76499	0.10502	3.24e-13	0.0735	750	0.90254
	MATN3	rs11895777	2	20104401	C	T	-0.71196	0.09786	3.45e-13	0.0858	750	0.9403
	MATN3	rs11096631	2	20124249	T	C	-0.70434	0.0971	4.05e-13	0.0848	750	0.9607
	MATN3	rs11690809	2	20252843	T	C	-0.7117	0.09845	4.87e-13	0.0813	750	0.97343
	MATN3	rs72779356	2	20116296	C	T	-0.70611	0.09775	5.06e-13	0.0845	750	0.95231
	MATN3	rs72779358	2	20116532	T	C	-0.70564	0.09769	5.07e-13	0.0845	750	0.95308
	MATN3	rs144198113	2	20285351	A	G	0.39063	0.05439	6.89e-13	0.4949	750	0.9123
	MATN3	rs2293669	2	20133221	T	C	-0.72468	0.1025	1.55e-12	0.078	750	0.93315
	MATN3	2:20235635:CAAG_	2	20235635	D	R	-0.73439	0.10803	1.06e-11	0.0742	750	0.90196
	MATN3	rs4666355	2	20292581	A	G	0.37599	0.05672	3.38e-11	0.3306	750	0.95698
	MATN3	rs34309262	2	20225551	A	G	-0.4868	0.07597	1.48e-10	0.1466	750	0.91751
	MATN3	rs936509	2	20233929	T	C	-0.43018	0.06779	2.21e-10	0.1753	750	0.96678
	MATN3	rs7585694	2	20275591	A	G	0.35841	0.05651	2.27e-10	0.3211	750	0.99635
	MATN3	rs1849602	2	20274114	T	C	0.3575	0.05644	2.39e-10	0.3212	750	0.99871
	MATN3	rs12475660	2	20222466	A	C	-0.42924	0.06784	2.49e-10	0.172	750	0.98154
	MATN3	rs1849601	2	20274044	G	A	0.35303	0.05627	3.53e-10	0.3216	750	0.99931
	MATN3	rs11903882	2	20221876	G	A	-0.4315	0.0688	3.56e-10	0.1698	750	0.97294
	MATN3	2:20212700:CA_C	2	20212700	D	R	-0.41815	0.06731	5.23e-10	0.1714	750	0.98223
	MATN3	rs1513832	2	20269633	A	T	-0.42979	0.06924	5.39e-10	0.1855	750	0.93758
	MDGA1	rs9349050	6	37663624	T	C	1.02511	0.0507	6.56e-91	0.4806	750	0.99432
	MDGA1	rs4711510	6	37669641	G	A	1.01211	0.05077	2.05e-88	0.4739	750	0.99085
	MDGA1	rs6937280	6	37671922	T	G	1.0108	0.05074	2.66e-88	0.4736	750	0.99239
	MDGA1	rs6901540	6	37675333	G	C	1.00768	0.05079	1.36e-87	0.472	750	0.99479
	MDGA1	rs6938061	6	37674339	A	G	1.00537	0.05068	1.39e-87	0.4724	750	0.99943
	MDGA1	6:37662441:ATCC_	6	37662441	R	D	1.00042	0.05147	3.68e-84	0.5005	750	0.9584
	MDGA1	rs6458011	6	37660867	C	T	0.93084	0.05274	1.04e-69	0.3389	750	0.99788
	MDGA1	rs6458012	6	37661041	G	A	0.90628	0.05273	3.35e-66	0.3472	750	0.98797
	MDGA1	6:37668998:A_ATT	6	37668998	I	R	-0.96745	0.05796	1.5e-62	0.3992	750	0.80283
	MDGA1	rs6909255	6	37671215	T	G	-0.83847	0.05241	1.31e-57	0.429	750	0.97776
	MDGA1	rs6458013	6	37687281	C	T	0.85639	0.05724	1.34e-50	0.296	750	0.95008
	MDGA1	rs6916856	6	37660117	G	A	-0.80498	0.05526	4.51e-48	0.3358	750	0.98835
	MDGA1	rs4714099	6	37669682	G	A	-0.76137	0.05432	1.24e-44	0.3689	750	0.96885
	MDGA1	rs10947695	6	37671278	A	G	-0.76049	0.05433	1.58e-44	0.3688	750	0.96841
	MDGA1	rs112364291	6	37669002	T	A	-0.93751	0.06772	1.4e-43	0.3185	750	0.66789
	MDGA1	rs989713	6	37649711	C	T	0.7724	0.05921	6.78e-39	0.2398	750	1
	MDGA1	rs9394450	6	37648812	A	C	0.68802	0.05334	4.51e-38	0.3867	750	0.98841
	MDGA1	rs9394449	6	37648727	A	G	0.79255	0.06145	4.61e-38	0.2307	750	0.96607
	MDGA1	rs876796	6	37647644	T	C	0.75694	0.05905	1.28e-37	0.2468	750	0.9758
	MDGA1	rs1972188	6	37644621	T	C	0.74818	0.05911	1.02e-36	0.2517	750	0.95321
	MDGA1	rs881392	6	37646571	G	A	0.6525	0.05313	1.13e-34	0.3975	750	0.96375
	MDGA1	rs4714092	6	37644053	A	C	0.71417	0.0582	1.28e-34	0.2443	750	1
	MDGA1	rs10947693	6	37664221	A	G	-0.71879	0.06255	1.46e-30	0.2254	750	1
	MDGA1	rs3846891	6	37682633	G	A	-0.61966	0.05444	5.14e-30	0.3798	750	0.97076
	MDGA1	rs6458014	6	37688151	T	C	0.56933	0.05197	6.22e-28	0.4331	750	0.99786
	MDGA1	rs11752386	6	37650639	C	T	-0.67949	0.06526	2.19e-25	0.2005	750	1
	MDGA1	rs2395679	6	37651885	C	G	0.52066	0.05181	9.29e-24	0.4457	750	0.99864
	MDGA1	rs3846889	6	37680880	T	C	0.56137	0.05587	9.39e-24	0.3884	750	0.90062
	MDGA1	6:37668995:TA_T	6	37668995	D	R	-0.75775	0.07579	1.56e-23	0.1609	750	0.84025
	MDGA1	rs9470674	6	37668956	A	G	-0.63371	0.06859	2.49e-20	0.2023	750	0.76869
	MDGA1	rs3846881	6	37635559	T	C	-0.45856	0.05162	6.47e-19	0.5132	750	0.97573
	MDGA1	rs10947691	6	37636647	A	G	-0.4588	0.05189	9.39e-19	0.504	750	0.95988
	MDGA1	rs72847488	6	37636933	T	C	0.79471	0.09141	3.51e-18	0.1087	750	0.83697
	MDGA1	rs10947696	6	37681076	A	G	-0.52367	0.06284	7.86e-17	0.2297	750	0.95246
	MDGA1	rs1810515	6	37698231	G	A	-0.51172	0.06274	3.47e-16	0.2476	750	0.94341
	MDGA1	rs1972187	6	37644569	G	A	-0.41389	0.05213	2.02e-15	0.493	750	0.97807
	MDGA1	rs56180505	6	37713656	A	G	0.62333	0.0808	1.21e-14	0.2007	750	0.608
	MDGA1	rs56328015	6	37675251	A	G	-0.50183	0.06517	1.36e-14	0.1856	750	0.95433
	MDGA1	rs761413	6	37632234	T	C	0.40837	0.05329	1.82e-14	0.3253	750	0.987
	MDGA1	rs12212170	6	37716301	C	T	0.61542	0.08064	2.32e-14	0.202	750	0.60963
	MDGA1	rs4714101	6	37687775	T	C	-0.48277	0.0639	4.19e-14	0.2187	750	0.95687
	MDGA1	rs9470675	6	37672411	A	C	-0.64923	0.08618	4.95e-14	0.0971	750	0.95563
	MDGA1	rs146513610	6	37665488	A	G	0.86876	0.11657	9.16e-14	0.0795	750	0.71897
	MDGA1	6:37624935:T_TA	6	37624935	R	I	0.38562	0.05251	2.09e-13	0.3336	750	0.99784
	MDGA1	rs3857569	6	37624408	T	C	0.39282	0.05397	3.36e-13	0.3696	750	0.92624
	MDGA1	rs804831	6	37609741	C	T	0.40046	0.05546	5.17e-13	0.2921	750	0.98367
	MDGA1	rs804830	6	37609457	G	C	0.40146	0.05572	5.78e-13	0.2838	750	0.97679
	MDGA1	rs1883899	6	37630870	T	C	0.37813	0.05259	6.47e-13	0.3377	750	0.99457
	MDGA1	rs1883900	6	37630995	A	G	0.37818	0.0526	6.5e-13	0.3378	750	0.99428
	MDGA1	rs12195277	6	37630253	C	A	0.37772	0.05254	6.51e-13	0.3368	750	0.99599
	MDGA1	rs3857571	6	37630588	G	A	0.37757	0.05257	6.83e-13	0.3374	750	0.99477
	MDGA1	rs4711509	6	37629399	A	G	0.37635	0.05241	6.91e-13	0.3358	750	1
	MDGA1	rs3846879	6	37628197	C	A	0.37632	0.05242	6.99e-13	0.3358	750	1
	MDGA1	rs3857567	6	37624043	G	A	0.37738	0.05257	7.08e-13	0.3401	750	0.98855
	MDGA1	rs3846874	6	37623566	C	T	0.37586	0.05247	7.89e-13	0.3368	750	0.99894
	MDGA1	rs4236056	6	37624753	T	G	0.37541	0.05243	8.06e-13	0.3369	750	1
	MDGA1	rs7452633	6	37624268	C	T	0.37554	0.05246	8.13e-13	0.3368	750	0.99946
	MDGA1	rs10807186	6	37624371	G	A	0.37549	0.05246	8.17e-13	0.3369	750	0.9995
	MDGA1	rs7452692	6	37624474	C	T	0.3752	0.05244	8.38e-13	0.3368	750	1
	MDGA1	rs13212859	6	37625777	A	G	0.37516	0.05244	8.4e-13	0.3368	750	1
	MDGA1	rs3846876	6	37624670	T	G	0.37506	0.05243	8.48e-13	0.3368	750	1
	MDGA1	rs3857570	6	37624409	G	A	0.38576	0.05399	9e-13	0.3703	750	0.91985
	MDGA1	rs13198513	6	37625690	T	C	0.37239	0.05253	1.35e-12	0.3358	750	1
	MDGA1	rs7775837	6	37626938	C	G	0.372	0.05271	1.7e-12	0.3351	750	0.99392
	MDGA1	rs3857568	6	37624284	G	T	0.36911	0.05234	1.76e-12	0.3394	750	0.99406
	MDGA1	rs114253244	6	37679903	A	G	0.91906	0.13187	3.18e-12	0.0472	750	0.82284
	MDGA1	rs3846884	6	37642788	A	G	-0.3732	0.05418	5.64e-12	0.3668	750	0.99356
	MDGA1	rs3846873	6	37619600	G	A	0.36994	0.05413	8.28e-12	0.3075	750	0.99757
	MDGA1	rs2273109	6	37620129	G	A	0.3698	0.05414	8.44e-12	0.3074	750	0.9972
	MDGA1	6:37619394:TA_T	6	37619394	R	D	0.37387	0.05495	1.02e-11	0.3311	750	0.92612
	MDGA1	rs79210923	6	37700666	T	C	0.83875	0.12366	1.18e-11	0.0623	750	0.76877
	MDGA1	rs73415453	6	37673843	C	T	-0.72425	0.10693	1.26e-11	0.0646	750	0.95675
	MDGA1	rs9462353	6	37666492	T	C	-0.62533	0.09262	1.46e-11	0.091	750	0.9691
	MDGA1	rs804859	6	37614462	T	C	0.36977	0.0552	2.11e-11	0.3121	750	0.96054
	MDGA1	6:37619390:GTT_G	6	37619390	R	D	0.36778	0.05508	2.44e-11	0.3299	750	0.92478
	MDGA1	6:37711724:TC_T	6	37711724	R	D	0.46777	0.07032	2.89e-11	0.3501	750	0.55121
	MDGA1	rs7759425	6	37684084	T	A	-0.36226	0.05475	3.66e-11	0.336	750	0.96399
	MDGA1	rs36086366	6	37707772	G	A	-0.48463	0.07372	4.91e-11	0.1443	750	0.91307
	MDGA1	rs4357132	6	37631380	C	A	0.33943	0.05255	1.05e-10	0.3546	750	0.98848
	MDGA1	rs13203140	6	37630133	C	T	0.33854	0.05241	1.05e-10	0.3538	750	0.9888
	MDGA1	rs116473251	6	37666043	T	C	-0.7823	0.12203	1.45e-10	0.0658	750	0.74338
	MDGA1	rs7452676	6	37624447	C	A	0.3352	0.05231	1.48e-10	0.3537	750	0.99304
	MDGA1	rs12198286	6	37633867	C	T	-0.35589	0.05625	2.5e-10	0.3475	750	0.95781
	MDGA1	rs12530135	6	37612100	T	C	0.32325	0.05166	3.91e-10	0.3878	750	0.98364
	MDGA1	rs6939363	6	37612858	T	C	0.32345	0.05172	3.99e-10	0.3887	750	0.98212
	MDGA1	rs62398404	6	37669616	T	C	-0.4481	0.07181	4.38e-10	0.1451	750	0.95991
	MDGA1	rs45511994	6	37611796	G	A	0.31806	0.05122	5.3e-10	0.3861	750	0.99654
	MDGA1	rs9462341	6	37611381	A	T	0.31786	0.0512	5.36e-10	0.3861	750	0.9971
	MSR1	rs149371970	8	16120101	T	C	-2.11173	0.27392	1.26e-14	0.0156	750	0.56496
	MSR1	rs139416653	8	16310293	T	C	-2.14133	0.29317	2.79e-13	0.0148	750	0.49068
	MSR1	rs147098360	8	16054256	A	G	-2.6232	0.377	3.45e-12	0.0148	750	0.33344
	MSR1	rs142414167	8	16057610	C	G	-2.61759	0.37632	3.5e-12	0.0148	750	0.33497
	MSR1	rs76393968	8	16282937	A	G	-1.76644	0.26476	2.53e-11	0.0206	750	0.4439
	N2DL_2	rs9383621	6	150301526	A	T	-0.73014	0.11548	2.57e-10	0.1561	750	0.43224
	N2DL_2	rs4870163	6	150289707	T	C	-0.93474	0.14871	3.27e-10	0.0905	750	0.43478
	N2DL_2	rs9479308	6	150295403	C	T	-0.92579	0.14743	3.39e-10	0.0914	750	0.43834
	NAAA	rs112197434	4	76854118	T	A	-0.54555	0.06091	3.36e-19	0.2297	750	0.97714
	NAAA	rs13112512	4	76867908	C	T	-0.53016	0.05988	8.5e-19	0.2547	750	0.99157
	NAAA	rs13105416	4	76853941	T	G	-0.53509	0.06045	8.61e-19	0.2344	750	0.97968
	NAAA	rs4859568	4	76853723	A	C	-0.5343	0.06042	9.3e-19	0.2336	750	0.98077
	NAAA	rs4859569	4	76853819	T	A	-0.53396	0.06041	9.67e-19	0.2334	750	0.98171
	NAAA	rs4859580	4	76893680	C	T	-0.52563	0.05973	1.36e-18	0.2559	750	0.99191
	NAAA	rs13118503	4	76860470	T	C	-0.5299	0.06075	2.7e-18	0.2397	750	0.99161
	NAAA	rs10009947	4	76864459	A	G	-0.52909	0.06073	2.97e-18	0.2403	750	0.99235
	NAAA	rs17001247	4	76870291	C	T	-0.52946	0.06086	3.33e-18	0.2404	750	0.99089
	NAAA	rs13129896	4	76867660	A	G	-0.53011	0.06095	3.4e-18	0.2453	750	0.97904
	NAAA	rs4859567	4	76852839	A	T	-0.52674	0.06059	3.49e-18	0.2323	750	0.98292
	NAAA	rs4859578	4	76885216	T	C	-0.52338	0.06031	4.04e-18	0.2428	750	1
	NAAA	rs1857821	4	76881979	G	A	-0.52337	0.06031	4.04e-18	0.2428	750	1
	NAAA	rs2271528	4	76888836	A	G	-0.52337	0.06031	4.04e-18	0.2428	750	1
	NAAA	rs4859577	4	76881401	C	T	-0.52342	0.06032	4.04e-18	0.2428	750	1
	NAAA	rs2242470	4	76878688	A	G	-0.5236	0.06036	4.17e-18	0.2426	750	0.99862
	NAAA	rs3796484	4	76874514	A	T	-0.52339	0.0604	4.52e-18	0.2423	750	0.99669
	NAAA	4:76883008:T_TA	4	76883008	I	R	-0.52234	0.06035	4.89e-18	0.2451	750	0.98512
	NAAA	rs3733238	4	76902739	G	A	-0.52689	0.06093	5.27e-18	0.2408	750	0.98667
	NAAA	4:76852128:A_AC	4	76852128	I	R	-0.52953	0.06127	5.5e-18	0.2295	750	0.96591
	NAAA	rs28451731	4	76855769	T	C	-0.52654	0.06107	6.6e-18	0.2229	750	0.99682
	NAAA	rs4859571	4	76857309	T	C	-0.52819	0.06126	6.61e-18	0.2219	750	1
	NAAA	rs111823959	4	76855169	T	C	-0.53093	0.06159	6.69e-18	0.2216	750	0.98275
	NAAA	rs10021434	4	76903295	C	G	-0.52342	0.06073	6.73e-18	0.2415	750	0.98768
	NAAA	rs28535831	4	76855876	T	A	-0.52624	0.06106	6.82e-18	0.2228	750	0.99741
	NAAA	rs10031733	4	76899317	T	C	-0.52619	0.06107	6.89e-18	0.2397	750	0.9809
	NAAA	4:76856098:AT_A	4	76856098	D	R	-0.52605	0.06107	7.04e-18	0.223	750	0.99646
	NAAA	rs34740469	4	76911752	A	G	-0.52596	0.06106	7.07e-18	0.2402	750	0.98299
	NAAA	rs28375800	4	76856239	T	C	-0.52591	0.06106	7.08e-18	0.2228	750	0.99781
	NAAA	rs28647886	4	76856355	C	T	-0.52583	0.06105	7.14e-18	0.2228	750	0.99791
	NAAA	rs28422144	4	76855625	T	C	-0.52913	0.06145	7.26e-18	0.2215	750	0.98859
	NAAA	rs28532601	4	76856635	A	G	-0.5254	0.06104	7.52e-18	0.2227	750	0.99852
	NAAA	rs28595360	4	76858082	A	G	-0.52564	0.06108	7.61e-18	0.223	750	0.99708
	NAAA	rs12374321	4	76858213	T	C	-0.52565	0.06109	7.64e-18	0.2231	750	0.9968
	NAAA	rs12374370	4	76858401	G	A	-0.52571	0.0611	7.65e-18	0.2231	750	0.99641
	NAAA	rs28588114	4	76858000	A	G	-0.52558	0.06108	7.65e-18	0.223	750	0.99721
	NAAA	rs6847815	4	76909236	C	T	-0.52337	0.06082	7.66e-18	0.2412	750	0.98518
	NAAA	rs4859572	4	76857388	T	C	-0.52508	0.06107	8.08e-18	0.2225	750	0.99862
	NAAA	rs4859570	4	76857164	T	C	-0.52476	0.06103	8.1e-18	0.2226	750	0.99935
	NAAA	rs4859573	4	76857395	G	A	-0.52461	0.06103	8.28e-18	0.2226	750	0.99936
	NAAA	rs55876513	4	76883698	G	T	-0.53138	0.06214	1.21e-17	0.2351	750	0.96099
	NAAA	rs34630680	4	76858271	T	A	-0.5231	0.06126	1.35e-17	0.2259	750	0.98345
	NAAA	rs111981122	4	76855106	C	A	-0.52736	0.06189	1.58e-17	0.2257	750	0.96057
	NAAA	rs4241577	4	76930776	A	C	-0.52366	0.06185	2.53e-17	0.2393	750	0.94456
	NAAA	rs2276886	4	76928428	T	C	-0.51113	0.06157	1.03e-16	0.2374	750	0.97636
	NAAA	rs10518143	4	76933445	G	A	-0.50726	0.06189	2.48e-16	0.2364	750	0.97585
	NAAA	rs28897072	4	76968798	A	G	-0.51059	0.06231	2.52e-16	0.2477	750	0.90564
	NAAA	rs884004	4	76934577	T	G	-0.50687	0.06189	2.62e-16	0.2363	750	0.97579
	NAAA	rs2869462	4	76934719	G	C	-0.50684	0.06195	2.8e-16	0.2355	750	0.97491
	NAAA	rs28818603	4	76971906	T	G	-0.49708	0.06163	7.29e-16	0.239	750	0.94236
	NAAA	rs28655366	4	76972835	A	G	-0.48703	0.0606	9.26e-16	0.2426	750	0.96699
	NAAA	rs10031983	4	76958071	C	G	-0.48611	0.06052	9.61e-16	0.2418	750	0.9741
	NAAA	rs12649185	4	76956179	A	G	-0.48468	0.06038	9.93e-16	0.2418	750	0.97898
	NAAA	rs9994667	4	76955248	A	G	-0.48458	0.06037	9.96e-16	0.2418	750	0.97933
	NAAA	rs10007919	4	76951854	G	C	-0.48404	0.0603	1e-15	0.2419	750	0.98103
	NAAA	rs4429750	4	76958808	G	A	-0.48704	0.06072	1.04e-15	0.2423	750	0.96634
	NAAA	rs10029157	4	76951445	A	G	-0.48784	0.06084	1.07e-15	0.2393	750	0.9691
	NAAA	rs12651402	4	76970435	T	C	-0.48937	0.06104	1.08e-15	0.2469	750	0.9412
	NAAA	rs10002977	4	76976389	G	A	-0.48088	0.06015	1.3e-15	0.2433	750	0.98255
	NAAA	rs7688312	4	76978302	C	G	-0.48047	0.06012	1.33e-15	0.2433	750	0.98374
	NAAA	rs13121161	4	76981544	G	T	-0.47631	0.05975	1.56e-15	0.2431	750	0.9972
	NAAA	rs13130917	4	76985365	T	C	-0.47605	0.05973	1.59e-15	0.2424	750	0.99881
	NAAA	rs13111494	4	76985488	C	T	-0.47535	0.05967	1.64e-15	0.2428	750	1
	NAAA	rs7670697	4	76848947	T	A	-0.46733	0.05923	3.02e-15	0.2767	750	0.94792
	NAAA	rs3733235	4	76847215	A	G	-0.4619	0.05858	3.14e-15	0.2862	750	0.95231
	NAAA	rs3733234	4	76847205	C	G	-0.46192	0.05858	3.16e-15	0.2863	750	0.95192
	NAAA	4:76847223:CA_C	4	76847223	D	R	-0.46226	0.05867	3.3e-15	0.2859	750	0.95084
	NAAA	4:76848803:C_CA	4	76848803	I	R	-0.45186	0.05737	3.36e-15	0.2887	750	0.98242
	NAAA	rs28507618	4	76887465	T	A	-0.48474	0.06185	4.62e-15	0.2715	750	0.90464
	NAAA	rs3733233	4	76847151	C	T	-0.46065	0.05892	5.37e-15	0.2945	750	0.92916
	NAAA	rs56148877	4	76847736	T	C	-0.44592	0.0572	6.43e-15	0.2896	750	0.98646
	NAAA	rs9996608	4	76848231	T	C	-0.44225	0.05693	7.96e-15	0.2906	750	0.99556
	NAAA	rs7670521	4	76848886	G	A	-0.44141	0.05683	8.06e-15	0.2903	750	0.99911
	NAAA	rs56300358	4	76847861	C	T	-0.44071	0.05716	1.26e-14	0.2917	750	0.98418
	NAAA	rs28759823	4	76844849	T	C	-0.44379	0.05757	1.27e-14	0.2965	750	0.97313
	NAAA	rs6841837	4	76847414	A	G	-0.44635	0.058	1.41e-14	0.285	750	0.96851
	NAAA	rs66498356	4	76857064	C	G	-0.44335	0.05768	1.51e-14	0.2791	750	0.98439
	NAAA	4:76961688:C_CA	4	76961688	I	R	-0.57375	0.0747	1.58e-14	0.1873	750	0.77595
	NAAA	rs72651374	4	76843924	C	T	-0.43898	0.05736	1.96e-14	0.2957	750	0.98103
	NAAA	4:76848948:C_CA	4	76848948	I	R	-0.45471	0.05954	2.23e-14	0.2861	750	0.91405
	NAAA	rs905958	4	76845637	A	G	-0.43867	0.05766	2.78e-14	0.2928	750	0.97528
	NAAA	rs58317633	4	76844443	C	T	-0.43719	0.05759	3.16e-14	0.2927	750	0.97799
	NAAA	rs6841333	4	76992785	G	T	-0.44758	0.05914	3.79e-14	0.2649	750	0.95542
	NAAA	rs6824911	4	76847441	C	T	-0.44027	0.05851	5.26e-14	0.2806	750	0.96566
	NAAA	rs4859609	4	76999197	G	A	-0.44914	0.0597	5.35e-14	0.2638	750	0.93987
	NAAA	rs6824910	4	76847439	C	T	-0.44011	0.05851	5.39e-14	0.2808	750	0.96461
	NAAA	rs28564530	4	76988570	G	A	-0.48921	0.06513	5.88e-14	0.2133	750	0.91669
	NAAA	rs2135232	4	76832856	C	T	-0.44011	0.0588	7.15e-14	0.2877	750	0.94488
	NAAA	rs11490704	4	76839594	G	C	-0.43361	0.05793	7.17e-14	0.2848	750	0.98586
	NAAA	rs10518142	4	76842874	T	G	-0.42644	0.05703	7.59e-14	0.2911	750	1
	NAAA	rs7686066	4	76838858	T	A	-0.42717	0.05751	1.1e-13	0.2881	750	0.99189
	NAAA	rs35035038	4	76964881	T	G	-0.54023	0.07359	2.11e-13	0.2005	750	0.74795
	NAAA	rs884304	4	76935263	A	G	-0.42456	0.058	2.48e-13	0.2767	750	0.97909
	NAAA	rs55967764	4	76840780	T	C	-0.42229	0.05782	2.8e-13	0.2917	750	0.96943
	NAAA	rs4508917	4	76946097	G	A	-0.41356	0.05673	3.09e-13	0.2825	750	0.98787
	NAAA	rs35882473	4	76988082	A	G	-0.4108	0.0569	5.23e-13	0.2841	750	0.97778
	NAAA	rs9790644	4	76877402	G	A	0.33101	0.05167	1.49e-10	0.4758	750	0.98776
	NC_Dase	rs137889787	10	51992580	T	C	-1.06565	0.08992	2.13e-32	0.2981	750	0.38701
	NC_Dase	rs7917962	10	52011467	G	C	0.58803	0.05208	1.46e-29	0.4812	750	0.99975
	NC_Dase	rs2043616	10	52006681	T	C	0.59243	0.05247	1.46e-29	0.4811	750	0.9831
	NC_Dase	rs10825493	10	52008996	C	G	0.5896	0.05222	1.46e-29	0.4814	750	0.99269
	NC_Dase	rs1898198	10	52009648	G	A	0.58733	0.05202	1.47e-29	0.4816	750	1
	NC_Dase	rs7081577	10	52011840	A	G	0.58815	0.05209	1.47e-29	0.4811	750	0.99912
	NC_Dase	rs7071083	10	52008140	T	C	0.59126	0.05237	1.47e-29	0.4809	750	0.98783
	NC_Dase	rs7091407	10	52007988	C	G	0.59055	0.05231	1.47e-29	0.4813	750	0.98938
	NC_Dase	rs11004819	10	52013640	T	C	0.58794	0.0521	1.54e-29	0.4809	750	0.99988
	NC_Dase	rs10825497	10	52013832	T	C	0.58867	0.05217	1.57e-29	0.4802	750	0.99673
	NC_Dase	rs2842124	10	52006001	G	T	-0.71888	0.06442	6.48e-29	0.207	750	0.97309
	NC_Dase	rs10825481	10	52002308	A	G	0.59629	0.05344	6.61e-29	0.4804	750	0.94213
	NC_Dase	rs2813302	10	52012044	C	T	-0.71242	0.06393	7.69e-29	0.207	750	0.99006
	NC_Dase	rs1124365	10	52017819	G	A	0.57836	0.05218	1.5e-28	0.4763	750	0.99588
	NC_Dase	rs2813296	10	52022602	C	G	-0.72906	0.06589	1.85e-28	0.1972	750	0.96597
	NC_Dase	rs7898165	10	52019159	A	C	0.57703	0.05219	2.04e-28	0.4757	750	0.99692
	NC_Dase	rs2842126	10	52018482	A	G	-0.72613	0.06572	2.22e-28	0.1904	750	0.99843
	NC_Dase	rs2813297	10	52018599	G	A	-0.72603	0.06571	2.23e-28	0.1903	750	0.99881
	NC_Dase	rs2813299	10	52017680	G	A	-0.72617	0.06581	2.61e-28	0.1913	750	0.99273
	NC_Dase	rs2842127	10	52021801	A	G	-0.73033	0.06632	3.33e-28	0.1912	750	0.97909
	NC_Dase	rs4935591	10	52024448	T	A	0.59598	0.05415	3.57e-28	0.4634	750	0.92498
	NC_Dase	rs7085483	10	52020770	G	A	0.57445	0.05224	3.95e-28	0.4746	750	0.98987
	NC_Dase	rs10763199	10	52021138	C	T	0.57834	0.05262	4.25e-28	0.4736	750	0.97675
	NC_Dase	rs6481158	10	52023131	T	C	-0.73526	0.06691	4.34e-28	0.1957	750	0.94434
	NC_Dase	rs2842129	10	52026442	C	T	-0.73592	0.06734	8.46e-28	0.1917	750	0.94936
	NC_Dase	rs75932544	10	52025482	G	C	-0.7209	0.06629	1.52e-27	0.1961	750	0.95642
	NC_Dase	rs2813294	10	52025987	T	C	-0.72155	0.06636	1.54e-27	0.1962	750	0.95474
	NC_Dase	rs1436219	10	52007755	A	C	0.60077	0.05556	2.98e-27	0.4459	750	0.88615
	NC_Dase	rs1436218	10	52007754	A	C	0.60083	0.05557	2.98e-27	0.4459	750	0.88596
	NC_Dase	10:52031161:AC_A	10	52031161	D	R	0.5929	0.05556	1.37e-26	0.4677	750	0.87879
	NC_Dase	rs10763209	10	52028150	A	G	0.62244	0.0598	2.27e-25	0.4043	750	0.77248
	NC_Dase	rs2574935	10	52022282	C	T	-0.66649	0.06574	3.71e-24	0.2235	750	0.86952
	NC_Dase	rs7092476	10	52023306	C	T	-0.68222	0.06746	4.86e-24	0.2272	750	0.82131
	NC_Dase	rs2574938	10	52022691	T	C	-0.67346	0.06688	7.48e-24	0.2201	750	0.85224
	NC_Dase	rs10740617	10	52027609	A	C	-0.70098	0.07111	6.37e-23	0.2808	750	0.65424
	NC_Dase	rs2574937	10	52022451	T	C	-0.66004	0.06732	1.08e-22	0.2283	750	0.82763
	NC_Dase	rs2574940	10	52024143	G	C	0.64813	0.06774	1.09e-21	0.7544	750	0.77627
	NC_Dase	rs2574942	10	52024256	T	C	-0.65565	0.06865	1.29e-21	0.2495	750	0.74572
	NC_Dase	rs2574936	10	52022422	G	A	0.60397	0.06348	1.84e-21	0.7476	750	0.87014
	NC_Dase	rs2574941	10	52024166	G	C	0.60336	0.06665	1.39e-19	0.7345	750	0.75548
	NC_Dase	rs10508921	10	52010708	T	C	-0.97683	0.10983	5.88e-19	0.0607	750	1
	NC_Dase	rs10825492	10	52008730	A	G	-0.97766	0.10992	5.88e-19	0.0607	750	0.99966
	NC_Dase	10:52024465:C_CA	10	52024465	I	R	0.60593	0.06816	6.13e-19	0.6347	750	0.59083
	NC_Dase	rs4935575	10	52006165	A	C	-0.96448	0.10932	1.12e-18	0.0612	750	1
	NC_Dase	rs7086752	10	52007127	A	G	-0.96792	0.10978	1.17e-18	0.0609	750	0.99561
	NC_Dase	rs7077415	10	52005293	A	G	-0.96358	0.10934	1.22e-18	0.0612	750	0.99938
	NC_Dase	rs7067773	10	52005271	G	T	-0.96342	0.10933	1.23e-18	0.0612	750	0.99934
	NC_Dase	rs11004802	10	52011440	C	G	-0.96118	0.10927	1.41e-18	0.0614	750	0.99807
	NC_Dase	rs10763211	10	52029206	C	G	0.6047	0.07238	6.55e-17	0.5858	750	0.52986
	NC_Dase	rs983814	10	52014595	C	T	-0.84239	0.10537	1.3e-15	0.0681	750	0.98659
	NC_Dase	rs7091001	10	52005417	A	C	-0.80704	0.10213	2.74e-15	0.07	750	0.99498
	NC_Dase	rs7077551	10	52005353	A	G	-0.80695	0.10213	2.76e-15	0.07	750	0.99496
	NC_Dase	rs7090968	10	52005350	T	C	-0.80688	0.10213	2.78e-15	0.07	750	0.99492
	NC_Dase	rs7097483	10	52005303	G	A	-0.80684	0.10213	2.78e-15	0.07	750	0.99487
	NC_Dase	rs7097319	10	52005153	G	A	-0.80657	0.10213	2.85e-15	0.0701	750	0.99456
	NC_Dase	rs7096899	10	52004877	G	A	-0.80596	0.10212	2.98e-15	0.0701	750	0.99448
	NC_Dase	rs34001468	10	52004268	A	G	-0.80531	0.10212	3.12e-15	0.0701	750	0.99429
	NC_Dase	rs7092163	10	52003866	T	A	-0.80389	0.10209	3.42e-15	0.0699	750	0.99699
	NC_Dase	rs7068333	10	52003654	A	G	-0.80326	0.10208	3.57e-15	0.0699	750	0.99697
	NC_Dase	rs3739979	10	52002980	G	T	-0.79895	0.10199	4.74e-15	0.07	750	0.99745
	NC_Dase	rs1436217	10	52002852	G	A	-0.79868	0.10198	4.82e-15	0.07	750	0.9975
	NC_Dase	rs12241330	10	52001977	G	T	-0.78946	0.10171	8.36e-15	0.0702	750	0.99962
	NC_Dase	rs7076242	10	52002204	A	C	-0.78946	0.10171	8.36e-15	0.0702	750	1
	NC_Dase	rs1436216	10	52002800	C	T	-0.78946	0.10171	8.36e-15	0.0702	750	1
	NC_Dase	rs12258578	10	52001645	A	G	-0.82891	0.10682	8.51e-15	0.081	750	0.79447
	NC_Dase	rs12258643	10	52001789	A	G	-0.82486	0.1063	8.54e-15	0.08	750	0.81176
	NC_Dase	rs12267073	10	52001303	G	A	-0.82917	0.10687	8.58e-15	0.0811	750	0.79276
	NC_Dase	rs66941844	10	52000999	A	G	-0.84349	0.10894	9.71e-15	0.0837	750	0.74305
	NC_Dase	rs2117959	10	52017842	C	T	-0.80891	0.10559	1.84e-14	0.0674	750	0.99761
	NC_Dase	rs1124364	10	52018090	C	T	-0.80889	0.10559	1.85e-14	0.0674	750	0.99758
	NC_Dase	rs35100757	10	52019121	C	T	-0.80984	0.10574	1.88e-14	0.0673	750	0.99579
	NC_Dase	rs12259937	10	52016784	C	T	-0.80854	0.10559	1.89e-14	0.0677	750	1
	NC_Dase	rs11004849	10	52022436	T	C	-0.81068	0.10642	2.59e-14	0.0668	750	0.98889
	NC_Dase	rs150649726	10	52023880	A	C	-0.80845	0.10616	2.63e-14	0.0673	750	0.9884
	NC_Dase	rs12255028	10	52024682	A	G	-0.80584	0.10619	3.24e-14	0.0671	750	0.99061
	NC_Dase	rs2813305	10	52007969	G	A	-0.59402	0.07874	4.57e-14	0.1237	750	0.97643
	NC_Dase	rs1865749	10	52013434	A	C	-0.58806	0.078	4.74e-14	0.1229	750	1
	NC_Dase	rs1436220	10	52032876	T	C	-0.54971	0.07336	6.72e-14	0.1569	750	0.91446
[truncated: 736 more rows]
