# Supplementary material for: Genome and epigenome wide studies of neurological protein biomarkers in the Lothian Birth Cohort 1936
Source: Nat Commun. 2019 Jul 18;10:3160. doi: 10.1038/s41467-019-11177-x (PMC6639385; doi:10.1038/s41467-019-11177-x)
Supplement: Supplementary file 3 — Supplementary Dataset 2 [file 41467_2019_11177_MOESM3_ESM.xlsx]

## Sheet: Sheet1
Independent pQTL variants identified by conditional and joint analysis (P < 5.4 x 10-10). SNPs which were also identified by FUMA are emboldened
	Biomarker	pQTL	CHR	Position	Effect Allele	Beta	SE	P Value	Effect Allele Frequency	Gene	Gene Start	Gene End	Effective Sample Size	Beta from Joint Analysis	SE Joint Analysis	P Value from Joint Analysis	LD correlation between SNP i and SNP i + 1 (for same biomarker)	r2	Type	Nearest Gene	Function	Sentinel	eQTL
	ADAM 22	rs12535512	7	87058270	C	0.34054	0.05338	1.77e-10	0.429	ADAM22	87934143	88202889	724.424	0.785623	0.088363	6.06e-19	-0.254949	0.054	Cis	ABCB1	intronic	1	No
	ADAM 23	rs1448903	2	207017206	G	0.76171	0.09012	2.86e-17	0.0886	ADAM23	206443539	206621130	742.836	0.866178	0.0961262	2.04e-19	-0.208307	0.095	Cis	ADAM23	intronic	1	No
	CD200R1	rs12233417	3	114166696	T	1.76805	0.15511	4.24e-30	0.0296	CD200R1	112975122	112921209	642.865	1.56838	0.173281	1.42e-19	0	0.174	Cis	CD200R1	intronic	1	No
	CD200R1	rs7622812	3	114133110	T	-0.41928	0.05137	3.3e-16	0.5	CD200R1	112975122	112921209	742.854	-0.322829	0.05464	3.46e-09	-0.209646	0.088	Cis	CD200R1	intronic	0	NA
	CD200R1	rs4857414	3	99915249	T	-0.39088	0.05193	5.19e-14	0.4324	CD200R1	112975122	112921209	750.203	-0.39088	0.0538218	3.8e-13	0	0.074	Trans	ST3GAL6-AS1	downstream	0	NA
	CDH6	rs1921086	5	30875896	T	0.39862	0.05245	2.96e-14	0.5602	CDH6	31193750	31329146	730.147	0.39862	0.0544505	2.47e-13	0	0.076	Cis	RPL19P11	intergenic	1	No
	CLEC10A	rs444207	17	6923168	G	0.38155	0.05439	2.29e-12	0.3184	CLEC10A	7080307	7074537	782.553	0.405712	0.0561963	5.22e-13	-0.0757446	0.064	Cis	CLEC10A	intronic	1	Yes
	CLM-1	rs10512597	17	70211428	T	-1.23753	0.06654	3.36e-77	0.1964	CD300LF	74712978	74694311	418.36	-1.23753	0.0898758	3.9e-43	0	0.461	Cis	RAB37:CD300LF	intronic	1	Yes
	CLM-6	rs1171196	17	70024476	G	1.00042	0.08643	5.54e-31	0.1084	CD300C	74546143	74541108	605.761	0.984725	0.095489	6.19e-25	0	0.178	Cis	CD300LB	intergenic	1	Yes
	CNTN5	rs1461674	11	98685253	T	0.673	0.09536	1.7e-12	0.0781	CNTN5	99020953	100358885	765.812	0.673	0.0983519	7.77e-12	0	0.065	Cis	CNTN5	intronic	1	No
	CPA2	rs112255027	7	129870875	T	0.51512	0.06645	9e-15	0.2259	CPA2	130266827	130289798	724.757	0.4533	0.0655942	4.82e-12	0	0.079	Cis	SSMEM1	intergenic	1	No
	CTSC	rs17756204	11	87723287	A	0.95291	0.09163	2.5e-25	0.095	CTSC	88337787	88293592	631.746	0.856504	0.0999914	1.07e-17	0	0.143	Cis	CTSC	intergenic	1	Yes
	CTSC	rs217116	11	87673309	A	-0.61894	0.06951	5.38e-19	0.1726	CTSC	88337787	88293592	694.715	-0.534341	0.0739842	5.11e-13	-0.139989	0.105	Cis	CTSC	intronic	0	NA
	CTSS	rs4970986	1	149174579	G	-0.36758	0.05373	7.86e-12	0.3692	CTSS	150765957	150730196	747.494	-4.80042	0.143338	6.67e-246	0.103631	0.061	Cis	SETDB1	intronic	1	Yes
	CTSS	rs2228099	1	149075513	G	-0.36564	0.05435	1.72e-11	0.3873	CTSS	150765957	150730196	716.642	-5.2152	0.150537	5.49e-263	0.438973	0.059	Cis	ARNT	exonic	0	NA
	DRAXIN	rs12139487	1	11639887	C	-0.40477	0.06487	4.38e-10	0.1976	DRAXIN	11691729	11725857	761.421	-0.40477	0.0664663	1.13e-11	0	0.051	Cis	FBXO44	intronic	1	Yes
	FcRL2	rs12568320	1	156010628	G	0.65291	0.06963	6.83e-21	0.1627	FCRL2	157777132	157745733	720.636	0.65291	0.07371	8.16e-19	0	0.116	Cis	FCRL2	intronic	1	Yes
	FLRT2	rs4904262	14	85134120	T	-0.58873	0.06982	3.39e-17	0.1602	FLRT2	85530144	85654426	743.147	-0.58873	0.0730388	7.6e-16	0	0.094	Cis	FRLT2	intronic	1	No
	gal-8	rs495828	9	135144688	T	-0.44528	0.07073	3.06e-10	0.1582	LGALS8	236518000	236552981	761.935	-0.44528	0.072501	8.16e-11	0	0.051	Trans	ABO	intergenic	0	NA
	GDNF	rs17386472	5	37868555	T	-0.61853	0.08257	6.82e-14	0.0985	GDNF	37839686	37812677	825.871	-0.61853	0.0852807	4.08e-13	0	0.074	Cis	GDNF	intronic	1	No
	GPC5	rs2352029	13	91243256	C	-0.76883	0.06092	1.65e-36	0.2532	GPC5	91398607	92873682	601.748	-0.76883	0.0684645	2.92e-29	0	0.212	Cis	GPC5	intronic	1	No
	IL12	rs10045431	5	158747111	A	-0.45718	0.05853	5.64e-15	0.2885	IL12B	159314783	159330887	698.464	-0.45718	0.0609927	6.6e-14	0	0.08	Cis	AC008697.1	intergenic	1	No
	KYNU	rs16858172	2	143352974	A	0.96838	0.11998	6.96e-16	0.0468	KYNU	142877498	143055832	766.416	0.96838	0.1249	8.96e-15	0	0.086	Cis	KYNU	intronic	1	Yes
	LAIR	rs17606864	19	59744087	T	-0.70303	0.07052	2.09e-23	0.1608	LAIR2	54428232	54518644	696.393	-0.660245	0.0756635	2.64e-18	0	0.132	Cis	KIR3DX1	intronic	1	Yes
	LAIR	rs2042290	19	59705583	A	0.69679	0.09634	4.73e-13	0.101	LAIR2	54428232	54518644	581.579	0.615057	0.100936	1.1e-11	-0.101545	0.068	Cis	LAIR2	intronic	0	NA
	LXN	rs2228243	3	187877807	G	0.4119	0.06329	7.59e-11	0.2105	LXN	158672693	158645822	759.844	0.4119	0.0649895	2.33e-10	0	0.055	Trans	HRG	exonic	0	NA
	MATN3	rs3731663	2	20052570	C	0.42459	0.04925	6.67e-18	0.5163	MATN3	20012694	19992111	807.168	0.42459	0.0514383	1.53e-16	0	0.098	Cis	WDR35	intronic	1	No
	MDGA1	rs6938061	6	37782317	A	1.00537	0.05068	1.39e-87	0.4724	MDGA1	37699306	37630679	440.643	0.630486	0.0939476	1.93e-11	0	0.525	Cis	MDGA1	intergenic	1	Yes
	MDGA1	rs6458011	6	37768845	C	0.93084	0.05274	1.04e-69	0.3389	MDGA1	37699306	37630679	545.355	0.529966	0.0890691	2.68e-11	0.746083	0.415	Cis	MDGA1	intergenic	0	NA
	N2DL2	rs1853665	6	150340535	T	-0.59916	0.10222	4.5919e-11	0.1741	ULBP2	149941938	149949235	675.572	-0.4553	0.09865	2.31497e-10	0	0.052	Cis	ULBP2	intergenic	1	No
	NAAA	rs1857821	4	77101003	G	-0.52337	0.06031	4.04e-18	0.2428	NAAA	75941051	75913657	723.295	-0.52337	0.0633322	1.41e-16	0	0.099	Cis	SDAD1	intronic	1	Yes
	N-CDase	rs1898198	10	51679654	G	0.58733	0.05202	1.47e-29	0.4816	ASAH2	50248610	50182778	662.98	0.50181	0.0584446	9e-18	-0.244083	0.169	Cis	ASAH2	intergenic	1	No
	N-CDase	rs10508921	10	51680714	T	-0.97683	0.10983	5.88e-19	0.0607	ASAH2	50248610	50182778	697.401	-0.733176	0.119243	1.82e-10	0	0.104	Cis	ASAH2	intergenic	0	NA
	NEP	rs4687657	3	52827578	T	0.52468	0.05841	2.62e-19	0.2557	MME	155024124	155183729	741.717	0.52468	0.0614677	1.39e-17	0	0.107	Trans	ITIH4:RP5-966M1.6	exonic	0	NA
	PVR	rs7255066	19	49837943	C	-0.65687	0.05842	2.46e-29	0.2657	PVR	44643798	44663583	675.572	-0.65687	0.0636123	5.37e-25	0	0.167	Cis	CTB-171A8.1	ncRNA-intronic	1	No
	SCARF2	rs361603	22	19095989	A	-0.42666	0.05865	3.48e-13	0.2653	SCARF2	20437826	20424815	743.57	-0.42666	0.0606631	2.02e-12	0	0.069	Cis	ZNF74	intergenic	1	No
	sFRP-3	rs1561369	2	183411209	A	0.67634	0.0767	1.17e-18	0.1204	FRZB	182867162	182833275	779.329	0.829274	0.083519	3.11e-23	0.272405	0.103	Cis	FRZB	intronic	1	No
	Siglec_9	rs4857414	3	99915249	T	-0.58586	0.05193	1.62e-29	0.4324	SIGLEC9	51124908	51136651	679.568	-0.58586	0.0565494	3.76e-25	0	0.169	Trans	ST3GAL6-AS1	downstream	0	NA
	Siglec-9	rs2075803	19	56320341	A	0.50501	0.05401	8.74e-21	0.437	SIGLEC9	51124908	51136651	656.725	0.50501	0.0574542	1.5e-18	0	0.116	Cis	SIGLEC9	exonic	1	Yes
	TMPRSS5	rs2465651	11	113122090	T	-0.73203	0.05342	9.88e-43	0.3736	TMPRSS5	113706373	113687546	611.854	-0.73203	0.0610315	3.81e-33	0	0.25	Cis	ZW10	intronic	1	No
	VWC2	rs481076	7	49788863	G	-0.43616	0.0523	7.46e-17	0.4439	VWC2	49773661	49921950	721.35	-0.43616	0.0547286	1.59e-15	0	0.092	Cis	VWC2	intronic	1	No
