# Supplementary material for: Genome and epigenome wide studies of neurological protein biomarkers in the Lothian Birth Cohort 1936
Source: Nat Commun. 2019 Jul 18;10:3160. doi: 10.1038/s41467-019-11177-x (PMC6639385; doi:10.1038/s41467-019-11177-x)
Supplement: Supplementary file 4 — Supplementary Dataset 3 [file 41467_2019_11177_MOESM4_ESM.xlsx]

## Sheet: Sheet1
Independent pQTL variants identified using FUMA with predicted function and mapped to nearest gene (P < 5.4 x 10-10)
	Biomarker	pQTL	CHR	Position	Effect Allele	Other Allele	Beta	SE	P Value	r2	Function	Nearest Gene	Effect Allele Frequency	n	Imputation Quality	Type	Sentinel	Region encompassing SNPs tagged to pQTL	Functional annotations of SNPs tagged to pQTL
	ADAM 22	rs13233308	7	87244960	T	C	0.37657	0.05234	6.28e-13	0.06	intronic	ABCB1	0.4815	750	0.9998	Cis	1	87141814 - 87801899	downstream; exonic; intergenic; intronic; upstream; 3'UTR; 5'UTR
	ADAM 23	rs1448903	2	207308961	G	A	0.76171	0.09012	2.86e-17	0.1	intronic	ADAM23	0.0886	750	0.9981	Cis	1	207304589 - 207543023	downstream; exonic; intergenic; intronic; ncRNA-exonic; ncRNA-intronic; upstream; 3'UTR; 5'UTR
	ADAM 23	rs13429599	2	207413625	A	G	0.45801	0.06002	2.34e-14	0.08	intronic	ADAM23	0.2706	750	0.99852	Cis	0	207304589 - 207543023	intronic
	Alpha-2-MRAP	rs62397979	6	31483206	G	T	1.36939	0.12832	1.4e-26	0.13	upstream	XXbac-BPG16N22.5	0.0469	750	0.855	Trans	0	30770701 - 32149471	ncRNA-intronic
	CD200R1	rs79834152	3	112641212	C	T	1.83964	0.1605	2.05e-30	0.18	3'UTR	CD200R1	0.0293	750	0.93389	Cis	1	98346961 - 98462525	downstream; intergenic; intronic; ncRNA-intronic; ncRNA-splicing
	CD200R1	rs12493830	3	98406794	C	T	-0.43061	0.08	1.2e-14	0.07	intergenic	ST3GAL6-AS1	0.427	750	0.8881	Trans	0	112526053 - 113184642	exonic; intergenic; intronic; 3'UTR
	CD200R1	rs7622812	3	112650420	T	C	-0.41928	0.05137	3.3e-16	0.08	intronic	CD200R1	0.5	750	1	Cis	0	98346961 - 98462525	downstream; exonic; intergenic; intronic; ncRNA-exonic; upstream; 3'UTR
	CD38	rs13117281	4	15769230	C	T	-0.40232	0.0623	1.07e-10	0.06	intergenic	CD38	0.2284	750	0.99298	Cis	1	15758954 - 15814346	ncRNA-intronic; intronic
	CDH6	rs4406147	5	30834106	G	C	0.41561	0.05352	8.14e-15	0.08	intergenic	RPL19P11	0.5843	750	0.93869	Cis	1	30593382 - 30845465	intronic
	CLEC10A	rs2002664	17	6984837	T	C	0.58775	0.07829	6.02e-14	0.08	intergenic	CLEC10A	0.1332	750	0.92949	Cis	1	6977694 - 7036504	intergenic; ncRNA-exonic; ncRNA-intronic
	CLEC10A	rs12941354	17	7034570	T	C	0.99147	0.14073	1.85e-12	0.06	intergenic	RPL7AP64	0.042	750	0.80394	Cis	0	6977694 - 7036504	downstream; exonic; intergenic; intronic; upstream; 3'UTR; 5'UTR
	CLM-1	rs9903991	17	72701954	A	G	-1.24115	0.06669	2.62e-77	0.46	intronic	RAB37:CD300LF	0.197	750	0.98924	Cis	1	72632672 - 72740027	exonic; intergenic; intronic; ncRNA-intronic; upstream; 3'UTR
	CLM-1	rs112607667	17	72737755	T	C	-2.7509	0.33285	1.4e-16	0.09	intronic	RAB37	0.0191	750	0.37126	Cis	0	72632672 - 72740027	downstream; exonic; intergenic; intronic; ncRNA-exonic; upstream; 3'UTR
	CLM-1	rs11655369	17	72671314	A	G	0.68325	0.07135	1.01e-21	0.12	ncRNA-intronic	RAB37:CTD-2006K23.2	0.5081	750	0.51697	Cis	0	72632672 - 72740027	downstream; exonic; intergenic; intronic; upstream; 3'UTR; 5'UTR
	CLM-1	rs16978165	17	72671620	C	A	-0.91091	0.13182	4.83e-12	0.06	ncRNA-intronic	RAB37:CTD-2006K23.2	0.0681	750	0.5577	Cis	0	72632672 - 72740027	downstream; exonic; intergenic; intronic; ncRNA-exonic; ncRNA-intronic; upstream; 3'UTR; 5'UTR
	CLM-1	rs34074270	17	72702419	T	A	-2.46946	0.36964	2.38e-11	0.06	intronic	RAB37:CD300LF	0.0139	750	0.32633	Cis	0	72632672 - 72740027	exonic; intergenic; intronic; upstream; 3'UTR; 5'UTR
	CLM-1	rs62084910	17	72729926	T	C	-1.53785	0.19636	4.8e-15	0.08	intronic	RAB37	0.0491	750	0.3933	Cis	0	72632672 - 72740027	downstream; exonic; intergenic; intronic; ncRNA-intronic; splicing; upstream; 3'UTR; 5'UTR
	CLM-6	rs708601	17	72520598	T	G	0.9978	0.08608	4.57e-31	0.18	intronic	CD300LB	0.1083	750	0.98838	Cis	1	72445759 - 72612988	downstream; exonic; intergenic; intronic; ncRNA-intronic; upstream; 3'UTR
	CLM-6	rs2706505	17	72456772	T	C	-0.44372	0.07066	3.39e-10	0.05	intergenic	CD300A	0.1869	750	0.87928	Cis	0	72445759 - 72612988	downstream; exonic; intergenic; intronic; ncRNA-exonic; ncRNA-intronic; upstream; 3'UTR
	CNTN5	rs1461677	11	99187882	T	G	0.67881	0.09586	1.43e-12	0.07	intronic	CNTN5	0.0781	750	0.99194	Cis	1	98986362 - 99325167	downstream; exonic; intergenic; intronic; upstream; 3'UTR; 5'UTR
	CPA2	rs112255027	7	129870875	T	C	0.51512	0.06645	9.03e-15	0.08	intergenic	SSMEM1	0.2259	750	0.89661	Cis	1	129790063 - 129929893	downstream; exonic; intergenic; intronic; ncRNA-exonic; ncRNA-intronic; upstream; 3'UTR; 5'UTR
	CTSC	rs17756204	11	88083639	A	G	0.95291	0.09163	2.5e-25	0.14	intergenic	CTSC	0.095	750	1	Cis	1	87944846 - 88628536	intergenic
	CTSC	rs217053	11	88053979	T	C	-0.5749	0.06405	2.81e-19	0.11	3'UTR	CTSC	0.2112	750	0.99157	Cis	0	87944846 - 88628536	exonic; intergenic; intronic; ncRNA-intronic; ncRNA-exonic; 3'UTR; 5'UTR
	CTSS	rs2867296	1	150903234	C	G	-0.38761	0.05555	3e-12	0.07	intronic	SETDB1	0.3606	750	0.94918	Cis	1	150544093 - 150968942	exonic; intronic; ncRNA-exonic; ncRNA-intronic
	DRAXIN	rs12047253	1	11721025	C	T	-0.432	0.06874	3.28e-10	0.05	intronic	FBXO44	0.1889	750	0.9154	Cis	1	11717300 - 11724708	downstream; exonic; intergenic; intronic; ncRNA-exonic; ncRNA-intronic; upstream; 3'UTR
	FcRL2	rs2065883	1	157753573	G	T	0.65791	0.06966	3.56e-21	0.12	intergenic	FCRL2	0.1636	750	0.99697	Cis	1	157486030 - 158019933	exonic; intergenic; intronic; ncRNA-intronic; ncRNA-exonic; 3'UTR; 5'UTR
	FLRT2	rs2746995	14	86065407	T	A	-0.59315	0.07008	2.58e-17	0.09	intronic	FLRT2	0.1609	750	0.98834	Cis	1	86056068 - 86206328	downstream; exonic; intergenic; intronic; ncRNA-exonic; ncRNA-intronic; upstream; 3'UTR; 5'UTR
	gal-8	rs507666	9	136149399	A	G	-0.52713	0.07642	5.29e-12	0.06	ncRNA-intronic	ABO	0.1316	750	0.99574	Trans	0	136137065 - 136155000	exonic; intergenic; intronic; upstream; 3'UTR; 5'UTR
	GDNF	rs11747340	5	37840448	A	G	-0.64381	0.08	1.6e-14	0.08	upstream	GDNF-AS1	0.1011	750	0.95161	Cis	1	37757687 - 37888667	downstream; intergenic; intronic; ncRNA-intronic; upstream; 3'UTR
	GPC5	rs1929922	13	92451883	A	G	-0.77307	0.06113	1.19e-36	0.21	intronic	GPC5	0.2542	750	0.99238	Cis	1	92382387 - 92723446	exonic; intergenic; intronic; ncRNA-intronic; upstream; 3'UTR
	GPC5	rs138994828	13	92680458	A	G	-0.80653	0.12534	1.24e-10	0.05	intronic	GPC5	0.0736	750	0.67017	Cis	0	92382387 - 92723446	downstream; intergenic; intronic; ncRNA-exonic; upstream
	IL12	rs6556416	5	158818745	A	C	-0.49166	0.05711	7.41e-18	0.1	intergenic	AC008697.1	0.3124	750	0.9795	Cis	1	158767155 - 158822929	downstream; exonic; intergenic; intronic; ncRNA-exonic; ncRNA-intronic; upstream; 3'UTR; 5'UTR
	KYNU	rs78201785	2	143675232	C	A	1.01316	0.12145	7.29e-17	0.09	intronic	KYNU	0.0463	750	0.98871	Cis	1	143609123 - 143808134	downstream; intergenic; intronic; ncRNA-exonic; ncRNA-intronic; upstream
	LAIR-2	rs73070113	19	55014172	T	A	-1.0717	0.09687	1.9e-28	0.16	intronic	LAIR2	0.1323	750	0.64293	Cis	1	54971229 - 55114775	intergenic; intronic
	LAIR-2	rs111825282	19	55049046	A	T	0.5105	0.07996	1.72e-10	0.05	intronic	KIR3DX1	0.1862	750	0.69972	Cis	0	54971229 - 55114775	downstream; exonic; intergenic; intronic; ncRNA-exonic; ncRNA-intronic; upstream; 3'UTR; 5'UTR
	LAIR-2	rs17606864	19	55052275	T	C	-0.70303	0.07052	2.09e-23	0.13	intronic	KIR3DX1	0.1608	750	0.99833	Cis	0	54971229 - 55114775	downstream; exonic; intergenic; intronic; upstream; 3'UTR; 5'UTR
	LAIR-2	rs2042290	19	55013771	A	G	0.69679	0.09634	4.73e-13	0.07	intronic	LAIR2	0.101	750	0.71913	Cis	0	54971229 - 55114775	downstream; exonic; intergenic; intronic; upstream; 3'UTR; 5'UTR
	LAIR-2	rs2277972	19	55019607	T	C	0.37825	0.05659	2.33e-11	0.06	intronic	LAIR2	0.4548	750	0.87314	Cis	0	54971229 - 55114775	exonic; intergenic; intronic; upstream; 3'UTR; 5'UTR
	LXN	rs72625023	3	186365955	T	C	0.56892	0.08517	2.4e-11	0.06	ncRNA-intronic	FETUB:RP11-134F2.2	0.1276	750	0.81558	Trans	0	186358768 - 186395113	exonic; intergenic; intronic; upstream; 3'UTR; 5'UTR
	MATN3	rs1147118	2	20238272	A	T	-0.56832	0.05866	3.35e-22	0.12	intronic	LAPTM4A	0.2685	750	0.98468	Cis	1	20070443 - 20304737	downstream; exonic; intergenic; intronic; upstream; 3'UTR; 5'UTR
	MDGA1	rs9349050	6	37663624	T	C	1.02511	0.0507	6.56e-91	0.55	intronic	MDGA1	0.4806	750	0.99432	Cis	1	37583374 - 37716301	exonic; intronic; ncRNA-exonic; 3'UTR
	MDGA1	rs114253244	6	37679903	A	G	0.91906	0.13187	3.18e-12	0.06	intergenic	MDGA1	0.0472	750	0.82284	Cis	0	37583374 - 37716301	downstream; exonic; intergenic; intronic; ncRNA-exonic; ncRNA-intronic; upstream; 3'UTR; 5'UTR
	MDGA1	rs146513610	6	37665488	A	G	0.86876	0.11657	9.16e-14	0.08	5'UTR	MDGA1	0.0795	750	0.71897	Cis	0	37583374 - 37716301	downstream; intergenic; intronic; upstream
	MDGA1	rs36086366	6	37707772	G	A	-0.48463	0.07372	4.91e-11	0.06	intergenic	MDGA1	0.1443	750	0.91307	Cis	0	37583374 - 37716301	exonic; intergenic; intronic; upstream; 3'UTR; 5'UTR
	MDGA1	rs3846881	6	37635559	T	C	-0.45856	0.05162	6.47e-19	0.1	intronic	MDGA1	0.5132	750	0.97573	Cis	0	37583374 - 37716301	exonic; intergenic; intronic; ncRNA-intronic; ncRNA-exonic; 3'UTR; 5'UTR
	MDGA1	rs73415453	6	37673843	C	T	-0.72425	0.10693	1.26e-11	0.07	intergenic	MDGA1	0.0646	750	0.95675	Cis	0	37583374 - 37716301	exonic; intergenic; intronic; upstream; 3'UTR; 5'UTR
	MSR1	rs149371970	8	16120101	T	C	-2.11173	0.27392	1.26e-14	0.08	intronic	MSR1	0.0156	750	0.56496	Cis	1	15834038 - 16310293	intergenic; ncRNA-intronic; upstream
	N2DL2	rs9383621	6	150301526	A	T	-0.73014	0.11548	2.57e-10	0.06	intergenic	RP11-472G23.3	0.1561	750	0.43224	Cis	1	150277146 - 150303576	downstream; exonic; intergenic; intronic; ncRNA-exonic; ncRNA-intronic; upstream; 3'UTR
	NAAA	rs112197434	4	76854118	T	A	-0.54555	0.06091	3.36e-19	0.11	intronic	NAAA	0.2297	750	0.97714	Cis	1	76774864 - 77007912	exonic; intergenic; intronic; ncRNA-intronic; ncRNA-exonic; 3'UTR; 5'UTR
	N-CDase	rs146075547	10	52069324	A	T	-1.89239	0.2749	5.83e-12	0.06	intronic	SGMS1	0.0178	750	0.5315	Cis	1	51789535 - 52069324	exonic; intergenic; intronic; upstream; 3'UTR; 5'UTR
	N-CDase	rs11597071	10	52032275	A	G	0.3878	0.05923	5.86e-11	0.06	intergenic	DYNC1I2P1	0.3375	750	0.87496	Cis	0	51789535 - 52069324	exonic; intergenic; intronic; upstream; 3'UTR; 5'UTR
	NEP	rs35004449	3	52852897	T	G	0.5304	0.0589	2.16e-19	0.11	3'UTR	ITIH4:RP5-966M1.6	0.2539	750	0.98979	Trans	0	52536514 - 53101580	exonic; intergenic; intronic; ncRNA-intronic; ncRNA-exonic; 3'UTR; 5'UTR
	PVR	rs7255066	19	45146103	C	T	-0.65687	0.05842	2.46e-29	0.17	ncRNA-intronic	CTB-171A8.1	0.2657	750	1	Cis	1	45110119 - 45168497	downstream; intergenic; intronic; ncRNA-intronic; ncRNA-splicing
	SCARF2	rs9610447	22	20768891	C	T	-0.46285	0.06162	5.82e-14	0.08	intergenic	RNU6-225P	0.2523	750	0.93649	Cis	1	20733171 - 20946457	intronic
	sFRP-3	rs288326	2	183703336	A	G	0.68526	0.07729	7.57e-19	0.11	exonic	FRZB	0.12	750	0.99149	Cis	1	183691020 - 184145442	exonic; intergenic; intronic; ncRNA-intronic; ncRNA-exonic; 3'UTR; 5'UTR
	sFRP-3	rs143674995	2	183762613	T	C	-2.0865	0.32824	2.06e-10	0.06	intergenic	NCKAP1	0.0119	750	0.50192	Cis	0	183691020 - 184145442	downstream; exonic; intergenic; intronic; ncRNA-exonic; ncRNA-intronic; upstream; 3'UTR
	sFRP-3	rs72890325	2	183928068	G	T	-0.65318	0.08852	1.6e-13	0.07	exonic	FRZB	0.0905	750	0.92467	Cis	0	183691020 - 184145442	downstream; exonic; intergenic; intronic; upstream; 3'UTR; 5'UTR
	Siglec-9	rs2673908	19	51627766	T	G	0.52499	0.05552	3.19e-21	0.12	upstream	SIGLEC9	0.4327	750	0.94895	Cis	1	51594078 - 51635745	exonic; intergenic; intronic; ncRNA-intronic; ncRNA-exonic; 3'UTR; 5'UTR
	Siglec-9	rs12496730	3	98406933	C	G	-0.67735	0.05611	1.47e-33	0.19	intergenic	ST3GAL6-AS1	0.4306	750	0.87725	Trans	0	98285043 - 98943804	downstream; exonic; intergenic; ncRNA-exonic; ncRNA-intronic; upstream; 3'UTR; 5'UTR
	SMPD1	rs1050239	11	6415463	A	G	-0.6146	0.08464	3.83e-13	0.07	exonic	SMPD1	0.2236	750	0.52707	Cis	1	6411935 - 6433265	downstream; exonic; intergenic; intronic; upstream; 3'UTR; 5'UTR
	TMPRSS5	rs7110738	11	113561057	A	G	-0.74661	0.0539	1.23e-43	0.26	exonic	TMPRSS5	0.3769	750	0.98298	Cis	1	113436487 - 113841003	exonic; intergenic; intronic; ncRNA-intronic; upstream; 3'UTR
	VWC2	rs482968	7	49818127	G	A	0.4411	0.05258	4.88e-17	0.09	intronic	VWC2	0.553	750	0.98813	Cis	1	49748305 - 49822437	intronic; ncRNA-exonic
