# Supplementary material for: Genome and epigenome wide studies of neurological protein biomarkers in the Lothian Birth Cohort 1936
Source: Nat Commun. 2019 Jul 18;10:3160. doi: 10.1038/s41467-019-11177-x (PMC6639385; doi:10.1038/s41467-019-11177-x)
Supplement: Supplementary file 6 — Supplementary Dataset 5 [file 41467_2019_11177_MOESM6_ESM.xlsx]

## Sheet: Sheet1
GO terms in which genes mapped to CpG sites associated with SIGLEC1 levels are enriched (FDR-adjusted P values < 0.05 are emboldened)
	Term	P Value	Description	Ontology	FDR-adjusted P Value
	GO_RESPONSE_TO_VIRUS	2.07e-12	GO_RESPONSE_TO_VIRUS	BP	1.22e-08
	GO_DEFENSE_RESPONSE_TO_VIRUS	9.1e-12	GO_DEFENSE_RESPONSE_TO_VIRUS	BP	2.69e-08
	GO_NEGATIVE_REGULATION_OF_VIRAL_GENOME_REPLICATION	1.57e-10	GO_NEGATIVE_REGULATION_OF_VIRAL_GENOME_REPLICATION	BP	3.09e-07
	GO_IMMUNE_EFFECTOR_PROCESS	2.54e-10	GO_IMMUNE_EFFECTOR_PROCESS	BP	3.76e-07
	GO_DEFENSE_RESPONSE_TO_OTHER_ORGANISM	4.01e-10	GO_DEFENSE_RESPONSE_TO_OTHER_ORGANISM	BP	4.74e-07
	GO_REGULATION_OF_VIRAL_GENOME_REPLICATION	1.45e-09	GO_REGULATION_OF_VIRAL_GENOME_REPLICATION	BP	1.43e-06
	GO_NEGATIVE_REGULATION_OF_VIRAL_PROCESS	3.3e-09	GO_NEGATIVE_REGULATION_OF_VIRAL_PROCESS	BP	2.79e-06
	GO_DEFENSE_RESPONSE	2e-08	GO_DEFENSE_RESPONSE	BP	1.48e-05
	GO_RESPONSE_TO_BIOTIC_STIMULUS	3.3e-08	GO_RESPONSE_TO_BIOTIC_STIMULUS	BP	2.17e-05
	GO_NEGATIVE_REGULATION_OF_MULTI_ORGANISM_PROCESS	4.75e-08	GO_NEGATIVE_REGULATION_OF_MULTI_ORGANISM_PROCESS	BP	2.81e-05
	GO_IMMUNE_SYSTEM_PROCESS	5.8e-08	GO_IMMUNE_SYSTEM_PROCESS	BP	3.12e-05
	GO_RESPONSE_TO_TYPE_I_INTERFERON	1.36e-07	GO_RESPONSE_TO_TYPE_I_INTERFERON	BP	6.69e-05
	GO_REGULATION_OF_SYMBIOSIS_ENCOMPASSING_MUTUALISM_THROUGH_PARASITISM	2.16e-07	GO_REGULATION_OF_SYMBIOSIS_ENCOMPASSING_MUTUALISM_THROUGH_PARASITISM	BP	9.84e-05
	GO_RESPONSE_TO_INTERFERON_BETA	3.9e-07	GO_RESPONSE_TO_INTERFERON_BETA	BP	0.00016497
	GO_RESPONSE_TO_EXTERNAL_STIMULUS	5.06e-07	GO_RESPONSE_TO_EXTERNAL_STIMULUS	BP	0.000199668
	GO_RESPONSE_TO_CYTOKINE	4.97e-06	GO_RESPONSE_TO_CYTOKINE	BP	0.00183613
	GO_CYTOKINE_MEDIATED_SIGNALING_PATHWAY	1.02e-05	GO_CYTOKINE_MEDIATED_SIGNALING_PATHWAY	BP	0.00354071
	GO_REGULATION_OF_MULTI_ORGANISM_PROCESS	1.23e-05	GO_REGULATION_OF_MULTI_ORGANISM_PROCESS	BP	0.00403623
	GO_INNATE_IMMUNE_RESPONSE	3.72e-05	GO_INNATE_IMMUNE_RESPONSE	BP	0.0115753
	GO_CELLULAR_RESPONSE_TO_CYTOKINE_STIMULUS	4.02e-05	GO_CELLULAR_RESPONSE_TO_CYTOKINE_STIMULUS	BP	0.0118984
	GO_IMMUNE_RESPONSE	4.35e-05	GO_IMMUNE_RESPONSE	BP	0.0122449
	GO_RESPONSE_TO_INTERFERON_ALPHA	8.03e-05	GO_RESPONSE_TO_INTERFERON_ALPHA	BP	0.0215997
	GO_REGULATION_OF_RESPONSE_TO_INTERFERON_GAMMA	0.000108326	GO_REGULATION_OF_RESPONSE_TO_INTERFERON_GAMMA	BP	0.0278681
	GO_REGULATION_OF_IMMUNE_RESPONSE	0.000158277	GO_REGULATION_OF_IMMUNE_RESPONSE	BP	0.0388449
	GO_REGULATION_OF_IMMUNE_SYSTEM_PROCESS	0.000164124	GO_REGULATION_OF_IMMUNE_SYSTEM_PROCESS	BP	0.0388449
	GO_REGULATION_OF_RESPONSE_TO_STRESS	0.000237199	GO_REGULATION_OF_RESPONSE_TO_STRESS	BP	0.053981
	GO_NEGATIVE_REGULATION_OF_MULTICELLULAR_ORGANISMAL_PROCESS	0.000354285	GO_NEGATIVE_REGULATION_OF_MULTICELLULAR_ORGANISMAL_PROCESS	BP	0.0769522
	GO_NEGATIVE_REGULATION_OF_CYTOKINE_PRODUCTION	0.000364148	GO_NEGATIVE_REGULATION_OF_CYTOKINE_PRODUCTION	BP	0.0769522
	GO_CELL_ACTIVATION	0.0005021	GO_CELL_ACTIVATION	BP	0.102446
	GO_REGULATION_OF_DEFENSE_RESPONSE	0.00144703	GO_REGULATION_OF_DEFENSE_RESPONSE	BP	0.285402
	GO_REGULATION_OF_INNATE_IMMUNE_RESPONSE	0.00174548	GO_REGULATION_OF_INNATE_IMMUNE_RESPONSE	BP	0.333162
	GO_NEGATIVE_REGULATION_OF_IMMUNE_SYSTEM_PROCESS	0.00187433	GO_NEGATIVE_REGULATION_OF_IMMUNE_SYSTEM_PROCESS	BP	0.346576
	GO_NEGATIVE_REGULATION_OF_IMMUNE_EFFECTOR_PROCESS	0.0022768	GO_NEGATIVE_REGULATION_OF_IMMUNE_EFFECTOR_PROCESS	BP	0.408237
	GO_NEGATIVE_REGULATION_OF_IMMUNE_RESPONSE	0.0030353	GO_NEGATIVE_REGULATION_OF_IMMUNE_RESPONSE	BP	0.528231
	GO_B_CELL_ACTIVATION	0.00372645	GO_B_CELL_ACTIVATION	BP	0.629982
	GO_PLATELET_ACTIVATION	0.00430285	GO_PLATELET_ACTIVATION	BP	0.661885
	GO_NEGATIVE_REGULATION_OF_DEFENSE_RESPONSE	0.00430285	GO_NEGATIVE_REGULATION_OF_DEFENSE_RESPONSE	BP	0.661885
	GO_REGULATION_OF_RESPONSE_TO_CYTOKINE_STIMULUS	0.00430285	GO_REGULATION_OF_RESPONSE_TO_CYTOKINE_STIMULUS	BP	0.661885
	GO_RESPONSE_TO_INTERFERON_GAMMA	0.00436261	GO_RESPONSE_TO_INTERFERON_GAMMA	BP	0.661885
	GO_REGULATION_OF_STAT_CASCADE	0.00454416	GO_REGULATION_OF_STAT_CASCADE	BP	0.66525
	GO_PEPTIDYL_SERINE_MODIFICATION	0.00466709	GO_PEPTIDYL_SERINE_MODIFICATION	BP	0.66525
	GO_ANCHORED_COMPONENT_OF_MEMBRANE	0.00479154	GO_ANCHORED_COMPONENT_OF_MEMBRANE	CC	0.66525
	GO_NEGATIVE_REGULATION_OF_MOLECULAR_FUNCTION	0.0048345	GO_NEGATIVE_REGULATION_OF_MOLECULAR_FUNCTION	BP	0.66525
	GO_DOUBLE_STRAND_BREAK_REPAIR	0.00510927	GO_DOUBLE_STRAND_BREAK_REPAIR	BP	0.679933
	GO_HUMORAL_IMMUNE_RESPONSE	0.00523899	GO_HUMORAL_IMMUNE_RESPONSE	BP	0.679933
	GO_CELLULAR_RESPONSE_TO_ORGANIC_SUBSTANCE	0.00528594	GO_CELLULAR_RESPONSE_TO_ORGANIC_SUBSTANCE	BP	0.679933
	GO_REGULATION_OF_CYTOKINE_PRODUCTION	0.0060134	GO_REGULATION_OF_CYTOKINE_PRODUCTION	BP	0.754215
	GO_NEGATIVE_REGULATION_OF_CELL_GROWTH	0.00611836	GO_NEGATIVE_REGULATION_OF_CELL_GROWTH	BP	0.754215
	GO_KINASE_REGULATOR_ACTIVITY	0.00705957	GO_KINASE_REGULATOR_ACTIVITY	MF	0.852479
	GO_RESPONSE_TO_UV_C	0.00777446	GO_RESPONSE_TO_UV_C	BP	0.863537
	GO_REGULATION_BY_VIRUS_OF_VIRAL_PROTEIN_LEVELS_IN_HOST_CELL	0.00777446	GO_REGULATION_BY_VIRUS_OF_VIRAL_PROTEIN_LEVELS_IN_HOST_CELL	BP	0.863537
	GO_PONS_DEVELOPMENT	0.00777446	GO_PONS_DEVELOPMENT	BP	0.863537
	GO_CELLULAR_RESPONSE_TO_EXOGENOUS_DSRNA	0.00777446	GO_CELLULAR_RESPONSE_TO_EXOGENOUS_DSRNA	BP	0.863537
	GO_REGULATION_OF_INTRACELLULAR_TRANSPORT	0.00788085	GO_REGULATION_OF_INTRACELLULAR_TRANSPORT	BP	0.863537
	GO_HOST	0.00847805	GO_HOST	CC	0.895797
	GO_REGULATION_OF_INTERLEUKIN_8_BIOSYNTHETIC_PROCESS	0.00847805	GO_REGULATION_OF_INTERLEUKIN_8_BIOSYNTHETIC_PROCESS	BP	0.895797
	GO_PERINUCLEAR_REGION_OF_CYTOPLASM	0.00877786	GO_PERINUCLEAR_REGION_OF_CYTOPLASM	CC	0.911204
	GO_PHOSPHOLIPID_SCRAMBLING	0.00918111	GO_PHOSPHOLIPID_SCRAMBLING	BP	0.920756
	GO_MATURE_B_CELL_DIFFERENTIATION_INVOLVED_IN_IMMUNE_RESPONSE	0.00918111	GO_MATURE_B_CELL_DIFFERENTIATION_INVOLVED_IN_IMMUNE_RESPONSE	BP	0.920756
	GO_METALLOENDOPEPTIDASE_INHIBITOR_ACTIVITY	0.00988364	GO_METALLOENDOPEPTIDASE_INHIBITOR_ACTIVITY	MF	0.94325
	GO_LAYER_FORMATION_IN_CEREBRAL_CORTEX	0.00988364	GO_LAYER_FORMATION_IN_CEREBRAL_CORTEX	BP	0.94325
	GO_MAINTENANCE_OF_PROTEIN_LOCATION_IN_NUCLEUS	0.00988364	GO_MAINTENANCE_OF_PROTEIN_LOCATION_IN_NUCLEUS	BP	0.94325
	GO_NEGATIVE_REGULATION_OF_RESPONSE_TO_STIMULUS	0.0104471	GO_NEGATIVE_REGULATION_OF_RESPONSE_TO_STIMULUS	BP	0.978676
	GO_NEGATIVE_REGULATION_OF_INTERLEUKIN_8_PRODUCTION	0.0105856	GO_NEGATIVE_REGULATION_OF_INTERLEUKIN_8_PRODUCTION	BP	0.978676
	GO_REGULATION_OF_I_KAPPAB_KINASE_NF_KAPPAB_SIGNALING	0.0111413	GO_REGULATION_OF_I_KAPPAB_KINASE_NF_KAPPAB_SIGNALING	BP	1
	GO_NEURON_CELL_CELL_ADHESION	0.0112871	GO_NEURON_CELL_CELL_ADHESION	BP	1
	GO_CELLULAR_RESPONSE_TO_DNA_DAMAGE_STIMULUS	0.0114181	GO_CELLULAR_RESPONSE_TO_DNA_DAMAGE_STIMULUS	BP	1
	GO_NEGATIVE_REGULATION_OF_GROWTH	0.0115104	GO_NEGATIVE_REGULATION_OF_GROWTH	BP	1
	GO_RESPONSE_TO_ACETYLCHOLINE	0.0119881	GO_RESPONSE_TO_ACETYLCHOLINE	BP	1
	GO_MATURE_B_CELL_DIFFERENTIATION	0.0119881	GO_MATURE_B_CELL_DIFFERENTIATION	BP	1
	GO_POSITIVE_REGULATION_OF_INNATE_IMMUNE_RESPONSE	0.0124563	GO_POSITIVE_REGULATION_OF_INNATE_IMMUNE_RESPONSE	BP	1
	GO_NEGATIVE_REGULATION_OF_DEFENSE_RESPONSE_TO_VIRUS	0.0126885	GO_NEGATIVE_REGULATION_OF_DEFENSE_RESPONSE_TO_VIRUS	BP	1
	GO_BLOOD_COAGULATION_INTRINSIC_PATHWAY	0.0126885	GO_BLOOD_COAGULATION_INTRINSIC_PATHWAY	BP	1
	GO_REGULATION_OF_TUMOR_NECROSIS_FACTOR_BIOSYNTHETIC_PROCESS	0.0126885	GO_REGULATION_OF_TUMOR_NECROSIS_FACTOR_BIOSYNTHETIC_PROCESS	BP	1
	GO_NEGATIVE_REGULATION_OF_VIRAL_ENTRY_INTO_HOST_CELL	0.0126885	GO_NEGATIVE_REGULATION_OF_VIRAL_ENTRY_INTO_HOST_CELL	BP	1
	GO_PROTEIN_SERINE_THREONINE_KINASE_ACTIVATOR_ACTIVITY	0.0133884	GO_PROTEIN_SERINE_THREONINE_KINASE_ACTIVATOR_ACTIVITY	MF	1
	GO_T_HELPER_1_TYPE_IMMUNE_RESPONSE	0.0133884	GO_T_HELPER_1_TYPE_IMMUNE_RESPONSE	BP	1
	GO_ANCHORED_COMPONENT_OF_EXTERNAL_SIDE_OF_PLASMA_MEMBRANE	0.0140878	GO_ANCHORED_COMPONENT_OF_EXTERNAL_SIDE_OF_PLASMA_MEMBRANE	CC	1
	GO_TELENCEPHALON_GLIAL_CELL_MIGRATION	0.0140878	GO_TELENCEPHALON_GLIAL_CELL_MIGRATION	BP	1
	GO_RESPONSE_TO_PROTOZOAN	0.0140878	GO_RESPONSE_TO_PROTOZOAN	BP	1
	GO_AXONAL_FASCICULATION	0.0140878	GO_AXONAL_FASCICULATION	BP	1
	GO_NEGATIVE_REGULATION_OF_LOCOMOTION	0.0141382	GO_NEGATIVE_REGULATION_OF_LOCOMOTION	BP	1
	GO_REGULATION_OF_KINASE_ACTIVITY	0.0145081	GO_REGULATION_OF_KINASE_ACTIVITY	BP	1
	GO_NEGATIVE_REGULATION_OF_CYTOKINE_PRODUCTION_INVOLVED_IN_IMMUNE_RESPONSE	0.0147866	GO_NEGATIVE_REGULATION_OF_CYTOKINE_PRODUCTION_INVOLVED_IN_IMMUNE_RESPONSE	BP	1
	GO_FIBRINOLYSIS	0.0147866	GO_FIBRINOLYSIS	BP	1
	GO_NEGATIVE_REGULATION_OF_RESPONSE_TO_EXTERNAL_STIMULUS	0.0149613	GO_NEGATIVE_REGULATION_OF_RESPONSE_TO_EXTERNAL_STIMULUS	BP	1
	GO_REGULATION_OF_BINDING	0.0161255	GO_REGULATION_OF_BINDING	BP	1
	GO_HISTONE_MONOUBIQUITINATION	0.0161828	GO_HISTONE_MONOUBIQUITINATION	BP	1
	GO_MEMBRANE_MICRODOMAIN	0.016558	GO_MEMBRANE_MICRODOMAIN	CC	1
	GO_EPHRIN_RECEPTOR_BINDING	0.01688	GO_EPHRIN_RECEPTOR_BINDING	MF	1
	GO_IONOTROPIC_GLUTAMATE_RECEPTOR_SIGNALING_PATHWAY	0.01688	GO_IONOTROPIC_GLUTAMATE_RECEPTOR_SIGNALING_PATHWAY	BP	1
	GO_POSITIVE_REGULATION_OF_PROTEIN_TARGETING_TO_MEMBRANE	0.01688	GO_POSITIVE_REGULATION_OF_PROTEIN_TARGETING_TO_MEMBRANE	BP	1
	GO_NEGATIVE_REGULATION_OF_CATALYTIC_ACTIVITY	0.0169246	GO_NEGATIVE_REGULATION_OF_CATALYTIC_ACTIVITY	BP	1
	GO_CELL_MOTILITY	0.0174108	GO_CELL_MOTILITY	BP	1
	GO_INTRINSIC_COMPONENT_OF_EXTERNAL_SIDE_OF_PLASMA_MEMBRANE	0.0175768	GO_INTRINSIC_COMPONENT_OF_EXTERNAL_SIDE_OF_PLASMA_MEMBRANE	CC	1
	GO_BLOOD_COAGULATION_FIBRIN_CLOT_FORMATION	0.0175768	GO_BLOOD_COAGULATION_FIBRIN_CLOT_FORMATION	BP	1
	GO_REGULATION_OF_PROTEIN_TARGETING	0.0178845	GO_REGULATION_OF_PROTEIN_TARGETING	BP	1
	GO_NAD_ADP_RIBOSYLTRANSFERASE_ACTIVITY	0.018273	GO_NAD_ADP_RIBOSYLTRANSFERASE_ACTIVITY	MF	1
	GO_REGULATION_OF_VIRAL_ENTRY_INTO_HOST_CELL	0.018273	GO_REGULATION_OF_VIRAL_ENTRY_INTO_HOST_CELL	BP	1
	GO_REGULATION_OF_ACTIN_FILAMENT_BASED_PROCESS	0.0187926	GO_REGULATION_OF_ACTIN_FILAMENT_BASED_PROCESS	BP	1
	GO_HEMOSTASIS	0.0189075	GO_HEMOSTASIS	BP	1
	GO_INTRINSIC_COMPONENT_OF_PLASMA_MEMBRANE	0.0191687	GO_INTRINSIC_COMPONENT_OF_PLASMA_MEMBRANE	CC	1
	GO_CADHERIN_BINDING	0.0196639	GO_CADHERIN_BINDING	MF	1
	GO_NEGATIVE_REGULATION_OF_PRODUCTION_OF_MOLECULAR_MEDIATOR_OF_IMMUNE_RESPONSE	0.0196639	GO_NEGATIVE_REGULATION_OF_PRODUCTION_OF_MOLECULAR_MEDIATOR_OF_IMMUNE_RESPONSE	BP	1
	GO_NEGATIVE_REGULATION_OF_CYTOKINE_BIOSYNTHETIC_PROCESS	0.0196639	GO_NEGATIVE_REGULATION_OF_CYTOKINE_BIOSYNTHETIC_PROCESS	BP	1
	GO_PHOSPHATIDYLSERINE_METABOLIC_PROCESS	0.0196639	GO_PHOSPHATIDYLSERINE_METABOLIC_PROCESS	BP	1
	GO_REGULATION_OF_INTRACELLULAR_SIGNAL_TRANSDUCTION	0.0201138	GO_REGULATION_OF_INTRACELLULAR_SIGNAL_TRANSDUCTION	BP	1
	GO_NEGATIVE_REGULATION_OF_RESPONSE_TO_BIOTIC_STIMULUS	0.0203586	GO_NEGATIVE_REGULATION_OF_RESPONSE_TO_BIOTIC_STIMULUS	BP	1
	GO_PROTEIN_IMPORT_INTO_NUCLEUS_TRANSLOCATION	0.0203586	GO_PROTEIN_IMPORT_INTO_NUCLEUS_TRANSLOCATION	BP	1
	GO_T_CELL_DIFFERENTIATION_INVOLVED_IN_IMMUNE_RESPONSE	0.0203586	GO_T_CELL_DIFFERENTIATION_INVOLVED_IN_IMMUNE_RESPONSE	BP	1
	GO_MAINTENANCE_OF_PROTEIN_LOCALIZATION_IN_ORGANELLE	0.0203586	GO_MAINTENANCE_OF_PROTEIN_LOCALIZATION_IN_ORGANELLE	BP	1
	GO_CEREBRAL_CORTEX_RADIALLY_ORIENTED_CELL_MIGRATION	0.0203586	GO_CEREBRAL_CORTEX_RADIALLY_ORIENTED_CELL_MIGRATION	BP	1
	GO_POSITIVE_REGULATION_OF_INTERLEUKIN_10_PRODUCTION	0.0203586	GO_POSITIVE_REGULATION_OF_INTERLEUKIN_10_PRODUCTION	BP	1
	GO_EPIDERMAL_GROWTH_FACTOR_RECEPTOR_BINDING	0.0210527	GO_EPIDERMAL_GROWTH_FACTOR_RECEPTOR_BINDING	MF	1
	GO_INTRINSIC_APOPTOTIC_SIGNALING_PATHWAY_IN_RESPONSE_TO_DNA_DAMAGE_BY_P53_CLASS_MEDIATOR	0.0210527	GO_INTRINSIC_APOPTOTIC_SIGNALING_PATHWAY_IN_RESPONSE_TO_DNA_DAMAGE_BY_P53_CLASS_MEDIATOR	BP	1
	GO_POSITIVE_REGULATION_OF_VIRAL_GENOME_REPLICATION	0.0210527	GO_POSITIVE_REGULATION_OF_VIRAL_GENOME_REPLICATION	BP	1
	GO_REGULATION_OF_PROTEIN_TARGETING_TO_MEMBRANE	0.0210527	GO_REGULATION_OF_PROTEIN_TARGETING_TO_MEMBRANE	BP	1
	GO_REGULATION_OF_DENDRITIC_SPINE_MORPHOGENESIS	0.0210527	GO_REGULATION_OF_DENDRITIC_SPINE_MORPHOGENESIS	BP	1
	GO_L_ALPHA_AMINO_ACID_TRANSMEMBRANE_TRANSPORT	0.0217463	GO_L_ALPHA_AMINO_ACID_TRANSMEMBRANE_TRANSPORT	BP	1
	GO_POSITIVE_REGULATION_OF_RESPONSE_TO_CYTOKINE_STIMULUS	0.0217463	GO_POSITIVE_REGULATION_OF_RESPONSE_TO_CYTOKINE_STIMULUS	BP	1
	GO_LYMPHOCYTE_ACTIVATION	0.02261	GO_LYMPHOCYTE_ACTIVATION	BP	1
	GO_REGULATION_OF_RESPONSE_TO_EXTERNAL_STIMULUS	0.0230032	GO_REGULATION_OF_RESPONSE_TO_EXTERNAL_STIMULUS	BP	1
	GO_NEURON_RECOGNITION	0.023132	GO_NEURON_RECOGNITION	BP	1
	GO_CYCLIN_DEPENDENT_PROTEIN_KINASE_ACTIVITY	0.0238241	GO_CYCLIN_DEPENDENT_PROTEIN_KINASE_ACTIVITY	MF	1
	GO_CD4_POSITIVE_ALPHA_BETA_T_CELL_ACTIVATION	0.0238241	GO_CD4_POSITIVE_ALPHA_BETA_T_CELL_ACTIVATION	BP	1
	GO_HISTONE_UBIQUITINATION	0.0238241	GO_HISTONE_UBIQUITINATION	BP	1
	GO_REGULATION_OF_TRANSFERASE_ACTIVITY	0.0240275	GO_REGULATION_OF_TRANSFERASE_ACTIVITY	BP	1
	GO_ENZYME_REGULATOR_ACTIVITY	0.024483	GO_ENZYME_REGULATOR_ACTIVITY	MF	1
	GO_ALDITOL_PHOSPHATE_METABOLIC_PROCESS	0.0245156	GO_ALDITOL_PHOSPHATE_METABOLIC_PROCESS	BP	1
	GO_B_CELL_ACTIVATION_INVOLVED_IN_IMMUNE_RESPONSE	0.0245156	GO_B_CELL_ACTIVATION_INVOLVED_IN_IMMUNE_RESPONSE	BP	1
	GO_MULTIVESICULAR_BODY	0.0252067	GO_MULTIVESICULAR_BODY	CC	1
	GO_POSITIVE_REGULATION_OF_DEFENSE_RESPONSE	0.0256602	GO_POSITIVE_REGULATION_OF_DEFENSE_RESPONSE	BP	1
	GO_NEGATIVE_REGULATION_OF_INNATE_IMMUNE_RESPONSE	0.0258972	GO_NEGATIVE_REGULATION_OF_INNATE_IMMUNE_RESPONSE	BP	1
	GO_REGULATION_OF_MEMBRANE_LIPID_DISTRIBUTION	0.0258972	GO_REGULATION_OF_MEMBRANE_LIPID_DISTRIBUTION	BP	1
	GO_REGULATION_OF_MAST_CELL_ACTIVATION	0.0258972	GO_REGULATION_OF_MAST_CELL_ACTIVATION	BP	1
	GO_GLIAL_CELL_MIGRATION	0.0258972	GO_GLIAL_CELL_MIGRATION	BP	1
	GO_CELLULAR_RESPONSE_TO_DSRNA	0.0258972	GO_CELLULAR_RESPONSE_TO_DSRNA	BP	1
	GO_NEGATIVE_REGULATION_OF_AXON_EXTENSION	0.0265872	GO_NEGATIVE_REGULATION_OF_AXON_EXTENSION	BP	1
	GO_HUMORAL_IMMUNE_RESPONSE_MEDIATED_BY_CIRCULATING_IMMUNOGLOBULIN	0.0265872	GO_HUMORAL_IMMUNE_RESPONSE_MEDIATED_BY_CIRCULATING_IMMUNOGLOBULIN	BP	1
	GO_ENZYME_INHIBITOR_ACTIVITY	0.0267113	GO_ENZYME_INHIBITOR_ACTIVITY	MF	1
	GO_REGULATION_OF_INTRACELLULAR_PROTEIN_TRANSPORT	0.0268439	GO_REGULATION_OF_INTRACELLULAR_PROTEIN_TRANSPORT	BP	1
	GO_CELL_DEATH	0.0271726	GO_CELL_DEATH	BP	1
	GO_NEGATIVE_REGULATION_OF_TYPE_I_INTERFERON_PRODUCTION	0.0272766	GO_NEGATIVE_REGULATION_OF_TYPE_I_INTERFERON_PRODUCTION	BP	1
	GO_ANATOMICAL_STRUCTURE_MATURATION	0.0272766	GO_ANATOMICAL_STRUCTURE_MATURATION	BP	1
	GO_REGULATION_OF_TYPE_I_INTERFERON_MEDIATED_SIGNALING_PATHWAY	0.0272766	GO_REGULATION_OF_TYPE_I_INTERFERON_MEDIATED_SIGNALING_PATHWAY	BP	1
	GO_SPLEEN_DEVELOPMENT	0.0272766	GO_SPLEEN_DEVELOPMENT	BP	1
	GO_GUANYL_NUCLEOTIDE_BINDING	0.0275107	GO_GUANYL_NUCLEOTIDE_BINDING	MF	1
	GO_RIBONUCLEOTIDE_BINDING	0.0279124	GO_RIBONUCLEOTIDE_BINDING	MF	1
	GO_ANCHORED_COMPONENT_OF_PLASMA_MEMBRANE	0.0279656	GO_ANCHORED_COMPONENT_OF_PLASMA_MEMBRANE	CC	1
	GO_POSITIVE_REGULATION_OF_ATPASE_ACTIVITY	0.0279656	GO_POSITIVE_REGULATION_OF_ATPASE_ACTIVITY	BP	1
	GO_POSITIVE_REGULATION_OF_TRANSCRIPTION_FROM_RNA_POLYMERASE_II_PROMOTER	0.028219	GO_POSITIVE_REGULATION_OF_TRANSCRIPTION_FROM_RNA_POLYMERASE_II_PROMOTER	BP	1
	GO_GLUTAMATE_RECEPTOR_SIGNALING_PATHWAY	0.028654	GO_GLUTAMATE_RECEPTOR_SIGNALING_PATHWAY	BP	1
	GO_REGULATION_OF_CELL_GROWTH	0.0290004	GO_REGULATION_OF_CELL_GROWTH	BP	1
	GO_NEGATIVE_REGULATION_OF_HYDROLASE_ACTIVITY	0.0292746	GO_NEGATIVE_REGULATION_OF_HYDROLASE_ACTIVITY	BP	1
	GO_NEGATIVE_REGULATION_OF_RESPONSE_TO_CYTOKINE_STIMULUS	0.0293419	GO_NEGATIVE_REGULATION_OF_RESPONSE_TO_CYTOKINE_STIMULUS	BP	1
	GO_NEGATIVE_REGULATION_OF_TUMOR_NECROSIS_FACTOR_SUPERFAMILY_CYTOKINE_PRODUCTION	0.0293419	GO_NEGATIVE_REGULATION_OF_TUMOR_NECROSIS_FACTOR_SUPERFAMILY_CYTOKINE_PRODUCTION	BP	1
	GO_BIOLOGICAL_ADHESION	0.0298632	GO_BIOLOGICAL_ADHESION	BP	1
	GO_PEPTIDYL_THREONINE_MODIFICATION	0.0300294	GO_PEPTIDYL_THREONINE_MODIFICATION	BP	1
	GO_CEREBRAL_CORTEX_CELL_MIGRATION	0.0300294	GO_CEREBRAL_CORTEX_CELL_MIGRATION	BP	1
	GO_ACUTE_PHASE_RESPONSE	0.0300294	GO_ACUTE_PHASE_RESPONSE	BP	1
	GO_INTERCELLULAR_BRIDGE	0.0307162	GO_INTERCELLULAR_BRIDGE	CC	1
	GO_REGULATION_OF_INTERLEUKIN_10_PRODUCTION	0.0307162	GO_REGULATION_OF_INTERLEUKIN_10_PRODUCTION	BP	1
	GO_RESPONSE_TO_EXOGENOUS_DSRNA	0.0307162	GO_RESPONSE_TO_EXOGENOUS_DSRNA	BP	1
	GO_NEGATIVE_REGULATION_OF_STAT_CASCADE	0.0307162	GO_NEGATIVE_REGULATION_OF_STAT_CASCADE	BP	1
	GO_ALPHA_BETA_T_CELL_DIFFERENTIATION	0.0314026	GO_ALPHA_BETA_T_CELL_DIFFERENTIATION	BP	1
	GO_PHOSPHOLIPID_TRANSPORTER_ACTIVITY	0.0320885	GO_PHOSPHOLIPID_TRANSPORTER_ACTIVITY	MF	1
	GO_NEGATIVE_REGULATION_OF_LEUKOCYTE_MEDIATED_IMMUNITY	0.0320885	GO_NEGATIVE_REGULATION_OF_LEUKOCYTE_MEDIATED_IMMUNITY	BP	1
	GO_POSITIVE_REGULATION_OF_NEURON_APOPTOTIC_PROCESS	0.0320885	GO_POSITIVE_REGULATION_OF_NEURON_APOPTOTIC_PROCESS	BP	1
	GO_LEUKOCYTE_ACTIVATION	0.0322142	GO_LEUKOCYTE_ACTIVATION	BP	1
	GO_ANTIMICROBIAL_HUMORAL_RESPONSE	0.0327738	GO_ANTIMICROBIAL_HUMORAL_RESPONSE	BP	1
	GO_REGULATION_OF_NF_KAPPAB_IMPORT_INTO_NUCLEUS	0.0327738	GO_REGULATION_OF_NF_KAPPAB_IMPORT_INTO_NUCLEUS	BP	1
	GO_NEGATIVE_REGULATION_OF_COAGULATION	0.0334587	GO_NEGATIVE_REGULATION_OF_COAGULATION	BP	1
	GO_REGULATION_OF_IMMUNE_EFFECTOR_PROCESS	0.0335073	GO_REGULATION_OF_IMMUNE_EFFECTOR_PROCESS	BP	1
	GO_NEGATIVE_REGULATION_OF_PROTEIN_METABOLIC_PROCESS	0.0338336	GO_NEGATIVE_REGULATION_OF_PROTEIN_METABOLIC_PROCESS	BP	1
	GO_RESPONSE_TO_AMMONIUM_ION	0.034143	GO_RESPONSE_TO_AMMONIUM_ION	BP	1
	GO_CELLULAR_MODIFIED_AMINO_ACID_BIOSYNTHETIC_PROCESS	0.034143	GO_CELLULAR_MODIFIED_AMINO_ACID_BIOSYNTHETIC_PROCESS	BP	1
	GO_PROTEIN_MONOUBIQUITINATION	0.0348268	GO_PROTEIN_MONOUBIQUITINATION	BP	1
	GO_LOCOMOTION	0.0357141	GO_LOCOMOTION	BP	1
	GO_PROTEIN_SERINE_THREONINE_KINASE_ACTIVITY	0.0360027	GO_PROTEIN_SERINE_THREONINE_KINASE_ACTIVITY	MF	1
	GO_RNA_POLYMERASE_II_CORE_PROMOTER_SEQUENCE_SPECIFIC_DNA_BINDING	0.0368751	GO_RNA_POLYMERASE_II_CORE_PROMOTER_SEQUENCE_SPECIFIC_DNA_BINDING	MF	1
	GO_TRANSFERASE_ACTIVITY_TRANSFERRING_PENTOSYL_GROUPS	0.0368751	GO_TRANSFERASE_ACTIVITY_TRANSFERRING_PENTOSYL_GROUPS	MF	1
	GO_ALPHA_BETA_T_CELL_ACTIVATION	0.0368751	GO_ALPHA_BETA_T_CELL_ACTIVATION	BP	1
	GO_INTRINSIC_APOPTOTIC_SIGNALING_PATHWAY_BY_P53_CLASS_MEDIATOR	0.0368751	GO_INTRINSIC_APOPTOTIC_SIGNALING_PATHWAY_BY_P53_CLASS_MEDIATOR	BP	1
	GO_L_AMINO_ACID_TRANSMEMBRANE_TRANSPORTER_ACTIVITY	0.0375569	GO_L_AMINO_ACID_TRANSMEMBRANE_TRANSPORTER_ACTIVITY	MF	1
	GO_NEUROMUSCULAR_JUNCTION	0.0375569	GO_NEUROMUSCULAR_JUNCTION	CC	1
	GO_MEMBRANE_REGION	0.0378903	GO_MEMBRANE_REGION	CC	1
	GO_REGULATION_OF_CYTOKINE_PRODUCTION_INVOLVED_IN_IMMUNE_RESPONSE	0.0382381	GO_REGULATION_OF_CYTOKINE_PRODUCTION_INVOLVED_IN_IMMUNE_RESPONSE	BP	1
	GO_SINGLE_ORGANISM_CELL_ADHESION	0.0385655	GO_SINGLE_ORGANISM_CELL_ADHESION	BP	1
	GO_REGULATION_OF_DENDRITIC_SPINE_DEVELOPMENT	0.0389189	GO_REGULATION_OF_DENDRITIC_SPINE_DEVELOPMENT	BP	1
	GO_WOUND_HEALING	0.0399489	GO_WOUND_HEALING	BP	1
	GO_DNA_REPAIR	0.0401038	GO_DNA_REPAIR	BP	1
	GO_L_AMINO_ACID_TRANSPORT	0.0402788	GO_L_AMINO_ACID_TRANSPORT	BP	1
	GO_NEGATIVE_REGULATION_OF_WOUND_HEALING	0.0402788	GO_NEGATIVE_REGULATION_OF_WOUND_HEALING	BP	1
	GO_POSITIVE_REGULATION_OF_CYTOKINE_BIOSYNTHETIC_PROCESS	0.0402788	GO_POSITIVE_REGULATION_OF_CYTOKINE_BIOSYNTHETIC_PROCESS	BP	1
	GO_REGULATION_OF_ATPASE_ACTIVITY	0.040958	GO_REGULATION_OF_ATPASE_ACTIVITY	BP	1
	GO_KINASE_ACTIVATOR_ACTIVITY	0.0416367	GO_KINASE_ACTIVATOR_ACTIVITY	MF	1
	GO_T_CELL_ACTIVATION_INVOLVED_IN_IMMUNE_RESPONSE	0.0416367	GO_T_CELL_ACTIVATION_INVOLVED_IN_IMMUNE_RESPONSE	BP	1
	GO_POSITIVE_REGULATION_OF_OSTEOBLAST_DIFFERENTIATION	0.0416367	GO_POSITIVE_REGULATION_OF_OSTEOBLAST_DIFFERENTIATION	BP	1
	GO_REGULATION_OF_INTERLEUKIN_8_PRODUCTION	0.0423149	GO_REGULATION_OF_INTERLEUKIN_8_PRODUCTION	BP	1
	GO_FOREBRAIN_CELL_MIGRATION	0.0429926	GO_FOREBRAIN_CELL_MIGRATION	BP	1
	GO_NEURAL_NUCLEUS_DEVELOPMENT	0.0436698	GO_NEURAL_NUCLEUS_DEVELOPMENT	BP	1
	GO_POSITIVE_REGULATION_OF_INTERFERON_GAMMA_PRODUCTION	0.0443464	GO_POSITIVE_REGULATION_OF_INTERFERON_GAMMA_PRODUCTION	BP	1
	GO_NEGATIVE_REGULATION_OF_AXONOGENESIS	0.0443464	GO_NEGATIVE_REGULATION_OF_AXONOGENESIS	BP	1
	GO_REGULATION_OF_CYTOSKELETON_ORGANIZATION	0.0445278	GO_REGULATION_OF_CYTOSKELETON_ORGANIZATION	BP	1
	GO_NEGATIVE_REGULATION_OF_NF_KAPPAB_TRANSCRIPTION_FACTOR_ACTIVITY	0.0450226	GO_NEGATIVE_REGULATION_OF_NF_KAPPAB_TRANSCRIPTION_FACTOR_ACTIVITY	BP	1
	GO_POSITIVE_REGULATION_OF_NEURON_DEATH	0.0456983	GO_POSITIVE_REGULATION_OF_NEURON_DEATH	BP	1
	GO_CELLULAR_RESPONSE_TO_NITROGEN_COMPOUND	0.0458226	GO_CELLULAR_RESPONSE_TO_NITROGEN_COMPOUND	BP	1
	GO_REGULATION_OF_BODY_FLUID_LEVELS	0.0459854	GO_REGULATION_OF_BODY_FLUID_LEVELS	BP	1
	GO_AMINO_ACID_TRANSMEMBRANE_TRANSPORT	0.0463734	GO_AMINO_ACID_TRANSMEMBRANE_TRANSPORT	BP	1
	GO_MULTI_ORGANISM_LOCALIZATION	0.0463734	GO_MULTI_ORGANISM_LOCALIZATION	BP	1
	GO_B_CELL_MEDIATED_IMMUNITY	0.0470481	GO_B_CELL_MEDIATED_IMMUNITY	BP	1
	GO_PROTEIN_ACTIVATION_CASCADE	0.0483958	GO_PROTEIN_ACTIVATION_CASCADE	BP	1
	GO_I_KAPPAB_KINASE_NF_KAPPAB_SIGNALING	0.0483958	GO_I_KAPPAB_KINASE_NF_KAPPAB_SIGNALING	BP	1
	GO_INTRINSIC_APOPTOTIC_SIGNALING_PATHWAY_IN_RESPONSE_TO_DNA_DAMAGE	0.0490689	GO_INTRINSIC_APOPTOTIC_SIGNALING_PATHWAY_IN_RESPONSE_TO_DNA_DAMAGE	BP	1
	GO_RESPONSE_TO_DSRNA	0.0490689	GO_RESPONSE_TO_DSRNA	BP	1
	GO_POSITIVE_REGULATION_OF_IMMUNE_RESPONSE	0.0492842	GO_POSITIVE_REGULATION_OF_IMMUNE_RESPONSE	BP	1
	GO_REGULATION_OF_CELLULAR_LOCALIZATION	0.0493396	GO_REGULATION_OF_CELLULAR_LOCALIZATION	BP	1
	GO_ANTIPORTER_ACTIVITY	0.0497416	GO_ANTIPORTER_ACTIVITY	MF	1
	GO_MOVEMENT_OF_CELL_OR_SUBCELLULAR_COMPONENT	0.0498985	GO_MOVEMENT_OF_CELL_OR_SUBCELLULAR_COMPONENT	BP	1
	GO_REGULATION_OF_DENDRITE_MORPHOGENESIS	0.0504137	GO_REGULATION_OF_DENDRITE_MORPHOGENESIS	BP	1
	GO_HIPPOCAMPUS_DEVELOPMENT	0.0504137	GO_HIPPOCAMPUS_DEVELOPMENT	BP	1
	GO_ACUTE_INFLAMMATORY_RESPONSE	0.0504137	GO_ACUTE_INFLAMMATORY_RESPONSE	BP	1
	GO_REGULATION_OF_CELLULAR_PROTEIN_LOCALIZATION	0.0528339	GO_REGULATION_OF_CELLULAR_PROTEIN_LOCALIZATION	BP	1
	GO_REGULATION_OF_HYDROLASE_ACTIVITY	0.0541834	GO_REGULATION_OF_HYDROLASE_ACTIVITY	BP	1
	GO_AMINO_ACID_TRANSMEMBRANE_TRANSPORTER_ACTIVITY	0.0544359	GO_AMINO_ACID_TRANSMEMBRANE_TRANSPORTER_ACTIVITY	MF	1
	GO_NEGATIVE_REGULATION_OF_PROTEIN_BINDING	0.0544359	GO_NEGATIVE_REGULATION_OF_PROTEIN_BINDING	BP	1
	GO_RESPONSE_TO_WOUNDING	0.055074	GO_RESPONSE_TO_WOUNDING	BP	1
	GO_MOLECULAR_FUNCTION_REGULATOR	0.0566341	GO_MOLECULAR_FUNCTION_REGULATOR	MF	1
	GO_NEGATIVE_REGULATION_OF_DEVELOPMENTAL_GROWTH	0.0571073	GO_NEGATIVE_REGULATION_OF_DEVELOPMENTAL_GROWTH	BP	1
	GO_POSITIVE_REGULATION_OF_CELL_CYCLE_ARREST	0.0577739	GO_POSITIVE_REGULATION_OF_CELL_CYCLE_ARREST	BP	1
	GO_POSITIVE_REGULATION_OF_OSSIFICATION	0.0577739	GO_POSITIVE_REGULATION_OF_OSSIFICATION	BP	1
	GO_EPHRIN_RECEPTOR_SIGNALING_PATHWAY	0.05844	GO_EPHRIN_RECEPTOR_SIGNALING_PATHWAY	BP	1
	GO_IMMUNE_SYSTEM_DEVELOPMENT	0.0592921	GO_IMMUNE_SYSTEM_DEVELOPMENT	BP	1
	GO_KINASE_INHIBITOR_ACTIVITY	0.0604353	GO_KINASE_INHIBITOR_ACTIVITY	MF	1
	GO_REGULATION_OF_COAGULATION	0.0604353	GO_REGULATION_OF_COAGULATION	BP	1
	GO_B_CELL_DIFFERENTIATION	0.0604353	GO_B_CELL_DIFFERENTIATION	BP	1
	GO_POSITIVE_REGULATION_OF_VIRAL_PROCESS	0.0624262	GO_POSITIVE_REGULATION_OF_VIRAL_PROCESS	BP	1
	GO_REGULATION_OF_DNA_BINDING	0.0630888	GO_REGULATION_OF_DNA_BINDING	BP	1
	GO_ESTABLISHMENT_OF_PROTEIN_LOCALIZATION	0.0632343	GO_ESTABLISHMENT_OF_PROTEIN_LOCALIZATION	BP	1
	GO_CELL_CELL_ADHESION	0.0632492	GO_CELL_CELL_ADHESION	BP	1
	GO_REGULATION_OF_INTERFERON_GAMMA_PRODUCTION	0.0637509	GO_REGULATION_OF_INTERFERON_GAMMA_PRODUCTION	BP	1
	GO_REGULATION_OF_TRANSCRIPTION_FACTOR_IMPORT_INTO_NUCLEUS	0.0637509	GO_REGULATION_OF_TRANSCRIPTION_FACTOR_IMPORT_INTO_NUCLEUS	BP	1
	GO_REGULATION_OF_CYTOKINE_BIOSYNTHETIC_PROCESS	0.0644125	GO_REGULATION_OF_CYTOKINE_BIOSYNTHETIC_PROCESS	BP	1
	GO_MAINTENANCE_OF_LOCATION_IN_CELL	0.0650737	GO_MAINTENANCE_OF_LOCATION_IN_CELL	BP	1
	GO_SIGNAL_TRANSDUCTION_IN_RESPONSE_TO_DNA_DAMAGE	0.0650737	GO_SIGNAL_TRANSDUCTION_IN_RESPONSE_TO_DNA_DAMAGE	BP	1
	GO_REGULATION_OF_CYCLIN_DEPENDENT_PROTEIN_KINASE_ACTIVITY	0.0650737	GO_REGULATION_OF_CYCLIN_DEPENDENT_PROTEIN_KINASE_ACTIVITY	BP	1
	GO_HEMATOPOIETIC_PROGENITOR_CELL_DIFFERENTIATION	0.0663945	GO_HEMATOPOIETIC_PROGENITOR_CELL_DIFFERENTIATION	BP	1
	GO_LYMPHOCYTE_ACTIVATION_INVOLVED_IN_IMMUNE_RESPONSE	0.0663945	GO_LYMPHOCYTE_ACTIVATION_INVOLVED_IN_IMMUNE_RESPONSE	BP	1
	GO_REGULATION_OF_PRODUCTION_OF_MOLECULAR_MEDIATOR_OF_IMMUNE_RESPONSE	0.0670541	GO_REGULATION_OF_PRODUCTION_OF_MOLECULAR_MEDIATOR_OF_IMMUNE_RESPONSE	BP	1
	GO_REGULATION_OF_GROWTH	0.0676603	GO_REGULATION_OF_GROWTH	BP	1
	GO_METENCEPHALON_DEVELOPMENT	0.0677133	GO_METENCEPHALON_DEVELOPMENT	BP	1
	GO_REGULATION_OF_TUMOR_NECROSIS_FACTOR_SUPERFAMILY_CYTOKINE_PRODUCTION	0.0677133	GO_REGULATION_OF_TUMOR_NECROSIS_FACTOR_SUPERFAMILY_CYTOKINE_PRODUCTION	BP	1
	GO_PROTEIN_KINASE_ACTIVITY	0.0682183	GO_PROTEIN_KINASE_ACTIVITY	MF	1
	GO_REGULATION_OF_EXTENT_OF_CELL_GROWTH	0.068372	GO_REGULATION_OF_EXTENT_OF_CELL_GROWTH	BP	1
	GO_LIMBIC_SYSTEM_DEVELOPMENT	0.068372	GO_LIMBIC_SYSTEM_DEVELOPMENT	BP	1
	GO_CORE_PROMOTER_SEQUENCE_SPECIFIC_DNA_BINDING	0.0690301	GO_CORE_PROMOTER_SEQUENCE_SPECIFIC_DNA_BINDING	MF	1
	GO_NEGATIVE_REGULATION_OF_GENE_EXPRESSION	0.0700451	GO_NEGATIVE_REGULATION_OF_GENE_EXPRESSION	BP	1
	GO_ORGANIC_ACID_TRANSMEMBRANE_TRANSPORT	0.070345	GO_ORGANIC_ACID_TRANSMEMBRANE_TRANSPORT	BP	1
	GO_CEREBRAL_CORTEX_DEVELOPMENT	0.0716579	GO_CEREBRAL_CORTEX_DEVELOPMENT	BP	1
	GO_NEGATIVE_REGULATION_OF_NITROGEN_COMPOUND_METABOLIC_PROCESS	0.0722349	GO_NEGATIVE_REGULATION_OF_NITROGEN_COMPOUND_METABOLIC_PROCESS	BP	1
	GO_LIPID_TRANSPORTER_ACTIVITY	0.0723136	GO_LIPID_TRANSPORTER_ACTIVITY	MF	1
	GO_REGULATION_OF_CELL_CYCLE_ARREST	0.0723136	GO_REGULATION_OF_CELL_CYCLE_ARREST	BP	1
	GO_NEURON_MIGRATION	0.0736236	GO_NEURON_MIGRATION	BP	1
	GO_REGULATION_OF_TYPE_I_INTERFERON_PRODUCTION	0.0736236	GO_REGULATION_OF_TYPE_I_INTERFERON_PRODUCTION	BP	1
	GO_POSITIVE_REGULATION_OF_CELLULAR_AMIDE_METABOLIC_PROCESS	0.0742778	GO_POSITIVE_REGULATION_OF_CELLULAR_AMIDE_METABOLIC_PROCESS	BP	1
	GO_CELL_PROLIFERATION	0.0746429	GO_CELL_PROLIFERATION	BP	1
	GO_REGULATION_OF_OSTEOBLAST_DIFFERENTIATION	0.0755849	GO_REGULATION_OF_OSTEOBLAST_DIFFERENTIATION	BP	1
	GO_CELLULAR_RESPONSE_TO_STRESS	0.0776059	GO_CELLULAR_RESPONSE_TO_STRESS	BP	1
	GO_SH3_DOMAIN_BINDING	0.0781931	GO_SH3_DOMAIN_BINDING	MF	1
	GO_LYMPHOCYTE_MEDIATED_IMMUNITY	0.0781931	GO_LYMPHOCYTE_MEDIATED_IMMUNITY	BP	1
	GO_NEGATIVE_REGULATION_OF_CELL_MORPHOGENESIS_INVOLVED_IN_DIFFERENTIATION	0.0781931	GO_NEGATIVE_REGULATION_OF_CELL_MORPHOGENESIS_INVOLVED_IN_DIFFERENTIATION	BP	1
	GO_REGULATION_OF_DENDRITE_DEVELOPMENT	0.0807935	GO_REGULATION_OF_DENDRITE_DEVELOPMENT	BP	1
	GO_CALCIUM_ION_BINDING	0.0810453	GO_CALCIUM_ION_BINDING	MF	1
	GO_NEURON_SPINE	0.0820908	GO_NEURON_SPINE	CC	1
	GO_ADAPTIVE_IMMUNE_RESPONSE_BASED_ON_SOMATIC_RECOMBINATION_OF_IMMUNE_RECEPTORS_BUILT_FROM_IMMUNOGLOBULIN_SUPERFAMILY_DOMAINS	0.0833861	GO_ADAPTIVE_IMMUNE_RESPONSE_BASED_ON_SOMATIC_RECOMBINATION_OF_IMMUNE_RECEPTORS_BUILT_FROM_IMMUNOGLOBULIN_SUPERFAMILY_DOMAINS	BP	1
	GO_AMINO_ACID_TRANSPORT	0.0833861	GO_AMINO_ACID_TRANSPORT	BP	1
	GO_T_CELL_DIFFERENTIATION	0.0833861	GO_T_CELL_DIFFERENTIATION	BP	1
	GO_REGULATION_OF_WOUND_HEALING	0.0840331	GO_REGULATION_OF_WOUND_HEALING	BP	1
	GO_RESPONSE_TO_UV	0.0840331	GO_RESPONSE_TO_UV	BP	1
	GO_INTERACTION_WITH_HOST	0.0846795	GO_INTERACTION_WITH_HOST	BP	1
	GO_SIGNAL_TRANSDUCTION_BY_P53_CLASS_MEDIATOR	0.0846795	GO_SIGNAL_TRANSDUCTION_BY_P53_CLASS_MEDIATOR	BP	1
	GO_CELL_RECOGNITION	0.0846795	GO_CELL_RECOGNITION	BP	1
	GO_REGULATION_OF_PHOSPHORUS_METABOLIC_PROCESS	0.0851309	GO_REGULATION_OF_PHOSPHORUS_METABOLIC_PROCESS	BP	1
	GO_NUCLEAR_IMPORT	0.0853255	GO_NUCLEAR_IMPORT	BP	1
	GO_CELL_SURFACE	0.0863981	GO_CELL_SURFACE	CC	1
	GO_GROWTH_FACTOR_RECEPTOR_BINDING	0.086616	GO_GROWTH_FACTOR_RECEPTOR_BINDING	MF	1
	GO_NEGATIVE_REGULATION_OF_BINDING	0.0872606	GO_NEGATIVE_REGULATION_OF_BINDING	BP	1
	GO_DNA_METABOLIC_PROCESS	0.0884055	GO_DNA_METABOLIC_PROCESS	BP	1
	GO_PEPTIDE_RECEPTOR_ACTIVITY	0.0891913	GO_PEPTIDE_RECEPTOR_ACTIVITY	MF	1
	GO_NEGATIVE_REGULATION_OF_SEQUENCE_SPECIFIC_DNA_BINDING_TRANSCRIPTION_FACTOR_ACTIVITY	0.0891913	GO_NEGATIVE_REGULATION_OF_SEQUENCE_SPECIFIC_DNA_BINDING_TRANSCRIPTION_FACTOR_ACTIVITY	BP	1
	GO_REGULATION_OF_DEFENSE_RESPONSE_TO_VIRUS_BY_HOST	0.090476	GO_REGULATION_OF_DEFENSE_RESPONSE_TO_VIRUS_BY_HOST	BP	1
	GO_HINDBRAIN_DEVELOPMENT	0.0917589	GO_HINDBRAIN_DEVELOPMENT	BP	1
	GO_SIGNAL_TRANSDUCER_ACTIVITY	0.0918357	GO_SIGNAL_TRANSDUCER_ACTIVITY	MF	1
	GO_CELL_ACTIVATION_INVOLVED_IN_IMMUNE_RESPONSE	0.0923996	GO_CELL_ACTIVATION_INVOLVED_IN_IMMUNE_RESPONSE	BP	1
	GO_MAINTENANCE_OF_LOCATION	0.0923996	GO_MAINTENANCE_OF_LOCATION	BP	1
	GO_CELL_CELL_SIGNALING	0.0949146	GO_CELL_CELL_SIGNALING	BP	1
	GO_REGULATION_OF_CELLULAR_COMPONENT_MOVEMENT	0.0949146	GO_REGULATION_OF_CELLULAR_COMPONENT_MOVEMENT	BP	1
	GO_NEGATIVE_REGULATION_OF_INTRACELLULAR_TRANSPORT	0.0949576	GO_NEGATIVE_REGULATION_OF_INTRACELLULAR_TRANSPORT	BP	1
	GO_ORGANIC_ACID_TRANSMEMBRANE_TRANSPORTER_ACTIVITY	0.0955959	GO_ORGANIC_ACID_TRANSMEMBRANE_TRANSPORTER_ACTIVITY	MF	1
	GO_INTRACELLULAR_PROTEIN_TRANSPORT	0.0957371	GO_INTRACELLULAR_PROTEIN_TRANSPORT	BP	1
	GO_NEGATIVE_REGULATION_OF_CELL_PROJECTION_ORGANIZATION	0.0962337	GO_NEGATIVE_REGULATION_OF_CELL_PROJECTION_ORGANIZATION	BP	1
	GO_SITE_OF_POLARIZED_GROWTH	0.0987802	GO_SITE_OF_POLARIZED_GROWTH	CC	1
	GO_POSITIVE_REGULATION_OF_GENE_EXPRESSION	0.100113	GO_POSITIVE_REGULATION_OF_GENE_EXPRESSION	BP	1
	GO_INTRINSIC_APOPTOTIC_SIGNALING_PATHWAY	0.101319	GO_INTRINSIC_APOPTOTIC_SIGNALING_PATHWAY	BP	1
	GO_CORE_PROMOTER_BINDING	0.101953	GO_CORE_PROMOTER_BINDING	MF	1
	GO_PROTEIN_IMPORT	0.101953	GO_PROTEIN_IMPORT	BP	1
	GO_REGULATION_OF_LEUKOCYTE_MEDIATED_IMMUNITY	0.101953	GO_REGULATION_OF_LEUKOCYTE_MEDIATED_IMMUNITY	BP	1
	GO_PROTEIN_LOCALIZATION_TO_NUCLEUS	0.101953	GO_PROTEIN_LOCALIZATION_TO_NUCLEUS	BP	1
	GO_NEGATIVE_REGULATION_OF_RESPONSE_TO_WOUNDING	0.101953	GO_NEGATIVE_REGULATION_OF_RESPONSE_TO_WOUNDING	BP	1
	GO_PALLIUM_DEVELOPMENT	0.102586	GO_PALLIUM_DEVELOPMENT	BP	1
	GO_POSITIVE_REGULATION_OF_MULTI_ORGANISM_PROCESS	0.103851	GO_POSITIVE_REGULATION_OF_MULTI_ORGANISM_PROCESS	BP	1
	GO_REGULATION_OF_TRANSCRIPTION_FROM_RNA_POLYMERASE_II_PROMOTER	0.105054	GO_REGULATION_OF_TRANSCRIPTION_FROM_RNA_POLYMERASE_II_PROMOTER	BP	1
	GO_LEUKOCYTE_MEDIATED_IMMUNITY	0.105113	GO_LEUKOCYTE_MEDIATED_IMMUNITY	BP	1
	GO_PEPTIDYL_AMINO_ACID_MODIFICATION	0.105962	GO_PEPTIDYL_AMINO_ACID_MODIFICATION	BP	1
	GO_REGULATION_OF_SIGNAL_TRANSDUCTION_BY_P53_CLASS_MEDIATOR	0.106374	GO_REGULATION_OF_SIGNAL_TRANSDUCTION_BY_P53_CLASS_MEDIATOR	BP	1
	GO_PROTEIN_LOCALIZATION	0.106977	GO_PROTEIN_LOCALIZATION	BP	1
	GO_POSITIVE_REGULATION_OF_IMMUNE_SYSTEM_PROCESS	0.107021	GO_POSITIVE_REGULATION_OF_IMMUNE_SYSTEM_PROCESS	BP	1
	GO_REGULATION_OF_TRANSPORT	0.108137	GO_REGULATION_OF_TRANSPORT	BP	1
	GO_KINASE_ACTIVITY	0.108507	GO_KINASE_ACTIVITY	MF	1
	GO_POSITIVE_REGULATION_OF_BIOSYNTHETIC_PROCESS	0.109821	GO_POSITIVE_REGULATION_OF_BIOSYNTHETIC_PROCESS	BP	1
	GO_REGULATION_OF_AXONOGENESIS	0.1114	GO_REGULATION_OF_AXONOGENESIS	BP	1
	GO_REGULATION_OF_PROTEIN_BINDING	0.112026	GO_REGULATION_OF_PROTEIN_BINDING	BP	1
	GO_HISTONE_BINDING	0.112651	GO_HISTONE_BINDING	MF	1
	GO_RECEPTOR_SIGNALING_PROTEIN_ACTIVITY	0.112651	GO_RECEPTOR_SIGNALING_PROTEIN_ACTIVITY	MF	1
	GO_REGULATION_OF_RESPONSE_TO_EXTRACELLULAR_STIMULUS	0.112651	GO_REGULATION_OF_RESPONSE_TO_EXTRACELLULAR_STIMULUS	BP	1
	GO_REGULATION_OF_CELL_SIZE	0.113276	GO_REGULATION_OF_CELL_SIZE	BP	1
	GO_RESPONSE_TO_NITROGEN_COMPOUND	0.113424	GO_RESPONSE_TO_NITROGEN_COMPOUND	BP	1
	GO_BINDING_BRIDGING	0.113901	GO_BINDING_BRIDGING	MF	1
	GO_PEPTIDASE_INHIBITOR_ACTIVITY	0.114525	GO_PEPTIDASE_INHIBITOR_ACTIVITY	MF	1
	GO_GLIOGENESIS	0.115772	GO_GLIOGENESIS	BP	1
	GO_REGULATION_OF_OSSIFICATION	0.115772	GO_REGULATION_OF_OSSIFICATION	BP	1
	GO_ORGANIC_ANION_TRANSMEMBRANE_TRANSPORTER_ACTIVITY	0.117017	GO_ORGANIC_ANION_TRANSMEMBRANE_TRANSPORTER_ACTIVITY	MF	1
	GO_POSITIVE_REGULATION_OF_I_KAPPAB_KINASE_NF_KAPPAB_SIGNALING	0.117639	GO_POSITIVE_REGULATION_OF_I_KAPPAB_KINASE_NF_KAPPAB_SIGNALING	BP	1
	GO_CELL_ADHESION_MOLECULE_BINDING	0.118881	GO_CELL_ADHESION_MOLECULE_BINDING	MF	1
	GO_REGULATION_OF_PROTEIN_IMPORT	0.118881	GO_REGULATION_OF_PROTEIN_IMPORT	BP	1
	GO_POSITIVE_REGULATION_OF_RESPONSE_TO_STIMULUS	0.119174	GO_POSITIVE_REGULATION_OF_RESPONSE_TO_STIMULUS	BP	1
	GO_CELLULAR_COMPONENT_MORPHOGENESIS	0.121879	GO_CELLULAR_COMPONENT_MORPHOGENESIS	BP	1
	GO_NEGATIVE_REGULATION_OF_NEURON_DIFFERENTIATION	0.124449	GO_NEGATIVE_REGULATION_OF_NEURON_DIFFERENTIATION	BP	1
	GO_REGULATION_OF_DEFENSE_RESPONSE_TO_VIRUS	0.125065	GO_REGULATION_OF_DEFENSE_RESPONSE_TO_VIRUS	BP	1
	GO_REGULATION_OF_NEURON_APOPTOTIC_PROCESS	0.125681	GO_REGULATION_OF_NEURON_APOPTOTIC_PROCESS	BP	1
	GO_DEVELOPMENTAL_MATURATION	0.125681	GO_DEVELOPMENTAL_MATURATION	BP	1
	GO_PHOSPHATE_CONTAINING_COMPOUND_METABOLIC_PROCESS	0.126323	GO_PHOSPHATE_CONTAINING_COMPOUND_METABOLIC_PROCESS	BP	1
	GO_PLASMA_MEMBRANE_REGION	0.128032	GO_PLASMA_MEMBRANE_REGION	CC	1
	GO_EXCITATORY_SYNAPSE	0.129979	GO_EXCITATORY_SYNAPSE	CC	1
	GO_PROTEIN_PHOSPHORYLATION	0.130467	GO_PROTEIN_PHOSPHORYLATION	BP	1
	GO_MAGNESIUM_ION_BINDING	0.130591	GO_MAGNESIUM_ION_BINDING	MF	1
	GO_REGULATION_OF_PROTEIN_LOCALIZATION	0.130689	GO_REGULATION_OF_PROTEIN_LOCALIZATION	BP	1
	GO_PLASMA_MEMBRANE_ORGANIZATION	0.131814	GO_PLASMA_MEMBRANE_ORGANIZATION	BP	1
	GO_LATE_ENDOSOME	0.133035	GO_LATE_ENDOSOME	CC	1
	GO_ANATOMICAL_STRUCTURE_FORMATION_INVOLVED_IN_MORPHOGENESIS	0.13358	GO_ANATOMICAL_STRUCTURE_FORMATION_INVOLVED_IN_MORPHOGENESIS	BP	1
	GO_NEURON_PROJECTION_GUIDANCE	0.134255	GO_NEURON_PROJECTION_GUIDANCE	BP	1
	GO_PEPTIDASE_REGULATOR_ACTIVITY	0.13608	GO_PEPTIDASE_REGULATOR_ACTIVITY	MF	1
	GO_GLYCEROLIPID_BIOSYNTHETIC_PROCESS	0.13608	GO_GLYCEROLIPID_BIOSYNTHETIC_PROCESS	BP	1
	GO_LYMPHOCYTE_DIFFERENTIATION	0.136688	GO_LYMPHOCYTE_DIFFERENTIATION	BP	1
	GO_BASOLATERAL_PLASMA_MEMBRANE	0.137295	GO_BASOLATERAL_PLASMA_MEMBRANE	CC	1
	GO_CONTRACTILE_FIBER	0.137902	GO_CONTRACTILE_FIBER	CC	1
	GO_DEFENSE_RESPONSE_TO_BACTERIUM	0.138508	GO_DEFENSE_RESPONSE_TO_BACTERIUM	BP	1
	GO_EXTERNAL_SIDE_OF_PLASMA_MEMBRANE	0.139114	GO_EXTERNAL_SIDE_OF_PLASMA_MEMBRANE	CC	1
	GO_TRANSFERASE_ACTIVITY_TRANSFERRING_PHOSPHORUS_CONTAINING_GROUPS	0.139626	GO_TRANSFERASE_ACTIVITY_TRANSFERRING_PHOSPHORUS_CONTAINING_GROUPS	MF	1
	GO_CELLULAR_MODIFIED_AMINO_ACID_METABOLIC_PROCESS	0.139719	GO_CELLULAR_MODIFIED_AMINO_ACID_METABOLIC_PROCESS	BP	1
	GO_REGULATION_OF_PROTEIN_LOCALIZATION_TO_NUCLEUS	0.140324	GO_REGULATION_OF_PROTEIN_LOCALIZATION_TO_NUCLEUS	BP	1
	GO_REGULATION_OF_NUCLEOCYTOPLASMIC_TRANSPORT	0.141533	GO_REGULATION_OF_NUCLEOCYTOPLASMIC_TRANSPORT	BP	1
	GO_TRANSCRIPTIONAL_ACTIVATOR_ACTIVITY_RNA_POLYMERASE_II_CORE_PROMOTER_PROXIMAL_REGION_SEQUENCE_SPECIFIC_BINDING	0.147548	GO_TRANSCRIPTIONAL_ACTIVATOR_ACTIVITY_RNA_POLYMERASE_II_CORE_PROMOTER_PROXIMAL_REGION_SEQUENCE_SPECIFIC_BINDING	MF	1
	GO_SECONDARY_ACTIVE_TRANSMEMBRANE_TRANSPORTER_ACTIVITY	0.148746	GO_SECONDARY_ACTIVE_TRANSMEMBRANE_TRANSPORTER_ACTIVITY	MF	1
	GO_TELENCEPHALON_DEVELOPMENT	0.148746	GO_TELENCEPHALON_DEVELOPMENT	BP	1
	GO_PHOSPHOLIPID_BIOSYNTHETIC_PROCESS	0.150539	GO_PHOSPHOLIPID_BIOSYNTHETIC_PROCESS	BP	1
	GO_REGULATION_OF_RESPONSE_TO_BIOTIC_STIMULUS	0.152329	GO_REGULATION_OF_RESPONSE_TO_BIOTIC_STIMULUS	BP	1
	GO_GTPASE_ACTIVITY	0.154708	GO_GTPASE_ACTIVITY	MF	1
	GO_REGULATION_OF_MICROTUBULE_BASED_PROCESS	0.154708	GO_REGULATION_OF_MICROTUBULE_BASED_PROCESS	BP	1
	GO_NEGATIVE_REGULATION_OF_PEPTIDASE_ACTIVITY	0.155302	GO_NEGATIVE_REGULATION_OF_PEPTIDASE_ACTIVITY	BP	1
	GO_PROTEIN_POLYUBIQUITINATION	0.157081	GO_PROTEIN_POLYUBIQUITINATION	BP	1
	GO_POSITIVE_REGULATION_OF_CELL_CYCLE_PROCESS	0.159446	GO_POSITIVE_REGULATION_OF_CELL_CYCLE_PROCESS	BP	1
	GO_REGULATION_OF_AUTOPHAGY	0.160036	GO_REGULATION_OF_AUTOPHAGY	BP	1
	GO_NEGATIVE_REGULATION_OF_KINASE_ACTIVITY	0.160036	GO_NEGATIVE_REGULATION_OF_KINASE_ACTIVITY	BP	1
	GO_OSSIFICATION	0.160626	GO_OSSIFICATION	BP	1
	GO_REGULATION_OF_PEPTIDE_TRANSPORT	0.161216	GO_REGULATION_OF_PEPTIDE_TRANSPORT	BP	1
	GO_REGULATION_OF_NEURON_DEATH	0.161216	GO_REGULATION_OF_NEURON_DEATH	BP	1
	GO_POSITIVE_REGULATION_OF_INTRACELLULAR_PROTEIN_TRANSPORT	0.161805	GO_POSITIVE_REGULATION_OF_INTRACELLULAR_PROTEIN_TRANSPORT	BP	1
	GO_ANION_TRANSMEMBRANE_TRANSPORT	0.161805	GO_ANION_TRANSMEMBRANE_TRANSPORT	BP	1
	GO_LEUKOCYTE_CELL_CELL_ADHESION	0.163569	GO_LEUKOCYTE_CELL_CELL_ADHESION	BP	1
	GO_ADAPTIVE_IMMUNE_RESPONSE	0.164743	GO_ADAPTIVE_IMMUNE_RESPONSE	BP	1
	GO_LEUKOCYTE_MIGRATION	0.165915	GO_LEUKOCYTE_MIGRATION	BP	1
	GO_NEGATIVE_REGULATION_OF_NERVOUS_SYSTEM_DEVELOPMENT	0.167085	GO_NEGATIVE_REGULATION_OF_NERVOUS_SYSTEM_DEVELOPMENT	BP	1
	GO_ORGANIC_ACID_TRANSPORT	0.16767	GO_ORGANIC_ACID_TRANSPORT	BP	1
	GO_NUCLEAR_MEMBRANE	0.172331	GO_NUCLEAR_MEMBRANE	CC	1
	GO_G_PROTEIN_COUPLED_RECEPTOR_SIGNALING_PATHWAY	0.175429	GO_G_PROTEIN_COUPLED_RECEPTOR_SIGNALING_PATHWAY	BP	1
	GO_TRANSFERASE_ACTIVITY_TRANSFERRING_GLYCOSYL_GROUPS	0.176964	GO_TRANSFERASE_ACTIVITY_TRANSFERRING_GLYCOSYL_GROUPS	MF	1
	GO_RESPONSE_TO_LIGHT_STIMULUS	0.178118	GO_RESPONSE_TO_LIGHT_STIMULUS	BP	1
	GO_VIRAL_LIFE_CYCLE	0.180996	GO_VIRAL_LIFE_CYCLE	BP	1
	GO_APOPTOTIC_SIGNALING_PATHWAY	0.18157	GO_APOPTOTIC_SIGNALING_PATHWAY	BP	1
	GO_POSITIVE_REGULATION_OF_PROTEIN_SERINE_THREONINE_KINASE_ACTIVITY	0.182144	GO_POSITIVE_REGULATION_OF_PROTEIN_SERINE_THREONINE_KINASE_ACTIVITY	BP	1
	GO_REGULATION_OF_ORGANELLE_ORGANIZATION	0.182448	GO_REGULATION_OF_ORGANELLE_ORGANIZATION	BP	1
	GO_REGULATION_OF_DEVELOPMENTAL_GROWTH	0.182717	GO_REGULATION_OF_DEVELOPMENTAL_GROWTH	BP	1
	GO_APICAL_PLASMA_MEMBRANE	0.183863	GO_APICAL_PLASMA_MEMBRANE	CC	1
	GO_LEUKOCYTE_DIFFERENTIATION	0.185007	GO_LEUKOCYTE_DIFFERENTIATION	BP	1
	GO_NEGATIVE_REGULATION_OF_CELL_COMMUNICATION	0.18503	GO_NEGATIVE_REGULATION_OF_CELL_COMMUNICATION	BP	1
	GO_ANION_TRANSMEMBRANE_TRANSPORTER_ACTIVITY	0.185578	GO_ANION_TRANSMEMBRANE_TRANSPORTER_ACTIVITY	MF	1
	GO_GLYCEROPHOSPHOLIPID_METABOLIC_PROCESS	0.185578	GO_GLYCEROPHOSPHOLIPID_METABOLIC_PROCESS	BP	1
	GO_NEGATIVE_REGULATION_OF_CELL_DEVELOPMENT	0.188428	GO_NEGATIVE_REGULATION_OF_CELL_DEVELOPMENT	BP	1
	GO_RHYTHMIC_PROCESS	0.188428	GO_RHYTHMIC_PROCESS	BP	1
	GO_NUCLEIC_ACID_BINDING_TRANSCRIPTION_FACTOR_ACTIVITY	0.188792	GO_NUCLEIC_ACID_BINDING_TRANSCRIPTION_FACTOR_ACTIVITY	MF	1
	GO_EXTRACELLULAR_STRUCTURE_ORGANIZATION	0.1907	GO_EXTRACELLULAR_STRUCTURE_ORGANIZATION	BP	1
	GO_PHOSPHORYLATION	0.194922	GO_PHOSPHORYLATION	BP	1
	GO_CELLULAR_MACROMOLECULE_LOCALIZATION	0.195395	GO_CELLULAR_MACROMOLECULE_LOCALIZATION	BP	1
	GO_TRANSCRIPTIONAL_ACTIVATOR_ACTIVITY_RNA_POLYMERASE_II_TRANSCRIPTION_REGULATORY_REGION_SEQUENCE_SPECIFIC_BINDING	0.198601	GO_TRANSCRIPTIONAL_ACTIVATOR_ACTIVITY_RNA_POLYMERASE_II_TRANSCRIPTION_REGULATORY_REGION_SEQUENCE_SPECIFIC_BINDING	MF	1
	GO_TRANSPORTER_ACTIVITY	0.202018	GO_TRANSPORTER_ACTIVITY	MF	1
	GO_NEGATIVE_REGULATION_OF_PROTEOLYSIS	0.203636	GO_NEGATIVE_REGULATION_OF_PROTEOLYSIS	BP	1
	GO_CELLULAR_AMINO_ACID_METABOLIC_PROCESS	0.205307	GO_CELLULAR_AMINO_ACID_METABOLIC_PROCESS	BP	1
	GO_TRANSCRIPTION_FACTOR_ACTIVITY_RNA_POLYMERASE_II_CORE_PROMOTER_PROXIMAL_REGION_SEQUENCE_SPECIFIC_BINDING	0.206419	GO_TRANSCRIPTION_FACTOR_ACTIVITY_RNA_POLYMERASE_II_CORE_PROMOTER_PROXIMAL_REGION_SEQUENCE_SPECIFIC_BINDING	MF	1
	GO_COVALENT_CHROMATIN_MODIFICATION	0.206419	GO_COVALENT_CHROMATIN_MODIFICATION	BP	1
	GO_POSITIVE_REGULATION_OF_CELL_CYCLE	0.206419	GO_POSITIVE_REGULATION_OF_CELL_CYCLE	BP	1
	GO_REGULATION_OF_CELLULAR_COMPONENT_SIZE	0.206975	GO_REGULATION_OF_CELLULAR_COMPONENT_SIZE	BP	1
	GO_REGULATION_OF_CELL_MORPHOGENESIS_INVOLVED_IN_DIFFERENTIATION	0.208084	GO_REGULATION_OF_CELL_MORPHOGENESIS_INVOLVED_IN_DIFFERENTIATION	BP	1
	GO_ACTIVE_TRANSMEMBRANE_TRANSPORTER_ACTIVITY	0.214707	GO_ACTIVE_TRANSMEMBRANE_TRANSPORTER_ACTIVITY	MF	1
	GO_NEGATIVE_REGULATION_OF_TRANSFERASE_ACTIVITY	0.216354	GO_NEGATIVE_REGULATION_OF_TRANSFERASE_ACTIVITY	BP	1
	GO_REGULATION_OF_CELLULAR_AMIDE_METABOLIC_PROCESS	0.216902	GO_REGULATION_OF_CELLULAR_AMIDE_METABOLIC_PROCESS	BP	1
	GO_PHOSPHOLIPID_METABOLIC_PROCESS	0.217449	GO_PHOSPHOLIPID_METABOLIC_PROCESS	BP	1
	GO_NUCLEAR_TRANSPORT	0.217449	GO_NUCLEAR_TRANSPORT	BP	1
	GO_GLYCEROLIPID_METABOLIC_PROCESS	0.218543	GO_GLYCEROLIPID_METABOLIC_PROCESS	BP	1
	GO_POSITIVE_REGULATION_OF_CELLULAR_PROTEIN_LOCALIZATION	0.219636	GO_POSITIVE_REGULATION_OF_CELLULAR_PROTEIN_LOCALIZATION	BP	1
	GO_ESTABLISHMENT_OF_PROTEIN_LOCALIZATION_TO_ORGANELLE	0.220181	GO_ESTABLISHMENT_OF_PROTEIN_LOCALIZATION_TO_ORGANELLE	BP	1
	GO_APICAL_PART_OF_CELL	0.221816	GO_APICAL_PART_OF_CELL	CC	1
	GO_FOREBRAIN_DEVELOPMENT	0.22236	GO_FOREBRAIN_DEVELOPMENT	BP	1
	GO_REGULATION_OF_SEQUENCE_SPECIFIC_DNA_BINDING_TRANSCRIPTION_FACTOR_ACTIVITY	0.223446	GO_REGULATION_OF_SEQUENCE_SPECIFIC_DNA_BINDING_TRANSCRIPTION_FACTOR_ACTIVITY	BP	1
	GO_POSITIVE_REGULATION_OF_INTRACELLULAR_TRANSPORT	0.223989	GO_POSITIVE_REGULATION_OF_INTRACELLULAR_TRANSPORT	BP	1
	GO_POSITIVE_REGULATION_OF_CYTOKINE_PRODUCTION	0.226156	GO_POSITIVE_REGULATION_OF_CYTOKINE_PRODUCTION	BP	1
	GO_CELL_MORPHOGENESIS_INVOLVED_IN_NEURON_DIFFERENTIATION	0.227237	GO_CELL_MORPHOGENESIS_INVOLVED_IN_NEURON_DIFFERENTIATION	BP	1
	GO_POSTSYNAPSE	0.233155	GO_POSTSYNAPSE	CC	1
	GO_POSITIVE_REGULATION_OF_MULTICELLULAR_ORGANISMAL_PROCESS	0.235576	GO_POSITIVE_REGULATION_OF_MULTICELLULAR_ORGANISMAL_PROCESS	BP	1
	GO_ORGANIC_ANION_TRANSPORT	0.235829	GO_ORGANIC_ANION_TRANSPORT	BP	1
	GO_REGULATION_OF_PEPTIDASE_ACTIVITY	0.236363	GO_REGULATION_OF_PEPTIDASE_ACTIVITY	BP	1
	GO_PROTEIN_TARGETING	0.243264	GO_PROTEIN_TARGETING	BP	1
	GO_GOLGI_APPARATUS	0.243692	GO_GOLGI_APPARATUS	CC	1
	GO_RECEPTOR_BINDING	0.243931	GO_RECEPTOR_BINDING	MF	1
	GO_LIGASE_ACTIVITY	0.245374	GO_LIGASE_ACTIVITY	MF	1
	GO_NEURON_PROJECTION_MORPHOGENESIS	0.245374	GO_NEURON_PROJECTION_MORPHOGENESIS	BP	1
	GO_NUCLEAR_ENVELOPE	0.245901	GO_NUCLEAR_ENVELOPE	CC	1
	GO_SIDE_OF_MEMBRANE	0.245901	GO_SIDE_OF_MEMBRANE	CC	1
	GO_REGULATION_OF_NEURON_PROJECTION_DEVELOPMENT	0.246953	GO_REGULATION_OF_NEURON_PROJECTION_DEVELOPMENT	BP	1
	GO_REGULATION_OF_RESPONSE_TO_WOUNDING	0.248528	GO_REGULATION_OF_RESPONSE_TO_WOUNDING	BP	1
	GO_RESPONSE_TO_RADIATION	0.249052	GO_RESPONSE_TO_RADIATION	BP	1
	GO_REGULATION_OF_CELL_DEATH	0.251331	GO_REGULATION_OF_CELL_DEATH	BP	1
	GO_UBIQUITIN_LIKE_PROTEIN_TRANSFERASE_ACTIVITY	0.252189	GO_UBIQUITIN_LIKE_PROTEIN_TRANSFERASE_ACTIVITY	MF	1
	GO_AXON	0.253753	GO_AXON	CC	1
	GO_NEGATIVE_REGULATION_OF_PHOSPHORYLATION	0.253753	GO_NEGATIVE_REGULATION_OF_PHOSPHORYLATION	BP	1
	GO_REGULATION_OF_CELL_DIFFERENTIATION	0.25491	GO_REGULATION_OF_CELL_DIFFERENTIATION	BP	1
	GO_SYNAPTIC_SIGNALING	0.256351	GO_SYNAPTIC_SIGNALING	BP	1
	GO_POSITIVE_REGULATION_OF_PROTEIN_METABOLIC_PROCESS	0.25658	GO_POSITIVE_REGULATION_OF_PROTEIN_METABOLIC_PROCESS	BP	1
	GO_EXTRACELLULAR_MATRIX	0.257387	GO_EXTRACELLULAR_MATRIX	CC	1
	GO_ORGANOPHOSPHATE_BIOSYNTHETIC_PROCESS	0.257387	GO_ORGANOPHOSPHATE_BIOSYNTHETIC_PROCESS	BP	1
	GO_ADENYL_NUCLEOTIDE_BINDING	0.26135	GO_ADENYL_NUCLEOTIDE_BINDING	MF	1
	GO_NEGATIVE_REGULATION_OF_INTRACELLULAR_SIGNAL_TRANSDUCTION	0.261518	GO_NEGATIVE_REGULATION_OF_INTRACELLULAR_SIGNAL_TRANSDUCTION	BP	1
	GO_POSITIVE_REGULATION_OF_CATALYTIC_ACTIVITY	0.26421	GO_POSITIVE_REGULATION_OF_CATALYTIC_ACTIVITY	BP	1
	GO_POSTTRANSCRIPTIONAL_REGULATION_OF_GENE_EXPRESSION	0.266647	GO_POSTTRANSCRIPTIONAL_REGULATION_OF_GENE_EXPRESSION	BP	1
	GO_POSITIVE_REGULATION_OF_CELL_COMMUNICATION	0.267069	GO_POSITIVE_REGULATION_OF_CELL_COMMUNICATION	BP	1
	GO_DENDRITE	0.270724	GO_DENDRITE	CC	1
	GO_REGULATION_OF_CELL_ACTIVATION	0.271232	GO_REGULATION_OF_CELL_ACTIVATION	BP	1
	GO_INFLAMMATORY_RESPONSE	0.271232	GO_INFLAMMATORY_RESPONSE	BP	1
	GO_NEGATIVE_REGULATION_OF_TRANSPORT	0.271739	GO_NEGATIVE_REGULATION_OF_TRANSPORT	BP	1
	GO_ENDOMEMBRANE_SYSTEM_ORGANIZATION	0.273259	GO_ENDOMEMBRANE_SYSTEM_ORGANIZATION	BP	1
	GO_CELLULAR_RESPONSE_TO_ORGANIC_CYCLIC_COMPOUND	0.275786	GO_CELLULAR_RESPONSE_TO_ORGANIC_CYCLIC_COMPOUND	BP	1
	GO_RNA_BINDING	0.275874	GO_RNA_BINDING	MF	1
	GO_TAXIS	0.27629	GO_TAXIS	BP	1
	GO_INTRACELLULAR_SIGNAL_TRANSDUCTION	0.27635	GO_INTRACELLULAR_SIGNAL_TRANSDUCTION	BP	1
	GO_ENZYME_ACTIVATOR_ACTIVITY	0.277297	GO_ENZYME_ACTIVATOR_ACTIVITY	MF	1
	GO_REGULATION_OF_ANATOMICAL_STRUCTURE_SIZE	0.2778	GO_REGULATION_OF_ANATOMICAL_STRUCTURE_SIZE	BP	1
	GO_REGULATION_OF_PROTEIN_SERINE_THREONINE_KINASE_ACTIVITY	0.279307	GO_REGULATION_OF_PROTEIN_SERINE_THREONINE_KINASE_ACTIVITY	BP	1
	GO_REGULATION_OF_CYTOPLASMIC_TRANSPORT	0.279808	GO_REGULATION_OF_CYTOPLASMIC_TRANSPORT	BP	1
	GO_POSITIVE_REGULATION_OF_KINASE_ACTIVITY	0.284305	GO_POSITIVE_REGULATION_OF_KINASE_ACTIVITY	BP	1
	GO_CELL_BODY	0.291735	GO_CELL_BODY	CC	1
	GO_ESTABLISHMENT_OF_LOCALIZATION_IN_CELL	0.292712	GO_ESTABLISHMENT_OF_LOCALIZATION_IN_CELL	BP	1
	GO_NITROGEN_COMPOUND_TRANSPORT	0.292719	GO_NITROGEN_COMPOUND_TRANSPORT	BP	1
	GO_TRANSMEMBRANE_RECEPTOR_PROTEIN_TYROSINE_KINASE_SIGNALING_PATHWAY	0.293702	GO_TRANSMEMBRANE_RECEPTOR_PROTEIN_TYROSINE_KINASE_SIGNALING_PATHWAY	BP	1
	GO_RESPONSE_TO_BACTERIUM	0.294683	GO_RESPONSE_TO_BACTERIUM	BP	1
	GO_POSITIVE_REGULATION_OF_ESTABLISHMENT_OF_PROTEIN_LOCALIZATION	0.296153	GO_POSITIVE_REGULATION_OF_ESTABLISHMENT_OF_PROTEIN_LOCALIZATION	BP	1
	GO_ANION_TRANSPORT	0.297131	GO_ANION_TRANSPORT	BP	1
	GO_CELL_MORPHOGENESIS_INVOLVED_IN_DIFFERENTIATION	0.300542	GO_CELL_MORPHOGENESIS_INVOLVED_IN_DIFFERENTIATION	BP	1
	GO_CHROMATIN_MODIFICATION	0.302483	GO_CHROMATIN_MODIFICATION	BP	1
	GO_TRANSCRIPTION_FACTOR_BINDING	0.302968	GO_TRANSCRIPTION_FACTOR_BINDING	MF	1
	GO_REGULATION_OF_PROTEIN_MODIFICATION_PROCESS	0.307568	GO_REGULATION_OF_PROTEIN_MODIFICATION_PROCESS	BP	1
	GO_LIPID_BIOSYNTHETIC_PROCESS	0.308754	GO_LIPID_BIOSYNTHETIC_PROCESS	BP	1
	GO_NEGATIVE_REGULATION_OF_PHOSPHORUS_METABOLIC_PROCESS	0.311628	GO_NEGATIVE_REGULATION_OF_PHOSPHORUS_METABOLIC_PROCESS	BP	1
	GO_ENZYME_BINDING	0.315078	GO_ENZYME_BINDING	MF	1
	GO_NEURON_PROJECTION_DEVELOPMENT	0.31544	GO_NEURON_PROJECTION_DEVELOPMENT	BP	1
	GO_PROTEIN_LOCALIZATION_TO_ORGANELLE	0.316389	GO_PROTEIN_LOCALIZATION_TO_ORGANELLE	BP	1
	GO_REGULATION_OF_CELL_MORPHOGENESIS	0.317811	GO_REGULATION_OF_CELL_MORPHOGENESIS	BP	1
	GO_REGULATION_OF_NEURON_DIFFERENTIATION	0.318757	GO_REGULATION_OF_NEURON_DIFFERENTIATION	BP	1
	GO_REGULATION_OF_CELL_PROJECTION_ORGANIZATION	0.320174	GO_REGULATION_OF_CELL_PROJECTION_ORGANIZATION	BP	1
	GO_REGULATION_OF_CELL_CYCLE_PROCESS	0.320645	GO_REGULATION_OF_CELL_CYCLE_PROCESS	BP	1
	GO_ORGANONITROGEN_COMPOUND_METABOLIC_PROCESS	0.321391	GO_ORGANONITROGEN_COMPOUND_METABOLIC_PROCESS	BP	1
	GO_CARBOHYDRATE_DERIVATIVE_BIOSYNTHETIC_PROCESS	0.326276	GO_CARBOHYDRATE_DERIVATIVE_BIOSYNTHETIC_PROCESS	BP	1
	GO_POSITIVE_REGULATION_OF_MOLECULAR_FUNCTION	0.327451	GO_POSITIVE_REGULATION_OF_MOLECULAR_FUNCTION	BP	1
	GO_NEGATIVE_REGULATION_OF_CELL_DIFFERENTIATION	0.338307	GO_NEGATIVE_REGULATION_OF_CELL_DIFFERENTIATION	BP	1
	GO_POSITIVE_REGULATION_OF_CELL_DEATH	0.341051	GO_POSITIVE_REGULATION_OF_CELL_DEATH	BP	1
	GO_KINASE_BINDING	0.342418	GO_KINASE_BINDING	MF	1
	GO_SYNAPSE_PART	0.34605	GO_SYNAPSE_PART	CC	1
	GO_NEGATIVE_REGULATION_OF_PROTEIN_MODIFICATION_PROCESS	0.346502	GO_NEGATIVE_REGULATION_OF_PROTEIN_MODIFICATION_PROCESS	BP	1
	GO_POSITIVE_REGULATION_OF_TRANSFERASE_ACTIVITY	0.346955	GO_POSITIVE_REGULATION_OF_TRANSFERASE_ACTIVITY	BP	1
	GO_PROTEIN_DOMAIN_SPECIFIC_BINDING	0.34921	GO_PROTEIN_DOMAIN_SPECIFIC_BINDING	MF	1
	GO_PROTEIN_UBIQUITINATION	0.351009	GO_PROTEIN_UBIQUITINATION	BP	1
	GO_RNA_POLYMERASE_II_TRANSCRIPTION_FACTOR_ACTIVITY_SEQUENCE_SPECIFIC_DNA_BINDING	0.352803	GO_RNA_POLYMERASE_II_TRANSCRIPTION_FACTOR_ACTIVITY_SEQUENCE_SPECIFIC_DNA_BINDING	MF	1
	GO_CELL_PART_MORPHOGENESIS	0.354144	GO_CELL_PART_MORPHOGENESIS	BP	1
	GO_CHROMATIN_ORGANIZATION	0.356819	GO_CHROMATIN_ORGANIZATION	BP	1
	GO_NEGATIVE_REGULATION_OF_CELL_PROLIFERATION	0.356819	GO_NEGATIVE_REGULATION_OF_CELL_PROLIFERATION	BP	1
	GO_INTERSPECIES_INTERACTION_BETWEEN_ORGANISMS	0.360366	GO_INTERSPECIES_INTERACTION_BETWEEN_ORGANISMS	BP	1
	GO_SOMATODENDRITIC_COMPARTMENT	0.364333	GO_SOMATODENDRITIC_COMPARTMENT	CC	1
	GO_NEGATIVE_REGULATION_OF_CELLULAR_COMPONENT_ORGANIZATION	0.373919	GO_NEGATIVE_REGULATION_OF_CELLULAR_COMPONENT_ORGANIZATION	BP	1
	GO_REGULATION_OF_CELLULAR_RESPONSE_TO_STRESS	0.377367	GO_REGULATION_OF_CELLULAR_RESPONSE_TO_STRESS	BP	1
	GO_NEURON_DEVELOPMENT	0.379084	GO_NEURON_DEVELOPMENT	BP	1
	GO_ENZYME_LINKED_RECEPTOR_PROTEIN_SIGNALING_PATHWAY	0.379084	GO_ENZYME_LINKED_RECEPTOR_PROTEIN_SIGNALING_PATHWAY	BP	1
	GO_REGULATION_OF_PROTEOLYSIS	0.385476	GO_REGULATION_OF_PROTEOLYSIS	BP	1
	GO_PROTEIN_HOMODIMERIZATION_ACTIVITY	0.386323	GO_PROTEIN_HOMODIMERIZATION_ACTIVITY	MF	1
	GO_HEAD_DEVELOPMENT	0.386323	GO_HEAD_DEVELOPMENT	BP	1
	GO_TRANSCRIPTION_FROM_RNA_POLYMERASE_II_PROMOTER	0.390119	GO_TRANSCRIPTION_FROM_RNA_POLYMERASE_II_PROMOTER	BP	1
	GO_REGULATION_OF_CATABOLIC_PROCESS	0.396807	GO_REGULATION_OF_CATABOLIC_PROCESS	BP	1
	GO_REGULATION_OF_NERVOUS_SYSTEM_DEVELOPMENT	0.404647	GO_REGULATION_OF_NERVOUS_SYSTEM_DEVELOPMENT	BP	1
	GO_SYNAPSE	0.406284	GO_SYNAPSE	CC	1
	GO_DOUBLE_STRANDED_DNA_BINDING	0.408324	GO_DOUBLE_STRANDED_DNA_BINDING	MF	1
	GO_ENDOSOME	0.415604	GO_ENDOSOME	CC	1
	GO_NEGATIVE_REGULATION_OF_DEVELOPMENTAL_PROCESS	0.419209	GO_NEGATIVE_REGULATION_OF_DEVELOPMENTAL_PROCESS	BP	1
	GO_CELLULAR_RESPONSE_TO_OXYGEN_CONTAINING_COMPOUND	0.423187	GO_CELLULAR_RESPONSE_TO_OXYGEN_CONTAINING_COMPOUND	BP	1
	GO_HYDROLASE_ACTIVITY_ACTING_ON_ACID_ANHYDRIDES	0.424375	GO_HYDROLASE_ACTIVITY_ACTING_ON_ACID_ANHYDRIDES	MF	1
	GO_ION_TRANSMEMBRANE_TRANSPORT	0.42556	GO_ION_TRANSMEMBRANE_TRANSPORT	BP	1
	GO_REGULATORY_REGION_NUCLEIC_ACID_BINDING	0.431446	GO_REGULATORY_REGION_NUCLEIC_ACID_BINDING	MF	1
	GO_POSITIVE_REGULATION_OF_CELL_DIFFERENTIATION	0.433005	GO_POSITIVE_REGULATION_OF_CELL_DIFFERENTIATION	BP	1
	GO_G_PROTEIN_COUPLED_RECEPTOR_ACTIVITY	0.433394	GO_G_PROTEIN_COUPLED_RECEPTOR_ACTIVITY	MF	1
	GO_CYTOSKELETON_ORGANIZATION	0.434172	GO_CYTOSKELETON_ORGANIZATION	BP	1
	GO_NUCLEOLUS	0.435723	GO_NUCLEOLUS	CC	1
	GO_REGULATION_OF_CELL_DEVELOPMENT	0.436497	GO_REGULATION_OF_CELL_DEVELOPMENT	BP	1
	GO_PROTEIN_MODIFICATION_BY_SMALL_PROTEIN_CONJUGATION_OR_REMOVAL	0.444174	GO_PROTEIN_MODIFICATION_BY_SMALL_PROTEIN_CONJUGATION_OR_REMOVAL	BP	1
	GO_ORGANOPHOSPHATE_METABOLIC_PROCESS	0.444935	GO_ORGANOPHOSPHATE_METABOLIC_PROCESS	BP	1
	GO_NEGATIVE_REGULATION_OF_CELL_DEATH	0.448727	GO_NEGATIVE_REGULATION_OF_CELL_DEATH	BP	1
	GO_CHEMICAL_HOMEOSTASIS	0.449859	GO_CHEMICAL_HOMEOSTASIS	BP	1
	GO_CENTRAL_NERVOUS_SYSTEM_DEVELOPMENT	0.450988	GO_CENTRAL_NERVOUS_SYSTEM_DEVELOPMENT	BP	1
	GO_POSITIVE_REGULATION_OF_INTRACELLULAR_SIGNAL_TRANSDUCTION	0.451364	GO_POSITIVE_REGULATION_OF_INTRACELLULAR_SIGNAL_TRANSDUCTION	BP	1
	GO_NEURON_DIFFERENTIATION	0.452866	GO_NEURON_DIFFERENTIATION	BP	1
	GO_MEMBRANE_ORGANIZATION	0.45324	GO_MEMBRANE_ORGANIZATION	BP	1
	GO_SINGLE_ORGANISM_CELLULAR_LOCALIZATION	0.459568	GO_SINGLE_ORGANISM_CELLULAR_LOCALIZATION	BP	1
	GO_EMBRYO_DEVELOPMENT	0.461045	GO_EMBRYO_DEVELOPMENT	BP	1
	GO_CELL_PROJECTION_ORGANIZATION	0.461045	GO_CELL_PROJECTION_ORGANIZATION	BP	1
	GO_CELLULAR_LIPID_METABOLIC_PROCESS	0.462886	GO_CELLULAR_LIPID_METABOLIC_PROCESS	BP	1
	GO_POSITIVE_REGULATION_OF_HYDROLASE_ACTIVITY	0.46362	GO_POSITIVE_REGULATION_OF_HYDROLASE_ACTIVITY	BP	1
	GO_RESPONSE_TO_ORGANIC_CYCLIC_COMPOUND	0.469095	GO_RESPONSE_TO_ORGANIC_CYCLIC_COMPOUND	BP	1
	GO_POSITIVE_REGULATION_OF_TRANSPORT	0.471991	GO_POSITIVE_REGULATION_OF_TRANSPORT	BP	1
	GO_REGULATION_OF_CELL_CYCLE	0.477732	GO_REGULATION_OF_CELL_CYCLE	BP	1
	GO_NEURON_PROJECTION	0.478445	GO_NEURON_PROJECTION	CC	1
	GO_CELL_PROJECTION_PART	0.478801	GO_CELL_PROJECTION_PART	CC	1
	GO_ORGANIC_ACID_METABOLIC_PROCESS	0.480223	GO_ORGANIC_ACID_METABOLIC_PROCESS	BP	1
	GO_CHROMOSOME_ORGANIZATION	0.489017	GO_CHROMOSOME_ORGANIZATION	BP	1
	GO_TRANSMEMBRANE_TRANSPORTER_ACTIVITY	0.489366	GO_TRANSMEMBRANE_TRANSPORTER_ACTIVITY	MF	1
	GO_ORGANONITROGEN_COMPOUND_BIOSYNTHETIC_PROCESS	0.493528	GO_ORGANONITROGEN_COMPOUND_BIOSYNTHETIC_PROCESS	BP	1
	GO_NUCLEAR_OUTER_MEMBRANE_ENDOPLASMIC_RETICULUM_MEMBRANE_NETWORK	0.495251	GO_NUCLEAR_OUTER_MEMBRANE_ENDOPLASMIC_RETICULUM_MEMBRANE_NETWORK	CC	1
	GO_REGULATION_OF_ANATOMICAL_STRUCTURE_MORPHOGENESIS	0.504452	GO_REGULATION_OF_ANATOMICAL_STRUCTURE_MORPHOGENESIS	BP	1
	GO_RESPONSE_TO_ABIOTIC_STIMULUS	0.505126	GO_RESPONSE_TO_ABIOTIC_STIMULUS	BP	1
	GO_CARBOHYDRATE_DERIVATIVE_METABOLIC_PROCESS	0.505463	GO_CARBOHYDRATE_DERIVATIVE_METABOLIC_PROCESS	BP	1
	GO_SEQUENCE_SPECIFIC_DNA_BINDING	0.506472	GO_SEQUENCE_SPECIFIC_DNA_BINDING	MF	1
	GO_POSITIVE_REGULATION_OF_PHOSPHORUS_METABOLIC_PROCESS	0.507814	GO_POSITIVE_REGULATION_OF_PHOSPHORUS_METABOLIC_PROCESS	BP	1
	GO_ENVELOPE	0.512813	GO_ENVELOPE	CC	1
	GO_TRANSMEMBRANE_TRANSPORT	0.521675	GO_TRANSMEMBRANE_TRANSPORT	BP	1
	GO_PROTEIN_COMPLEX_BIOGENESIS	0.534492	GO_PROTEIN_COMPLEX_BIOGENESIS	BP	1
	GO_PROTEIN_DIMERIZATION_ACTIVITY	0.537325	GO_PROTEIN_DIMERIZATION_ACTIVITY	MF	1
	GO_POSITIVE_REGULATION_OF_PROTEIN_MODIFICATION_PROCESS	0.538892	GO_POSITIVE_REGULATION_OF_PROTEIN_MODIFICATION_PROCESS	BP	1
	GO_ZINC_ION_BINDING	0.542007	GO_ZINC_ION_BINDING	MF	1
	GO_POSITIVE_REGULATION_OF_DEVELOPMENTAL_PROCESS	0.542628	GO_POSITIVE_REGULATION_OF_DEVELOPMENTAL_PROCESS	BP	1
	GO_POSITIVE_REGULATION_OF_CELLULAR_COMPONENT_ORGANIZATION	0.543247	GO_POSITIVE_REGULATION_OF_CELLULAR_COMPONENT_ORGANIZATION	BP	1
	GO_LIPID_METABOLIC_PROCESS	0.543247	GO_LIPID_METABOLIC_PROCESS	BP	1
	GO_POLY_A_RNA_BINDING	0.545716	GO_POLY_A_RNA_BINDING	MF	1
	GO_ENDOPLASMIC_RETICULUM_PART	0.545716	GO_ENDOPLASMIC_RETICULUM_PART	CC	1
	GO_VACUOLE	0.550613	GO_VACUOLE	CC	1
	GO_IDENTICAL_PROTEIN_BINDING	0.558749	GO_IDENTICAL_PROTEIN_BINDING	MF	1
	GO_ION_TRANSPORT	0.571386	GO_ION_TRANSPORT	BP	1
	GO_NEURON_PART	0.579976	GO_NEURON_PART	CC	1
	GO_SINGLE_ORGANISM_BIOSYNTHETIC_PROCESS	0.590043	GO_SINGLE_ORGANISM_BIOSYNTHETIC_PROCESS	BP	1
	GO_HOMEOSTATIC_PROCESS	0.593889	GO_HOMEOSTATIC_PROCESS	BP	1
	GO_SIGNALING_RECEPTOR_ACTIVITY	0.596341	GO_SIGNALING_RECEPTOR_ACTIVITY	MF	1
	GO_MACROMOLECULAR_COMPLEX_ASSEMBLY	0.609157	GO_MACROMOLECULAR_COMPLEX_ASSEMBLY	BP	1
	GO_TRANSITION_METAL_ION_BINDING	0.609944	GO_TRANSITION_METAL_ION_BINDING	MF	1
	GO_RESPONSE_TO_OXYGEN_CONTAINING_COMPOUND	0.610467	GO_RESPONSE_TO_OXYGEN_CONTAINING_COMPOUND	BP	1
	GO_NEUROGENESIS	0.614887	GO_NEUROGENESIS	BP	1
	GO_CELL_DEVELOPMENT	0.620781	GO_CELL_DEVELOPMENT	BP	1
	GO_REGULATION_OF_CELL_PROLIFERATION	0.634249	GO_REGULATION_OF_CELL_PROLIFERATION	BP	1
	GO_PROTEIN_COMPLEX_SUBUNIT_ORGANIZATION	0.640312	GO_PROTEIN_COMPLEX_SUBUNIT_ORGANIZATION	BP	1
	GO_MITOCHONDRION	0.656957	GO_MITOCHONDRION	CC	1
	GO_RECEPTOR_ACTIVITY	0.65878	GO_RECEPTOR_ACTIVITY	MF	1
	GO_ENDOPLASMIC_RETICULUM	0.662622	GO_ENDOPLASMIC_RETICULUM	CC	1
	GO_REGULATION_OF_MULTICELLULAR_ORGANISMAL_DEVELOPMENT	0.676892	GO_REGULATION_OF_MULTICELLULAR_ORGANISMAL_DEVELOPMENT	BP	1
	GO_SMALL_MOLECULE_METABOLIC_PROCESS	0.693178	GO_SMALL_MOLECULE_METABOLIC_PROCESS	BP	1
	GO_CELL_PROJECTION	0.701585	GO_CELL_PROJECTION	CC	1
	GO_CYTOSKELETON	0.733027	GO_CYTOSKELETON	CC	1
	GO_CYCLIC_NUCLEOTIDE_PHOSPHODIESTERASE_ACTIVITY	1	GO_CYCLIC_NUCLEOTIDE_PHOSPHODIESTERASE_ACTIVITY	MF	1
	GO_PROTEIN_SERINE_THREONINE_TYROSINE_KINASE_ACTIVITY	1	GO_PROTEIN_SERINE_THREONINE_TYROSINE_KINASE_ACTIVITY	MF	1
	GO_HYDROLASE_ACTIVITY_ACTING_ON_CARBON_NITROGEN_BUT_NOT_PEPTIDE_BONDS_IN_CYCLIC_AMIDINES	1	GO_HYDROLASE_ACTIVITY_ACTING_ON_CARBON_NITROGEN_BUT_NOT_PEPTIDE_BONDS_IN_CYCLIC_AMIDINES	MF	1
	GO_5_3_EXONUCLEASE_ACTIVITY	1	GO_5_3_EXONUCLEASE_ACTIVITY	MF	1
	GO_POLYUBIQUITIN_BINDING	1	GO_POLYUBIQUITIN_BINDING	MF	1
	GO_COFACTOR_TRANSPORTER_ACTIVITY	1	GO_COFACTOR_TRANSPORTER_ACTIVITY	MF	1
	GO_BETA_CATENIN_BINDING	1	GO_BETA_CATENIN_BINDING	MF	1
	GO_UDP_GALACTOSYLTRANSFERASE_ACTIVITY	1	GO_UDP_GALACTOSYLTRANSFERASE_ACTIVITY	MF	1
	GO_MITOGEN_ACTIVATED_PROTEIN_KINASE_BINDING	1	GO_MITOGEN_ACTIVATED_PROTEIN_KINASE_BINDING	MF	1
	GO_PHOSPHATE_TRANSMEMBRANE_TRANSPORTER_ACTIVITY	1	GO_PHOSPHATE_TRANSMEMBRANE_TRANSPORTER_ACTIVITY	MF	1
	GO_PEPTIDASE_ACTIVITY	1	GO_PEPTIDASE_ACTIVITY	MF	1
	GO_IMMUNOGLOBULIN_BINDING	1	GO_IMMUNOGLOBULIN_BINDING	MF	1
	GO_PROTEIN_KINASE_A_REGULATORY_SUBUNIT_BINDING	1	GO_PROTEIN_KINASE_A_REGULATORY_SUBUNIT_BINDING	MF	1
	GO_MHC_PROTEIN_COMPLEX_BINDING	1	GO_MHC_PROTEIN_COMPLEX_BINDING	MF	1
	GO_IONOTROPIC_GLUTAMATE_RECEPTOR_BINDING	1	GO_IONOTROPIC_GLUTAMATE_RECEPTOR_BINDING	MF	1
	GO_TRANSMEMBRANE_RECEPTOR_PROTEIN_KINASE_ACTIVITY	1	GO_TRANSMEMBRANE_RECEPTOR_PROTEIN_KINASE_ACTIVITY	MF	1
	GO_SMAD_BINDING	1	GO_SMAD_BINDING	MF	1
	GO_SYNTAXIN_1_BINDING	1	GO_SYNTAXIN_1_BINDING	MF	1
	GO_LONG_CHAIN_FATTY_ACID_BINDING	1	GO_LONG_CHAIN_FATTY_ACID_BINDING	MF	1
	GO_ACETYLGALACTOSAMINYLTRANSFERASE_ACTIVITY	1	GO_ACETYLGALACTOSAMINYLTRANSFERASE_ACTIVITY	MF	1
	GO_OXIDOREDUCTASE_ACTIVITY_ACTING_ON_THE_ALDEHYDE_OR_OXO_GROUP_OF_DONORS_NAD_OR_NADP_AS_ACCEPTOR	1	GO_OXIDOREDUCTASE_ACTIVITY_ACTING_ON_THE_ALDEHYDE_OR_OXO_GROUP_OF_DONORS_NAD_OR_NADP_AS_ACCEPTOR	MF	1
	GO_ACTIVE_ION_TRANSMEMBRANE_TRANSPORTER_ACTIVITY	1	GO_ACTIVE_ION_TRANSMEMBRANE_TRANSPORTER_ACTIVITY	MF	1
	GO_CYTOKINE_BINDING	1	GO_CYTOKINE_BINDING	MF	1
	GO_NEUROTRANSMITTER_BINDING	1	GO_NEUROTRANSMITTER_BINDING	MF	1
	GO_OLFACTORY_RECEPTOR_ACTIVITY	1	GO_OLFACTORY_RECEPTOR_ACTIVITY	MF	1
	GO_SERINE_TYPE_EXOPEPTIDASE_ACTIVITY	1	GO_SERINE_TYPE_EXOPEPTIDASE_ACTIVITY	MF	1
	GO_3_5_CYCLIC_AMP_PHOSPHODIESTERASE_ACTIVITY	1	GO_3_5_CYCLIC_AMP_PHOSPHODIESTERASE_ACTIVITY	MF	1
	GO_VOLTAGE_GATED_ION_CHANNEL_ACTIVITY	1	GO_VOLTAGE_GATED_ION_CHANNEL_ACTIVITY	MF	1
	GO_PHOSPHATIDYLINOSITOL_3_5_BISPHOSPHATE_BINDING	1	GO_PHOSPHATIDYLINOSITOL_3_5_BISPHOSPHATE_BINDING	MF	1
	GO_PROTEIN_KINASE_C_BINDING	1	GO_PROTEIN_KINASE_C_BINDING	MF	1
	GO_BETA_2_MICROGLOBULIN_BINDING	1	GO_BETA_2_MICROGLOBULIN_BINDING	MF	1
	GO_PROTEIN_COMPLEX_SCAFFOLD	1	GO_PROTEIN_COMPLEX_SCAFFOLD	MF	1
	GO_HEAT_SHOCK_PROTEIN_BINDING	1	GO_HEAT_SHOCK_PROTEIN_BINDING	MF	1
	GO_PHOSPHOPROTEIN_BINDING	1	GO_PHOSPHOPROTEIN_BINDING	MF	1
	GO_AMINO_ACID_BINDING	1	GO_AMINO_ACID_BINDING	MF	1
	GO_OXIDOREDUCTASE_ACTIVITY_ACTING_ON_THE_CH_CH_GROUP_OF_DONORS	1	GO_OXIDOREDUCTASE_ACTIVITY_ACTING_ON_THE_CH_CH_GROUP_OF_DONORS	MF	1
	GO_OXIDOREDUCTASE_ACTIVITY_ACTING_ON_A_HEME_GROUP_OF_DONORS	1	GO_OXIDOREDUCTASE_ACTIVITY_ACTING_ON_A_HEME_GROUP_OF_DONORS	MF	1
	GO_QUINONE_BINDING	1	GO_QUINONE_BINDING	MF	1
	GO_G_PROTEIN_ALPHA_SUBUNIT_BINDING	1	GO_G_PROTEIN_ALPHA_SUBUNIT_BINDING	MF	1
	GO_MITOGEN_ACTIVATED_PROTEIN_KINASE_KINASE_BINDING	1	GO_MITOGEN_ACTIVATED_PROTEIN_KINASE_KINASE_BINDING	MF	1
	GO_CYTOSKELETAL_PROTEIN_BINDING	1	GO_CYTOSKELETAL_PROTEIN_BINDING	MF	1
	GO_VITAMIN_TRANSPORTER_ACTIVITY	1	GO_VITAMIN_TRANSPORTER_ACTIVITY	MF	1
	GO_TRANSFERASE_ACTIVITY_TRANSFERRING_SULFUR_CONTAINING_GROUPS	1	GO_TRANSFERASE_ACTIVITY_TRANSFERRING_SULFUR_CONTAINING_GROUPS	MF	1
	GO_CYCLASE_ACTIVITY	1	GO_CYCLASE_ACTIVITY	MF	1
	GO_PROTEIN_SELF_ASSOCIATION	1	GO_PROTEIN_SELF_ASSOCIATION	MF	1
	GO_CYSTEINE_TYPE_PEPTIDASE_ACTIVITY	1	GO_CYSTEINE_TYPE_PEPTIDASE_ACTIVITY	MF	1
	GO_ENDODEOXYRIBONUCLEASE_ACTIVITY_PRODUCING_5_PHOSPHOMONOESTERS	1	GO_ENDODEOXYRIBONUCLEASE_ACTIVITY_PRODUCING_5_PHOSPHOMONOESTERS	MF	1
	GO_SULFUR_COMPOUND_TRANSMEMBRANE_TRANSPORTER_ACTIVITY	1	GO_SULFUR_COMPOUND_TRANSMEMBRANE_TRANSPORTER_ACTIVITY	MF	1
	GO_DNA_POLYMERASE_ACTIVITY	1	GO_DNA_POLYMERASE_ACTIVITY	MF	1
	GO_UBIQUITIN_LIKE_PROTEIN_BINDING	1	GO_UBIQUITIN_LIKE_PROTEIN_BINDING	MF	1
	GO_DNA_BINDING_BENDING	1	GO_DNA_BINDING_BENDING	MF	1
	GO_RNA_METHYLTRANSFERASE_ACTIVITY	1	GO_RNA_METHYLTRANSFERASE_ACTIVITY	MF	1
	GO_CYCLIC_NUCLEOTIDE_GATED_ION_CHANNEL_ACTIVITY	1	GO_CYCLIC_NUCLEOTIDE_GATED_ION_CHANNEL_ACTIVITY	MF	1
	GO_NARROW_PORE_CHANNEL_ACTIVITY	1	GO_NARROW_PORE_CHANNEL_ACTIVITY	MF	1
	GO_STEROID_DEHYDROGENASE_ACTIVITY	1	GO_STEROID_DEHYDROGENASE_ACTIVITY	MF	1
	GO_BHLH_TRANSCRIPTION_FACTOR_BINDING	1	GO_BHLH_TRANSCRIPTION_FACTOR_BINDING	MF	1
	GO_G_PROTEIN_COUPLED_NEUROTRANSMITTER_RECEPTOR_ACTIVITY	1	GO_G_PROTEIN_COUPLED_NEUROTRANSMITTER_RECEPTOR_ACTIVITY	MF	1
	GO_METHYLATED_HISTONE_BINDING	1	GO_METHYLATED_HISTONE_BINDING	MF	1
	GO_ATP_DEPENDENT_DNA_HELICASE_ACTIVITY	1	GO_ATP_DEPENDENT_DNA_HELICASE_ACTIVITY	MF	1
	GO_PURINE_NTP_DEPENDENT_HELICASE_ACTIVITY	1	GO_PURINE_NTP_DEPENDENT_HELICASE_ACTIVITY	MF	1
	GO_PROTEIN_BINDING_INVOLVED_IN_CELL_ADHESION	1	GO_PROTEIN_BINDING_INVOLVED_IN_CELL_ADHESION	MF	1
	GO_FIBROBLAST_GROWTH_FACTOR_RECEPTOR_BINDING	1	GO_FIBROBLAST_GROWTH_FACTOR_RECEPTOR_BINDING	MF	1
	GO_VOLTAGE_GATED_ANION_CHANNEL_ACTIVITY	1	GO_VOLTAGE_GATED_ANION_CHANNEL_ACTIVITY	MF	1
	GO_RNA_POLYMERASE_II_TRANSCRIPTION_COREPRESSOR_ACTIVITY	1	GO_RNA_POLYMERASE_II_TRANSCRIPTION_COREPRESSOR_ACTIVITY	MF	1
	GO_PHOSPHATASE_INHIBITOR_ACTIVITY	1	GO_PHOSPHATASE_INHIBITOR_ACTIVITY	MF	1
	GO_DNA_SECONDARY_STRUCTURE_BINDING	1	GO_DNA_SECONDARY_STRUCTURE_BINDING	MF	1
	GO_SULFUR_COMPOUND_BINDING	1	GO_SULFUR_COMPOUND_BINDING	MF	1
	GO_SIGNAL_SEQUENCE_BINDING	1	GO_SIGNAL_SEQUENCE_BINDING	MF	1
	GO_OXIDOREDUCTASE_ACTIVITY_ACTING_ON_THE_CH_OH_GROUP_OF_DONORS_NAD_OR_NADP_AS_ACCEPTOR	1	GO_OXIDOREDUCTASE_ACTIVITY_ACTING_ON_THE_CH_OH_GROUP_OF_DONORS_NAD_OR_NADP_AS_ACCEPTOR	MF	1
	GO_SYNTAXIN_BINDING	1	GO_SYNTAXIN_BINDING	MF	1
	GO_HEPARAN_SULFATE_SULFOTRANSFERASE_ACTIVITY	1	GO_HEPARAN_SULFATE_SULFOTRANSFERASE_ACTIVITY	MF	1
	GO_PHOSPHATIDYLINOSITOL_PHOSPHATE_PHOSPHATASE_ACTIVITY	1	GO_PHOSPHATIDYLINOSITOL_PHOSPHATE_PHOSPHATASE_ACTIVITY	MF	1
	GO_CARBOHYDRATE_BINDING	1	GO_CARBOHYDRATE_BINDING	MF	1
	GO_TAU_PROTEIN_BINDING	1	GO_TAU_PROTEIN_BINDING	MF	1
	GO_ACYLGLYCEROL_O_ACYLTRANSFERASE_ACTIVITY	1	GO_ACYLGLYCEROL_O_ACYLTRANSFERASE_ACTIVITY	MF	1
	GO_COMPLEMENT_BINDING	1	GO_COMPLEMENT_BINDING	MF	1
	GO_HORMONE_RECEPTOR_BINDING	1	GO_HORMONE_RECEPTOR_BINDING	MF	1
	GO_DIVALENT_INORGANIC_CATION_TRANSMEMBRANE_TRANSPORTER_ACTIVITY	1	GO_DIVALENT_INORGANIC_CATION_TRANSMEMBRANE_TRANSPORTER_ACTIVITY	MF	1
	GO_PROTEIN_HETERODIMERIZATION_ACTIVITY	1	GO_PROTEIN_HETERODIMERIZATION_ACTIVITY	MF	1
	GO_PROTEIN_PHOSPHATASE_BINDING	1	GO_PROTEIN_PHOSPHATASE_BINDING	MF	1
	GO_MONOVALENT_INORGANIC_CATION_TRANSMEMBRANE_TRANSPORTER_ACTIVITY	1	GO_MONOVALENT_INORGANIC_CATION_TRANSMEMBRANE_TRANSPORTER_ACTIVITY	MF	1
	GO_3_5_CYCLIC_GMP_PHOSPHODIESTERASE_ACTIVITY	1	GO_3_5_CYCLIC_GMP_PHOSPHODIESTERASE_ACTIVITY	MF	1
	GO_VOLTAGE_GATED_CATION_CHANNEL_ACTIVITY	1	GO_VOLTAGE_GATED_CATION_CHANNEL_ACTIVITY	MF	1
	GO_PROTEIN_TYROSINE_KINASE_ACTIVITY	1	GO_PROTEIN_TYROSINE_KINASE_ACTIVITY	MF	1
	GO_TRANSMITTER_GATED_CHANNEL_ACTIVITY	1	GO_TRANSMITTER_GATED_CHANNEL_ACTIVITY	MF	1
	GO_PROTEIN_DEACETYLASE_ACTIVITY	1	GO_PROTEIN_DEACETYLASE_ACTIVITY	MF	1
	GO_ENDONUCLEASE_ACTIVITY_ACTIVE_WITH_EITHER_RIBO_OR_DEOXYRIBONUCLEIC_ACIDS_AND_PRODUCING_3_PHOSPHOMONOESTERS	1	GO_ENDONUCLEASE_ACTIVITY_ACTIVE_WITH_EITHER_RIBO_OR_DEOXYRIBONUCLEIC_ACIDS_AND_PRODUCING_3_PHOSPHOMONOESTERS	MF	1
	GO_SODIUM_AMINO_ACID_SYMPORTER_ACTIVITY	1	GO_SODIUM_AMINO_ACID_SYMPORTER_ACTIVITY	MF	1
	GO_FATTY_ACYL_COA_BINDING	1	GO_FATTY_ACYL_COA_BINDING	MF	1
	GO_PHOSPHATIDYLINOSITOL_3_5_BISPHOSPHATE_3_PHOSPHATASE_ACTIVITY	1	GO_PHOSPHATIDYLINOSITOL_3_5_BISPHOSPHATE_3_PHOSPHATASE_ACTIVITY	MF	1
	GO_TRANSCRIPTIONAL_ACTIVATOR_ACTIVITY_RNA_POLYMERASE_II_DISTAL_ENHANCER_SEQUENCE_SPECIFIC_BINDING	1	GO_TRANSCRIPTIONAL_ACTIVATOR_ACTIVITY_RNA_POLYMERASE_II_DISTAL_ENHANCER_SEQUENCE_SPECIFIC_BINDING	MF	1
	GO_CYCLIN_BINDING	1	GO_CYCLIN_BINDING	MF	1
	GO_ACID_AMINO_ACID_LIGASE_ACTIVITY	1	GO_ACID_AMINO_ACID_LIGASE_ACTIVITY	MF	1
	GO_OXIDOREDUCTASE_ACTIVITY_ACTING_ON_NAD_P_H	1	GO_OXIDOREDUCTASE_ACTIVITY_ACTING_ON_NAD_P_H	MF	1
	GO_NEUROPEPTIDE_RECEPTOR_BINDING	1	GO_NEUROPEPTIDE_RECEPTOR_BINDING	MF	1
	GO_RETINOIC_ACID_BINDING	1	GO_RETINOIC_ACID_BINDING	MF	1
	GO_DIACYLGLYCEROL_KINASE_ACTIVITY	1	GO_DIACYLGLYCEROL_KINASE_ACTIVITY	MF	1
	GO_STEROID_BINDING	1	GO_STEROID_BINDING	MF	1
	GO_LEUCINE_ZIPPER_DOMAIN_BINDING	1	GO_LEUCINE_ZIPPER_DOMAIN_BINDING	MF	1
	GO_PHOSPHATIDYLINOSITOL_5_PHOSPHATE_BINDING	1	GO_PHOSPHATIDYLINOSITOL_5_PHOSPHATE_BINDING	MF	1
	GO_I_SMAD_BINDING	1	GO_I_SMAD_BINDING	MF	1
	GO_ENHANCER_BINDING	1	GO_ENHANCER_BINDING	MF	1
	GO_DEMETHYLASE_ACTIVITY	1	GO_DEMETHYLASE_ACTIVITY	MF	1
	GO_RAC_GUANYL_NUCLEOTIDE_EXCHANGE_FACTOR_ACTIVITY	1	GO_RAC_GUANYL_NUCLEOTIDE_EXCHANGE_FACTOR_ACTIVITY	MF	1
	GO_PROTEIN_BINDING_INVOLVED_IN_PROTEIN_FOLDING	1	GO_PROTEIN_BINDING_INVOLVED_IN_PROTEIN_FOLDING	MF	1
	GO_PHOTORECEPTOR_ACTIVITY	1	GO_PHOTORECEPTOR_ACTIVITY	MF	1
	GO_CYTOSKELETAL_ADAPTOR_ACTIVITY	1	GO_CYTOSKELETAL_ADAPTOR_ACTIVITY	MF	1
	GO_TRANSCRIPTION_FACTOR_ACTIVITY_DIRECT_LIGAND_REGULATED_SEQUENCE_SPECIFIC_DNA_BINDING	1	GO_TRANSCRIPTION_FACTOR_ACTIVITY_DIRECT_LIGAND_REGULATED_SEQUENCE_SPECIFIC_DNA_BINDING	MF	1
	GO_RACEMASE_AND_EPIMERASE_ACTIVITY	1	GO_RACEMASE_AND_EPIMERASE_ACTIVITY	MF	1
	GO_PROTEIN_LIPID_COMPLEX_BINDING	1	GO_PROTEIN_LIPID_COMPLEX_BINDING	MF	1
	GO_CARBOXY_LYASE_ACTIVITY	1	GO_CARBOXY_LYASE_ACTIVITY	MF	1
	GO_MIRNA_BINDING	1	GO_MIRNA_BINDING	MF	1
	GO_ESTROGEN_RECEPTOR_BINDING	1	GO_ESTROGEN_RECEPTOR_BINDING	MF	1
	GO_TRANSCRIPTIONAL_REPRESSOR_ACTIVITY_RNA_POLYMERASE_II_TRANSCRIPTION_REGULATORY_REGION_SEQUENCE_SPECIFIC_BINDING	1	GO_TRANSCRIPTIONAL_REPRESSOR_ACTIVITY_RNA_POLYMERASE_II_TRANSCRIPTION_REGULATORY_REGION_SEQUENCE_SPECIFIC_BINDING	MF	1
	GO_UBIQUITIN_UBIQUITIN_LIGASE_ACTIVITY	1	GO_UBIQUITIN_UBIQUITIN_LIGASE_ACTIVITY	MF	1
	GO_FMN_BINDING	1	GO_FMN_BINDING	MF	1
	GO_ADENYLYLTRANSFERASE_ACTIVITY	1	GO_ADENYLYLTRANSFERASE_ACTIVITY	MF	1
	GO_ATPASE_ACTIVITY_COUPLED	1	GO_ATPASE_ACTIVITY_COUPLED	MF	1
	GO_S_ACYLTRANSFERASE_ACTIVITY	1	GO_S_ACYLTRANSFERASE_ACTIVITY	MF	1
	GO_ANKYRIN_BINDING	1	GO_ANKYRIN_BINDING	MF	1
	GO_PROTEASOME_BINDING	1	GO_PROTEASOME_BINDING	MF	1
	GO_DNA_N_GLYCOSYLASE_ACTIVITY	1	GO_DNA_N_GLYCOSYLASE_ACTIVITY	MF	1
	GO_PHOSPHATIDYLINOSITOL_MONOPHOSPHATE_PHOSPHATASE_ACTIVITY	1	GO_PHOSPHATIDYLINOSITOL_MONOPHOSPHATE_PHOSPHATASE_ACTIVITY	MF	1
	GO_TRANSFERASE_ACTIVITY_TRANSFERRING_ALKYL_OR_ARYL_OTHER_THAN_METHYL_GROUPS	1	GO_TRANSFERASE_ACTIVITY_TRANSFERRING_ALKYL_OR_ARYL_OTHER_THAN_METHYL_GROUPS	MF	1
	GO_UNFOLDED_PROTEIN_BINDING	1	GO_UNFOLDED_PROTEIN_BINDING	MF	1
	GO_POLY_A_BINDING	1	GO_POLY_A_BINDING	MF	1
	GO_ATPASE_ACTIVATOR_ACTIVITY	1	GO_ATPASE_ACTIVATOR_ACTIVITY	MF	1
	GO_CARBOHYDRATE_PHOSPHATASE_ACTIVITY	1	GO_CARBOHYDRATE_PHOSPHATASE_ACTIVITY	MF	1
	GO_VIRUS_RECEPTOR_ACTIVITY	1	GO_VIRUS_RECEPTOR_ACTIVITY	MF	1
	GO_NUCLEOSOME_BINDING	1	GO_NUCLEOSOME_BINDING	MF	1
	GO_UBIQUITIN_LIKE_PROTEIN_CONJUGATING_ENZYME_ACTIVITY	1	GO_UBIQUITIN_LIKE_PROTEIN_CONJUGATING_ENZYME_ACTIVITY	MF	1
	GO_ATP_DEPENDENT_MICROTUBULE_MOTOR_ACTIVITY	1	GO_ATP_DEPENDENT_MICROTUBULE_MOTOR_ACTIVITY	MF	1
	GO_C2H2_ZINC_FINGER_DOMAIN_BINDING	1	GO_C2H2_ZINC_FINGER_DOMAIN_BINDING	MF	1
	GO_CALCIUM_ACTIVATED_POTASSIUM_CHANNEL_ACTIVITY	1	GO_CALCIUM_ACTIVATED_POTASSIUM_CHANNEL_ACTIVITY	MF	1
	GO_ACTIN_BINDING	1	GO_ACTIN_BINDING	MF	1
	GO_PHOSPHATIDYLINOSITOL_4_5_BISPHOSPHATE_BINDING	1	GO_PHOSPHATIDYLINOSITOL_4_5_BISPHOSPHATE_BINDING	MF	1
	GO_PRENYLTRANSFERASE_ACTIVITY	1	GO_PRENYLTRANSFERASE_ACTIVITY	MF	1
	GO_ANION_CATION_SYMPORTER_ACTIVITY	1	GO_ANION_CATION_SYMPORTER_ACTIVITY	MF	1
	GO_LYSINE_ACETYLATED_HISTONE_BINDING	1	GO_LYSINE_ACETYLATED_HISTONE_BINDING	MF	1
	GO_PEPTIDE_HORMONE_RECEPTOR_BINDING	1	GO_PEPTIDE_HORMONE_RECEPTOR_BINDING	MF	1
	GO_INORGANIC_ANION_TRANSMEMBRANE_TRANSPORTER_ACTIVITY	1	GO_INORGANIC_ANION_TRANSMEMBRANE_TRANSPORTER_ACTIVITY	MF	1
	GO_PROTEIN_KINASE_A_BINDING	1	GO_PROTEIN_KINASE_A_BINDING	MF	1
	GO_MANNOSIDASE_ACTIVITY	1	GO_MANNOSIDASE_ACTIVITY	MF	1
	GO_METAL_ION_TRANSMEMBRANE_TRANSPORTER_ACTIVITY	1	GO_METAL_ION_TRANSMEMBRANE_TRANSPORTER_ACTIVITY	MF	1
	GO_COA_HYDROLASE_ACTIVITY	1	GO_COA_HYDROLASE_ACTIVITY	MF	1
	GO_ADRENERGIC_RECEPTOR_ACTIVITY	1	GO_ADRENERGIC_RECEPTOR_ACTIVITY	MF	1
	GO_GATED_CHANNEL_ACTIVITY	1	GO_GATED_CHANNEL_ACTIVITY	MF	1
	GO_RNA_DNA_HYBRID_RIBONUCLEASE_ACTIVITY	1	GO_RNA_DNA_HYBRID_RIBONUCLEASE_ACTIVITY	MF	1
	GO_HISTONE_DEACETYLASE_BINDING	1	GO_HISTONE_DEACETYLASE_BINDING	MF	1
	GO_ACTIN_FILAMENT_BINDING	1	GO_ACTIN_FILAMENT_BINDING	MF	1
	GO_HYDROLASE_ACTIVITY_ACTING_ON_CARBON_NITROGEN_BUT_NOT_PEPTIDE_BONDS_IN_LINEAR_AMIDINES	1	GO_HYDROLASE_ACTIVITY_ACTING_ON_CARBON_NITROGEN_BUT_NOT_PEPTIDE_BONDS_IN_LINEAR_AMIDINES	MF	1
	GO_HEPARIN_BINDING	1	GO_HEPARIN_BINDING	MF	1
	GO_LOW_DENSITY_LIPOPROTEIN_PARTICLE_BINDING	1	GO_LOW_DENSITY_LIPOPROTEIN_PARTICLE_BINDING	MF	1
	GO_SERINE_HYDROLASE_ACTIVITY	1	GO_SERINE_HYDROLASE_ACTIVITY	MF	1
	GO_TRANSMEMBRANE_RECEPTOR_PROTEIN_TYROSINE_KINASE_ACTIVITY	1	GO_TRANSMEMBRANE_RECEPTOR_PROTEIN_TYROSINE_KINASE_ACTIVITY	MF	1
	GO_WNT_PROTEIN_BINDING	1	GO_WNT_PROTEIN_BINDING	MF	1
	GO_TRANSFERASE_ACTIVITY_TRANSFERRING_HEXOSYL_GROUPS	1	GO_TRANSFERASE_ACTIVITY_TRANSFERRING_HEXOSYL_GROUPS	MF	1
	GO_ARYL_SULFOTRANSFERASE_ACTIVITY	1	GO_ARYL_SULFOTRANSFERASE_ACTIVITY	MF	1
	GO_PROTEIN_SERINE_THREONINE_PHOSPHATASE_INHIBITOR_ACTIVITY	1	GO_PROTEIN_SERINE_THREONINE_PHOSPHATASE_INHIBITOR_ACTIVITY	MF	1
	GO_HYDRO_LYASE_ACTIVITY	1	GO_HYDRO_LYASE_ACTIVITY	MF	1
	GO_TRANSLATION_INITIATION_FACTOR_ACTIVITY	1	GO_TRANSLATION_INITIATION_FACTOR_ACTIVITY	MF	1
	GO_LIPOPROTEIN_PARTICLE_RECEPTOR_BINDING	1	GO_LIPOPROTEIN_PARTICLE_RECEPTOR_BINDING	MF	1
	GO_LIGAND_GATED_CHANNEL_ACTIVITY	1	GO_LIGAND_GATED_CHANNEL_ACTIVITY	MF	1
	GO_RHO_GTPASE_BINDING	1	GO_RHO_GTPASE_BINDING	MF	1
	GO_POLY_PYRIMIDINE_TRACT_BINDING	1	GO_POLY_PYRIMIDINE_TRACT_BINDING	MF	1
	GO_PROTEIN_PHOSPHORYLATED_AMINO_ACID_BINDING	1	GO_PROTEIN_PHOSPHORYLATED_AMINO_ACID_BINDING	MF	1
	GO_COLLAGEN_BINDING	1	GO_COLLAGEN_BINDING	MF	1
	GO_TRIGLYCERIDE_LIPASE_ACTIVITY	1	GO_TRIGLYCERIDE_LIPASE_ACTIVITY	MF	1
	GO_N_METHYLTRANSFERASE_ACTIVITY	1	GO_N_METHYLTRANSFERASE_ACTIVITY	MF	1
	GO_ACETYLCHOLINE_RECEPTOR_ACTIVITY	1	GO_ACETYLCHOLINE_RECEPTOR_ACTIVITY	MF	1
	GO_CALCIUM_ACTIVATED_CATION_CHANNEL_ACTIVITY	1	GO_CALCIUM_ACTIVATED_CATION_CHANNEL_ACTIVITY	MF	1
	GO_ENDONUCLEASE_ACTIVITY_ACTIVE_WITH_EITHER_RIBO_OR_DEOXYRIBONUCLEIC_ACIDS_AND_PRODUCING_5_PHOSPHOMONOESTERS	1	GO_ENDONUCLEASE_ACTIVITY_ACTIVE_WITH_EITHER_RIBO_OR_DEOXYRIBONUCLEIC_ACIDS_AND_PRODUCING_5_PHOSPHOMONOESTERS	MF	1
	GO_CARBOXYPEPTIDASE_ACTIVITY	1	GO_CARBOXYPEPTIDASE_ACTIVITY	MF	1
	GO_ATPASE_REGULATOR_ACTIVITY	1	GO_ATPASE_REGULATOR_ACTIVITY	MF	1
	GO_PHOSPHATIDYLINOSITOL_PHOSPHATE_BINDING	1	GO_PHOSPHATIDYLINOSITOL_PHOSPHATE_BINDING	MF	1
	GO_GTPASE_INHIBITOR_ACTIVITY	1	GO_GTPASE_INHIBITOR_ACTIVITY	MF	1
	GO_PHOSPHATIDYLINOSITOL_PHOSPHATE_5_PHOSPHATASE_ACTIVITY	1	GO_PHOSPHATIDYLINOSITOL_PHOSPHATE_5_PHOSPHATASE_ACTIVITY	MF	1
	GO_ATPASE_ACTIVITY_COUPLED_TO_TRANSMEMBRANE_MOVEMENT_OF_IONS_PHOSPHORYLATIVE_MECHANISM	1	GO_ATPASE_ACTIVITY_COUPLED_TO_TRANSMEMBRANE_MOVEMENT_OF_IONS_PHOSPHORYLATIVE_MECHANISM	MF	1
	GO_GLUCOSIDASE_ACTIVITY	1	GO_GLUCOSIDASE_ACTIVITY	MF	1
	GO_ORGANIC_HYDROXY_COMPOUND_TRANSMEMBRANE_TRANSPORTER_ACTIVITY	1	GO_ORGANIC_HYDROXY_COMPOUND_TRANSMEMBRANE_TRANSPORTER_ACTIVITY	MF	1
	GO_EXTRACELLULAR_MATRIX_STRUCTURAL_CONSTITUENT	1	GO_EXTRACELLULAR_MATRIX_STRUCTURAL_CONSTITUENT	MF	1
	GO_SOLUTE_PROTON_ANTIPORTER_ACTIVITY	1	GO_SOLUTE_PROTON_ANTIPORTER_ACTIVITY	MF	1
	GO_ACIDIC_AMINO_ACID_TRANSMEMBRANE_TRANSPORTER_ACTIVITY	1	GO_ACIDIC_AMINO_ACID_TRANSMEMBRANE_TRANSPORTER_ACTIVITY	MF	1
	GO_ENDORIBONUCLEASE_ACTIVITY_PRODUCING_5_PHOSPHOMONOESTERS	1	GO_ENDORIBONUCLEASE_ACTIVITY_PRODUCING_5_PHOSPHOMONOESTERS	MF	1
	GO_LYSOPHOSPHOLIPASE_ACTIVITY	1	GO_LYSOPHOSPHOLIPASE_ACTIVITY	MF	1
	GO_ADRENERGIC_RECEPTOR_BINDING	1	GO_ADRENERGIC_RECEPTOR_BINDING	MF	1
	GO_NUCLEOSIDE_DIPHOSPHATASE_ACTIVITY	1	GO_NUCLEOSIDE_DIPHOSPHATASE_ACTIVITY	MF	1
	GO_ACETYLTRANSFERASE_ACTIVITY	1	GO_ACETYLTRANSFERASE_ACTIVITY	MF	1
	GO_PASSIVE_TRANSMEMBRANE_TRANSPORTER_ACTIVITY	1	GO_PASSIVE_TRANSMEMBRANE_TRANSPORTER_ACTIVITY	MF	1
	GO_RNA_POLYMERASE_II_CORE_BINDING	1	GO_RNA_POLYMERASE_II_CORE_BINDING	MF	1
	GO_MRNA_BINDING	1	GO_MRNA_BINDING	MF	1
	GO_MHC_CLASS_II_RECEPTOR_ACTIVITY	1	GO_MHC_CLASS_II_RECEPTOR_ACTIVITY	MF	1
	GO_NEUROPEPTIDE_RECEPTOR_ACTIVITY	1	GO_NEUROPEPTIDE_RECEPTOR_ACTIVITY	MF	1
	GO_EXTRACELLULAR_MATRIX_BINDING	1	GO_EXTRACELLULAR_MATRIX_BINDING	MF	1
	GO_SEROTONIN_RECEPTOR_ACTIVITY	1	GO_SEROTONIN_RECEPTOR_ACTIVITY	MF	1
	GO_METALLOEXOPEPTIDASE_ACTIVITY	1	GO_METALLOEXOPEPTIDASE_ACTIVITY	MF	1
	GO_TRNA_BINDING	1	GO_TRNA_BINDING	MF	1
	GO_NITRIC_OXIDE_SYNTHASE_BINDING	1	GO_NITRIC_OXIDE_SYNTHASE_BINDING	MF	1
	GO_PROTEIN_C_TERMINUS_BINDING	1	GO_PROTEIN_C_TERMINUS_BINDING	MF	1
	GO_GLYCINE_BINDING	1	GO_GLYCINE_BINDING	MF	1
	GO_THIOLESTER_HYDROLASE_ACTIVITY	1	GO_THIOLESTER_HYDROLASE_ACTIVITY	MF	1
	GO_INSULIN_RECEPTOR_BINDING	1	GO_INSULIN_RECEPTOR_BINDING	MF	1
	GO_R_SMAD_BINDING	1	GO_R_SMAD_BINDING	MF	1
	GO_CIS_TRANS_ISOMERASE_ACTIVITY	1	GO_CIS_TRANS_ISOMERASE_ACTIVITY	MF	1
	GO_METALLOCARBOXYPEPTIDASE_ACTIVITY	1	GO_METALLOCARBOXYPEPTIDASE_ACTIVITY	MF	1
	GO_ALDEHYDE_DEHYDROGENASE_NAD_ACTIVITY	1	GO_ALDEHYDE_DEHYDROGENASE_NAD_ACTIVITY	MF	1
	GO_OXIDOREDUCTASE_ACTIVITY_ACTING_ON_PAIRED_DONORS_WITH_INCORPORATION_OR_REDUCTION_OF_MOLECULAR_OXYGEN_2_OXOGLUTARATE_AS_ONE_DONOR_AND_INCORPORATION_OF_ONE_ATOM_EACH_OF_OXYGEN_INTO_BOTH_DONORS	1	GO_OXIDOREDUCTASE_ACTIVITY_ACTING_ON_PAIRED_DONORS_WITH_INCORPORATION_OR_REDUCTION_OF_MOLECULAR_OXYGEN_2_OXOGLUTARATE_AS_ONE_DONOR_AND_INCORPORATION_OF_ONE_ATOM_EACH_OF_OXYGEN_INTO_BOTH_DONORS	MF	1
	GO_PHOSPHATE_ION_BINDING	1	GO_PHOSPHATE_ION_BINDING	MF	1
	GO_NUCLEOSIDE_DIPHOSPHATE_KINASE_ACTIVITY	1	GO_NUCLEOSIDE_DIPHOSPHATE_KINASE_ACTIVITY	MF	1
	GO_FAD_BINDING	1	GO_FAD_BINDING	MF	1
	GO_CLATHRIN_BINDING	1	GO_CLATHRIN_BINDING	MF	1
	GO_CATION_CATION_ANTIPORTER_ACTIVITY	1	GO_CATION_CATION_ANTIPORTER_ACTIVITY	MF	1
	GO_PROTEASE_BINDING	1	GO_PROTEASE_BINDING	MF	1
	GO_RAN_GTPASE_BINDING	1	GO_RAN_GTPASE_BINDING	MF	1
	GO_AMMONIUM_TRANSMEMBRANE_TRANSPORTER_ACTIVITY	1	GO_AMMONIUM_TRANSMEMBRANE_TRANSPORTER_ACTIVITY	MF	1
	GO_PHOSPHATASE_ACTIVATOR_ACTIVITY	1	GO_PHOSPHATASE_ACTIVATOR_ACTIVITY	MF	1
	GO_FATTY_ACID_BINDING	1	GO_FATTY_ACID_BINDING	MF	1
	GO_AMINOPEPTIDASE_ACTIVITY	1	GO_AMINOPEPTIDASE_ACTIVITY	MF	1
	GO_NADPH_BINDING	1	GO_NADPH_BINDING	MF	1
	GO_SINGLE_STRANDED_RNA_BINDING	1	GO_SINGLE_STRANDED_RNA_BINDING	MF	1
	GO_CATECHOLAMINE_BINDING	1	GO_CATECHOLAMINE_BINDING	MF	1
	GO_CALCIUM_DEPENDENT_PROTEIN_BINDING	1	GO_CALCIUM_DEPENDENT_PROTEIN_BINDING	MF	1
	GO_NUCLEOCYTOPLASMIC_TRANSPORTER_ACTIVITY	1	GO_NUCLEOCYTOPLASMIC_TRANSPORTER_ACTIVITY	MF	1
	GO_GLUTATHIONE_PEROXIDASE_ACTIVITY	1	GO_GLUTATHIONE_PEROXIDASE_ACTIVITY	MF	1
	GO_PSEUDOURIDINE_SYNTHASE_ACTIVITY	1	GO_PSEUDOURIDINE_SYNTHASE_ACTIVITY	MF	1
	GO_MAP_KINASE_ACTIVITY	1	GO_MAP_KINASE_ACTIVITY	MF	1
	GO_NEUROPEPTIDE_HORMONE_ACTIVITY	1	GO_NEUROPEPTIDE_HORMONE_ACTIVITY	MF	1
	GO_CATION_TRANSMEMBRANE_TRANSPORTER_ACTIVITY	1	GO_CATION_TRANSMEMBRANE_TRANSPORTER_ACTIVITY	MF	1
	GO_CHANNEL_REGULATOR_ACTIVITY	1	GO_CHANNEL_REGULATOR_ACTIVITY	MF	1
	GO_INOSITOL_TETRAKISPHOSPHATE_PHOSPHATASE_ACTIVITY	1	GO_INOSITOL_TETRAKISPHOSPHATE_PHOSPHATASE_ACTIVITY	MF	1
	GO_PHOSPHOLIPASE_BINDING	1	GO_PHOSPHOLIPASE_BINDING	MF	1
	GO_STRUCTURAL_CONSTITUENT_OF_EYE_LENS	1	GO_STRUCTURAL_CONSTITUENT_OF_EYE_LENS	MF	1
	GO_DISULFIDE_OXIDOREDUCTASE_ACTIVITY	1	GO_DISULFIDE_OXIDOREDUCTASE_ACTIVITY	MF	1
	GO_GDP_BINDING	1	GO_GDP_BINDING	MF	1
	GO_PHOSPHORIC_DIESTER_HYDROLASE_ACTIVITY	1	GO_PHOSPHORIC_DIESTER_HYDROLASE_ACTIVITY	MF	1
	GO_S100_PROTEIN_BINDING	1	GO_S100_PROTEIN_BINDING	MF	1
	GO_TRANSCRIPTION_FACTOR_ACTIVITY_RNA_POLYMERASE_II_DISTAL_ENHANCER_SEQUENCE_SPECIFIC_BINDING	1	GO_TRANSCRIPTION_FACTOR_ACTIVITY_RNA_POLYMERASE_II_DISTAL_ENHANCER_SEQUENCE_SPECIFIC_BINDING	MF	1
	GO_CARBOHYDRATE_DERIVATIVE_TRANSPORTER_ACTIVITY	1	GO_CARBOHYDRATE_DERIVATIVE_TRANSPORTER_ACTIVITY	MF	1
	GO_SERINE_TYPE_CARBOXYPEPTIDASE_ACTIVITY	1	GO_SERINE_TYPE_CARBOXYPEPTIDASE_ACTIVITY	MF	1
	GO_HORMONE_ACTIVITY	1	GO_HORMONE_ACTIVITY	MF	1
	GO_STEROID_HORMONE_RECEPTOR_ACTIVITY	1	GO_STEROID_HORMONE_RECEPTOR_ACTIVITY	MF	1
	GO_ANDROGEN_RECEPTOR_BINDING	1	GO_ANDROGEN_RECEPTOR_BINDING	MF	1
	GO_AMIDE_TRANSMEMBRANE_TRANSPORTER_ACTIVITY	1	GO_AMIDE_TRANSMEMBRANE_TRANSPORTER_ACTIVITY	MF	1
	GO_MANGANESE_ION_BINDING	1	GO_MANGANESE_ION_BINDING	MF	1
	GO_RNA_CAP_BINDING	1	GO_RNA_CAP_BINDING	MF	1
	GO_SCAVENGER_RECEPTOR_ACTIVITY	1	GO_SCAVENGER_RECEPTOR_ACTIVITY	MF	1
	GO_CYCLIN_DEPENDENT_PROTEIN_SERINE_THREONINE_KINASE_INHIBITOR_ACTIVITY	1	GO_CYCLIN_DEPENDENT_PROTEIN_SERINE_THREONINE_KINASE_INHIBITOR_ACTIVITY	MF	1
	GO_ICOSANOID_RECEPTOR_ACTIVITY	1	GO_ICOSANOID_RECEPTOR_ACTIVITY	MF	1
	GO_METALLOENDOPEPTIDASE_ACTIVITY	1	GO_METALLOENDOPEPTIDASE_ACTIVITY	MF	1
	GO_PHOSPHATIDYLCHOLINE_BINDING	1	GO_PHOSPHATIDYLCHOLINE_BINDING	MF	1
	GO_TRANSLATION_ELONGATION_FACTOR_ACTIVITY	1	GO_TRANSLATION_ELONGATION_FACTOR_ACTIVITY	MF	1
	GO_MONOSACCHARIDE_TRANSMEMBRANE_TRANSPORTER_ACTIVITY	1	GO_MONOSACCHARIDE_TRANSMEMBRANE_TRANSPORTER_ACTIVITY	MF	1
	GO_HYDROLASE_ACTIVITY_ACTING_ON_ESTER_BONDS	1	GO_HYDROLASE_ACTIVITY_ACTING_ON_ESTER_BONDS	MF	1
	GO_CAMP_BINDING	1	GO_CAMP_BINDING	MF	1
	GO_GLYCOSAMINOGLYCAN_BINDING	1	GO_GLYCOSAMINOGLYCAN_BINDING	MF	1
	GO_VITAMIN_D_RECEPTOR_BINDING	1	GO_VITAMIN_D_RECEPTOR_BINDING	MF	1
	GO_DAMAGED_DNA_BINDING	1	GO_DAMAGED_DNA_BINDING	MF	1
	GO_PHOSPHOLIPID_TRANSLOCATING_ATPASE_ACTIVITY	1	GO_PHOSPHOLIPID_TRANSLOCATING_ATPASE_ACTIVITY	MF	1
	GO_ALCOHOL_BINDING	1	GO_ALCOHOL_BINDING	MF	1
	GO_L_ASCORBIC_ACID_BINDING	1	GO_L_ASCORBIC_ACID_BINDING	MF	1
	GO_DIPEPTIDASE_ACTIVITY	1	GO_DIPEPTIDASE_ACTIVITY	MF	1
	GO_GLUTAMATE_RECEPTOR_ACTIVITY	1	GO_GLUTAMATE_RECEPTOR_ACTIVITY	MF	1
	GO_GAMMA_TUBULIN_BINDING	1	GO_GAMMA_TUBULIN_BINDING	MF	1
	GO_PEPTIDASE_ACTIVATOR_ACTIVITY	1	GO_PEPTIDASE_ACTIVATOR_ACTIVITY	MF	1
	GO_POLY_PURINE_TRACT_BINDING	1	GO_POLY_PURINE_TRACT_BINDING	MF	1
	GO_INTRONIC_TRANSCRIPTION_REGULATORY_REGION_DNA_BINDING	1	GO_INTRONIC_TRANSCRIPTION_REGULATORY_REGION_DNA_BINDING	MF	1
	GO_STEROL_BINDING	1	GO_STEROL_BINDING	MF	1
	GO_PHOSPHATIDYLINOSITOL_BINDING	1	GO_PHOSPHATIDYLINOSITOL_BINDING	MF	1
	GO_TRANSFORMING_GROWTH_FACTOR_BETA_BINDING	1	GO_TRANSFORMING_GROWTH_FACTOR_BETA_BINDING	MF	1
	GO_LIGASE_ACTIVITY_FORMING_CARBON_SULFUR_BONDS	1	GO_LIGASE_ACTIVITY_FORMING_CARBON_SULFUR_BONDS	MF	1
	GO_MANNOSE_BINDING	1	GO_MANNOSE_BINDING	MF	1
	GO_RNA_POLYMERASE_II_REPRESSING_TRANSCRIPTION_FACTOR_BINDING	1	GO_RNA_POLYMERASE_II_REPRESSING_TRANSCRIPTION_FACTOR_BINDING	MF	1
	GO_CATION_SUGAR_SYMPORTER_ACTIVITY	1	GO_CATION_SUGAR_SYMPORTER_ACTIVITY	MF	1
	GO_PROTEIN_SERINE_THREONINE_PHOSPHATASE_ACTIVITY	1	GO_PROTEIN_SERINE_THREONINE_PHOSPHATASE_ACTIVITY	MF	1
	GO_TRANSCRIPTION_FACTOR_ACTIVITY_RNA_POLYMERASE_II_TRANSCRIPTION_FACTOR_BINDING	1	GO_TRANSCRIPTION_FACTOR_ACTIVITY_RNA_POLYMERASE_II_TRANSCRIPTION_FACTOR_BINDING	MF	1
	GO_AMINOACYL_TRNA_EDITING_ACTIVITY	1	GO_AMINOACYL_TRNA_EDITING_ACTIVITY	MF	1
	GO_FOLIC_ACID_BINDING	1	GO_FOLIC_ACID_BINDING	MF	1
	GO_E_BOX_BINDING	1	GO_E_BOX_BINDING	MF	1
	GO_GLUCOSE_BINDING	1	GO_GLUCOSE_BINDING	MF	1
	GO_NEUROTRANSMITTER_SODIUM_SYMPORTER_ACTIVITY	1	GO_NEUROTRANSMITTER_SODIUM_SYMPORTER_ACTIVITY	MF	1
	GO_NUCLEASE_ACTIVITY	1	GO_NUCLEASE_ACTIVITY	MF	1
	GO_DIPEPTIDYL_PEPTIDASE_ACTIVITY	1	GO_DIPEPTIDYL_PEPTIDASE_ACTIVITY	MF	1
	GO_TOXIC_SUBSTANCE_BINDING	1	GO_TOXIC_SUBSTANCE_BINDING	MF	1
	GO_ESTRADIOL_17_BETA_DEHYDROGENASE_ACTIVITY	1	GO_ESTRADIOL_17_BETA_DEHYDROGENASE_ACTIVITY	MF	1
	GO_GDP_DISSOCIATION_INHIBITOR_ACTIVITY	1	GO_GDP_DISSOCIATION_INHIBITOR_ACTIVITY	MF	1
	GO_POLYSACCHARIDE_BINDING	1	GO_POLYSACCHARIDE_BINDING	MF	1
	GO_SNAP_RECEPTOR_ACTIVITY	1	GO_SNAP_RECEPTOR_ACTIVITY	MF	1
	GO_MICROTUBULE_SEVERING_ATPASE_ACTIVITY	1	GO_MICROTUBULE_SEVERING_ATPASE_ACTIVITY	MF	1
	GO_RRNA_METHYLTRANSFERASE_ACTIVITY	1	GO_RRNA_METHYLTRANSFERASE_ACTIVITY	MF	1
	GO_NON_MEMBRANE_SPANNING_PROTEIN_TYROSINE_KINASE_ACTIVITY	1	GO_NON_MEMBRANE_SPANNING_PROTEIN_TYROSINE_KINASE_ACTIVITY	MF	1
	GO_H4_HISTONE_ACETYLTRANSFERASE_ACTIVITY	1	GO_H4_HISTONE_ACETYLTRANSFERASE_ACTIVITY	MF	1
	GO_HISTONE_DEMETHYLASE_ACTIVITY	1	GO_HISTONE_DEMETHYLASE_ACTIVITY	MF	1
	GO_EXONUCLEASE_ACTIVITY	1	GO_EXONUCLEASE_ACTIVITY	MF	1
	GO_MACROLIDE_BINDING	1	GO_MACROLIDE_BINDING	MF	1
	GO_INSULIN_LIKE_GROWTH_FACTOR_BINDING	1	GO_INSULIN_LIKE_GROWTH_FACTOR_BINDING	MF	1
	GO_O_METHYLTRANSFERASE_ACTIVITY	1	GO_O_METHYLTRANSFERASE_ACTIVITY	MF	1
	GO_TROPOMYOSIN_BINDING	1	GO_TROPOMYOSIN_BINDING	MF	1
	GO_LYSOZYME_ACTIVITY	1	GO_LYSOZYME_ACTIVITY	MF	1
	GO_ANION_CHANNEL_ACTIVITY	1	GO_ANION_CHANNEL_ACTIVITY	MF	1
	GO_STRUCTURAL_CONSTITUENT_OF_NUCLEAR_PORE	1	GO_STRUCTURAL_CONSTITUENT_OF_NUCLEAR_PORE	MF	1
	GO_NUCLEOTIDASE_ACTIVITY	1	GO_NUCLEOTIDASE_ACTIVITY	MF	1
	GO_ION_ANTIPORTER_ACTIVITY	1	GO_ION_ANTIPORTER_ACTIVITY	MF	1
	GO_PHOSPHORIC_ESTER_HYDROLASE_ACTIVITY	1	GO_PHOSPHORIC_ESTER_HYDROLASE_ACTIVITY	MF	1
	GO_SUGAR_TRANSMEMBRANE_TRANSPORTER_ACTIVITY	1	GO_SUGAR_TRANSMEMBRANE_TRANSPORTER_ACTIVITY	MF	1
	GO_INTERLEUKIN_1_RECEPTOR_BINDING	1	GO_INTERLEUKIN_1_RECEPTOR_BINDING	MF	1
	GO_PROTEIN_TRANSPORTER_ACTIVITY	1	GO_PROTEIN_TRANSPORTER_ACTIVITY	MF	1
	GO_IMMUNOGLOBULIN_RECEPTOR_BINDING	1	GO_IMMUNOGLOBULIN_RECEPTOR_BINDING	MF	1
	GO_RECEPTOR_ACTIVATOR_ACTIVITY	1	GO_RECEPTOR_ACTIVATOR_ACTIVITY	MF	1
	GO_ALCOHOL_DEHYDROGENASE_NADP_ACTIVITY	1	GO_ALCOHOL_DEHYDROGENASE_NADP_ACTIVITY	MF	1
	GO_NEUROTRANSMITTER_RECEPTOR_ACTIVITY	1	GO_NEUROTRANSMITTER_RECEPTOR_ACTIVITY	MF	1
	GO_DIACYLGLYCEROL_BINDING	1	GO_DIACYLGLYCEROL_BINDING	MF	1
	GO_PHOSPHOLIPASE_INHIBITOR_ACTIVITY	1	GO_PHOSPHOLIPASE_INHIBITOR_ACTIVITY	MF	1
	GO_ACTININ_BINDING	1	GO_ACTININ_BINDING	MF	1
	GO_PROTEIN_SERINE_THREONINE_KINASE_INHIBITOR_ACTIVITY	1	GO_PROTEIN_SERINE_THREONINE_KINASE_INHIBITOR_ACTIVITY	MF	1
	GO_OXIDOREDUCTASE_ACTIVITY_ACTING_ON_A_SULFUR_GROUP_OF_DONORS_DISULFIDE_AS_ACCEPTOR	1	GO_OXIDOREDUCTASE_ACTIVITY_ACTING_ON_A_SULFUR_GROUP_OF_DONORS_DISULFIDE_AS_ACCEPTOR	MF	1
	GO_TRANSCRIPTION_COFACTOR_BINDING	1	GO_TRANSCRIPTION_COFACTOR_BINDING	MF	1
	GO_HSP90_PROTEIN_BINDING	1	GO_HSP90_PROTEIN_BINDING	MF	1
	GO_AMINE_BINDING	1	GO_AMINE_BINDING	MF	1
	GO_DIOXYGENASE_ACTIVITY	1	GO_DIOXYGENASE_ACTIVITY	MF	1
	GO_PHOSPHOTRANSFERASE_ACTIVITY_FOR_OTHER_SUBSTITUTED_PHOSPHATE_GROUPS	1	GO_PHOSPHOTRANSFERASE_ACTIVITY_FOR_OTHER_SUBSTITUTED_PHOSPHATE_GROUPS	MF	1
	GO_PALMITOYLTRANSFERASE_ACTIVITY	1	GO_PALMITOYLTRANSFERASE_ACTIVITY	MF	1
	GO_NUCLEAR_LOCALIZATION_SEQUENCE_BINDING	1	GO_NUCLEAR_LOCALIZATION_SEQUENCE_BINDING	MF	1
	GO_RECEPTOR_AGONIST_ACTIVITY	1	GO_RECEPTOR_AGONIST_ACTIVITY	MF	1
	GO_PHOSPHATASE_BINDING	1	GO_PHOSPHATASE_BINDING	MF	1
	GO_RNA_DIRECTED_DNA_POLYMERASE_ACTIVITY	1	GO_RNA_DIRECTED_DNA_POLYMERASE_ACTIVITY	MF	1
	GO_RAS_GUANYL_NUCLEOTIDE_EXCHANGE_FACTOR_ACTIVITY	1	GO_RAS_GUANYL_NUCLEOTIDE_EXCHANGE_FACTOR_ACTIVITY	MF	1
	GO_PROTEIN_METHYLTRANSFERASE_ACTIVITY	1	GO_PROTEIN_METHYLTRANSFERASE_ACTIVITY	MF	1
	GO_LYSOPHOSPHOLIPID_ACYLTRANSFERASE_ACTIVITY	1	GO_LYSOPHOSPHOLIPID_ACYLTRANSFERASE_ACTIVITY	MF	1
	GO_STRUCTURAL_CONSTITUENT_OF_MUSCLE	1	GO_STRUCTURAL_CONSTITUENT_OF_MUSCLE	MF	1
	GO_SH2_DOMAIN_BINDING	1	GO_SH2_DOMAIN_BINDING	MF	1
	GO_CARBON_CARBON_LYASE_ACTIVITY	1	GO_CARBON_CARBON_LYASE_ACTIVITY	MF	1
	GO_PROTEIN_COMPLEX_BINDING	1	GO_PROTEIN_COMPLEX_BINDING	MF	1
	GO_TRANSFERASE_ACTIVITY_TRANSFERRING_ACYL_GROUPS	1	GO_TRANSFERASE_ACTIVITY_TRANSFERRING_ACYL_GROUPS	MF	1
	GO_FATTY_ACID_TRANSPORTER_ACTIVITY	1	GO_FATTY_ACID_TRANSPORTER_ACTIVITY	MF	1
	GO_PROTEIN_TYROSINE_SERINE_THREONINE_PHOSPHATASE_ACTIVITY	1	GO_PROTEIN_TYROSINE_SERINE_THREONINE_PHOSPHATASE_ACTIVITY	MF	1
	GO_NUCLEOSIDE_KINASE_ACTIVITY	1	GO_NUCLEOSIDE_KINASE_ACTIVITY	MF	1
	GO_FIBROBLAST_GROWTH_FACTOR_BINDING	1	GO_FIBROBLAST_GROWTH_FACTOR_BINDING	MF	1
	GO_ADP_BINDING	1	GO_ADP_BINDING	MF	1
	GO_BETA_1_3_GALACTOSYLTRANSFERASE_ACTIVITY	1	GO_BETA_1_3_GALACTOSYLTRANSFERASE_ACTIVITY	MF	1
	GO_CATION_TRANSPORTING_ATPASE_ACTIVITY	1	GO_CATION_TRANSPORTING_ATPASE_ACTIVITY	MF	1
	GO_ATPASE_COUPLED_ION_TRANSMEMBRANE_TRANSPORTER_ACTIVITY	1	GO_ATPASE_COUPLED_ION_TRANSMEMBRANE_TRANSPORTER_ACTIVITY	MF	1
	GO_STEROL_TRANSPORTER_ACTIVITY	1	GO_STEROL_TRANSPORTER_ACTIVITY	MF	1
	GO_RNA_POLYMERASE_BINDING	1	GO_RNA_POLYMERASE_BINDING	MF	1
	GO_CARBOHYDRATE_KINASE_ACTIVITY	1	GO_CARBOHYDRATE_KINASE_ACTIVITY	MF	1
	GO_THREONINE_TYPE_PEPTIDASE_ACTIVITY	1	GO_THREONINE_TYPE_PEPTIDASE_ACTIVITY	MF	1
	GO_MONOOXYGENASE_ACTIVITY	1	GO_MONOOXYGENASE_ACTIVITY	MF	1
	GO_ADENOSINE_DEAMINASE_ACTIVITY	1	GO_ADENOSINE_DEAMINASE_ACTIVITY	MF	1
	GO_STRUCTURAL_CONSTITUENT_OF_RIBOSOME	1	GO_STRUCTURAL_CONSTITUENT_OF_RIBOSOME	MF	1
	GO_14_3_3_PROTEIN_BINDING	1	GO_14_3_3_PROTEIN_BINDING	MF	1
	GO_COPPER_ION_BINDING	1	GO_COPPER_ION_BINDING	MF	1
	GO_MISMATCHED_DNA_BINDING	1	GO_MISMATCHED_DNA_BINDING	MF	1
	GO_HYDROLASE_ACTIVITY_ACTING_ON_GLYCOSYL_BONDS	1	GO_HYDROLASE_ACTIVITY_ACTING_ON_GLYCOSYL_BONDS	MF	1
	GO_RAB_GTPASE_BINDING	1	GO_RAB_GTPASE_BINDING	MF	1
	GO_GUANYL_NUCLEOTIDE_EXCHANGE_FACTOR_ACTIVITY	1	GO_GUANYL_NUCLEOTIDE_EXCHANGE_FACTOR_ACTIVITY	MF	1
	GO_TELOMERASE_RNA_BINDING	1	GO_TELOMERASE_RNA_BINDING	MF	1
	GO_BETA_TUBULIN_BINDING	1	GO_BETA_TUBULIN_BINDING	MF	1
	GO_INTRAMOLECULAR_TRANSFERASE_ACTIVITY	1	GO_INTRAMOLECULAR_TRANSFERASE_ACTIVITY	MF	1
	GO_SERINE_TYPE_ENDOPEPTIDASE_INHIBITOR_ACTIVITY	1	GO_SERINE_TYPE_ENDOPEPTIDASE_INHIBITOR_ACTIVITY	MF	1
	GO_HELICASE_ACTIVITY	1	GO_HELICASE_ACTIVITY	MF	1
	GO_RNA_POLYMERASE_CORE_ENZYME_BINDING	1	GO_RNA_POLYMERASE_CORE_ENZYME_BINDING	MF	1
	GO_VOLTAGE_GATED_CHLORIDE_CHANNEL_ACTIVITY	1	GO_VOLTAGE_GATED_CHLORIDE_CHANNEL_ACTIVITY	MF	1
	GO_PYRIDOXAL_PHOSPHATE_BINDING	1	GO_PYRIDOXAL_PHOSPHATE_BINDING	MF	1
	GO_LIPASE_INHIBITOR_ACTIVITY	1	GO_LIPASE_INHIBITOR_ACTIVITY	MF	1
	GO_CHROMATIN_DNA_BINDING	1	GO_CHROMATIN_DNA_BINDING	MF	1
	GO_ATPASE_BINDING	1	GO_ATPASE_BINDING	MF	1
	GO_LAMIN_BINDING	1	GO_LAMIN_BINDING	MF	1
	GO_PHOSPHATIDYLINOSITOL_KINASE_ACTIVITY	1	GO_PHOSPHATIDYLINOSITOL_KINASE_ACTIVITY	MF	1
	GO_CYCLIC_NUCLEOTIDE_BINDING	1	GO_CYCLIC_NUCLEOTIDE_BINDING	MF	1
	GO_CYSTEINE_TYPE_ENDOPEPTIDASE_ACTIVITY	1	GO_CYSTEINE_TYPE_ENDOPEPTIDASE_ACTIVITY	MF	1
	GO_OLIGOPEPTIDE_BINDING	1	GO_OLIGOPEPTIDE_BINDING	MF	1
	GO_CO_SMAD_BINDING	1	GO_CO_SMAD_BINDING	MF	1
	GO_GROWTH_FACTOR_ACTIVITY	1	GO_GROWTH_FACTOR_ACTIVITY	MF	1
	GO_INTRACELLULAR_CALCIUM_ACTIVATED_CHLORIDE_CHANNEL_ACTIVITY	1	GO_INTRACELLULAR_CALCIUM_ACTIVATED_CHLORIDE_CHANNEL_ACTIVITY	MF	1
	GO_G_PROTEIN_COUPLED_PHOTORECEPTOR_ACTIVITY	1	GO_G_PROTEIN_COUPLED_PHOTORECEPTOR_ACTIVITY	MF	1
	GO_ALDO_KETO_REDUCTASE_NADP_ACTIVITY	1	GO_ALDO_KETO_REDUCTASE_NADP_ACTIVITY	MF	1
	GO_TRANSFERASE_ACTIVITY_TRANSFERRING_ACYL_GROUPS_OTHER_THAN_AMINO_ACYL_GROUPS	1	GO_TRANSFERASE_ACTIVITY_TRANSFERRING_ACYL_GROUPS_OTHER_THAN_AMINO_ACYL_GROUPS	MF	1
	GO_CYSTEINE_TYPE_ENDOPEPTIDASE_INHIBITOR_ACTIVITY_INVOLVED_IN_APOPTOTIC_PROCESS	1	GO_CYSTEINE_TYPE_ENDOPEPTIDASE_INHIBITOR_ACTIVITY_INVOLVED_IN_APOPTOTIC_PROCESS	MF	1
	GO_FIBRONECTIN_BINDING	1	GO_FIBRONECTIN_BINDING	MF	1
	GO_POTASSIUM_TRANSPORTING_ATPASE_ACTIVITY	1	GO_POTASSIUM_TRANSPORTING_ATPASE_ACTIVITY	MF	1
	GO_MICROTUBULE_MOTOR_ACTIVITY	1	GO_MICROTUBULE_MOTOR_ACTIVITY	MF	1
	GO_OXIDOREDUCTASE_ACTIVITY_OXIDIZING_METAL_IONS	1	GO_OXIDOREDUCTASE_ACTIVITY_OXIDIZING_METAL_IONS	MF	1
	GO_ALPHA_TUBULIN_BINDING	1	GO_ALPHA_TUBULIN_BINDING	MF	1
	GO_EXCITATORY_EXTRACELLULAR_LIGAND_GATED_ION_CHANNEL_ACTIVITY	1	GO_EXCITATORY_EXTRACELLULAR_LIGAND_GATED_ION_CHANNEL_ACTIVITY	MF	1
	GO_OXIDOREDUCTASE_ACTIVITY_OXIDIZING_METAL_IONS_NAD_OR_NADP_AS_ACCEPTOR	1	GO_OXIDOREDUCTASE_ACTIVITY_OXIDIZING_METAL_IONS_NAD_OR_NADP_AS_ACCEPTOR	MF	1
	GO_ATPASE_ACTIVITY_COUPLED_TO_MOVEMENT_OF_SUBSTANCES	1	GO_ATPASE_ACTIVITY_COUPLED_TO_MOVEMENT_OF_SUBSTANCES	MF	1
	GO_TRANSITION_METAL_ION_TRANSMEMBRANE_TRANSPORTER_ACTIVITY	1	GO_TRANSITION_METAL_ION_TRANSMEMBRANE_TRANSPORTER_ACTIVITY	MF	1
	GO_TELOMERIC_DNA_BINDING	1	GO_TELOMERIC_DNA_BINDING	MF	1
	GO_MODIFIED_AMINO_ACID_TRANSMEMBRANE_TRANSPORTER_ACTIVITY	1	GO_MODIFIED_AMINO_ACID_TRANSMEMBRANE_TRANSPORTER_ACTIVITY	MF	1
	GO_SCAFFOLD_PROTEIN_BINDING	1	GO_SCAFFOLD_PROTEIN_BINDING	MF	1
	GO_TRANSCRIPTIONAL_REPRESSOR_ACTIVITY_RNA_POLYMERASE_II_ACTIVATING_TRANSCRIPTION_FACTOR_BINDING	1	GO_TRANSCRIPTIONAL_REPRESSOR_ACTIVITY_RNA_POLYMERASE_II_ACTIVATING_TRANSCRIPTION_FACTOR_BINDING	MF	1
	GO_LOW_DENSITY_LIPOPROTEIN_PARTICLE_RECEPTOR_BINDING	1	GO_LOW_DENSITY_LIPOPROTEIN_PARTICLE_RECEPTOR_BINDING	MF	1
	GO_PHOSPHATIDYLSERINE_BINDING	1	GO_PHOSPHATIDYLSERINE_BINDING	MF	1
	GO_GLYCOLIPID_BINDING	1	GO_GLYCOLIPID_BINDING	MF	1
	GO_RECEPTOR_SIGNALING_PROTEIN_SERINE_THREONINE_KINASE_ACTIVITY	1	GO_RECEPTOR_SIGNALING_PROTEIN_SERINE_THREONINE_KINASE_ACTIVITY	MF	1
	GO_CALMODULIN_BINDING	1	GO_CALMODULIN_BINDING	MF	1
	GO_MAP_KINASE_KINASE_KINASE_ACTIVITY	1	GO_MAP_KINASE_KINASE_KINASE_ACTIVITY	MF	1
	GO_MHC_CLASS_II_PROTEIN_COMPLEX_BINDING	1	GO_MHC_CLASS_II_PROTEIN_COMPLEX_BINDING	MF	1
	GO_PHOSPHOTYROSINE_BINDING	1	GO_PHOSPHOTYROSINE_BINDING	MF	1
	GO_NUCLEOSIDE_TRIPHOSPHATASE_REGULATOR_ACTIVITY	1	GO_NUCLEOSIDE_TRIPHOSPHATASE_REGULATOR_ACTIVITY	MF	1
	GO_LIGAND_GATED_CALCIUM_CHANNEL_ACTIVITY	1	GO_LIGAND_GATED_CALCIUM_CHANNEL_ACTIVITY	MF	1
	GO_RIBOSOMAL_SMALL_SUBUNIT_BINDING	1	GO_RIBOSOMAL_SMALL_SUBUNIT_BINDING	MF	1
	GO_OMEGA_PEPTIDASE_ACTIVITY	1	GO_OMEGA_PEPTIDASE_ACTIVITY	MF	1
	GO_PHOSPHATIDYLCHOLINE_1_ACYLHYDROLASE_ACTIVITY	1	GO_PHOSPHATIDYLCHOLINE_1_ACYLHYDROLASE_ACTIVITY	MF	1
	GO_ELECTRON_CARRIER_ACTIVITY	1	GO_ELECTRON_CARRIER_ACTIVITY	MF	1
	GO_HMG_BOX_DOMAIN_BINDING	1	GO_HMG_BOX_DOMAIN_BINDING	MF	1
	GO_CHANNEL_INHIBITOR_ACTIVITY	1	GO_CHANNEL_INHIBITOR_ACTIVITY	MF	1
	GO_SUMO_BINDING	1	GO_SUMO_BINDING	MF	1
	GO_PALMITOYL_COA_HYDROLASE_ACTIVITY	1	GO_PALMITOYL_COA_HYDROLASE_ACTIVITY	MF	1
	GO_MANNOSYLTRANSFERASE_ACTIVITY	1	GO_MANNOSYLTRANSFERASE_ACTIVITY	MF	1
	GO_RECEPTOR_SERINE_THREONINE_KINASE_BINDING	1	GO_RECEPTOR_SERINE_THREONINE_KINASE_BINDING	MF	1
	GO_RETINAL_BINDING	1	GO_RETINAL_BINDING	MF	1
	GO_TRANSFORMING_GROWTH_FACTOR_BETA_RECEPTOR_BINDING	1	GO_TRANSFORMING_GROWTH_FACTOR_BETA_RECEPTOR_BINDING	MF	1
	GO_WW_DOMAIN_BINDING	1	GO_WW_DOMAIN_BINDING	MF	1
	GO_PEPTIDE_N_ACETYLTRANSFERASE_ACTIVITY	1	GO_PEPTIDE_N_ACETYLTRANSFERASE_ACTIVITY	MF	1
	GO_GLUCOCORTICOID_RECEPTOR_BINDING	1	GO_GLUCOCORTICOID_RECEPTOR_BINDING	MF	1
	GO_LIGASE_REGULATOR_ACTIVITY	1	GO_LIGASE_REGULATOR_ACTIVITY	MF	1
	GO_CAMP_RESPONSE_ELEMENT_BINDING	1	GO_CAMP_RESPONSE_ELEMENT_BINDING	MF	1
	GO_PROTEIN_DISULFIDE_OXIDOREDUCTASE_ACTIVITY	1	GO_PROTEIN_DISULFIDE_OXIDOREDUCTASE_ACTIVITY	MF	1
	GO_PHOSPHATIDYLINOSITOL_BISPHOSPHATE_BINDING	1	GO_PHOSPHATIDYLINOSITOL_BISPHOSPHATE_BINDING	MF	1
	GO_CALCIUM_ION_TRANSMEMBRANE_TRANSPORTER_ACTIVITY	1	GO_CALCIUM_ION_TRANSMEMBRANE_TRANSPORTER_ACTIVITY	MF	1
	GO_INTERMEDIATE_FILAMENT_BINDING	1	GO_INTERMEDIATE_FILAMENT_BINDING	MF	1
	GO_AMIDE_BINDING	1	GO_AMIDE_BINDING	MF	1
	GO_LIPOPOLYSACCHARIDE_BINDING	1	GO_LIPOPOLYSACCHARIDE_BINDING	MF	1
	GO_LIGAND_DEPENDENT_NUCLEAR_RECEPTOR_BINDING	1	GO_LIGAND_DEPENDENT_NUCLEAR_RECEPTOR_BINDING	MF	1
	GO_POLYPEPTIDE_N_ACETYLGALACTOSAMINYLTRANSFERASE_ACTIVITY	1	GO_POLYPEPTIDE_N_ACETYLGALACTOSAMINYLTRANSFERASE_ACTIVITY	MF	1
	GO_MODIFIED_AMINO_ACID_BINDING	1	GO_MODIFIED_AMINO_ACID_BINDING	MF	1
	GO_ION_CHANNEL_BINDING	1	GO_ION_CHANNEL_BINDING	MF	1
	GO_FILAMIN_BINDING	1	GO_FILAMIN_BINDING	MF	1
	GO_PROTEOGLYCAN_BINDING	1	GO_PROTEOGLYCAN_BINDING	MF	1
	GO_SUMO_TRANSFERASE_ACTIVITY	1	GO_SUMO_TRANSFERASE_ACTIVITY	MF	1
	GO_MYOSIN_HEAVY_CHAIN_BINDING	1	GO_MYOSIN_HEAVY_CHAIN_BINDING	MF	1
	GO_LRR_DOMAIN_BINDING	1	GO_LRR_DOMAIN_BINDING	MF	1
	GO_TRANSFERASE_ACTIVITY_TRANSFERRING_AMINO_ACYL_GROUPS	1	GO_TRANSFERASE_ACTIVITY_TRANSFERRING_AMINO_ACYL_GROUPS	MF	1
	GO_INTEGRIN_BINDING	1	GO_INTEGRIN_BINDING	MF	1
	GO_ALCOHOL_TRANSMEMBRANE_TRANSPORTER_ACTIVITY	1	GO_ALCOHOL_TRANSMEMBRANE_TRANSPORTER_ACTIVITY	MF	1
	GO_CALMODULIN_DEPENDENT_PROTEIN_KINASE_ACTIVITY	1	GO_CALMODULIN_DEPENDENT_PROTEIN_KINASE_ACTIVITY	MF	1
	GO_MICROFILAMENT_MOTOR_ACTIVITY	1	GO_MICROFILAMENT_MOTOR_ACTIVITY	MF	1
	GO_THIOL_DEPENDENT_UBIQUITIN_SPECIFIC_PROTEASE_ACTIVITY	1	GO_THIOL_DEPENDENT_UBIQUITIN_SPECIFIC_PROTEASE_ACTIVITY	MF	1
	GO_FERROUS_IRON_BINDING	1	GO_FERROUS_IRON_BINDING	MF	1
	GO_ACETYLCHOLINE_BINDING	1	GO_ACETYLCHOLINE_BINDING	MF	1
	GO_INORGANIC_CATION_TRANSMEMBRANE_TRANSPORTER_ACTIVITY	1	GO_INORGANIC_CATION_TRANSMEMBRANE_TRANSPORTER_ACTIVITY	MF	1
	GO_NAD_BINDING	1	GO_NAD_BINDING	MF	1
	GO_CHAPERONE_BINDING	1	GO_CHAPERONE_BINDING	MF	1
	GO_PROTEIN_TYROSINE_PHOSPHATASE_ACTIVITY	1	GO_PROTEIN_TYROSINE_PHOSPHATASE_ACTIVITY	MF	1
	GO_GALACTOSYLTRANSFERASE_ACTIVITY	1	GO_GALACTOSYLTRANSFERASE_ACTIVITY	MF	1
	GO_PHOSPHOTRANSFERASE_ACTIVITY_PHOSPHATE_GROUP_AS_ACCEPTOR	1	GO_PHOSPHOTRANSFERASE_ACTIVITY_PHOSPHATE_GROUP_AS_ACCEPTOR	MF	1
	GO_ALKALI_METAL_ION_BINDING	1	GO_ALKALI_METAL_ION_BINDING	MF	1
	GO_RIBONUCLEOPROTEIN_COMPLEX_BINDING	1	GO_RIBONUCLEOPROTEIN_COMPLEX_BINDING	MF	1
	GO_DNA_APURINIC_OR_APYRIMIDINIC_SITE_LYASE_ACTIVITY	1	GO_DNA_APURINIC_OR_APYRIMIDINIC_SITE_LYASE_ACTIVITY	MF	1
	GO_NEUROPILIN_BINDING	1	GO_NEUROPILIN_BINDING	MF	1
	GO_PEPTIDE_ANTIGEN_BINDING	1	GO_PEPTIDE_ANTIGEN_BINDING	MF	1
	GO_DYNEIN_BINDING	1	GO_DYNEIN_BINDING	MF	1
	GO_TRANSCRIPTIONAL_REPRESSOR_ACTIVITY_RNA_POLYMERASE_II_TRANSCRIPTION_FACTOR_BINDING	1	GO_TRANSCRIPTIONAL_REPRESSOR_ACTIVITY_RNA_POLYMERASE_II_TRANSCRIPTION_FACTOR_BINDING	MF	1
	GO_RAGE_RECEPTOR_BINDING	1	GO_RAGE_RECEPTOR_BINDING	MF	1
	GO_TRANSLATION_FACTOR_ACTIVITY_RNA_BINDING	1	GO_TRANSLATION_FACTOR_ACTIVITY_RNA_BINDING	MF	1
	GO_LOW_DENSITY_LIPOPROTEIN_RECEPTOR_ACTIVITY	1	GO_LOW_DENSITY_LIPOPROTEIN_RECEPTOR_ACTIVITY	MF	1
	GO_CGMP_BINDING	1	GO_CGMP_BINDING	MF	1
	GO_DRUG_BINDING	1	GO_DRUG_BINDING	MF	1
	GO_SPECTRIN_BINDING	1	GO_SPECTRIN_BINDING	MF	1
	GO_O_ACYLTRANSFERASE_ACTIVITY	1	GO_O_ACYLTRANSFERASE_ACTIVITY	MF	1
	GO_TRANSFERASE_ACTIVITY_TRANSFERRING_NITROGENOUS_GROUPS	1	GO_TRANSFERASE_ACTIVITY_TRANSFERRING_NITROGENOUS_GROUPS	MF	1
	GO_TRANSLATION_INITIATION_FACTOR_BINDING	1	GO_TRANSLATION_INITIATION_FACTOR_BINDING	MF	1
	GO_BILE_ACID_TRANSMEMBRANE_TRANSPORTER_ACTIVITY	1	GO_BILE_ACID_TRANSMEMBRANE_TRANSPORTER_ACTIVITY	MF	1
	GO_PEPTIDASE_ACTIVATOR_ACTIVITY_INVOLVED_IN_APOPTOTIC_PROCESS	1	GO_PEPTIDASE_ACTIVATOR_ACTIVITY_INVOLVED_IN_APOPTOTIC_PROCESS	MF	1
	GO_METAL_CLUSTER_BINDING	1	GO_METAL_CLUSTER_BINDING	MF	1
	GO_OXYGEN_BINDING	1	GO_OXYGEN_BINDING	MF	1
	GO_ENDODEOXYRIBONUCLEASE_ACTIVITY	1	GO_ENDODEOXYRIBONUCLEASE_ACTIVITY	MF	1
	GO_CARBON_NITROGEN_LIGASE_ACTIVITY_WITH_GLUTAMINE_AS_AMIDO_N_DONOR	1	GO_CARBON_NITROGEN_LIGASE_ACTIVITY_WITH_GLUTAMINE_AS_AMIDO_N_DONOR	MF	1
	GO_OXIDOREDUCTASE_ACTIVITY_ACTING_ON_THE_CH_NH_GROUP_OF_DONORS_NAD_OR_NADP_AS_ACCEPTOR	1	GO_OXIDOREDUCTASE_ACTIVITY_ACTING_ON_THE_CH_NH_GROUP_OF_DONORS_NAD_OR_NADP_AS_ACCEPTOR	MF	1
	GO_LONG_CHAIN_FATTY_ACID_COA_LIGASE_ACTIVITY	1	GO_LONG_CHAIN_FATTY_ACID_COA_LIGASE_ACTIVITY	MF	1
	GO_DEATH_RECEPTOR_BINDING	1	GO_DEATH_RECEPTOR_BINDING	MF	1
	GO_SUPEROXIDE_GENERATING_NADPH_OXIDASE_ACTIVITY	1	GO_SUPEROXIDE_GENERATING_NADPH_OXIDASE_ACTIVITY	MF	1
	GO_INTRAMOLECULAR_OXIDOREDUCTASE_ACTIVITY_TRANSPOSING_S_S_BONDS	1	GO_INTRAMOLECULAR_OXIDOREDUCTASE_ACTIVITY_TRANSPOSING_S_S_BONDS	MF	1
	GO_RHO_GUANYL_NUCLEOTIDE_EXCHANGE_FACTOR_ACTIVITY	1	GO_RHO_GUANYL_NUCLEOTIDE_EXCHANGE_FACTOR_ACTIVITY	MF	1
	GO_BICARBONATE_TRANSMEMBRANE_TRANSPORTER_ACTIVITY	1	GO_BICARBONATE_TRANSMEMBRANE_TRANSPORTER_ACTIVITY	MF	1
	GO_HORMONE_BINDING	1	GO_HORMONE_BINDING	MF	1
	GO_INOSITOL_PHOSPHATE_PHOSPHATASE_ACTIVITY	1	GO_INOSITOL_PHOSPHATE_PHOSPHATASE_ACTIVITY	MF	1
	GO_3_5_DNA_HELICASE_ACTIVITY	1	GO_3_5_DNA_HELICASE_ACTIVITY	MF	1
	GO_FOUR_WAY_JUNCTION_DNA_BINDING	1	GO_FOUR_WAY_JUNCTION_DNA_BINDING	MF	1
	GO_ISOPRENOID_BINDING	1	GO_ISOPRENOID_BINDING	MF	1
	GO_PROTEIN_KINASE_A_CATALYTIC_SUBUNIT_BINDING	1	GO_PROTEIN_KINASE_A_CATALYTIC_SUBUNIT_BINDING	MF	1
	GO_INOSITOL_TRISPHOSPHATE_KINASE_ACTIVITY	1	GO_INOSITOL_TRISPHOSPHATE_KINASE_ACTIVITY	MF	1
	GO_MHC_CLASS_I_PROTEIN_BINDING	1	GO_MHC_CLASS_I_PROTEIN_BINDING	MF	1
	GO_ORGANIC_ACID_BINDING	1	GO_ORGANIC_ACID_BINDING	MF	1
	GO_GABA_RECEPTOR_BINDING	1	GO_GABA_RECEPTOR_BINDING	MF	1
	GO_CARBOXYLIC_ESTER_HYDROLASE_ACTIVITY	1	GO_CARBOXYLIC_ESTER_HYDROLASE_ACTIVITY	MF	1
	GO_CARBON_SULFUR_LYASE_ACTIVITY	1	GO_CARBON_SULFUR_LYASE_ACTIVITY	MF	1
	GO_CARGO_RECEPTOR_ACTIVITY	1	GO_CARGO_RECEPTOR_ACTIVITY	MF	1
	GO_LIPASE_ACTIVATOR_ACTIVITY	1	GO_LIPASE_ACTIVATOR_ACTIVITY	MF	1
	GO_SOLUTE_CATION_ANTIPORTER_ACTIVITY	1	GO_SOLUTE_CATION_ANTIPORTER_ACTIVITY	MF	1
	GO_GLUCURONOSYLTRANSFERASE_ACTIVITY	1	GO_GLUCURONOSYLTRANSFERASE_ACTIVITY	MF	1
	GO_ANNEALING_ACTIVITY	1	GO_ANNEALING_ACTIVITY	MF	1
	GO_ION_GATED_CHANNEL_ACTIVITY	1	GO_ION_GATED_CHANNEL_ACTIVITY	MF	1
	GO_HYDROGEN_EXPORTING_ATPASE_ACTIVITY	1	GO_HYDROGEN_EXPORTING_ATPASE_ACTIVITY	MF	1
	GO_MAP_KINASE_PHOSPHATASE_ACTIVITY	1	GO_MAP_KINASE_PHOSPHATASE_ACTIVITY	MF	1
	GO_HEPARAN_SULFATE_PROTEOGLYCAN_BINDING	1	GO_HEPARAN_SULFATE_PROTEOGLYCAN_BINDING	MF	1
	GO_WIDE_PORE_CHANNEL_ACTIVITY	1	GO_WIDE_PORE_CHANNEL_ACTIVITY	MF	1
	GO_DEOXYRIBONUCLEASE_ACTIVITY	1	GO_DEOXYRIBONUCLEASE_ACTIVITY	MF	1
	GO_RRNA_BINDING	1	GO_RRNA_BINDING	MF	1
	GO_OXIDOREDUCTASE_ACTIVITY_ACTING_ON_SINGLE_DONORS_WITH_INCORPORATION_OF_MOLECULAR_OXYGEN	1	GO_OXIDOREDUCTASE_ACTIVITY_ACTING_ON_SINGLE_DONORS_WITH_INCORPORATION_OF_MOLECULAR_OXYGEN	MF	1
	GO_ORGANIC_ACID_SODIUM_SYMPORTER_ACTIVITY	1	GO_ORGANIC_ACID_SODIUM_SYMPORTER_ACTIVITY	MF	1
	GO_CARBOHYDRATE_TRANSPORTER_ACTIVITY	1	GO_CARBOHYDRATE_TRANSPORTER_ACTIVITY	MF	1
	GO_VITAMIN_BINDING	1	GO_VITAMIN_BINDING	MF	1
	GO_RAL_GTPASE_BINDING	1	GO_RAL_GTPASE_BINDING	MF	1
	GO_CHEMOKINE_ACTIVITY	1	GO_CHEMOKINE_ACTIVITY	MF	1
	GO_UDP_GLYCOSYLTRANSFERASE_ACTIVITY	1	GO_UDP_GLYCOSYLTRANSFERASE_ACTIVITY	MF	1
	GO_GLUTATHIONE_TRANSFERASE_ACTIVITY	1	GO_GLUTATHIONE_TRANSFERASE_ACTIVITY	MF	1
	GO_OXIDOREDUCTASE_ACTIVITY_ACTING_ON_NAD_P_H_OXYGEN_AS_ACCEPTOR	1	GO_OXIDOREDUCTASE_ACTIVITY_ACTING_ON_NAD_P_H_OXYGEN_AS_ACCEPTOR	MF	1
	GO_SULFOTRANSFERASE_ACTIVITY	1	GO_SULFOTRANSFERASE_ACTIVITY	MF	1
	GO_WNT_ACTIVATED_RECEPTOR_ACTIVITY	1	GO_WNT_ACTIVATED_RECEPTOR_ACTIVITY	MF	1
	GO_PHOSPHATIDYLINOSITOL_3_PHOSPHATE_BINDING	1	GO_PHOSPHATIDYLINOSITOL_3_PHOSPHATE_BINDING	MF	1
	GO_LYASE_ACTIVITY	1	GO_LYASE_ACTIVITY	MF	1
	GO_CHOLESTEROL_TRANSPORTER_ACTIVITY	1	GO_CHOLESTEROL_TRANSPORTER_ACTIVITY	MF	1
	GO_SINGLE_STRANDED_DNA_DEPENDENT_ATPASE_ACTIVITY	1	GO_SINGLE_STRANDED_DNA_DEPENDENT_ATPASE_ACTIVITY	MF	1
	GO_N_ACYLTRANSFERASE_ACTIVITY	1	GO_N_ACYLTRANSFERASE_ACTIVITY	MF	1
	GO_PROTEIN_PHOSPHATASE_1_BINDING	1	GO_PROTEIN_PHOSPHATASE_1_BINDING	MF	1
	GO_CHEMOATTRACTANT_ACTIVITY	1	GO_CHEMOATTRACTANT_ACTIVITY	MF	1
	GO_CORECEPTOR_ACTIVITY	1	GO_CORECEPTOR_ACTIVITY	MF	1
	GO_QUATERNARY_AMMONIUM_GROUP_BINDING	1	GO_QUATERNARY_AMMONIUM_GROUP_BINDING	MF	1
	GO_VOLTAGE_GATED_POTASSIUM_CHANNEL_ACTIVITY	1	GO_VOLTAGE_GATED_POTASSIUM_CHANNEL_ACTIVITY	MF	1
	GO_CHEMOKINE_BINDING	1	GO_CHEMOKINE_BINDING	MF	1
	GO_PEPTIDE_HORMONE_BINDING	1	GO_PEPTIDE_HORMONE_BINDING	MF	1
	GO_KINESIN_BINDING	1	GO_KINESIN_BINDING	MF	1
	GO_PHOSPHATIDYLINOSITOL_3_KINASE_ACTIVITY	1	GO_PHOSPHATIDYLINOSITOL_3_KINASE_ACTIVITY	MF	1
	GO_UBIQUITIN_LIKE_PROTEIN_CONJUGATING_ENZYME_BINDING	1	GO_UBIQUITIN_LIKE_PROTEIN_CONJUGATING_ENZYME_BINDING	MF	1
	GO_STEROID_HORMONE_RECEPTOR_BINDING	1	GO_STEROID_HORMONE_RECEPTOR_BINDING	MF	1
	GO_BITTER_TASTE_RECEPTOR_ACTIVITY	1	GO_BITTER_TASTE_RECEPTOR_ACTIVITY	MF	1
	GO_PROTEIN_KINASE_C_ACTIVITY	1	GO_PROTEIN_KINASE_C_ACTIVITY	MF	1
	GO_AU_RICH_ELEMENT_BINDING	1	GO_AU_RICH_ELEMENT_BINDING	MF	1
	GO_UBIQUITIN_LIKE_PROTEIN_LIGASE_BINDING	1	GO_UBIQUITIN_LIKE_PROTEIN_LIGASE_BINDING	MF	1
	GO_LIPOPROTEIN_PARTICLE_RECEPTOR_ACTIVITY	1	GO_LIPOPROTEIN_PARTICLE_RECEPTOR_ACTIVITY	MF	1
	GO_RNA_HELICASE_ACTIVITY	1	GO_RNA_HELICASE_ACTIVITY	MF	1
	GO_CYCLIN_DEPENDENT_PROTEIN_SERINE_THREONINE_KINASE_REGULATOR_ACTIVITY	1	GO_CYCLIN_DEPENDENT_PROTEIN_SERINE_THREONINE_KINASE_REGULATOR_ACTIVITY	MF	1
	GO_CCR_CHEMOKINE_RECEPTOR_BINDING	1	GO_CCR_CHEMOKINE_RECEPTOR_BINDING	MF	1
	GO_GABA_RECEPTOR_ACTIVITY	1	GO_GABA_RECEPTOR_ACTIVITY	MF	1
	GO_DNA_DEPENDENT_ATPASE_ACTIVITY	1	GO_DNA_DEPENDENT_ATPASE_ACTIVITY	MF	1
	GO_METALLOPEPTIDASE_ACTIVITY	1	GO_METALLOPEPTIDASE_ACTIVITY	MF	1
	GO_UBIQUITIN_LIKE_PROTEIN_LIGASE_ACTIVITY	1	GO_UBIQUITIN_LIKE_PROTEIN_LIGASE_ACTIVITY	MF	1
	GO_OXIDOREDUCTASE_ACTIVITY_ACTING_ON_THE_CH_CH_GROUP_OF_DONORS_NAD_OR_NADP_AS_ACCEPTOR	1	GO_OXIDOREDUCTASE_ACTIVITY_ACTING_ON_THE_CH_CH_GROUP_OF_DONORS_NAD_OR_NADP_AS_ACCEPTOR	MF	1
	GO_PHOSPHATIDYLINOSITOL_3_KINASE_BINDING	1	GO_PHOSPHATIDYLINOSITOL_3_KINASE_BINDING	MF	1
	GO_ENDONUCLEASE_ACTIVITY	1	GO_ENDONUCLEASE_ACTIVITY	MF	1
	GO_TRANSCRIPTIONAL_REPRESSOR_ACTIVITY_RNA_POLYMERASE_II_CORE_PROMOTER_PROXIMAL_REGION_SEQUENCE_SPECIFIC_BINDING	1	GO_TRANSCRIPTIONAL_REPRESSOR_ACTIVITY_RNA_POLYMERASE_II_CORE_PROMOTER_PROXIMAL_REGION_SEQUENCE_SPECIFIC_BINDING	MF	1
	GO_ANION_ANION_ANTIPORTER_ACTIVITY	1	GO_ANION_ANION_ANTIPORTER_ACTIVITY	MF	1
	GO_TASTE_RECEPTOR_ACTIVITY	1	GO_TASTE_RECEPTOR_ACTIVITY	MF	1
	GO_ORGANIC_CATION_TRANSMEMBRANE_TRANSPORTER_ACTIVITY	1	GO_ORGANIC_CATION_TRANSMEMBRANE_TRANSPORTER_ACTIVITY	MF	1
	GO_WATER_TRANSMEMBRANE_TRANSPORTER_ACTIVITY	1	GO_WATER_TRANSMEMBRANE_TRANSPORTER_ACTIVITY	MF	1
	GO_ACTIVIN_BINDING	1	GO_ACTIVIN_BINDING	MF	1
	GO_OXIDOREDUCTASE_ACTIVITY_ACTING_ON_THE_CH_NH2_GROUP_OF_DONORS	1	GO_OXIDOREDUCTASE_ACTIVITY_ACTING_ON_THE_CH_NH2_GROUP_OF_DONORS	MF	1
	GO_BETA_AMYLOID_BINDING	1	GO_BETA_AMYLOID_BINDING	MF	1
	GO_HYDROLASE_ACTIVITY_HYDROLYZING_N_GLYCOSYL_COMPOUNDS	1	GO_HYDROLASE_ACTIVITY_HYDROLYZING_N_GLYCOSYL_COMPOUNDS	MF	1
	GO_PROTEIN_HORMONE_RECEPTOR_ACTIVITY	1	GO_PROTEIN_HORMONE_RECEPTOR_ACTIVITY	MF	1
	GO_CHEMOKINE_RECEPTOR_BINDING	1	GO_CHEMOKINE_RECEPTOR_BINDING	MF	1
	GO_PROLINE_RICH_REGION_BINDING	1	GO_PROLINE_RICH_REGION_BINDING	MF	1
	GO_VOLTAGE_GATED_SODIUM_CHANNEL_ACTIVITY	1	GO_VOLTAGE_GATED_SODIUM_CHANNEL_ACTIVITY	MF	1
	GO_OXIDOREDUCTASE_ACTIVITY_ACTING_ON_PAIRED_DONORS_WITH_INCORPORATION_OR_REDUCTION_OF_MOLECULAR_OXYGEN	1	GO_OXIDOREDUCTASE_ACTIVITY_ACTING_ON_PAIRED_DONORS_WITH_INCORPORATION_OR_REDUCTION_OF_MOLECULAR_OXYGEN	MF	1
	GO_TRANSCRIPTION_FACTOR_ACTIVITY_PROTEIN_BINDING	1	GO_TRANSCRIPTION_FACTOR_ACTIVITY_PROTEIN_BINDING	MF	1
	GO_INTRAMOLECULAR_TRANSFERASE_ACTIVITY_PHOSPHOTRANSFERASES	1	GO_INTRAMOLECULAR_TRANSFERASE_ACTIVITY_PHOSPHOTRANSFERASES	MF	1
	GO_SINGLE_STRANDED_DNA_BINDING	1	GO_SINGLE_STRANDED_DNA_BINDING	MF	1
	GO_TYPE_I_INTERFERON_RECEPTOR_BINDING	1	GO_TYPE_I_INTERFERON_RECEPTOR_BINDING	MF	1
	GO_TRANSCRIPTION_COACTIVATOR_BINDING	1	GO_TRANSCRIPTION_COACTIVATOR_BINDING	MF	1
	GO_RETINOIC_ACID_RECEPTOR_BINDING	1	GO_RETINOIC_ACID_RECEPTOR_BINDING	MF	1
	GO_PHOSPHATIDYLINOSITOL_PHOSPHATE_KINASE_ACTIVITY	1	GO_PHOSPHATIDYLINOSITOL_PHOSPHATE_KINASE_ACTIVITY	MF	1
	GO_ACTIVATING_TRANSCRIPTION_FACTOR_BINDING	1	GO_ACTIVATING_TRANSCRIPTION_FACTOR_BINDING	MF	1
	GO_NEUREXIN_FAMILY_PROTEIN_BINDING	1	GO_NEUREXIN_FAMILY_PROTEIN_BINDING	MF	1
	GO_MICROTUBULE_BINDING	1	GO_MICROTUBULE_BINDING	MF	1
	GO_TUBULIN_BINDING	1	GO_TUBULIN_BINDING	MF	1
	GO_ORGANOPHOSPHATE_ESTER_TRANSMEMBRANE_TRANSPORTER_ACTIVITY	1	GO_ORGANOPHOSPHATE_ESTER_TRANSMEMBRANE_TRANSPORTER_ACTIVITY	MF	1
	GO_TRANSMEMBRANE_RECEPTOR_PROTEIN_PHOSPHATASE_ACTIVITY	1	GO_TRANSMEMBRANE_RECEPTOR_PROTEIN_PHOSPHATASE_ACTIVITY	MF	1
	GO_NADP_BINDING	1	GO_NADP_BINDING	MF	1
	GO_S_ADENOSYLMETHIONINE_DEPENDENT_METHYLTRANSFERASE_ACTIVITY	1	GO_S_ADENOSYLMETHIONINE_DEPENDENT_METHYLTRANSFERASE_ACTIVITY	MF	1
	GO_HISTONE_LYSINE_N_METHYLTRANSFERASE_ACTIVITY	1	GO_HISTONE_LYSINE_N_METHYLTRANSFERASE_ACTIVITY	MF	1
	GO_INSULIN_LIKE_GROWTH_FACTOR_RECEPTOR_BINDING	1	GO_INSULIN_LIKE_GROWTH_FACTOR_RECEPTOR_BINDING	MF	1
	GO_MOTOR_ACTIVITY	1	GO_MOTOR_ACTIVITY	MF	1
	GO_TRNA_SPECIFIC_RIBONUCLEASE_ACTIVITY	1	GO_TRNA_SPECIFIC_RIBONUCLEASE_ACTIVITY	MF	1
	GO_SOLUTE_CATION_SYMPORTER_ACTIVITY	1	GO_SOLUTE_CATION_SYMPORTER_ACTIVITY	MF	1
	GO_UBIQUITIN_SPECIFIC_PROTEASE_BINDING	1	GO_UBIQUITIN_SPECIFIC_PROTEASE_BINDING	MF	1
	GO_RETINOID_X_RECEPTOR_BINDING	1	GO_RETINOID_X_RECEPTOR_BINDING	MF	1
	GO_MONOCARBOXYLIC_ACID_TRANSMEMBRANE_TRANSPORTER_ACTIVITY	1	GO_MONOCARBOXYLIC_ACID_TRANSMEMBRANE_TRANSPORTER_ACTIVITY	MF	1
	GO_ANION_TRANSMEMBRANE_TRANSPORTING_ATPASE_ACTIVITY	1	GO_ANION_TRANSMEMBRANE_TRANSPORTING_ATPASE_ACTIVITY	MF	1
	GO_POTASSIUM_ION_BINDING	1	GO_POTASSIUM_ION_BINDING	MF	1
	GO_BASAL_TRANSCRIPTION_MACHINERY_BINDING	1	GO_BASAL_TRANSCRIPTION_MACHINERY_BINDING	MF	1
	GO_INTRACELLULAR_LIGAND_GATED_ION_CHANNEL_ACTIVITY	1	GO_INTRACELLULAR_LIGAND_GATED_ION_CHANNEL_ACTIVITY	MF	1
	GO_LIGASE_ACTIVITY_FORMING_CARBON_NITROGEN_BONDS	1	GO_LIGASE_ACTIVITY_FORMING_CARBON_NITROGEN_BONDS	MF	1
	GO_1_PHOSPHATIDYLINOSITOL_BINDING	1	GO_1_PHOSPHATIDYLINOSITOL_BINDING	MF	1
	GO_OXIDOREDUCTASE_ACTIVITY_ACTING_ON_PEROXIDE_AS_ACCEPTOR	1	GO_OXIDOREDUCTASE_ACTIVITY_ACTING_ON_PEROXIDE_AS_ACCEPTOR	MF	1
	GO_PHOSPHOLIPASE_A2_ACTIVITY	1	GO_PHOSPHOLIPASE_A2_ACTIVITY	MF	1
	GO_TITIN_BINDING	1	GO_TITIN_BINDING	MF	1
	GO_NUCLEOBASE_CONTAINING_COMPOUND_TRANSMEMBRANE_TRANSPORTER_ACTIVITY	1	GO_NUCLEOBASE_CONTAINING_COMPOUND_TRANSMEMBRANE_TRANSPORTER_ACTIVITY	MF	1
	GO_GTPASE_ACTIVATING_PROTEIN_BINDING	1	GO_GTPASE_ACTIVATING_PROTEIN_BINDING	MF	1
	GO_OXIDOREDUCTASE_ACTIVITY_ACTING_ON_THE_CH_NH2_GROUP_OF_DONORS_OXYGEN_AS_ACCEPTOR	1	GO_OXIDOREDUCTASE_ACTIVITY_ACTING_ON_THE_CH_NH2_GROUP_OF_DONORS_OXYGEN_AS_ACCEPTOR	MF	1
	GO_LIGAND_DEPENDENT_NUCLEAR_RECEPTOR_TRANSCRIPTION_COACTIVATOR_ACTIVITY	1	GO_LIGAND_DEPENDENT_NUCLEAR_RECEPTOR_TRANSCRIPTION_COACTIVATOR_ACTIVITY	MF	1
	GO_HSP70_PROTEIN_BINDING	1	GO_HSP70_PROTEIN_BINDING	MF	1
	GO_SNRNA_BINDING	1	GO_SNRNA_BINDING	MF	1
	GO_ARF_GUANYL_NUCLEOTIDE_EXCHANGE_FACTOR_ACTIVITY	1	GO_ARF_GUANYL_NUCLEOTIDE_EXCHANGE_FACTOR_ACTIVITY	MF	1
	GO_CARBONATE_DEHYDRATASE_ACTIVITY	1	GO_CARBONATE_DEHYDRATASE_ACTIVITY	MF	1
	GO_RECEPTOR_SIGNALING_COMPLEX_SCAFFOLD_ACTIVITY	1	GO_RECEPTOR_SIGNALING_COMPLEX_SCAFFOLD_ACTIVITY	MF	1
	GO_GLYCOPROTEIN_BINDING	1	GO_GLYCOPROTEIN_BINDING	MF	1
	GO_MYOSIN_V_BINDING	1	GO_MYOSIN_V_BINDING	MF	1
	GO_EXOPEPTIDASE_ACTIVITY	1	GO_EXOPEPTIDASE_ACTIVITY	MF	1
	GO_NUCLEOTIDE_TRANSMEMBRANE_TRANSPORTER_ACTIVITY	1	GO_NUCLEOTIDE_TRANSMEMBRANE_TRANSPORTER_ACTIVITY	MF	1
	GO_FUCOSYLTRANSFERASE_ACTIVITY	1	GO_FUCOSYLTRANSFERASE_ACTIVITY	MF	1
	GO_SOLUTE_PROTON_SYMPORTER_ACTIVITY	1	GO_SOLUTE_PROTON_SYMPORTER_ACTIVITY	MF	1
	GO_PLATELET_DERIVED_GROWTH_FACTOR_BINDING	1	GO_PLATELET_DERIVED_GROWTH_FACTOR_BINDING	MF	1
	GO_PHOSPHOTRANSFERASE_ACTIVITY_NITROGENOUS_GROUP_AS_ACCEPTOR	1	GO_PHOSPHOTRANSFERASE_ACTIVITY_NITROGENOUS_GROUP_AS_ACCEPTOR	MF	1
	GO_SNARE_BINDING	1	GO_SNARE_BINDING	MF	1
	GO_GTP_RHO_BINDING	1	GO_GTP_RHO_BINDING	MF	1
	GO_DELAYED_RECTIFIER_POTASSIUM_CHANNEL_ACTIVITY	1	GO_DELAYED_RECTIFIER_POTASSIUM_CHANNEL_ACTIVITY	MF	1
	GO_NAD_DEPENDENT_PROTEIN_DEACETYLASE_ACTIVITY	1	GO_NAD_DEPENDENT_PROTEIN_DEACETYLASE_ACTIVITY	MF	1
	GO_PHOSPHATIDIC_ACID_BINDING	1	GO_PHOSPHATIDIC_ACID_BINDING	MF	1
	GO_DICARBOXYLIC_ACID_TRANSMEMBRANE_TRANSPORTER_ACTIVITY	1	GO_DICARBOXYLIC_ACID_TRANSMEMBRANE_TRANSPORTER_ACTIVITY	MF	1
	GO_TRANSLATION_REGULATOR_ACTIVITY	1	GO_TRANSLATION_REGULATOR_ACTIVITY	MF	1
	GO_ACETYLGLUCOSAMINYLTRANSFERASE_ACTIVITY	1	GO_ACETYLGLUCOSAMINYLTRANSFERASE_ACTIVITY	MF	1
	GO_INTRAMOLECULAR_OXIDOREDUCTASE_ACTIVITY_TRANSPOSING_C_C_BONDS	1	GO_INTRAMOLECULAR_OXIDOREDUCTASE_ACTIVITY_TRANSPOSING_C_C_BONDS	MF	1
	GO_NF_KAPPAB_BINDING	1	GO_NF_KAPPAB_BINDING	MF	1
	GO_SODIUM_INDEPENDENT_ORGANIC_ANION_TRANSMEMBRANE_TRANSPORTER_ACTIVITY	1	GO_SODIUM_INDEPENDENT_ORGANIC_ANION_TRANSMEMBRANE_TRANSPORTER_ACTIVITY	MF	1
	GO_BIOACTIVE_LIPID_RECEPTOR_ACTIVITY	1	GO_BIOACTIVE_LIPID_RECEPTOR_ACTIVITY	MF	1
	GO_STORE_OPERATED_CALCIUM_CHANNEL_ACTIVITY	1	GO_STORE_OPERATED_CALCIUM_CHANNEL_ACTIVITY	MF	1
	GO_CALCIUM_DEPENDENT_PROTEIN_KINASE_ACTIVITY	1	GO_CALCIUM_DEPENDENT_PROTEIN_KINASE_ACTIVITY	MF	1
	GO_MACROMOLECULE_TRANSMEMBRANE_TRANSPORTER_ACTIVITY	1	GO_MACROMOLECULE_TRANSMEMBRANE_TRANSPORTER_ACTIVITY	MF	1
	GO_RAC_GTPASE_BINDING	1	GO_RAC_GTPASE_BINDING	MF	1
	GO_SULFURIC_ESTER_HYDROLASE_ACTIVITY	1	GO_SULFURIC_ESTER_HYDROLASE_ACTIVITY	MF	1
	GO_PEPTIDOGLYCAN_BINDING	1	GO_PEPTIDOGLYCAN_BINDING	MF	1
	GO_DRUG_TRANSPORTER_ACTIVITY	1	GO_DRUG_TRANSPORTER_ACTIVITY	MF	1
	GO_HYALURONIC_ACID_BINDING	1	GO_HYALURONIC_ACID_BINDING	MF	1
	GO_TRANSLATION_REPRESSOR_ACTIVITY	1	GO_TRANSLATION_REPRESSOR_ACTIVITY	MF	1
	GO_DNA_DIRECTED_DNA_POLYMERASE_ACTIVITY	1	GO_DNA_DIRECTED_DNA_POLYMERASE_ACTIVITY	MF	1
	GO_COFACTOR_BINDING	1	GO_COFACTOR_BINDING	MF	1
	GO_RNA_POLYMERASE_II_ACTIVATING_TRANSCRIPTION_FACTOR_BINDING	1	GO_RNA_POLYMERASE_II_ACTIVATING_TRANSCRIPTION_FACTOR_BINDING	MF	1
	GO_RNA_POLYMERASE_II_TRANSCRIPTION_COACTIVATOR_ACTIVITY	1	GO_RNA_POLYMERASE_II_TRANSCRIPTION_COACTIVATOR_ACTIVITY	MF	1
	GO_PEROXISOME_PROLIFERATOR_ACTIVATED_RECEPTOR_BINDING	1	GO_PEROXISOME_PROLIFERATOR_ACTIVATED_RECEPTOR_BINDING	MF	1
	GO_K63_LINKED_POLYUBIQUITIN_BINDING	1	GO_K63_LINKED_POLYUBIQUITIN_BINDING	MF	1
	GO_OXIDOREDUCTASE_ACTIVITY_ACTING_ON_CH_OH_GROUP_OF_DONORS	1	GO_OXIDOREDUCTASE_ACTIVITY_ACTING_ON_CH_OH_GROUP_OF_DONORS	MF	1
	GO_CULLIN_FAMILY_PROTEIN_BINDING	1	GO_CULLIN_FAMILY_PROTEIN_BINDING	MF	1
	GO_PROTEIN_TYROSINE_KINASE_BINDING	1	GO_PROTEIN_TYROSINE_KINASE_BINDING	MF	1
	GO_INSULIN_RECEPTOR_SUBSTRATE_BINDING	1	GO_INSULIN_RECEPTOR_SUBSTRATE_BINDING	MF	1
	GO_MONOVALENT_CATION_PROTON_ANTIPORTER_ACTIVITY	1	GO_MONOVALENT_CATION_PROTON_ANTIPORTER_ACTIVITY	MF	1
	GO_TETRAPYRROLE_BINDING	1	GO_TETRAPYRROLE_BINDING	MF	1
	GO_3_5_EXONUCLEASE_ACTIVITY	1	GO_3_5_EXONUCLEASE_ACTIVITY	MF	1
	GO_MITOGEN_ACTIVATED_PROTEIN_KINASE_KINASE_KINASE_BINDING	1	GO_MITOGEN_ACTIVATED_PROTEIN_KINASE_KINASE_KINASE_BINDING	MF	1
	GO_PDZ_DOMAIN_BINDING	1	GO_PDZ_DOMAIN_BINDING	MF	1
	GO_POTASSIUM_CHANNEL_REGULATOR_ACTIVITY	1	GO_POTASSIUM_CHANNEL_REGULATOR_ACTIVITY	MF	1
	GO_EXTRACELLULAR_LIGAND_GATED_ION_CHANNEL_ACTIVITY	1	GO_EXTRACELLULAR_LIGAND_GATED_ION_CHANNEL_ACTIVITY	MF	1
	GO_G_PROTEIN_COUPLED_AMINE_RECEPTOR_ACTIVITY	1	GO_G_PROTEIN_COUPLED_AMINE_RECEPTOR_ACTIVITY	MF	1
	GO_CXCR_CHEMOKINE_RECEPTOR_BINDING	1	GO_CXCR_CHEMOKINE_RECEPTOR_BINDING	MF	1
	GO_IRON_ION_BINDING	1	GO_IRON_ION_BINDING	MF	1
	GO_STEROID_HYDROXYLASE_ACTIVITY	1	GO_STEROID_HYDROXYLASE_ACTIVITY	MF	1
	GO_SIGNALING_ADAPTOR_ACTIVITY	1	GO_SIGNALING_ADAPTOR_ACTIVITY	MF	1
	GO_G_PROTEIN_BETA_GAMMA_SUBUNIT_COMPLEX_BINDING	1	GO_G_PROTEIN_BETA_GAMMA_SUBUNIT_COMPLEX_BINDING	MF	1
	GO_DOPAMINE_BINDING	1	GO_DOPAMINE_BINDING	MF	1
	GO_SH3_SH2_ADAPTOR_ACTIVITY	1	GO_SH3_SH2_ADAPTOR_ACTIVITY	MF	1
	GO_RETINOL_BINDING	1	GO_RETINOL_BINDING	MF	1
	GO_INORGANIC_ANION_EXCHANGER_ACTIVITY	1	GO_INORGANIC_ANION_EXCHANGER_ACTIVITY	MF	1
	GO_RETINOL_DEHYDROGENASE_ACTIVITY	1	GO_RETINOL_DEHYDROGENASE_ACTIVITY	MF	1
	GO_PHOSPHOLIPASE_C_ACTIVITY	1	GO_PHOSPHOLIPASE_C_ACTIVITY	MF	1
	GO_NUCLEOSOMAL_DNA_BINDING	1	GO_NUCLEOSOMAL_DNA_BINDING	MF	1
	GO_LIPASE_ACTIVITY	1	GO_LIPASE_ACTIVITY	MF	1
	GO_PROTEIN_BINDING_INVOLVED_IN_CELL_CELL_ADHESION	1	GO_PROTEIN_BINDING_INVOLVED_IN_CELL_CELL_ADHESION	MF	1
	GO_PHOSPHATIDYLINOSITOL_3_4_BISPHOSPHATE_BINDING	1	GO_PHOSPHATIDYLINOSITOL_3_4_BISPHOSPHATE_BINDING	MF	1
	GO_ACTIN_DEPENDENT_ATPASE_ACTIVITY	1	GO_ACTIN_DEPENDENT_ATPASE_ACTIVITY	MF	1
	GO_METHYL_CPG_BINDING	1	GO_METHYL_CPG_BINDING	MF	1
	GO_TRANSLATION_REGULATOR_ACTIVITY_NUCLEIC_ACID_BINDING	1	GO_TRANSLATION_REGULATOR_ACTIVITY_NUCLEIC_ACID_BINDING	MF	1
	GO_ACTIN_MONOMER_BINDING	1	GO_ACTIN_MONOMER_BINDING	MF	1
	GO_REPRESSING_TRANSCRIPTION_FACTOR_BINDING	1	GO_REPRESSING_TRANSCRIPTION_FACTOR_BINDING	MF	1
	GO_POLYOL_TRANSMEMBRANE_TRANSPORTER_ACTIVITY	1	GO_POLYOL_TRANSMEMBRANE_TRANSPORTER_ACTIVITY	MF	1
	GO_CHROMATIN_BINDING	1	GO_CHROMATIN_BINDING	MF	1
	GO_MYOSIN_BINDING	1	GO_MYOSIN_BINDING	MF	1
	GO_HYDROLASE_ACTIVITY_ACTING_ON_CARBON_NITROGEN_BUT_NOT_PEPTIDE_BONDS_IN_LINEAR_AMIDES	1	GO_HYDROLASE_ACTIVITY_ACTING_ON_CARBON_NITROGEN_BUT_NOT_PEPTIDE_BONDS_IN_LINEAR_AMIDES	MF	1
	GO_CHEMOREPELLENT_ACTIVITY	1	GO_CHEMOREPELLENT_ACTIVITY	MF	1
	GO_MAP_KINASE_KINASE_ACTIVITY	1	GO_MAP_KINASE_KINASE_ACTIVITY	MF	1
	GO_ANTIGEN_BINDING	1	GO_ANTIGEN_BINDING	MF	1
	GO_SODIUM_CHANNEL_REGULATOR_ACTIVITY	1	GO_SODIUM_CHANNEL_REGULATOR_ACTIVITY	MF	1
	GO_POLY_A_SPECIFIC_RIBONUCLEASE_ACTIVITY	1	GO_POLY_A_SPECIFIC_RIBONUCLEASE_ACTIVITY	MF	1
	GO_OXIDOREDUCTASE_ACTIVITY_ACTING_ON_THE_ALDEHYDE_OR_OXO_GROUP_OF_DONORS	1	GO_OXIDOREDUCTASE_ACTIVITY_ACTING_ON_THE_ALDEHYDE_OR_OXO_GROUP_OF_DONORS	MF	1
	GO_DOUBLE_STRANDED_RNA_BINDING	1	GO_DOUBLE_STRANDED_RNA_BINDING	MF	1
	GO_MHC_PROTEIN_BINDING	1	GO_MHC_PROTEIN_BINDING	MF	1
	GO_POTASSIUM_CHANNEL_ACTIVITY	1	GO_POTASSIUM_CHANNEL_ACTIVITY	MF	1
	GO_FATTY_ACID_LIGASE_ACTIVITY	1	GO_FATTY_ACID_LIGASE_ACTIVITY	MF	1
	GO_APOLIPOPROTEIN_BINDING	1	GO_APOLIPOPROTEIN_BINDING	MF	1
	GO_LIPID_BINDING	1	GO_LIPID_BINDING	MF	1
	GO_HISTONE_ACETYLTRANSFERASE_BINDING	1	GO_HISTONE_ACETYLTRANSFERASE_BINDING	MF	1
	GO_STRUCTURAL_CONSTITUENT_OF_CYTOSKELETON	1	GO_STRUCTURAL_CONSTITUENT_OF_CYTOSKELETON	MF	1
	GO_IGG_BINDING	1	GO_IGG_BINDING	MF	1
	GO_2_IRON_2_SULFUR_CLUSTER_BINDING	1	GO_2_IRON_2_SULFUR_CLUSTER_BINDING	MF	1
	GO_ALPHA_ACTININ_BINDING	1	GO_ALPHA_ACTININ_BINDING	MF	1
	GO_OXIDOREDUCTASE_ACTIVITY_ACTING_ON_A_SULFUR_GROUP_OF_DONORS	1	GO_OXIDOREDUCTASE_ACTIVITY_ACTING_ON_A_SULFUR_GROUP_OF_DONORS	MF	1
	GO_DEACETYLASE_ACTIVITY	1	GO_DEACETYLASE_ACTIVITY	MF	1
	GO_TUMOR_NECROSIS_FACTOR_RECEPTOR_BINDING	1	GO_TUMOR_NECROSIS_FACTOR_RECEPTOR_BINDING	MF	1
	GO_FLAVIN_ADENINE_DINUCLEOTIDE_BINDING	1	GO_FLAVIN_ADENINE_DINUCLEOTIDE_BINDING	MF	1
	GO_TRANSFERASE_ACTIVITY_TRANSFERRING_ONE_CARBON_GROUPS	1	GO_TRANSFERASE_ACTIVITY_TRANSFERRING_ONE_CARBON_GROUPS	MF	1
	GO_PROTEIN_N_TERMINUS_BINDING	1	GO_PROTEIN_N_TERMINUS_BINDING	MF	1
	GO_ANGIOTENSIN_RECEPTOR_BINDING	1	GO_ANGIOTENSIN_RECEPTOR_BINDING	MF	1
	GO_INWARD_RECTIFIER_POTASSIUM_CHANNEL_ACTIVITY	1	GO_INWARD_RECTIFIER_POTASSIUM_CHANNEL_ACTIVITY	MF	1
	GO_GLUCOSYLTRANSFERASE_ACTIVITY	1	GO_GLUCOSYLTRANSFERASE_ACTIVITY	MF	1
	GO_RIBONUCLEASE_P_ACTIVITY	1	GO_RIBONUCLEASE_P_ACTIVITY	MF	1
	GO_P53_BINDING	1	GO_P53_BINDING	MF	1
	GO_PROTON_TRANSPORTING_ATP_SYNTHASE_ACTIVITY_ROTATIONAL_MECHANISM	1	GO_PROTON_TRANSPORTING_ATP_SYNTHASE_ACTIVITY_ROTATIONAL_MECHANISM	MF	1
	GO_SYMPORTER_ACTIVITY	1	GO_SYMPORTER_ACTIVITY	MF	1
	GO_FRIZZLED_BINDING	1	GO_FRIZZLED_BINDING	MF	1
	GO_RNA_POLYMERASE_II_TRANSCRIPTION_COFACTOR_ACTIVITY	1	GO_RNA_POLYMERASE_II_TRANSCRIPTION_COFACTOR_ACTIVITY	MF	1
	GO_RNA_POLYMERASE_II_CARBOXY_TERMINAL_DOMAIN_KINASE_ACTIVITY	1	GO_RNA_POLYMERASE_II_CARBOXY_TERMINAL_DOMAIN_KINASE_ACTIVITY	MF	1
	GO_ENDORIBONUCLEASE_ACTIVITY	1	GO_ENDORIBONUCLEASE_ACTIVITY	MF	1
	GO_NEUROTROPHIN_RECEPTOR_BINDING	1	GO_NEUROTROPHIN_RECEPTOR_BINDING	MF	1
	GO_UBIQUITIN_LIKE_PROTEIN_SPECIFIC_PROTEASE_ACTIVITY	1	GO_UBIQUITIN_LIKE_PROTEIN_SPECIFIC_PROTEASE_ACTIVITY	MF	1
	GO_PHOSPHOLIPID_BINDING	1	GO_PHOSPHOLIPID_BINDING	MF	1
	GO_C_ACYLTRANSFERASE_ACTIVITY	1	GO_C_ACYLTRANSFERASE_ACTIVITY	MF	1
	GO_INTRAMOLECULAR_OXIDOREDUCTASE_ACTIVITY	1	GO_INTRAMOLECULAR_OXIDOREDUCTASE_ACTIVITY	MF	1
	GO_G_PROTEIN_COUPLED_CHEMOATTRACTANT_RECEPTOR_ACTIVITY	1	GO_G_PROTEIN_COUPLED_CHEMOATTRACTANT_RECEPTOR_ACTIVITY	MF	1
	GO_GTP_DEPENDENT_PROTEIN_BINDING	1	GO_GTP_DEPENDENT_PROTEIN_BINDING	MF	1
	GO_TRANSCRIPTION_COREPRESSOR_ACTIVITY	1	GO_TRANSCRIPTION_COREPRESSOR_ACTIVITY	MF	1
	GO_DEATH_RECEPTOR_ACTIVITY	1	GO_DEATH_RECEPTOR_ACTIVITY	MF	1
	GO_RIBONUCLEASE_ACTIVITY	1	GO_RIBONUCLEASE_ACTIVITY	MF	1
	GO_MISFOLDED_PROTEIN_BINDING	1	GO_MISFOLDED_PROTEIN_BINDING	MF	1
	GO_LAMININ_BINDING	1	GO_LAMININ_BINDING	MF	1
	GO_GLUTAMATE_RECEPTOR_BINDING	1	GO_GLUTAMATE_RECEPTOR_BINDING	MF	1
	GO_CYTOKINE_RECEPTOR_ACTIVITY	1	GO_CYTOKINE_RECEPTOR_ACTIVITY	MF	1
	GO_ACID_PHOSPHATASE_ACTIVITY	1	GO_ACID_PHOSPHATASE_ACTIVITY	MF	1
	GO_ENDOPEPTIDASE_ACTIVITY	1	GO_ENDOPEPTIDASE_ACTIVITY	MF	1
	GO_OXIDOREDUCTASE_ACTIVITY_ACTING_ON_PAIRED_DONORS_WITH_INCORPORATION_OR_REDUCTION_OF_MOLECULAR_OXYGEN_REDUCED_FLAVIN_OR_FLAVOPROTEIN_AS_ONE_DONOR_AND_INCORPORATION_OF_ONE_ATOM_OF_OXYGEN	1	GO_OXIDOREDUCTASE_ACTIVITY_ACTING_ON_PAIRED_DONORS_WITH_INCORPORATION_OR_REDUCTION_OF_MOLECULAR_OXYGEN_REDUCED_FLAVIN_OR_FLAVOPROTEIN_AS_ONE_DONOR_AND_INCORPORATION_OF_ONE_ATOM_OF_OXYGEN	MF	1
	GO_ARYLSULFATASE_ACTIVITY	1	GO_ARYLSULFATASE_ACTIVITY	MF	1
	GO_NOTCH_BINDING	1	GO_NOTCH_BINDING	MF	1
	GO_CATION_AMINO_ACID_SYMPORTER_ACTIVITY	1	GO_CATION_AMINO_ACID_SYMPORTER_ACTIVITY	MF	1
	GO_DEAMINASE_ACTIVITY	1	GO_DEAMINASE_ACTIVITY	MF	1
	GO_THYROID_HORMONE_RECEPTOR_BINDING	1	GO_THYROID_HORMONE_RECEPTOR_BINDING	MF	1
	GO_METALLOAMINOPEPTIDASE_ACTIVITY	1	GO_METALLOAMINOPEPTIDASE_ACTIVITY	MF	1
	GO_GAP_JUNCTION_CHANNEL_ACTIVITY	1	GO_GAP_JUNCTION_CHANNEL_ACTIVITY	MF	1
	GO_DOPAMINE_RECEPTOR_BINDING	1	GO_DOPAMINE_RECEPTOR_BINDING	MF	1
	GO_SIGNALING_PATTERN_RECOGNITION_RECEPTOR_ACTIVITY	1	GO_SIGNALING_PATTERN_RECOGNITION_RECEPTOR_ACTIVITY	MF	1
	GO_NEUROPEPTIDE_BINDING	1	GO_NEUROPEPTIDE_BINDING	MF	1
	GO_HIGH_VOLTAGE_GATED_CALCIUM_CHANNEL_ACTIVITY	1	GO_HIGH_VOLTAGE_GATED_CALCIUM_CHANNEL_ACTIVITY	MF	1
	GO_GAMMA_CATENIN_BINDING	1	GO_GAMMA_CATENIN_BINDING	MF	1
	GO_CALCIUM_DEPENDENT_CYSTEINE_TYPE_ENDOPEPTIDASE_ACTIVITY	1	GO_CALCIUM_DEPENDENT_CYSTEINE_TYPE_ENDOPEPTIDASE_ACTIVITY	MF	1
	GO_TBP_CLASS_PROTEIN_BINDING	1	GO_TBP_CLASS_PROTEIN_BINDING	MF	1
	GO_OXIDOREDUCTASE_ACTIVITY_ACTING_ON_NAD_P_H_QUINONE_OR_SIMILAR_COMPOUND_AS_ACCEPTOR	1	GO_OXIDOREDUCTASE_ACTIVITY_ACTING_ON_NAD_P_H_QUINONE_OR_SIMILAR_COMPOUND_AS_ACCEPTOR	MF	1
	GO_TAU_PROTEIN_KINASE_ACTIVITY	1	GO_TAU_PROTEIN_KINASE_ACTIVITY	MF	1
	GO_TRANSCRIPTION_FACTOR_ACTIVITY_RNA_POLYMERASE_II_CORE_PROMOTER_SEQUENCE_SPECIFIC	1	GO_TRANSCRIPTION_FACTOR_ACTIVITY_RNA_POLYMERASE_II_CORE_PROMOTER_SEQUENCE_SPECIFIC	MF	1
	GO_RIBOSOME_BINDING	1	GO_RIBOSOME_BINDING	MF	1
	GO_TRANSCRIPTION_COACTIVATOR_ACTIVITY	1	GO_TRANSCRIPTION_COACTIVATOR_ACTIVITY	MF	1
	GO_RECEPTOR_REGULATOR_ACTIVITY	1	GO_RECEPTOR_REGULATOR_ACTIVITY	MF	1
	GO_LYSINE_N_METHYLTRANSFERASE_ACTIVITY	1	GO_LYSINE_N_METHYLTRANSFERASE_ACTIVITY	MF	1
	GO_SODIUM_ION_BINDING	1	GO_SODIUM_ION_BINDING	MF	1
	GO_C_C_CHEMOKINE_RECEPTOR_ACTIVITY	1	GO_C_C_CHEMOKINE_RECEPTOR_ACTIVITY	MF	1
	GO_OXIDOREDUCTASE_ACTIVITY	1	GO_OXIDOREDUCTASE_ACTIVITY	MF	1
	GO_MONOSACCHARIDE_BINDING	1	GO_MONOSACCHARIDE_BINDING	MF	1
	GO_CORE_PROMOTER_PROXIMAL_REGION_DNA_BINDING	1	GO_CORE_PROMOTER_PROXIMAL_REGION_DNA_BINDING	MF	1
	GO_EPHRIN_RECEPTOR_ACTIVITY	1	GO_EPHRIN_RECEPTOR_ACTIVITY	MF	1
	GO_ATPASE_ACTIVITY	1	GO_ATPASE_ACTIVITY	MF	1
	GO_GTPASE_BINDING	1	GO_GTPASE_BINDING	MF	1
	GO_PRE_MRNA_BINDING	1	GO_PRE_MRNA_BINDING	MF	1
	GO_TRANSMEMBRANE_RECEPTOR_PROTEIN_SERINE_THREONINE_KINASE_ACTIVITY	1	GO_TRANSMEMBRANE_RECEPTOR_PROTEIN_SERINE_THREONINE_KINASE_ACTIVITY	MF	1
	GO_G_PROTEIN_COUPLED_RECEPTOR_BINDING	1	GO_G_PROTEIN_COUPLED_RECEPTOR_BINDING	MF	1
	GO_LIGASE_ACTIVITY_FORMING_CARBON_OXYGEN_BONDS	1	GO_LIGASE_ACTIVITY_FORMING_CARBON_OXYGEN_BONDS	MF	1
	GO_CARBON_OXYGEN_LYASE_ACTIVITY	1	GO_CARBON_OXYGEN_LYASE_ACTIVITY	MF	1
	GO_EXTRACELLULAR_GLUTAMATE_GATED_ION_CHANNEL_ACTIVITY	1	GO_EXTRACELLULAR_GLUTAMATE_GATED_ION_CHANNEL_ACTIVITY	MF	1
	GO_SOLUTE_SODIUM_SYMPORTER_ACTIVITY	1	GO_SOLUTE_SODIUM_SYMPORTER_ACTIVITY	MF	1
	GO_PHOSPHATIDATE_PHOSPHATASE_ACTIVITY	1	GO_PHOSPHATIDATE_PHOSPHATASE_ACTIVITY	MF	1
	GO_NUCLEOTIDE_KINASE_ACTIVITY	1	GO_NUCLEOTIDE_KINASE_ACTIVITY	MF	1
	GO_NEUROTRANSMITTER_TRANSPORTER_ACTIVITY	1	GO_NEUROTRANSMITTER_TRANSPORTER_ACTIVITY	MF	1
	GO_TRNA_METHYLTRANSFERASE_ACTIVITY	1	GO_TRNA_METHYLTRANSFERASE_ACTIVITY	MF	1
	GO_HISTONE_METHYLTRANSFERASE_ACTIVITY_H3_K4_SPECIFIC_	1	GO_HISTONE_METHYLTRANSFERASE_ACTIVITY_H3_K4_SPECIFIC_	MF	1
	GO_RECEPTOR_INHIBITOR_ACTIVITY	1	GO_RECEPTOR_INHIBITOR_ACTIVITY	MF	1
	GO_SEMAPHORIN_RECEPTOR_BINDING	1	GO_SEMAPHORIN_RECEPTOR_BINDING	MF	1
	GO_CHLORIDE_CHANNEL_REGULATOR_ACTIVITY	1	GO_CHLORIDE_CHANNEL_REGULATOR_ACTIVITY	MF	1
	GO_OPSONIN_BINDING	1	GO_OPSONIN_BINDING	MF	1
	GO_DNA_HELICASE_ACTIVITY	1	GO_DNA_HELICASE_ACTIVITY	MF	1
	GO_AMMONIUM_ION_BINDING	1	GO_AMMONIUM_ION_BINDING	MF	1
	GO_RNA_POLYMERASE_II_TRANSCRIPTION_FACTOR_BINDING	1	GO_RNA_POLYMERASE_II_TRANSCRIPTION_FACTOR_BINDING	MF	1
	GO_EXONUCLEASE_ACTIVITY_ACTIVE_WITH_EITHER_RIBO_OR_DEOXYRIBONUCLEIC_ACIDS_AND_PRODUCING_5_PHOSPHOMONOESTERS	1	GO_EXONUCLEASE_ACTIVITY_ACTIVE_WITH_EITHER_RIBO_OR_DEOXYRIBONUCLEIC_ACIDS_AND_PRODUCING_5_PHOSPHOMONOESTERS	MF	1
	GO_ASPARTIC_TYPE_PEPTIDASE_ACTIVITY	1	GO_ASPARTIC_TYPE_PEPTIDASE_ACTIVITY	MF	1
	GO_RNA_POLYMERASE_ACTIVITY	1	GO_RNA_POLYMERASE_ACTIVITY	MF	1
	GO_PROTEIN_PHOSPHATASE_2A_BINDING	1	GO_PROTEIN_PHOSPHATASE_2A_BINDING	MF	1
	GO_MONOCARBOXYLIC_ACID_BINDING	1	GO_MONOCARBOXYLIC_ACID_BINDING	MF	1
	GO_ISOMERASE_ACTIVITY	1	GO_ISOMERASE_ACTIVITY	MF	1
	GO_HYDROLASE_ACTIVITY_ACTING_ON_CARBON_NITROGEN_BUT_NOT_PEPTIDE_BONDS	1	GO_HYDROLASE_ACTIVITY_ACTING_ON_CARBON_NITROGEN_BUT_NOT_PEPTIDE_BONDS	MF	1
	GO_PLATELET_DERIVED_GROWTH_FACTOR_RECEPTOR_BINDING	1	GO_PLATELET_DERIVED_GROWTH_FACTOR_RECEPTOR_BINDING	MF	1
	GO_DNA_POLYMERASE_BINDING	1	GO_DNA_POLYMERASE_BINDING	MF	1
	GO_NUCLEOBASE_CONTAINING_COMPOUND_KINASE_ACTIVITY	1	GO_NUCLEOBASE_CONTAINING_COMPOUND_KINASE_ACTIVITY	MF	1
	GO_VOLTAGE_GATED_CALCIUM_CHANNEL_ACTIVITY	1	GO_VOLTAGE_GATED_CALCIUM_CHANNEL_ACTIVITY	MF	1
	GO_CYTOKINE_ACTIVITY	1	GO_CYTOKINE_ACTIVITY	MF	1
	GO_EXODEOXYRIBONUCLEASE_ACTIVITY	1	GO_EXODEOXYRIBONUCLEASE_ACTIVITY	MF	1
	GO_4_IRON_4_SULFUR_CLUSTER_BINDING	1	GO_4_IRON_4_SULFUR_CLUSTER_BINDING	MF	1
	GO_OXIDOREDUCTASE_ACTIVITY_ACTING_ON_PAIRED_DONORS_WITH_INCORPORATION_OR_REDUCTION_OF_MOLECULAR_OXYGEN_NAD_P_H_AS_ONE_DONOR_AND_INCORPORATION_OF_ONE_ATOM_OF_OXYGEN	1	GO_OXIDOREDUCTASE_ACTIVITY_ACTING_ON_PAIRED_DONORS_WITH_INCORPORATION_OR_REDUCTION_OF_MOLECULAR_OXYGEN_NAD_P_H_AS_ONE_DONOR_AND_INCORPORATION_OF_ONE_ATOM_OF_OXYGEN	MF	1
	GO_PHOSPHOLIPASE_ACTIVITY	1	GO_PHOSPHOLIPASE_ACTIVITY	MF	1
	GO_ARACHIDONIC_ACID_MONOOXYGENASE_ACTIVITY	1	GO_ARACHIDONIC_ACID_MONOOXYGENASE_ACTIVITY	MF	1
	GO_N_ACETYLTRANSFERASE_ACTIVITY	1	GO_N_ACETYLTRANSFERASE_ACTIVITY	MF	1
	GO_HYDROLASE_ACTIVITY_HYDROLYZING_O_GLYCOSYL_COMPOUNDS	1	GO_HYDROLASE_ACTIVITY_HYDROLYZING_O_GLYCOSYL_COMPOUNDS	MF	1
	GO_MACROMOLECULAR_COMPLEX_BINDING	1	GO_MACROMOLECULAR_COMPLEX_BINDING	MF	1
	GO_INTRAMOLECULAR_OXIDOREDUCTASE_ACTIVITY_INTERCONVERTING_ALDOSES_AND_KETOSES	1	GO_INTRAMOLECULAR_OXIDOREDUCTASE_ACTIVITY_INTERCONVERTING_ALDOSES_AND_KETOSES	MF	1
	GO_ACID_THIOL_LIGASE_ACTIVITY	1	GO_ACID_THIOL_LIGASE_ACTIVITY	MF	1
	GO_STRUCTURAL_MOLECULE_ACTIVITY	1	GO_STRUCTURAL_MOLECULE_ACTIVITY	MF	1
	GO_HISTONE_DEACETYLASE_ACTIVITY_H3_K14_SPECIFIC_	1	GO_HISTONE_DEACETYLASE_ACTIVITY_H3_K14_SPECIFIC_	MF	1
	GO_ODORANT_BINDING	1	GO_ODORANT_BINDING	MF	1
	GO_CYSTEINE_TYPE_ENDOPEPTIDASE_INHIBITOR_ACTIVITY	1	GO_CYSTEINE_TYPE_ENDOPEPTIDASE_INHIBITOR_ACTIVITY	MF	1
	GO_PHOSPHATIDYLINOSITOL_3_4_5_TRISPHOSPHATE_BINDING	1	GO_PHOSPHATIDYLINOSITOL_3_4_5_TRISPHOSPHATE_BINDING	MF	1
	GO_RNA_POLYMERASE_II_DISTAL_ENHANCER_SEQUENCE_SPECIFIC_DNA_BINDING	1	GO_RNA_POLYMERASE_II_DISTAL_ENHANCER_SEQUENCE_SPECIFIC_DNA_BINDING	MF	1
	GO_CYTOKINE_RECEPTOR_BINDING	1	GO_CYTOKINE_RECEPTOR_BINDING	MF	1
	GO_PHOSPHATASE_REGULATOR_ACTIVITY	1	GO_PHOSPHATASE_REGULATOR_ACTIVITY	MF	1
	GO_OXIDOREDUCTASE_ACTIVITY_ACTING_ON_THE_CH_NH_GROUP_OF_DONORS	1	GO_OXIDOREDUCTASE_ACTIVITY_ACTING_ON_THE_CH_NH_GROUP_OF_DONORS	MF	1
	GO_TUMOR_NECROSIS_FACTOR_RECEPTOR_SUPERFAMILY_BINDING	1	GO_TUMOR_NECROSIS_FACTOR_RECEPTOR_SUPERFAMILY_BINDING	MF	1
	GO_PROTEIN_CHANNEL_ACTIVITY	1	GO_PROTEIN_CHANNEL_ACTIVITY	MF	1
	GO_HISTONE_KINASE_ACTIVITY	1	GO_HISTONE_KINASE_ACTIVITY	MF	1
	GO_ARMADILLO_REPEAT_DOMAIN_BINDING	1	GO_ARMADILLO_REPEAT_DOMAIN_BINDING	MF	1
	GO_CATION_CHANNEL_ACTIVITY	1	GO_CATION_CHANNEL_ACTIVITY	MF	1
	GO_RAB_GUANYL_NUCLEOTIDE_EXCHANGE_FACTOR_ACTIVITY	1	GO_RAB_GUANYL_NUCLEOTIDE_EXCHANGE_FACTOR_ACTIVITY	MF	1
	GO_OXIDIZED_NAD_BINDING	1	GO_OXIDIZED_NAD_BINDING	MF	1
	GO_GROWTH_FACTOR_BINDING	1	GO_GROWTH_FACTOR_BINDING	MF	1
	GO_CALCIUM_CHANNEL_REGULATOR_ACTIVITY	1	GO_CALCIUM_CHANNEL_REGULATOR_ACTIVITY	MF	1
	GO_THIOESTERASE_BINDING	1	GO_THIOESTERASE_BINDING	MF	1
	GO_INOSITOL_TRISPHOSPHATE_PHOSPHATASE_ACTIVITY	1	GO_INOSITOL_TRISPHOSPHATE_PHOSPHATASE_ACTIVITY	MF	1
	GO_HYDROLASE_ACTIVITY_ACTING_ON_ETHER_BONDS	1	GO_HYDROLASE_ACTIVITY_ACTING_ON_ETHER_BONDS	MF	1
	GO_ACYL_COA_DEHYDROGENASE_ACTIVITY	1	GO_ACYL_COA_DEHYDROGENASE_ACTIVITY	MF	1
	GO_HEXOSAMINIDASE_ACTIVITY	1	GO_HEXOSAMINIDASE_ACTIVITY	MF	1
	GO_MRNA_3_UTR_BINDING	1	GO_MRNA_3_UTR_BINDING	MF	1
	GO_PHOSPHATIDYLINOSITOL_4_PHOSPHATE_BINDING	1	GO_PHOSPHATIDYLINOSITOL_4_PHOSPHATE_BINDING	MF	1
	GO_CYSTEINE_TYPE_ENDOPEPTIDASE_ACTIVITY_INVOLVED_IN_APOPTOTIC_PROCESS	1	GO_CYSTEINE_TYPE_ENDOPEPTIDASE_ACTIVITY_INVOLVED_IN_APOPTOTIC_PROCESS	MF	1
	GO_SODIUM_CHANNEL_ACTIVITY	1	GO_SODIUM_CHANNEL_ACTIVITY	MF	1
	GO_STRUCTURE_SPECIFIC_DNA_BINDING	1	GO_STRUCTURE_SPECIFIC_DNA_BINDING	MF	1
	GO_COENZYME_BINDING	1	GO_COENZYME_BINDING	MF	1
	GO_SNORNA_BINDING	1	GO_SNORNA_BINDING	MF	1
	GO_SODIUM_ION_TRANSMEMBRANE_TRANSPORTER_ACTIVITY	1	GO_SODIUM_ION_TRANSMEMBRANE_TRANSPORTER_ACTIVITY	MF	1
	GO_NUCLEOTIDYLTRANSFERASE_ACTIVITY	1	GO_NUCLEOTIDYLTRANSFERASE_ACTIVITY	MF	1
	GO_CALCIUM_DEPENDENT_PHOSPHOLIPID_BINDING	1	GO_CALCIUM_DEPENDENT_PHOSPHOLIPID_BINDING	MF	1
	GO_CYSTEINE_TYPE_ENDOPEPTIDASE_REGULATOR_ACTIVITY_INVOLVED_IN_APOPTOTIC_PROCESS	1	GO_CYSTEINE_TYPE_ENDOPEPTIDASE_REGULATOR_ACTIVITY_INVOLVED_IN_APOPTOTIC_PROCESS	MF	1
	GO_HISTONE_METHYLTRANSFERASE_ACTIVITY	1	GO_HISTONE_METHYLTRANSFERASE_ACTIVITY	MF	1
	GO_PROTEIN_TYROSINE_KINASE_ACTIVATOR_ACTIVITY	1	GO_PROTEIN_TYROSINE_KINASE_ACTIVATOR_ACTIVITY	MF	1
	GO_FILOPODIUM	1	GO_FILOPODIUM	CC	1
	GO_NUCLEAR_CHROMOSOME_TELOMERIC_REGION	1	GO_NUCLEAR_CHROMOSOME_TELOMERIC_REGION	CC	1
	GO_CLATHRIN_SCULPTED_VESICLE	1	GO_CLATHRIN_SCULPTED_VESICLE	CC	1
	GO_I_BAND	1	GO_I_BAND	CC	1
	GO_AGGRESOME	1	GO_AGGRESOME	CC	1
	GO_RNA_CAP_BINDING_COMPLEX	1	GO_RNA_CAP_BINDING_COMPLEX	CC	1
	GO_LOW_DENSITY_LIPOPROTEIN_PARTICLE	1	GO_LOW_DENSITY_LIPOPROTEIN_PARTICLE	CC	1
	GO_PHAGOCYTIC_VESICLE	1	GO_PHAGOCYTIC_VESICLE	CC	1
	GO_ENDOLYSOSOME	1	GO_ENDOLYSOSOME	CC	1
	GO_90S_PRERIBOSOME	1	GO_90S_PRERIBOSOME	CC	1
	GO_CYTOCHROME_COMPLEX	1	GO_CYTOCHROME_COMPLEX	CC	1
	GO_CHROMOSOME	1	GO_CHROMOSOME	CC	1
	GO_CONDENSED_NUCLEAR_CHROMOSOME	1	GO_CONDENSED_NUCLEAR_CHROMOSOME	CC	1
	GO_RETROMER_COMPLEX	1	GO_RETROMER_COMPLEX	CC	1
	GO_PROTEASOME_COMPLEX	1	GO_PROTEASOME_COMPLEX	CC	1
	GO_NUCLEAR_EXOSOME_RNASE_COMPLEX_	1	GO_NUCLEAR_EXOSOME_RNASE_COMPLEX_	CC	1
	GO_ER_TO_GOLGI_TRANSPORT_VESICLE	1	GO_ER_TO_GOLGI_TRANSPORT_VESICLE	CC	1
	GO_TRANSCRIPTION_FACTOR_TFIID_COMPLEX	1	GO_TRANSCRIPTION_FACTOR_TFIID_COMPLEX	CC	1
	GO_CENTRIOLE	1	GO_CENTRIOLE	CC	1
	GO_MICROTUBULE_CYTOSKELETON	1	GO_MICROTUBULE_CYTOSKELETON	CC	1
	GO_LYSOSOMAL_LUMEN	1	GO_LYSOSOMAL_LUMEN	CC	1
	GO_PRE_AUTOPHAGOSOMAL_STRUCTURE	1	GO_PRE_AUTOPHAGOSOMAL_STRUCTURE	CC	1
	GO_CELL_CELL_CONTACT_ZONE	1	GO_CELL_CELL_CONTACT_ZONE	CC	1
	GO_MUSCLE_MYOSIN_COMPLEX	1	GO_MUSCLE_MYOSIN_COMPLEX	CC	1
	GO_VOLTAGE_GATED_CALCIUM_CHANNEL_COMPLEX	1	GO_VOLTAGE_GATED_CALCIUM_CHANNEL_COMPLEX	CC	1
	GO_INFLAMMASOME_COMPLEX	1	GO_INFLAMMASOME_COMPLEX	CC	1
	GO_IMMUNOLOGICAL_SYNAPSE	1	GO_IMMUNOLOGICAL_SYNAPSE	CC	1
	GO_GABA_RECEPTOR_COMPLEX	1	GO_GABA_RECEPTOR_COMPLEX	CC	1
	GO_ENDOPLASMIC_RETICULUM_TUBULAR_NETWORK	1	GO_ENDOPLASMIC_RETICULUM_TUBULAR_NETWORK	CC	1
	GO_FILOPODIUM_MEMBRANE	1	GO_FILOPODIUM_MEMBRANE	CC	1
	GO_PHOSPHATASE_COMPLEX	1	GO_PHOSPHATASE_COMPLEX	CC	1
	GO_TRANSCRIPTION_EXPORT_COMPLEX	1	GO_TRANSCRIPTION_EXPORT_COMPLEX	CC	1
	GO_SPERM_PART	1	GO_SPERM_PART	CC	1
	GO_U1_SNRNP	1	GO_U1_SNRNP	CC	1
	GO_NUCLEOID	1	GO_NUCLEOID	CC	1
	GO_KINESIN_COMPLEX	1	GO_KINESIN_COMPLEX	CC	1
	GO_HOLO_TFIIH_COMPLEX	1	GO_HOLO_TFIIH_COMPLEX	CC	1
	GO_NUCLEAR_OUTER_MEMBRANE	1	GO_NUCLEAR_OUTER_MEMBRANE	CC	1
	GO_CATION_TRANSPORTING_ATPASE_COMPLEX	1	GO_CATION_TRANSPORTING_ATPASE_COMPLEX	CC	1
	GO_CYTOPLASMIC_STRESS_GRANULE	1	GO_CYTOPLASMIC_STRESS_GRANULE	CC	1
	GO_SECRETORY_GRANULE	1	GO_SECRETORY_GRANULE	CC	1
	GO_INTRINSIC_COMPONENT_OF_MITOCHONDRIAL_OUTER_MEMBRANE	1	GO_INTRINSIC_COMPONENT_OF_MITOCHONDRIAL_OUTER_MEMBRANE	CC	1
	GO_OXIDOREDUCTASE_COMPLEX	1	GO_OXIDOREDUCTASE_COMPLEX	CC	1
	GO_VESICLE_MEMBRANE	1	GO_VESICLE_MEMBRANE	CC	1
	GO_SAGA_COMPLEX	1	GO_SAGA_COMPLEX	CC	1
	GO_CYTOPLASMIC_UBIQUITIN_LIGASE_COMPLEX	1	GO_CYTOPLASMIC_UBIQUITIN_LIGASE_COMPLEX	CC	1
	GO_AUTOPHAGOSOME	1	GO_AUTOPHAGOSOME	CC	1
	GO_LARGE_RIBOSOMAL_SUBUNIT	1	GO_LARGE_RIBOSOMAL_SUBUNIT	CC	1
	GO_H4_HISTONE_ACETYLTRANSFERASE_COMPLEX	1	GO_H4_HISTONE_ACETYLTRANSFERASE_COMPLEX	CC	1
	GO_ZYMOGEN_GRANULE	1	GO_ZYMOGEN_GRANULE	CC	1
	GO_TRANS_GOLGI_NETWORK_TRANSPORT_VESICLE_MEMBRANE	1	GO_TRANS_GOLGI_NETWORK_TRANSPORT_VESICLE_MEMBRANE	CC	1
	GO_ENDOSOME_LUMEN	1	GO_ENDOSOME_LUMEN	CC	1
	GO_INTERCALATED_DISC	1	GO_INTERCALATED_DISC	CC	1
	GO_LATE_ENDOSOME_MEMBRANE	1	GO_LATE_ENDOSOME_MEMBRANE	CC	1
	GO_TRANSFERASE_COMPLEX_TRANSFERRING_PHOSPHORUS_CONTAINING_GROUPS	1	GO_TRANSFERASE_COMPLEX_TRANSFERRING_PHOSPHORUS_CONTAINING_GROUPS	CC	1
	GO_CHROMOSOME_CENTROMERIC_REGION	1	GO_CHROMOSOME_CENTROMERIC_REGION	CC	1
	GO_DNA_POLYMERASE_COMPLEX	1	GO_DNA_POLYMERASE_COMPLEX	CC	1
	GO_PLATELET_ALPHA_GRANULE	1	GO_PLATELET_ALPHA_GRANULE	CC	1
	GO_TELOMERASE_HOLOENZYME_COMPLEX	1	GO_TELOMERASE_HOLOENZYME_COMPLEX	CC	1
	GO_INTRINSIC_COMPONENT_OF_ORGANELLE_MEMBRANE	1	GO_INTRINSIC_COMPONENT_OF_ORGANELLE_MEMBRANE	CC	1
	GO_ADA2_GCN5_ADA3_TRANSCRIPTION_ACTIVATOR_COMPLEX	1	GO_ADA2_GCN5_ADA3_TRANSCRIPTION_ACTIVATOR_COMPLEX	CC	1
	GO_SARCOPLASMIC_RETICULUM_MEMBRANE	1	GO_SARCOPLASMIC_RETICULUM_MEMBRANE	CC	1
	GO_U2_TYPE_SPLICEOSOMAL_COMPLEX	1	GO_U2_TYPE_SPLICEOSOMAL_COMPLEX	CC	1
	GO_PLASMA_MEMBRANE_RECEPTOR_COMPLEX	1	GO_PLASMA_MEMBRANE_RECEPTOR_COMPLEX	CC	1
	GO_ACROSOMAL_MEMBRANE	1	GO_ACROSOMAL_MEMBRANE	CC	1
	GO_MICROBODY_MEMBRANE	1	GO_MICROBODY_MEMBRANE	CC	1
	GO_BASAL_LAMINA	1	GO_BASAL_LAMINA	CC	1
	GO_COPI_VESICLE_COAT	1	GO_COPI_VESICLE_COAT	CC	1
	GO_CYTOPLASMIC_SIDE_OF_MEMBRANE	1	GO_CYTOPLASMIC_SIDE_OF_MEMBRANE	CC	1
	GO_PLATELET_ALPHA_GRANULE_MEMBRANE	1	GO_PLATELET_ALPHA_GRANULE_MEMBRANE	CC	1
	GO_NEURON_PROJECTION_TERMINUS	1	GO_NEURON_PROJECTION_TERMINUS	CC	1
	GO_CYTOPLASMIC_REGION	1	GO_CYTOPLASMIC_REGION	CC	1
	GO_PROTEASOME_REGULATORY_PARTICLE_BASE_SUBCOMPLEX	1	GO_PROTEASOME_REGULATORY_PARTICLE_BASE_SUBCOMPLEX	CC	1
	GO_SECRETORY_GRANULE_LUMEN	1	GO_SECRETORY_GRANULE_LUMEN	CC	1
	GO_RIBOSOME	1	GO_RIBOSOME	CC	1
	GO_MHC_PROTEIN_COMPLEX	1	GO_MHC_PROTEIN_COMPLEX	CC	1
	GO_ACTIN_CYTOSKELETON	1	GO_ACTIN_CYTOSKELETON	CC	1
	GO_GLYCOPROTEIN_COMPLEX	1	GO_GLYCOPROTEIN_COMPLEX	CC	1
	GO_COATED_PIT	1	GO_COATED_PIT	CC	1
	GO_EXOCYTIC_VESICLE	1	GO_EXOCYTIC_VESICLE	CC	1
	GO_RNA_POLYMERASE_COMPLEX	1	GO_RNA_POLYMERASE_COMPLEX	CC	1
	GO_MRNA_CLEAVAGE_FACTOR_COMPLEX	1	GO_MRNA_CLEAVAGE_FACTOR_COMPLEX	CC	1
	GO_NUCLEOLAR_PART	1	GO_NUCLEOLAR_PART	CC	1
	GO_RNA_POLYMERASE_II_TRANSCRIPTION_FACTOR_COMPLEX	1	GO_RNA_POLYMERASE_II_TRANSCRIPTION_FACTOR_COMPLEX	CC	1
	GO_INO80_TYPE_COMPLEX	1	GO_INO80_TYPE_COMPLEX	CC	1
	GO_CELL_CORTEX_PART	1	GO_CELL_CORTEX_PART	CC	1
	GO_SMN_COMPLEX	1	GO_SMN_COMPLEX	CC	1
	GO_GOLGI_STACK	1	GO_GOLGI_STACK	CC	1
	GO_SCF_UBIQUITIN_LIGASE_COMPLEX	1	GO_SCF_UBIQUITIN_LIGASE_COMPLEX	CC	1
	GO_CD40_RECEPTOR_COMPLEX	1	GO_CD40_RECEPTOR_COMPLEX	CC	1
	GO_BLOC_1_COMPLEX	1	GO_BLOC_1_COMPLEX	CC	1
	GO_T_CELL_RECEPTOR_COMPLEX	1	GO_T_CELL_RECEPTOR_COMPLEX	CC	1
	GO_CYTOSOLIC_PART	1	GO_CYTOSOLIC_PART	CC	1
	GO_SECRETORY_VESICLE	1	GO_SECRETORY_VESICLE	CC	1
	GO_NUCLEAR_SPECK	1	GO_NUCLEAR_SPECK	CC	1
	GO_NUCLEAR_TRANSCRIPTIONAL_REPRESSOR_COMPLEX	1	GO_NUCLEAR_TRANSCRIPTIONAL_REPRESSOR_COMPLEX	CC	1
	GO_NUCLEAR_CYCLIN_DEPENDENT_PROTEIN_KINASE_HOLOENZYME_COMPLEX	1	GO_NUCLEAR_CYCLIN_DEPENDENT_PROTEIN_KINASE_HOLOENZYME_COMPLEX	CC	1
	GO_ENDOCYTIC_VESICLE	1	GO_ENDOCYTIC_VESICLE	CC	1
	GO_CHROMOSOMAL_REGION	1	GO_CHROMOSOMAL_REGION	CC	1
	GO_INCLUSION_BODY	1	GO_INCLUSION_BODY	CC	1
	GO_MITOTIC_SPINDLE	1	GO_MITOTIC_SPINDLE	CC	1
	GO_ANAPHASE_PROMOTING_COMPLEX	1	GO_ANAPHASE_PROMOTING_COMPLEX	CC	1
	GO_NUCLEAR_INCLUSION_BODY	1	GO_NUCLEAR_INCLUSION_BODY	CC	1
	GO_CELL_PROJECTION_CYTOPLASM	1	GO_CELL_PROJECTION_CYTOPLASM	CC	1
	GO_PROTON_TRANSPORTING_TWO_SECTOR_ATPASE_COMPLEX_PROTON_TRANSPORTING_DOMAIN	1	GO_PROTON_TRANSPORTING_TWO_SECTOR_ATPASE_COMPLEX_PROTON_TRANSPORTING_DOMAIN	CC	1
	GO_MALE_GERM_CELL_NUCLEUS	1	GO_MALE_GERM_CELL_NUCLEUS	CC	1
	GO_MYOFILAMENT	1	GO_MYOFILAMENT	CC	1
	GO_GEMINI_OF_COILED_BODIES	1	GO_GEMINI_OF_COILED_BODIES	CC	1
	GO_CELL_PROJECTION_MEMBRANE	1	GO_CELL_PROJECTION_MEMBRANE	CC	1
	GO_INTRINSIC_COMPONENT_OF_ENDOPLASMIC_RETICULUM_MEMBRANE	1	GO_INTRINSIC_COMPONENT_OF_ENDOPLASMIC_RETICULUM_MEMBRANE	CC	1
	GO_SPINDLE_POLE	1	GO_SPINDLE_POLE	CC	1
	GO_FANCONI_ANAEMIA_NUCLEAR_COMPLEX	1	GO_FANCONI_ANAEMIA_NUCLEAR_COMPLEX	CC	1
	GO_SEX_CHROMOSOME	1	GO_SEX_CHROMOSOME	CC	1
	GO_MRNA_CLEAVAGE_AND_POLYADENYLATION_SPECIFICITY_FACTOR_COMPLEX	1	GO_MRNA_CLEAVAGE_AND_POLYADENYLATION_SPECIFICITY_FACTOR_COMPLEX	CC	1
	GO_CAJAL_BODY	1	GO_CAJAL_BODY	CC	1
	GO_ROUGH_ENDOPLASMIC_RETICULUM	1	GO_ROUGH_ENDOPLASMIC_RETICULUM	CC	1
	GO_TRANSFERASE_COMPLEX	1	GO_TRANSFERASE_COMPLEX	CC	1
	GO_VACUOLAR_PROTON_TRANSPORTING_V_TYPE_ATPASE_COMPLEX	1	GO_VACUOLAR_PROTON_TRANSPORTING_V_TYPE_ATPASE_COMPLEX	CC	1
	GO_APICAL_JUNCTION_COMPLEX	1	GO_APICAL_JUNCTION_COMPLEX	CC	1
	GO_MICROBODY	1	GO_MICROBODY	CC	1
	GO_GERM_CELL_NUCLEUS	1	GO_GERM_CELL_NUCLEUS	CC	1
	GO_PORE_COMPLEX	1	GO_PORE_COMPLEX	CC	1
	GO_LUMENAL_SIDE_OF_MEMBRANE	1	GO_LUMENAL_SIDE_OF_MEMBRANE	CC	1
	GO_GOLGI_ASSOCIATED_VESICLE_MEMBRANE	1	GO_GOLGI_ASSOCIATED_VESICLE_MEMBRANE	CC	1
	GO_CYTOPLASMIC_EXOSOME_RNASE_COMPLEX_	1	GO_CYTOPLASMIC_EXOSOME_RNASE_COMPLEX_	CC	1
	GO_LIPID_PARTICLE	1	GO_LIPID_PARTICLE	CC	1
	GO_INTRINSIC_COMPONENT_OF_PEROXISOMAL_MEMBRANE	1	GO_INTRINSIC_COMPONENT_OF_PEROXISOMAL_MEMBRANE	CC	1
	GO_VESICLE_COAT	1	GO_VESICLE_COAT	CC	1
	GO_PRECATALYTIC_SPLICEOSOME	1	GO_PRECATALYTIC_SPLICEOSOME	CC	1
	GO_CLATHRIN_COAT	1	GO_CLATHRIN_COAT	CC	1
	GO_BASAL_PLASMA_MEMBRANE	1	GO_BASAL_PLASMA_MEMBRANE	CC	1
	GO_MCM_COMPLEX	1	GO_MCM_COMPLEX	CC	1
	GO_NUCLEAR_BODY	1	GO_NUCLEAR_BODY	CC	1
	GO_AMPA_GLUTAMATE_RECEPTOR_COMPLEX	1	GO_AMPA_GLUTAMATE_RECEPTOR_COMPLEX	CC	1
	GO_CLATHRIN_COATED_VESICLE	1	GO_CLATHRIN_COATED_VESICLE	CC	1
	GO_PROTEIN_KINASE_COMPLEX	1	GO_PROTEIN_KINASE_COMPLEX	CC	1
	GO_VESICLE_LUMEN	1	GO_VESICLE_LUMEN	CC	1
	GO_PROTEIN_COMPLEX_INVOLVED_IN_CELL_ADHESION	1	GO_PROTEIN_COMPLEX_INVOLVED_IN_CELL_ADHESION	CC	1
	GO_TRANS_GOLGI_NETWORK	1	GO_TRANS_GOLGI_NETWORK	CC	1
	GO_PHOTORECEPTOR_OUTER_SEGMENT_MEMBRANE	1	GO_PHOTORECEPTOR_OUTER_SEGMENT_MEMBRANE	CC	1
	GO_HOPS_COMPLEX	1	GO_HOPS_COMPLEX	CC	1
	GO_IONOTROPIC_GLUTAMATE_RECEPTOR_COMPLEX	1	GO_IONOTROPIC_GLUTAMATE_RECEPTOR_COMPLEX	CC	1
	GO_ORGANELLE_MEMBRANE_CONTACT_SITE	1	GO_ORGANELLE_MEMBRANE_CONTACT_SITE	CC	1
	GO_SODIUM_CHANNEL_COMPLEX	1	GO_SODIUM_CHANNEL_COMPLEX	CC	1
	GO_EUKARYOTIC_TRANSLATION_INITIATION_FACTOR_3_COMPLEX	1	GO_EUKARYOTIC_TRANSLATION_INITIATION_FACTOR_3_COMPLEX	CC	1
	GO_CCR4_NOT_COMPLEX	1	GO_CCR4_NOT_COMPLEX	CC	1
	GO_M_BAND	1	GO_M_BAND	CC	1
	GO_NPBAF_COMPLEX	1	GO_NPBAF_COMPLEX	CC	1
	GO_OUTER_MITOCHONDRIAL_MEMBRANE_PROTEIN_COMPLEX	1	GO_OUTER_MITOCHONDRIAL_MEMBRANE_PROTEIN_COMPLEX	CC	1
	GO_CORTICAL_CYTOSKELETON	1	GO_CORTICAL_CYTOSKELETON	CC	1
	GO_MYOSIN_FILAMENT	1	GO_MYOSIN_FILAMENT	CC	1
	GO_NEURONAL_POSTSYNAPTIC_DENSITY	1	GO_NEURONAL_POSTSYNAPTIC_DENSITY	CC	1
	GO_INTERMEDIATE_FILAMENT	1	GO_INTERMEDIATE_FILAMENT	CC	1
	GO_CYTOSOLIC_SMALL_RIBOSOMAL_SUBUNIT	1	GO_CYTOSOLIC_SMALL_RIBOSOMAL_SUBUNIT	CC	1
	GO_SNARE_COMPLEX	1	GO_SNARE_COMPLEX	CC	1
	GO_DNA_REPLICATION_FACTOR_A_COMPLEX	1	GO_DNA_REPLICATION_FACTOR_A_COMPLEX	CC	1
	GO_UBIQUITIN_LIGASE_COMPLEX	1	GO_UBIQUITIN_LIGASE_COMPLEX	CC	1
	GO_ROUGH_ENDOPLASMIC_RETICULUM_MEMBRANE	1	GO_ROUGH_ENDOPLASMIC_RETICULUM_MEMBRANE	CC	1
	GO_AXON_INITIAL_SEGMENT	1	GO_AXON_INITIAL_SEGMENT	CC	1
	GO_U2_SNRNP	1	GO_U2_SNRNP	CC	1
	GO_ACTIN_FILAMENT_BUNDLE	1	GO_ACTIN_FILAMENT_BUNDLE	CC	1
	GO_PERINUCLEAR_ENDOPLASMIC_RETICULUM	1	GO_PERINUCLEAR_ENDOPLASMIC_RETICULUM	CC	1
	GO_CILIARY_TIP	1	GO_CILIARY_TIP	CC	1
	GO_PRONUCLEUS	1	GO_PRONUCLEUS	CC	1
	GO_ORGANELLE_INNER_MEMBRANE	1	GO_ORGANELLE_INNER_MEMBRANE	CC	1
	GO_GOLGI_CISTERNA	1	GO_GOLGI_CISTERNA	CC	1
	GO_NUCLEAR_NUCLEOSOME	1	GO_NUCLEAR_NUCLEOSOME	CC	1
	GO_PCG_PROTEIN_COMPLEX	1	GO_PCG_PROTEIN_COMPLEX	CC	1
	GO_GOLGI_APPARATUS_PART	1	GO_GOLGI_APPARATUS_PART	CC	1
	GO_POTASSIUM_CHANNEL_COMPLEX	1	GO_POTASSIUM_CHANNEL_COMPLEX	CC	1
	GO_SMALL_RIBOSOMAL_SUBUNIT	1	GO_SMALL_RIBOSOMAL_SUBUNIT	CC	1
	GO_COPI_COATED_VESICLE_MEMBRANE	1	GO_COPI_COATED_VESICLE_MEMBRANE	CC	1
	GO_PROTON_TRANSPORTING_TWO_SECTOR_ATPASE_COMPLEX	1	GO_PROTON_TRANSPORTING_TWO_SECTOR_ATPASE_COMPLEX	CC	1
	GO_CENTROSOME	1	GO_CENTROSOME	CC	1
	GO_SET1C_COMPASS_COMPLEX	1	GO_SET1C_COMPASS_COMPLEX	CC	1
	GO_CYTOPLASMIC_MRNA_PROCESSING_BODY	1	GO_CYTOPLASMIC_MRNA_PROCESSING_BODY	CC	1
	GO_PROTEIN_PHOSPHATASE_TYPE_1_COMPLEX	1	GO_PROTEIN_PHOSPHATASE_TYPE_1_COMPLEX	CC	1
	GO_NODE_OF_RANVIER	1	GO_NODE_OF_RANVIER	CC	1
	GO_COMPACT_MYELIN	1	GO_COMPACT_MYELIN	CC	1
	GO_MOTILE_CILIUM	1	GO_MOTILE_CILIUM	CC	1
	GO_MICROVILLUS	1	GO_MICROVILLUS	CC	1
	GO_DENDRITIC_SHAFT	1	GO_DENDRITIC_SHAFT	CC	1
	GO_CYTOSOLIC_PROTEASOME_COMPLEX	1	GO_CYTOSOLIC_PROTEASOME_COMPLEX	CC	1
	GO_PML_BODY	1	GO_PML_BODY	CC	1
	GO_CELL_CORTEX_REGION	1	GO_CELL_CORTEX_REGION	CC	1
	GO_NUCLEAR_CHROMOSOME	1	GO_NUCLEAR_CHROMOSOME	CC	1
	GO_ENDOCYTIC_VESICLE_MEMBRANE	1	GO_ENDOCYTIC_VESICLE_MEMBRANE	CC	1
	GO_HIGH_DENSITY_LIPOPROTEIN_PARTICLE	1	GO_HIGH_DENSITY_LIPOPROTEIN_PARTICLE	CC	1
	GO_NMDA_SELECTIVE_GLUTAMATE_RECEPTOR_COMPLEX	1	GO_NMDA_SELECTIVE_GLUTAMATE_RECEPTOR_COMPLEX	CC	1
	GO_BLOOD_MICROPARTICLE	1	GO_BLOOD_MICROPARTICLE	CC	1
	GO_PRERIBOSOME	1	GO_PRERIBOSOME	CC	1
	GO_PARANODE_REGION_OF_AXON	1	GO_PARANODE_REGION_OF_AXON	CC	1
	GO_AXONAL_GROWTH_CONE	1	GO_AXONAL_GROWTH_CONE	CC	1
	GO_PROTEIN_DNA_COMPLEX	1	GO_PROTEIN_DNA_COMPLEX	CC	1
	GO_APICAL_DENDRITE	1	GO_APICAL_DENDRITE	CC	1
	GO_ACTOMYOSIN	1	GO_ACTOMYOSIN	CC	1
	GO_STEREOCILIUM_BUNDLE	1	GO_STEREOCILIUM_BUNDLE	CC	1
	GO_ORGANELLAR_RIBOSOME	1	GO_ORGANELLAR_RIBOSOME	CC	1
	GO_TRANSCRIPTIONAL_REPRESSOR_COMPLEX	1	GO_TRANSCRIPTIONAL_REPRESSOR_COMPLEX	CC	1
	GO_NUCLEAR_REPLICATION_FORK	1	GO_NUCLEAR_REPLICATION_FORK	CC	1
	GO_INVADOPODIUM	1	GO_INVADOPODIUM	CC	1
	GO_EXON_EXON_JUNCTION_COMPLEX	1	GO_EXON_EXON_JUNCTION_COMPLEX	CC	1
	GO_CILIARY_PART	1	GO_CILIARY_PART	CC	1
	GO_COSTAMERE	1	GO_COSTAMERE	CC	1
	GO_SWI_SNF_SUPERFAMILY_TYPE_COMPLEX	1	GO_SWI_SNF_SUPERFAMILY_TYPE_COMPLEX	CC	1
	GO_CHROMATIN	1	GO_CHROMATIN	CC	1
	GO_BASEMENT_MEMBRANE	1	GO_BASEMENT_MEMBRANE	CC	1
	GO_BRUSH_BORDER	1	GO_BRUSH_BORDER	CC	1
	GO_MITOCHONDRIAL_MATRIX	1	GO_MITOCHONDRIAL_MATRIX	CC	1
	GO_PLATELET_DENSE_TUBULAR_NETWORK	1	GO_PLATELET_DENSE_TUBULAR_NETWORK	CC	1
	GO_CELL_JUNCTION	1	GO_CELL_JUNCTION	CC	1
	GO_NUCLEAR_CHROMATIN	1	GO_NUCLEAR_CHROMATIN	CC	1
	GO_COMPLEX_OF_COLLAGEN_TRIMERS	1	GO_COMPLEX_OF_COLLAGEN_TRIMERS	CC	1
	GO_EARLY_ENDOSOME_MEMBRANE	1	GO_EARLY_ENDOSOME_MEMBRANE	CC	1
	GO_TRANSCRIPTION_FACTOR_COMPLEX	1	GO_TRANSCRIPTION_FACTOR_COMPLEX	CC	1
	GO_MYELIN_SHEATH	1	GO_MYELIN_SHEATH	CC	1
	GO_SPLICEOSOMAL_TRI_SNRNP_COMPLEX	1	GO_SPLICEOSOMAL_TRI_SNRNP_COMPLEX	CC	1
	GO_PLATELET_ALPHA_GRANULE_LUMEN	1	GO_PLATELET_ALPHA_GRANULE_LUMEN	CC	1
	GO_MICROVILLUS_MEMBRANE	1	GO_MICROVILLUS_MEMBRANE	CC	1
	GO_RIBONUCLEOPROTEIN_GRANULE	1	GO_RIBONUCLEOPROTEIN_GRANULE	CC	1
	GO_CLATHRIN_COATED_ENDOCYTIC_VESICLE	1	GO_CLATHRIN_COATED_ENDOCYTIC_VESICLE	CC	1
	GO_ARP2_3_PROTEIN_COMPLEX	1	GO_ARP2_3_PROTEIN_COMPLEX	CC	1
	GO_LEADING_EDGE_MEMBRANE	1	GO_LEADING_EDGE_MEMBRANE	CC	1
	GO_TRANSCRIPTION_FACTOR_TFTC_COMPLEX	1	GO_TRANSCRIPTION_FACTOR_TFTC_COMPLEX	CC	1
	GO_CYTOSOLIC_LARGE_RIBOSOMAL_SUBUNIT	1	GO_CYTOSOLIC_LARGE_RIBOSOMAL_SUBUNIT	CC	1
	GO_CLUSTER_OF_ACTIN_BASED_CELL_PROJECTIONS	1	GO_CLUSTER_OF_ACTIN_BASED_CELL_PROJECTIONS	CC	1
	GO_PROTEINACEOUS_EXTRACELLULAR_MATRIX	1	GO_PROTEINACEOUS_EXTRACELLULAR_MATRIX	CC	1
	GO_PHAGOCYTIC_CUP	1	GO_PHAGOCYTIC_CUP	CC	1
	GO_PROTON_TRANSPORTING_TWO_SECTOR_ATPASE_COMPLEX_CATALYTIC_DOMAIN	1	GO_PROTON_TRANSPORTING_TWO_SECTOR_ATPASE_COMPLEX_CATALYTIC_DOMAIN	CC	1
	GO_CYTOSKELETAL_PART	1	GO_CYTOSKELETAL_PART	CC	1
	GO_MICROTUBULE	1	GO_MICROTUBULE	CC	1
	GO_COPI_COATED_VESICLE	1	GO_COPI_COATED_VESICLE	CC	1
	GO_NUCLEAR_EUCHROMATIN	1	GO_NUCLEAR_EUCHROMATIN	CC	1
	GO_CORTICAL_ACTIN_CYTOSKELETON	1	GO_CORTICAL_ACTIN_CYTOSKELETON	CC	1
	GO_PERICENTRIC_HETEROCHROMATIN	1	GO_PERICENTRIC_HETEROCHROMATIN	CC	1
	GO_GLIAL_CELL_PROJECTION	1	GO_GLIAL_CELL_PROJECTION	CC	1
	GO_SPECIFIC_GRANULE	1	GO_SPECIFIC_GRANULE	CC	1
	GO_HETEROTRIMERIC_G_PROTEIN_COMPLEX	1	GO_HETEROTRIMERIC_G_PROTEIN_COMPLEX	CC	1
	GO_ENDOPLASMIC_RETICULUM_LUMEN	1	GO_ENDOPLASMIC_RETICULUM_LUMEN	CC	1
	GO_LATERAL_PLASMA_MEMBRANE	1	GO_LATERAL_PLASMA_MEMBRANE	CC	1
	GO_BANDED_COLLAGEN_FIBRIL	1	GO_BANDED_COLLAGEN_FIBRIL	CC	1
	GO_EXTRINSIC_COMPONENT_OF_ORGANELLE_MEMBRANE	1	GO_EXTRINSIC_COMPONENT_OF_ORGANELLE_MEMBRANE	CC	1
	GO_PLATELET_DENSE_GRANULE_LUMEN	1	GO_PLATELET_DENSE_GRANULE_LUMEN	CC	1
	GO_INTRACELLULAR_VESICLE	1	GO_INTRACELLULAR_VESICLE	CC	1
	GO_MYOSIN_COMPLEX	1	GO_MYOSIN_COMPLEX	CC	1
	GO_VOLTAGE_GATED_SODIUM_CHANNEL_COMPLEX	1	GO_VOLTAGE_GATED_SODIUM_CHANNEL_COMPLEX	CC	1
	GO_DNA_REPAIR_COMPLEX	1	GO_DNA_REPAIR_COMPLEX	CC	1
	GO_CLATHRIN_VESICLE_COAT	1	GO_CLATHRIN_VESICLE_COAT	CC	1
	GO_SIN3_COMPLEX	1	GO_SIN3_COMPLEX	CC	1
	GO_ESCRT_COMPLEX	1	GO_ESCRT_COMPLEX	CC	1
	GO_CELL_SUBSTRATE_JUNCTION	1	GO_CELL_SUBSTRATE_JUNCTION	CC	1
	GO_CILIARY_TRANSITION_ZONE	1	GO_CILIARY_TRANSITION_ZONE	CC	1
	GO_U5_SNRNP	1	GO_U5_SNRNP	CC	1
	GO_ENDOCYTIC_VESICLE_LUMEN	1	GO_ENDOCYTIC_VESICLE_LUMEN	CC	1
	GO_HISTONE_METHYLTRANSFERASE_COMPLEX	1	GO_HISTONE_METHYLTRANSFERASE_COMPLEX	CC	1
	GO_MICROTUBULE_PLUS_END	1	GO_MICROTUBULE_PLUS_END	CC	1
	GO_SAGA_TYPE_COMPLEX	1	GO_SAGA_TYPE_COMPLEX	CC	1
	GO_CELL_DIVISION_SITE	1	GO_CELL_DIVISION_SITE	CC	1
	GO_EXTRACELLULAR_MATRIX_COMPONENT	1	GO_EXTRACELLULAR_MATRIX_COMPONENT	CC	1
	GO_NUCLEAR_HETEROCHROMATIN	1	GO_NUCLEAR_HETEROCHROMATIN	CC	1
	GO_TCTN_B9D_COMPLEX	1	GO_TCTN_B9D_COMPLEX	CC	1
	GO_PRC1_COMPLEX	1	GO_PRC1_COMPLEX	CC	1
	GO_GOLGI_ASSOCIATED_VESICLE	1	GO_GOLGI_ASSOCIATED_VESICLE	CC	1
	GO_INTRINSIC_COMPONENT_OF_GOLGI_MEMBRANE	1	GO_INTRINSIC_COMPONENT_OF_GOLGI_MEMBRANE	CC	1
	GO_CHLORIDE_CHANNEL_COMPLEX	1	GO_CHLORIDE_CHANNEL_COMPLEX	CC	1
	GO_CLATHRIN_COAT_OF_COATED_PIT	1	GO_CLATHRIN_COAT_OF_COATED_PIT	CC	1
	GO_SIN3_TYPE_COMPLEX	1	GO_SIN3_TYPE_COMPLEX	CC	1
	GO_POSTSYNAPTIC_MEMBRANE	1	GO_POSTSYNAPTIC_MEMBRANE	CC	1
	GO_SMALL_SUBUNIT_PROCESSOME	1	GO_SMALL_SUBUNIT_PROCESSOME	CC	1
	GO_RUFFLE_MEMBRANE	1	GO_RUFFLE_MEMBRANE	CC	1
	GO_EXTERNAL_ENCAPSULATING_STRUCTURE	1	GO_EXTERNAL_ENCAPSULATING_STRUCTURE	CC	1
	GO_CELL_TRAILING_EDGE	1	GO_CELL_TRAILING_EDGE	CC	1
	GO_CATION_CHANNEL_COMPLEX	1	GO_CATION_CHANNEL_COMPLEX	CC	1
	GO_MLL1_2_COMPLEX	1	GO_MLL1_2_COMPLEX	CC	1
	GO_METHYLTRANSFERASE_COMPLEX	1	GO_METHYLTRANSFERASE_COMPLEX	CC	1
	GO_NUCLEOPLASM_PART	1	GO_NUCLEOPLASM_PART	CC	1
	GO_SYNAPTONEMAL_COMPLEX	1	GO_SYNAPTONEMAL_COMPLEX	CC	1
	GO_ORGANELLAR_SMALL_RIBOSOMAL_SUBUNIT	1	GO_ORGANELLAR_SMALL_RIBOSOMAL_SUBUNIT	CC	1
	GO_CELL_CELL_ADHERENS_JUNCTION	1	GO_CELL_CELL_ADHERENS_JUNCTION	CC	1
	GO_N_TERMINAL_PROTEIN_ACETYLTRANSFERASE_COMPLEX	1	GO_N_TERMINAL_PROTEIN_ACETYLTRANSFERASE_COMPLEX	CC	1
	GO_PROTON_TRANSPORTING_ATP_SYNTHASE_COMPLEX_COUPLING_FACTOR_F_O_	1	GO_PROTON_TRANSPORTING_ATP_SYNTHASE_COMPLEX_COUPLING_FACTOR_F_O_	CC	1
	GO_CONNEXON_COMPLEX	1	GO_CONNEXON_COMPLEX	CC	1
	GO_GOLGI_MEMBRANE	1	GO_GOLGI_MEMBRANE	CC	1
	GO_COATED_VESICLE_MEMBRANE	1	GO_COATED_VESICLE_MEMBRANE	CC	1
	GO_SMOOTH_ENDOPLASMIC_RETICULUM	1	GO_SMOOTH_ENDOPLASMIC_RETICULUM	CC	1
	GO_ENDORIBONUCLEASE_COMPLEX	1	GO_ENDORIBONUCLEASE_COMPLEX	CC	1
	GO_ATPASE_COMPLEX	1	GO_ATPASE_COMPLEX	CC	1
	GO_NUCLEAR_INNER_MEMBRANE	1	GO_NUCLEAR_INNER_MEMBRANE	CC	1
	GO_VACUOLAR_LUMEN	1	GO_VACUOLAR_LUMEN	CC	1
	GO_LAMELLIPODIUM_MEMBRANE	1	GO_LAMELLIPODIUM_MEMBRANE	CC	1
	GO_EXOSOME_RNASE_COMPLEX_	1	GO_EXOSOME_RNASE_COMPLEX_	CC	1
	GO_ER_TO_GOLGI_TRANSPORT_VESICLE_MEMBRANE	1	GO_ER_TO_GOLGI_TRANSPORT_VESICLE_MEMBRANE	CC	1
	GO_SPINDLE_MIDZONE	1	GO_SPINDLE_MIDZONE	CC	1
	GO_PRESYNAPTIC_MEMBRANE	1	GO_PRESYNAPTIC_MEMBRANE	CC	1
	GO_NUCLEAR_MEMBRANE_PART	1	GO_NUCLEAR_MEMBRANE_PART	CC	1
	GO_XY_BODY	1	GO_XY_BODY	CC	1
	GO_MITOCHONDRIAL_MEMBRANE_PART	1	GO_MITOCHONDRIAL_MEMBRANE_PART	CC	1
	GO_COP9_SIGNALOSOME	1	GO_COP9_SIGNALOSOME	CC	1
	GO_INNER_MITOCHONDRIAL_MEMBRANE_PROTEIN_COMPLEX	1	GO_INNER_MITOCHONDRIAL_MEMBRANE_PROTEIN_COMPLEX	CC	1
	GO_BLOC_COMPLEX	1	GO_BLOC_COMPLEX	CC	1
	GO_BETA_CATENIN_DESTRUCTION_COMPLEX	1	GO_BETA_CATENIN_DESTRUCTION_COMPLEX	CC	1
	GO_APICOLATERAL_PLASMA_MEMBRANE	1	GO_APICOLATERAL_PLASMA_MEMBRANE	CC	1
	GO_CATALYTIC_COMPLEX	1	GO_CATALYTIC_COMPLEX	CC	1
	GO_FILOPODIUM_TIP	1	GO_FILOPODIUM_TIP	CC	1
	GO_MISMATCH_REPAIR_COMPLEX	1	GO_MISMATCH_REPAIR_COMPLEX	CC	1
	GO_AXONEME_PART	1	GO_AXONEME_PART	CC	1
	GO_KINETOCHORE	1	GO_KINETOCHORE	CC	1
	GO_INTERSTITIAL_MATRIX	1	GO_INTERSTITIAL_MATRIX	CC	1
	GO_EXTRACELLULAR_SPACE	1	GO_EXTRACELLULAR_SPACE	CC	1
	GO_CYTOPLASMIC_DYNEIN_COMPLEX	1	GO_CYTOPLASMIC_DYNEIN_COMPLEX	CC	1
	GO_ENDOLYSOSOME_MEMBRANE	1	GO_ENDOLYSOSOME_MEMBRANE	CC	1
	GO_PRESPLICEOSOME	1	GO_PRESPLICEOSOME	CC	1
	GO_CHD_TYPE_COMPLEX	1	GO_CHD_TYPE_COMPLEX	CC	1
	GO_SPERM_PRINCIPAL_PIECE	1	GO_SPERM_PRINCIPAL_PIECE	CC	1
	GO_CATALYTIC_STEP_2_SPLICEOSOME	1	GO_CATALYTIC_STEP_2_SPLICEOSOME	CC	1
	GO_VIRION	1	GO_VIRION	CC	1
	GO_VACUOLAR_PART	1	GO_VACUOLAR_PART	CC	1
	GO_MITOCHONDRIAL_PART	1	GO_MITOCHONDRIAL_PART	CC	1
	GO_HEMOGLOBIN_COMPLEX	1	GO_HEMOGLOBIN_COMPLEX	CC	1
	GO_DENDRITE_MEMBRANE	1	GO_DENDRITE_MEMBRANE	CC	1
	GO_RESPIRATORY_CHAIN	1	GO_RESPIRATORY_CHAIN	CC	1
	GO_U4_U6_X_U5_TRI_SNRNP_COMPLEX	1	GO_U4_U6_X_U5_TRI_SNRNP_COMPLEX	CC	1
	GO_PRP19_COMPLEX	1	GO_PRP19_COMPLEX	CC	1
	GO_CONDENSED_CHROMOSOME_CENTROMERIC_REGION	1	GO_CONDENSED_CHROMOSOME_CENTROMERIC_REGION	CC	1
	GO_TRICARBOXYLIC_ACID_CYCLE_ENZYME_COMPLEX	1	GO_TRICARBOXYLIC_ACID_CYCLE_ENZYME_COMPLEX	CC	1
	GO_STAGA_COMPLEX	1	GO_STAGA_COMPLEX	CC	1
	GO_SPERM_MIDPIECE	1	GO_SPERM_MIDPIECE	CC	1
	GO_SECRETORY_GRANULE_MEMBRANE	1	GO_SECRETORY_GRANULE_MEMBRANE	CC	1
	GO_DNA_PACKAGING_COMPLEX	1	GO_DNA_PACKAGING_COMPLEX	CC	1
	GO_POLE_PLASM	1	GO_POLE_PLASM	CC	1
	GO_TRANSPORTER_COMPLEX	1	GO_TRANSPORTER_COMPLEX	CC	1
	GO_PHOTORECEPTOR_CONNECTING_CILIUM	1	GO_PHOTORECEPTOR_CONNECTING_CILIUM	CC	1
	GO_CONDENSED_CHROMOSOME_OUTER_KINETOCHORE	1	GO_CONDENSED_CHROMOSOME_OUTER_KINETOCHORE	CC	1
	GO_CLATHRIN_COATED_VESICLE_MEMBRANE	1	GO_CLATHRIN_COATED_VESICLE_MEMBRANE	CC	1
	GO_MEMBRANE_PROTEIN_COMPLEX	1	GO_MEMBRANE_PROTEIN_COMPLEX	CC	1
	GO_INTRINSIC_COMPONENT_OF_THE_CYTOPLASMIC_SIDE_OF_THE_PLASMA_MEMBRANE	1	GO_INTRINSIC_COMPONENT_OF_THE_CYTOPLASMIC_SIDE_OF_THE_PLASMA_MEMBRANE	CC	1
	GO_TRANSCRIPTIONALLY_ACTIVE_CHROMATIN	1	GO_TRANSCRIPTIONALLY_ACTIVE_CHROMATIN	CC	1
	GO_U2_TYPE_PRESPLICEOSOME	1	GO_U2_TYPE_PRESPLICEOSOME	CC	1
	GO_ENDOPLASMIC_RETICULUM_CHAPERONE_COMPLEX	1	GO_ENDOPLASMIC_RETICULUM_CHAPERONE_COMPLEX	CC	1
	GO_SCHMIDT_LANTERMAN_INCISURE	1	GO_SCHMIDT_LANTERMAN_INCISURE	CC	1
	GO_SEMAPHORIN_RECEPTOR_COMPLEX	1	GO_SEMAPHORIN_RECEPTOR_COMPLEX	CC	1
	GO_AXON_CYTOPLASM	1	GO_AXON_CYTOPLASM	CC	1
	GO_LAMELLIPODIUM	1	GO_LAMELLIPODIUM	CC	1
	GO_NUCLEAR_TRANSCRIPTION_FACTOR_COMPLEX	1	GO_NUCLEAR_TRANSCRIPTION_FACTOR_COMPLEX	CC	1
	GO_MIDBODY	1	GO_MIDBODY	CC	1
	GO_HETEROCHROMATIN	1	GO_HETEROCHROMATIN	CC	1
	GO_DNA_HELICASE_COMPLEX	1	GO_DNA_HELICASE_COMPLEX	CC	1
	GO_CHROMOCENTER	1	GO_CHROMOCENTER	CC	1
	GO_SPLICEOSOMAL_COMPLEX	1	GO_SPLICEOSOMAL_COMPLEX	CC	1
	GO_NADH_DEHYDROGENASE_COMPLEX	1	GO_NADH_DEHYDROGENASE_COMPLEX	CC	1
	GO_SARCOPLASM	1	GO_SARCOPLASM	CC	1
	GO_DNA_DIRECTED_RNA_POLYMERASE_II_CORE_COMPLEX	1	GO_DNA_DIRECTED_RNA_POLYMERASE_II_CORE_COMPLEX	CC	1
	GO_CELL_CELL_JUNCTION	1	GO_CELL_CELL_JUNCTION	CC	1
	GO_CONDENSED_NUCLEAR_CHROMOSOME_CENTROMERIC_REGION	1	GO_CONDENSED_NUCLEAR_CHROMOSOME_CENTROMERIC_REGION	CC	1
	GO_PHOSPHATIDYLINOSITOL_3_KINASE_COMPLEX	1	GO_PHOSPHATIDYLINOSITOL_3_KINASE_COMPLEX	CC	1
	GO_INTRACILIARY_TRANSPORT_PARTICLE_B	1	GO_INTRACILIARY_TRANSPORT_PARTICLE_B	CC	1
	GO_DNA_DIRECTED_RNA_POLYMERASE_I_COMPLEX	1	GO_DNA_DIRECTED_RNA_POLYMERASE_I_COMPLEX	CC	1
	GO_REPLICATION_FORK	1	GO_REPLICATION_FORK	CC	1
	GO_IMMUNOGLOBULIN_COMPLEX	1	GO_IMMUNOGLOBULIN_COMPLEX	CC	1
	GO_SMALL_NUCLEOLAR_RIBONUCLEOPROTEIN_COMPLEX	1	GO_SMALL_NUCLEOLAR_RIBONUCLEOPROTEIN_COMPLEX	CC	1
	GO_SMN_SM_PROTEIN_COMPLEX	1	GO_SMN_SM_PROTEIN_COMPLEX	CC	1
	GO_RECEPTOR_COMPLEX	1	GO_RECEPTOR_COMPLEX	CC	1
	GO_INTRACILIARY_TRANSPORT_PARTICLE	1	GO_INTRACILIARY_TRANSPORT_PARTICLE	CC	1
	GO_ANCHORING_JUNCTION	1	GO_ANCHORING_JUNCTION	CC	1
	GO_PRERIBOSOME_LARGE_SUBUNIT_PRECURSOR	1	GO_PRERIBOSOME_LARGE_SUBUNIT_PRECURSOR	CC	1
	GO_ENDOPLASMIC_RETICULUM_GOLGI_INTERMEDIATE_COMPARTMENT_MEMBRANE	1	GO_ENDOPLASMIC_RETICULUM_GOLGI_INTERMEDIATE_COMPARTMENT_MEMBRANE	CC	1
	GO_EXTRINSIC_COMPONENT_OF_CYTOPLASMIC_SIDE_OF_PLASMA_MEMBRANE	1	GO_EXTRINSIC_COMPONENT_OF_CYTOPLASMIC_SIDE_OF_PLASMA_MEMBRANE	CC	1
	GO_GAMMA_TUBULIN_COMPLEX	1	GO_GAMMA_TUBULIN_COMPLEX	CC	1
	GO_POLYSOME	1	GO_POLYSOME	CC	1
	GO_PRESYNAPTIC_ACTIVE_ZONE	1	GO_PRESYNAPTIC_ACTIVE_ZONE	CC	1
	GO_EXOCYST	1	GO_EXOCYST	CC	1
	GO_DNA_DIRECTED_RNA_POLYMERASE_III_COMPLEX	1	GO_DNA_DIRECTED_RNA_POLYMERASE_III_COMPLEX	CC	1
	GO_PODOSOME	1	GO_PODOSOME	CC	1
	GO_CILIARY_BASE	1	GO_CILIARY_BASE	CC	1
	GO_AUTOPHAGOSOME_MEMBRANE	1	GO_AUTOPHAGOSOME_MEMBRANE	CC	1
	GO_INTRINSIC_COMPONENT_OF_MITOCHONDRIAL_INNER_MEMBRANE	1	GO_INTRINSIC_COMPONENT_OF_MITOCHONDRIAL_INNER_MEMBRANE	CC	1
	GO_DYNEIN_COMPLEX	1	GO_DYNEIN_COMPLEX	CC	1
	GO_ORGANELLAR_LARGE_RIBOSOMAL_SUBUNIT	1	GO_ORGANELLAR_LARGE_RIBOSOMAL_SUBUNIT	CC	1
	GO_CARBOXY_TERMINAL_DOMAIN_PROTEIN_KINASE_COMPLEX	1	GO_CARBOXY_TERMINAL_DOMAIN_PROTEIN_KINASE_COMPLEX	CC	1
	GO_DESMOSOME	1	GO_DESMOSOME	CC	1
	GO_RECYCLING_ENDOSOME_MEMBRANE	1	GO_RECYCLING_ENDOSOME_MEMBRANE	CC	1
	GO_ORGANELLE_ENVELOPE_LUMEN	1	GO_ORGANELLE_ENVELOPE_LUMEN	CC	1
	GO_SPINDLE_MICROTUBULE	1	GO_SPINDLE_MICROTUBULE	CC	1
	GO_GOLGI_TRANSPORT_COMPLEX	1	GO_GOLGI_TRANSPORT_COMPLEX	CC	1
	GO_OUTER_MEMBRANE	1	GO_OUTER_MEMBRANE	CC	1
	GO_RIBOSOMAL_SUBUNIT	1	GO_RIBOSOMAL_SUBUNIT	CC	1
	GO_CIS_GOLGI_NETWORK	1	GO_CIS_GOLGI_NETWORK	CC	1
	GO_TRANS_GOLGI_NETWORK_TRANSPORT_VESICLE	1	GO_TRANS_GOLGI_NETWORK_TRANSPORT_VESICLE	CC	1
	GO_INHIBITORY_SYNAPSE	1	GO_INHIBITORY_SYNAPSE	CC	1
	GO_MICROTUBULE_END	1	GO_MICROTUBULE_END	CC	1
	GO_SUPRAMOLECULAR_FIBER	1	GO_SUPRAMOLECULAR_FIBER	CC	1
	GO_FIBRIL	1	GO_FIBRIL	CC	1
	GO_NONMOTILE_PRIMARY_CILIUM	1	GO_NONMOTILE_PRIMARY_CILIUM	CC	1
	GO_NUCLEAR_MATRIX	1	GO_NUCLEAR_MATRIX	CC	1
	GO_AXOLEMMA	1	GO_AXOLEMMA	CC	1
	GO_MICROTUBULE_ASSOCIATED_COMPLEX	1	GO_MICROTUBULE_ASSOCIATED_COMPLEX	CC	1
	GO_PHAGOCYTIC_VESICLE_MEMBRANE	1	GO_PHAGOCYTIC_VESICLE_MEMBRANE	CC	1
	GO_PHOTORECEPTOR_INNER_SEGMENT	1	GO_PHOTORECEPTOR_INNER_SEGMENT	CC	1
	GO_EUCHROMATIN	1	GO_EUCHROMATIN	CC	1
	GO_CELL_CORTEX	1	GO_CELL_CORTEX	CC	1
	GO_DNA_DIRECTED_RNA_POLYMERASE_II_HOLOENZYME	1	GO_DNA_DIRECTED_RNA_POLYMERASE_II_HOLOENZYME	CC	1
	GO_ENDOPLASMIC_RETICULUM_QUALITY_CONTROL_COMPARTMENT	1	GO_ENDOPLASMIC_RETICULUM_QUALITY_CONTROL_COMPARTMENT	CC	1
	GO_INTRINSIC_COMPONENT_OF_MITOCHONDRIAL_MEMBRANE	1	GO_INTRINSIC_COMPONENT_OF_MITOCHONDRIAL_MEMBRANE	CC	1
	GO_LATERAL_ELEMENT	1	GO_LATERAL_ELEMENT	CC	1
	GO_CYTOPLASMIC_VESICLE_PART	1	GO_CYTOPLASMIC_VESICLE_PART	CC	1
	GO_INTERMEDIATE_FILAMENT_CYTOSKELETON	1	GO_INTERMEDIATE_FILAMENT_CYTOSKELETON	CC	1
	GO_ENDOSOMAL_PART	1	GO_ENDOSOMAL_PART	CC	1
	GO_ACROSOMAL_VESICLE	1	GO_ACROSOMAL_VESICLE	CC	1
	GO_PSEUDOPODIUM	1	GO_PSEUDOPODIUM	CC	1
	GO_T_TUBULE	1	GO_T_TUBULE	CC	1
	GO_ENDOPLASMIC_RETICULUM_GOLGI_INTERMEDIATE_COMPARTMENT	1	GO_ENDOPLASMIC_RETICULUM_GOLGI_INTERMEDIATE_COMPARTMENT	CC	1
	GO_NEURON_PROJECTION_MEMBRANE	1	GO_NEURON_PROJECTION_MEMBRANE	CC	1
	GO_INTEGRATOR_COMPLEX	1	GO_INTEGRATOR_COMPLEX	CC	1
	GO_SARCOLEMMA	1	GO_SARCOLEMMA	CC	1
	GO_IKAPPAB_KINASE_COMPLEX	1	GO_IKAPPAB_KINASE_COMPLEX	CC	1
	GO_LYTIC_VACUOLE	1	GO_LYTIC_VACUOLE	CC	1
	GO_CUL4_RING_E3_UBIQUITIN_LIGASE_COMPLEX	1	GO_CUL4_RING_E3_UBIQUITIN_LIGASE_COMPLEX	CC	1
	GO_CONDENSED_CHROMOSOME	1	GO_CONDENSED_CHROMOSOME	CC	1
	GO_ESC_E_Z_COMPLEX	1	GO_ESC_E_Z_COMPLEX	CC	1
	GO_NUCLEAR_PERIPHERY	1	GO_NUCLEAR_PERIPHERY	CC	1
	GO_CULLIN_RING_UBIQUITIN_LIGASE_COMPLEX	1	GO_CULLIN_RING_UBIQUITIN_LIGASE_COMPLEX	CC	1
	GO_MAIN_AXON	1	GO_MAIN_AXON	CC	1
	GO_LAMELLAR_BODY	1	GO_LAMELLAR_BODY	CC	1
	GO_CHROMATOID_BODY	1	GO_CHROMATOID_BODY	CC	1
	GO_CHROMOSOME_TELOMERIC_REGION	1	GO_CHROMOSOME_TELOMERIC_REGION	CC	1
	GO_TOR_COMPLEX	1	GO_TOR_COMPLEX	CC	1
	GO_WNT_SIGNALOSOME	1	GO_WNT_SIGNALOSOME	CC	1
	GO_ACTIN_BASED_CELL_PROJECTION	1	GO_ACTIN_BASED_CELL_PROJECTION	CC	1
	GO_REPLISOME	1	GO_REPLISOME	CC	1
	GO_CILIARY_MEMBRANE	1	GO_CILIARY_MEMBRANE	CC	1
	GO_COATED_VESICLE	1	GO_COATED_VESICLE	CC	1
	GO_MHC_CLASS_II_PROTEIN_COMPLEX	1	GO_MHC_CLASS_II_PROTEIN_COMPLEX	CC	1
	GO_KERATIN_FILAMENT	1	GO_KERATIN_FILAMENT	CC	1
	GO_RNAI_EFFECTOR_COMPLEX	1	GO_RNAI_EFFECTOR_COMPLEX	CC	1
	GO_PRESYNAPSE	1	GO_PRESYNAPSE	CC	1
	GO_A_BAND	1	GO_A_BAND	CC	1
	GO_PRE_AUTOPHAGOSOMAL_STRUCTURE_MEMBRANE	1	GO_PRE_AUTOPHAGOSOMAL_STRUCTURE_MEMBRANE	CC	1
	GO_LYTIC_VACUOLE_MEMBRANE	1	GO_LYTIC_VACUOLE_MEMBRANE	CC	1
	GO_CUL3_RING_UBIQUITIN_LIGASE_COMPLEX	1	GO_CUL3_RING_UBIQUITIN_LIGASE_COMPLEX	CC	1
	GO_PRIMARY_CILIUM	1	GO_PRIMARY_CILIUM	CC	1
	GO_RUFFLE	1	GO_RUFFLE	CC	1
	GO_WASH_COMPLEX	1	GO_WASH_COMPLEX	CC	1
	GO_DENDRITE_CYTOPLASM	1	GO_DENDRITE_CYTOPLASM	CC	1
	GO_CORNIFIED_ENVELOPE	1	GO_CORNIFIED_ENVELOPE	CC	1
	GO_PERIKARYON	1	GO_PERIKARYON	CC	1
	GO_MICROBODY_PART	1	GO_MICROBODY_PART	CC	1
	GO_PERICENTRIOLAR_MATERIAL	1	GO_PERICENTRIOLAR_MATERIAL	CC	1
	GO_TELOMERE_CAP_COMPLEX	1	GO_TELOMERE_CAP_COMPLEX	CC	1
	GO_NUCLEOTIDE_EXCISION_REPAIR_COMPLEX	1	GO_NUCLEOTIDE_EXCISION_REPAIR_COMPLEX	CC	1
	GO_NUCLEAR_PORE	1	GO_NUCLEAR_PORE	CC	1
	GO_AP_TYPE_MEMBRANE_COAT_ADAPTOR_COMPLEX	1	GO_AP_TYPE_MEMBRANE_COAT_ADAPTOR_COMPLEX	CC	1
	GO_BAF_TYPE_COMPLEX	1	GO_BAF_TYPE_COMPLEX	CC	1
	GO_MYOSIN_II_COMPLEX	1	GO_MYOSIN_II_COMPLEX	CC	1
	GO_MICROTUBULE_ORGANIZING_CENTER_PART	1	GO_MICROTUBULE_ORGANIZING_CENTER_PART	CC	1
	GO_SWI_SNF_COMPLEX	1	GO_SWI_SNF_COMPLEX	CC	1
	GO_CYTOPLASMIC_MICROTUBULE	1	GO_CYTOPLASMIC_MICROTUBULE	CC	1
	GO_CLATHRIN_COAT_OF_ENDOCYTIC_VESICLE	1	GO_CLATHRIN_COAT_OF_ENDOCYTIC_VESICLE	CC	1
	GO_PIGMENT_GRANULE	1	GO_PIGMENT_GRANULE	CC	1
	GO_EXTRINSIC_COMPONENT_OF_MEMBRANE	1	GO_EXTRINSIC_COMPONENT_OF_MEMBRANE	CC	1
	GO_SPINDLE	1	GO_SPINDLE	CC	1
	GO_TRANSPORT_VESICLE	1	GO_TRANSPORT_VESICLE	CC	1
	GO_TRANSCRIPTION_ELONGATION_FACTOR_COMPLEX	1	GO_TRANSCRIPTION_ELONGATION_FACTOR_COMPLEX	CC	1
	GO_ACTIN_FILAMENT	1	GO_ACTIN_FILAMENT	CC	1
	GO_CILIARY_PLASM	1	GO_CILIARY_PLASM	CC	1
	GO_SPERM_FLAGELLUM	1	GO_SPERM_FLAGELLUM	CC	1
	GO_GOLGI_LUMEN	1	GO_GOLGI_LUMEN	CC	1
	GO_ESCRT_III_COMPLEX	1	GO_ESCRT_III_COMPLEX	CC	1
	GO_COHESIN_COMPLEX	1	GO_COHESIN_COMPLEX	CC	1
	GO_MITOCHONDRIAL_ENVELOPE	1	GO_MITOCHONDRIAL_ENVELOPE	CC	1
	GO_RIBONUCLEOPROTEIN_COMPLEX	1	GO_RIBONUCLEOPROTEIN_COMPLEX	CC	1
	GO_CELL_LEADING_EDGE	1	GO_CELL_LEADING_EDGE	CC	1
	GO_CLATHRIN_COATED_ENDOCYTIC_VESICLE_MEMBRANE	1	GO_CLATHRIN_COATED_ENDOCYTIC_VESICLE_MEMBRANE	CC	1
	GO_CALCIUM_CHANNEL_COMPLEX	1	GO_CALCIUM_CHANNEL_COMPLEX	CC	1
	GO_TRANSLATION_PREINITIATION_COMPLEX	1	GO_TRANSLATION_PREINITIATION_COMPLEX	CC	1
	GO_MITOCHONDRIAL_PROTEIN_COMPLEX	1	GO_MITOCHONDRIAL_PROTEIN_COMPLEX	CC	1
	GO_MICROTUBULE_ORGANIZING_CENTER	1	GO_MICROTUBULE_ORGANIZING_CENTER	CC	1
	GO_PROTON_TRANSPORTING_V_TYPE_ATPASE_COMPLEX	1	GO_PROTON_TRANSPORTING_V_TYPE_ATPASE_COMPLEX	CC	1
	GO_PROTEIN_LIPID_COMPLEX	1	GO_PROTEIN_LIPID_COMPLEX	CC	1
	GO_NBAF_COMPLEX	1	GO_NBAF_COMPLEX	CC	1
	GO_MEDIATOR_COMPLEX	1	GO_MEDIATOR_COMPLEX	CC	1
	GO_CILIUM	1	GO_CILIUM	CC	1
	GO_EXTRINSIC_COMPONENT_OF_PLASMA_MEMBRANE	1	GO_EXTRINSIC_COMPONENT_OF_PLASMA_MEMBRANE	CC	1
	GO_AXON_PART	1	GO_AXON_PART	CC	1
	GO_BRUSH_BORDER_MEMBRANE	1	GO_BRUSH_BORDER_MEMBRANE	CC	1
	GO_TERMINAL_BOUTON	1	GO_TERMINAL_BOUTON	CC	1
	GO_AXONEMAL_DYNEIN_COMPLEX	1	GO_AXONEMAL_DYNEIN_COMPLEX	CC	1
	GO_MAST_CELL_GRANULE	1	GO_MAST_CELL_GRANULE	CC	1
	GO_RECYCLING_ENDOSOME	1	GO_RECYCLING_ENDOSOME	CC	1
	GO_COATED_MEMBRANE	1	GO_COATED_MEMBRANE	CC	1
	GO_EARLY_ENDOSOME	1	GO_EARLY_ENDOSOME	CC	1
	GO_PROTEASOME_ACCESSORY_COMPLEX	1	GO_PROTEASOME_ACCESSORY_COMPLEX	CC	1
	GO_CYTOSOLIC_RIBOSOME	1	GO_CYTOSOLIC_RIBOSOME	CC	1
	GO_PHOTORECEPTOR_DISC_MEMBRANE	1	GO_PHOTORECEPTOR_DISC_MEMBRANE	CC	1
	GO_PROTEIN_PHOSPHATASE_TYPE_2A_COMPLEX	1	GO_PROTEIN_PHOSPHATASE_TYPE_2A_COMPLEX	CC	1
	GO_CILIARY_BASAL_BODY	1	GO_CILIARY_BASAL_BODY	CC	1
	GO_TRANS_GOLGI_NETWORK_MEMBRANE	1	GO_TRANS_GOLGI_NETWORK_MEMBRANE	CC	1
	GO_TRANSPORT_VESICLE_MEMBRANE	1	GO_TRANSPORT_VESICLE_MEMBRANE	CC	1
	GO_NEURONAL_CELL_BODY_MEMBRANE	1	GO_NEURONAL_CELL_BODY_MEMBRANE	CC	1
	GO_HISTONE_DEACETYLASE_COMPLEX	1	GO_HISTONE_DEACETYLASE_COMPLEX	CC	1
	GO_PHOTORECEPTOR_OUTER_SEGMENT	1	GO_PHOTORECEPTOR_OUTER_SEGMENT	CC	1
	GO_U12_TYPE_SPLICEOSOMAL_COMPLEX	1	GO_U12_TYPE_SPLICEOSOMAL_COMPLEX	CC	1
	GO_BASAL_PART_OF_CELL	1	GO_BASAL_PART_OF_CELL	CC	1
	GO_SODIUM_POTASSIUM_EXCHANGING_ATPASE_COMPLEX	1	GO_SODIUM_POTASSIUM_EXCHANGING_ATPASE_COMPLEX	CC	1
	GO_SITE_OF_DOUBLE_STRAND_BREAK	1	GO_SITE_OF_DOUBLE_STRAND_BREAK	CC	1
	GO_PLASMA_MEMBRANE_RAFT	1	GO_PLASMA_MEMBRANE_RAFT	CC	1
	GO_MICROBODY_LUMEN	1	GO_MICROBODY_LUMEN	CC	1
	GO_FILAMENTOUS_ACTIN	1	GO_FILAMENTOUS_ACTIN	CC	1
	GO_METHYLOSOME	1	GO_METHYLOSOME	CC	1
	GO_GOLGI_CISTERNA_MEMBRANE	1	GO_GOLGI_CISTERNA_MEMBRANE	CC	1
	GO_PROTON_TRANSPORTING_ATP_SYNTHASE_COMPLEX	1	GO_PROTON_TRANSPORTING_ATP_SYNTHASE_COMPLEX	CC	1
	GO_PLASMA_MEMBRANE_PROTEIN_COMPLEX	1	GO_PLASMA_MEMBRANE_PROTEIN_COMPLEX	CC	1
	GO_CENTRIOLAR_SATELLITE	1	GO_CENTRIOLAR_SATELLITE	CC	1
	GO_CLATHRIN_ADAPTOR_COMPLEX	1	GO_CLATHRIN_ADAPTOR_COMPLEX	CC	1
	GO_GAP_JUNCTION	1	GO_GAP_JUNCTION	CC	1
	GO_DERLIN_1_RETROTRANSLOCATION_COMPLEX	1	GO_DERLIN_1_RETROTRANSLOCATION_COMPLEX	CC	1
	GO_PLATELET_DENSE_GRANULE	1	GO_PLATELET_DENSE_GRANULE	CC	1
	GO_DENSE_CORE_GRANULE	1	GO_DENSE_CORE_GRANULE	CC	1
	GO_SYNAPTIC_MEMBRANE	1	GO_SYNAPTIC_MEMBRANE	CC	1
	GO_EXOCYTIC_VESICLE_MEMBRANE	1	GO_EXOCYTIC_VESICLE_MEMBRANE	CC	1
	GO_ACETYLTRANSFERASE_COMPLEX	1	GO_ACETYLTRANSFERASE_COMPLEX	CC	1
	GO_MHC_CLASS_I_PROTEIN_COMPLEX	1	GO_MHC_CLASS_I_PROTEIN_COMPLEX	CC	1
	GO_NUCLEAR_UBIQUITIN_LIGASE_COMPLEX	1	GO_NUCLEAR_UBIQUITIN_LIGASE_COMPLEX	CC	1
	GO_ORGANELLE_SUBCOMPARTMENT	1	GO_ORGANELLE_SUBCOMPARTMENT	CC	1
	GO_CLATHRIN_COAT_OF_TRANS_GOLGI_NETWORK_VESICLE	1	GO_CLATHRIN_COAT_OF_TRANS_GOLGI_NETWORK_VESICLE	CC	1
	GO_CHYLOMICRON	1	GO_CHYLOMICRON	CC	1
	GO_PRIMARY_LYSOSOME	1	GO_PRIMARY_LYSOSOME	CC	1
	GO_TRIGLYCERIDE_RICH_LIPOPROTEIN_PARTICLE	1	GO_TRIGLYCERIDE_RICH_LIPOPROTEIN_PARTICLE	CC	1
	GO_ENDOPLASMIC_RETICULUM_SUBCOMPARTMENT	1	GO_ENDOPLASMIC_RETICULUM_SUBCOMPARTMENT	CC	1
	GO_COLLAGEN_TRIMER	1	GO_COLLAGEN_TRIMER	CC	1
	GO_SMALL_NUCLEAR_RIBONUCLEOPROTEIN_COMPLEX	1	GO_SMALL_NUCLEAR_RIBONUCLEOPROTEIN_COMPLEX	CC	1
	GO_CYCLIN_DEPENDENT_PROTEIN_KINASE_HOLOENZYME_COMPLEX	1	GO_CYCLIN_DEPENDENT_PROTEIN_KINASE_HOLOENZYME_COMPLEX	CC	1
	GO_VACUOLAR_MEMBRANE	1	GO_VACUOLAR_MEMBRANE	CC	1
	GO_POSITIVE_REGULATION_OF_VIRAL_TRANSCRIPTION	1	GO_POSITIVE_REGULATION_OF_VIRAL_TRANSCRIPTION	BP	1
	GO_CARDIAC_CHAMBER_DEVELOPMENT	1	GO_CARDIAC_CHAMBER_DEVELOPMENT	BP	1
	GO_DNA_DEPENDENT_DNA_REPLICATION_MAINTENANCE_OF_FIDELITY	1	GO_DNA_DEPENDENT_DNA_REPLICATION_MAINTENANCE_OF_FIDELITY	BP	1
	GO_CIRCADIAN_RHYTHM	1	GO_CIRCADIAN_RHYTHM	BP	1
	GO_PHOSPHATIDYLSERINE_ACYL_CHAIN_REMODELING	1	GO_PHOSPHATIDYLSERINE_ACYL_CHAIN_REMODELING	BP	1
	GO_SPINAL_CORD_DEVELOPMENT	1	GO_SPINAL_CORD_DEVELOPMENT	BP	1
	GO_PLATELET_DERIVED_GROWTH_FACTOR_RECEPTOR_SIGNALING_PATHWAY	1	GO_PLATELET_DERIVED_GROWTH_FACTOR_RECEPTOR_SIGNALING_PATHWAY	BP	1
	GO_CELLULAR_RESPONSE_TO_LIPOPROTEIN_PARTICLE_STIMULUS	1	GO_CELLULAR_RESPONSE_TO_LIPOPROTEIN_PARTICLE_STIMULUS	BP	1
	GO_REGULATION_OF_NLRP3_INFLAMMASOME_COMPLEX_ASSEMBLY	1	GO_REGULATION_OF_NLRP3_INFLAMMASOME_COMPLEX_ASSEMBLY	BP	1
	GO_POSITIVE_REGULATION_OF_EPITHELIAL_CELL_DIFFERENTIATION	1	GO_POSITIVE_REGULATION_OF_EPITHELIAL_CELL_DIFFERENTIATION	BP	1
	GO_NEGATIVE_REGULATION_OF_TRANSCRIPTION_FACTOR_IMPORT_INTO_NUCLEUS	1	GO_NEGATIVE_REGULATION_OF_TRANSCRIPTION_FACTOR_IMPORT_INTO_NUCLEUS	BP	1
	GO_POTASSIUM_ION_TRANSPORT	1	GO_POTASSIUM_ION_TRANSPORT	BP	1
	GO_REGULATION_OF_T_CELL_RECEPTOR_SIGNALING_PATHWAY	1	GO_REGULATION_OF_T_CELL_RECEPTOR_SIGNALING_PATHWAY	BP	1
	GO_CARDIAC_MUSCLE_ADAPTATION	1	GO_CARDIAC_MUSCLE_ADAPTATION	BP	1
	GO_NEGATIVE_REGULATION_OF_EPITHELIAL_CELL_PROLIFERATION	1	GO_NEGATIVE_REGULATION_OF_EPITHELIAL_CELL_PROLIFERATION	BP	1
	GO_MOVEMENT_IN_ENVIRONMENT_OF_OTHER_ORGANISM_INVOLVED_IN_SYMBIOTIC_INTERACTION	1	GO_MOVEMENT_IN_ENVIRONMENT_OF_OTHER_ORGANISM_INVOLVED_IN_SYMBIOTIC_INTERACTION	BP	1
	GO_REGULATION_OF_PROTEIN_TARGETING_TO_MITOCHONDRION	1	GO_REGULATION_OF_PROTEIN_TARGETING_TO_MITOCHONDRION	BP	1
	GO_APICAL_PROTEIN_LOCALIZATION	1	GO_APICAL_PROTEIN_LOCALIZATION	BP	1
	GO_REGULATION_OF_ESTABLISHMENT_OF_PLANAR_POLARITY	1	GO_REGULATION_OF_ESTABLISHMENT_OF_PLANAR_POLARITY	BP	1
	GO_FOREBRAIN_NEURON_DEVELOPMENT	1	GO_FOREBRAIN_NEURON_DEVELOPMENT	BP	1
	GO_POSITIVE_REGULATION_OF_PROTEIN_MATURATION	1	GO_POSITIVE_REGULATION_OF_PROTEIN_MATURATION	BP	1
	GO_NEUROMUSCULAR_JUNCTION_DEVELOPMENT	1	GO_NEUROMUSCULAR_JUNCTION_DEVELOPMENT	BP	1
	GO_MITOTIC_CYTOKINESIS	1	GO_MITOTIC_CYTOKINESIS	BP	1
	GO_NEGATIVE_REGULATION_OF_RESPONSE_TO_ENDOPLASMIC_RETICULUM_STRESS	1	GO_NEGATIVE_REGULATION_OF_RESPONSE_TO_ENDOPLASMIC_RETICULUM_STRESS	BP	1
	GO_SMAD_PROTEIN_SIGNAL_TRANSDUCTION	1	GO_SMAD_PROTEIN_SIGNAL_TRANSDUCTION	BP	1
	GO_CYTOPLASMIC_TRANSLATION	1	GO_CYTOPLASMIC_TRANSLATION	BP	1
	GO_MEIOTIC_CHROMOSOME_SEGREGATION	1	GO_MEIOTIC_CHROMOSOME_SEGREGATION	BP	1
	GO_POSITIVE_REGULATION_OF_CALCIUM_ION_TRANSPORT	1	GO_POSITIVE_REGULATION_OF_CALCIUM_ION_TRANSPORT	BP	1
	GO_REGULATION_OF_DOUBLE_STRAND_BREAK_REPAIR	1	GO_REGULATION_OF_DOUBLE_STRAND_BREAK_REPAIR	BP	1
	GO_RNA_DEPENDENT_DNA_BIOSYNTHETIC_PROCESS	1	GO_RNA_DEPENDENT_DNA_BIOSYNTHETIC_PROCESS	BP	1
	GO_REGULATION_OF_B_CELL_RECEPTOR_SIGNALING_PATHWAY	1	GO_REGULATION_OF_B_CELL_RECEPTOR_SIGNALING_PATHWAY	BP	1
	GO_REGULATION_OF_G_PROTEIN_COUPLED_RECEPTOR_PROTEIN_SIGNALING_PATHWAY	1	GO_REGULATION_OF_G_PROTEIN_COUPLED_RECEPTOR_PROTEIN_SIGNALING_PATHWAY	BP	1
	GO_DENDRITE_DEVELOPMENT	1	GO_DENDRITE_DEVELOPMENT	BP	1
	GO_REGULATION_OF_RESPIRATORY_BURST	1	GO_REGULATION_OF_RESPIRATORY_BURST	BP	1
	GO_G_PROTEIN_COUPLED_RECEPTOR_INTERNALIZATION	1	GO_G_PROTEIN_COUPLED_RECEPTOR_INTERNALIZATION	BP	1
	GO_MEMORY	1	GO_MEMORY	BP	1
	GO_REGULATION_OF_GOLGI_ORGANIZATION	1	GO_REGULATION_OF_GOLGI_ORGANIZATION	BP	1
	GO_ENDOTHELIAL_CELL_DEVELOPMENT	1	GO_ENDOTHELIAL_CELL_DEVELOPMENT	BP	1
	GO_POSITIVE_REGULATION_OF_MYOTUBE_DIFFERENTIATION	1	GO_POSITIVE_REGULATION_OF_MYOTUBE_DIFFERENTIATION	BP	1
	GO_MULTICELLULAR_ORGANISM_AGING	1	GO_MULTICELLULAR_ORGANISM_AGING	BP	1
	GO_ATP_DEPENDENT_CHROMATIN_REMODELING	1	GO_ATP_DEPENDENT_CHROMATIN_REMODELING	BP	1
	GO_LIPID_MODIFICATION	1	GO_LIPID_MODIFICATION	BP	1
	GO_NEGATIVE_REGULATION_OF_KIDNEY_DEVELOPMENT	1	GO_NEGATIVE_REGULATION_OF_KIDNEY_DEVELOPMENT	BP	1
	GO_REGULATION_OF_HEPATOCYTE_PROLIFERATION	1	GO_REGULATION_OF_HEPATOCYTE_PROLIFERATION	BP	1
	GO_ACYLGLYCEROL_HOMEOSTASIS	1	GO_ACYLGLYCEROL_HOMEOSTASIS	BP	1
	GO_NEGATIVE_REGULATION_OF_PHOSPHOPROTEIN_PHOSPHATASE_ACTIVITY	1	GO_NEGATIVE_REGULATION_OF_PHOSPHOPROTEIN_PHOSPHATASE_ACTIVITY	BP	1
	GO_NEGATIVE_REGULATION_OF_PROTEIN_COMPLEX_ASSEMBLY	1	GO_NEGATIVE_REGULATION_OF_PROTEIN_COMPLEX_ASSEMBLY	BP	1
	GO_HEMOGLOBIN_METABOLIC_PROCESS	1	GO_HEMOGLOBIN_METABOLIC_PROCESS	BP	1
	GO_SINGLE_FERTILIZATION	1	GO_SINGLE_FERTILIZATION	BP	1
	GO_REGULATION_OF_MITOCHONDRIAL_DEPOLARIZATION	1	GO_REGULATION_OF_MITOCHONDRIAL_DEPOLARIZATION	BP	1
	GO_NEGATIVE_REGULATION_OF_MAP_KINASE_ACTIVITY	1	GO_NEGATIVE_REGULATION_OF_MAP_KINASE_ACTIVITY	BP	1
	GO_SYNAPTIC_VESICLE_LOCALIZATION	1	GO_SYNAPTIC_VESICLE_LOCALIZATION	BP	1
	GO_PHENOL_CONTAINING_COMPOUND_METABOLIC_PROCESS	1	GO_PHENOL_CONTAINING_COMPOUND_METABOLIC_PROCESS	BP	1
[truncated: 3,919 more rows]
