# Supplementary material for: Genome and epigenome wide studies of neurological protein biomarkers in the Lothian Birth Cohort 1936
Source: Nat Commun. 2019 Jul 18;10:3160. doi: 10.1038/s41467-019-11177-x (PMC6639385; doi:10.1038/s41467-019-11177-x)
Supplement: Supplementary file 7 — Supplementary Dataset 6 [file 41467_2019_11177_MOESM7_ESM.xlsx]

## Sheet: Sheet1
GO terms in which genes mapped to CpG sites associated with G-CSF levels are enriched (FDR-adjusted P values < 0.05 are emboldened)
	Term	P Value	Description	Ontology	FDR-adjusted P Value
	GO_REGULATION_OF_DEFENSE_RESPONSE	4.66414e-07	GO_REGULATION_OF_DEFENSE_RESPONSE	BP	0.0014796
	GO_REGULATION_OF_RESPONSE_TO_STRESS	5.00118e-07	GO_REGULATION_OF_RESPONSE_TO_STRESS	BP	0.0014796
	GO_IMMUNE_SYSTEM_PROCESS	4.51417e-05	GO_IMMUNE_SYSTEM_PROCESS	BP	0.0748964
	GO_IMMUNE_RESPONSE	5.38768e-05	GO_IMMUNE_RESPONSE	BP	0.0748964
	GO_CELL_TRAILING_EDGE	6.85083e-05	GO_CELL_TRAILING_EDGE	CC	0.0748964
	GO_REGULATION_OF_IMMUNE_RESPONSE	0.000119321	GO_REGULATION_OF_IMMUNE_RESPONSE	BP	0.0748964
	GO_ESTABLISHMENT_OF_PROTEIN_LOCALIZATION_TO_MEMBRANE	0.000137573	GO_ESTABLISHMENT_OF_PROTEIN_LOCALIZATION_TO_MEMBRANE	BP	0.0748964
	GO_MEMBRANE_RAFT_ORGANIZATION	0.000140659	GO_MEMBRANE_RAFT_ORGANIZATION	BP	0.0748964
	GO_NEGATIVE_REGULATION_OF_IMMUNE_EFFECTOR_PROCESS	0.000154502	GO_NEGATIVE_REGULATION_OF_IMMUNE_EFFECTOR_PROCESS	BP	0.0748964
	GO_REGULATION_OF_CYTOKINE_PRODUCTION_INVOLVED_IN_INFLAMMATORY_RESPONSE	0.000158128	GO_REGULATION_OF_CYTOKINE_PRODUCTION_INVOLVED_IN_INFLAMMATORY_RESPONSE	BP	0.0748964
	GO_REGULATION_OF_HETEROTYPIC_CELL_CELL_ADHESION	0.000158128	GO_REGULATION_OF_HETEROTYPIC_CELL_CELL_ADHESION	BP	0.0748964
	GO_MITOCHONDRIAL_TRANSLATION	0.000173235	GO_MITOCHONDRIAL_TRANSLATION	BP	0.0748964
	GO_MEMBRANE_MICRODOMAIN	0.000192258	GO_MEMBRANE_MICRODOMAIN	CC	0.0748964
	GO_REGULATION_OF_CYTOKINE_PRODUCTION	0.000203197	GO_REGULATION_OF_CYTOKINE_PRODUCTION	BP	0.0748964
	GO_REGULATION_OF_INFLAMMATORY_RESPONSE	0.00020536	GO_REGULATION_OF_INFLAMMATORY_RESPONSE	BP	0.0748964
	GO_NEGATIVE_REGULATION_OF_CYTOKINE_PRODUCTION_INVOLVED_IN_IMMUNE_RESPONSE	0.000216568	GO_NEGATIVE_REGULATION_OF_CYTOKINE_PRODUCTION_INVOLVED_IN_IMMUNE_RESPONSE	BP	0.0748964
	GO_CELLULAR_RESPONSE_TO_INTERLEUKIN_6	0.000238053	GO_CELLULAR_RESPONSE_TO_INTERLEUKIN_6	BP	0.0748964
	GO_NEGATIVE_REGULATION_OF_IMMUNE_RESPONSE	0.000238074	GO_NEGATIVE_REGULATION_OF_IMMUNE_RESPONSE	BP	0.0748964
	GO_REGULATION_OF_IMMUNE_SYSTEM_PROCESS	0.000240499	GO_REGULATION_OF_IMMUNE_SYSTEM_PROCESS	BP	0.0748964
	GO_CELLULAR_EXTRAVASATION	0.000284016	GO_CELLULAR_EXTRAVASATION	BP	0.0840262
	GO_MEMBRANE_ASSEMBLY	0.000308491	GO_MEMBRANE_ASSEMBLY	BP	0.0869209
	GO_RESPONSE_TO_INTERLEUKIN_6	0.000333957	GO_RESPONSE_TO_INTERLEUKIN_6	BP	0.0898193
	GO_NEGATIVE_REGULATION_OF_PRODUCTION_OF_MOLECULAR_MEDIATOR_OF_IMMUNE_RESPONSE	0.000387858	GO_NEGATIVE_REGULATION_OF_PRODUCTION_OF_MOLECULAR_MEDIATOR_OF_IMMUNE_RESPONSE	BP	0.0909383
	GO_T_CELL_MEDIATED_IMMUNITY	0.000387858	GO_T_CELL_MEDIATED_IMMUNITY	BP	0.0909383
	GO_NEGATIVE_REGULATION_OF_DEFENSE_RESPONSE	0.000402114	GO_NEGATIVE_REGULATION_OF_DEFENSE_RESPONSE	BP	0.0909383
	GO_TUMOR_NECROSIS_FACTOR_RECEPTOR_BINDING	0.000416287	GO_TUMOR_NECROSIS_FACTOR_RECEPTOR_BINDING	MF	0.0909383
	GO_REGULATION_OF_INNATE_IMMUNE_RESPONSE	0.000425492	GO_REGULATION_OF_INNATE_IMMUNE_RESPONSE	BP	0.0909383
	GO_MEMBRANE_BIOGENESIS	0.000445701	GO_MEMBRANE_BIOGENESIS	BP	0.0909383
	GO_OSTEOCLAST_DIFFERENTIATION	0.000445701	GO_OSTEOCLAST_DIFFERENTIATION	BP	0.0909383
	GO_NEGATIVE_REGULATION_OF_IMMUNE_SYSTEM_PROCESS	0.000467466	GO_NEGATIVE_REGULATION_OF_IMMUNE_SYSTEM_PROCESS	BP	0.0921998
	GO_REGULATION_OF_MUSCLE_CELL_DIFFERENTIATION	0.000500887	GO_REGULATION_OF_MUSCLE_CELL_DIFFERENTIATION	BP	0.0937121
	GO_POSITIVE_REGULATION_OF_PEPTIDASE_ACTIVITY	0.000510561	GO_POSITIVE_REGULATION_OF_PEPTIDASE_ACTIVITY	BP	0.0937121
	GO_PROTEIN_LOCALIZATION_TO_MEMBRANE	0.000522646	GO_PROTEIN_LOCALIZATION_TO_MEMBRANE	BP	0.0937121
	GO_REGULATION_OF_RESPONSE_TO_WOUNDING	0.000728755	GO_REGULATION_OF_RESPONSE_TO_WOUNDING	BP	0.126825
	GO_REGULATION_OF_IMMUNE_EFFECTOR_PROCESS	0.000803826	GO_REGULATION_OF_IMMUNE_EFFECTOR_PROCESS	BP	0.135892
	GO_LIGASE_ACTIVITY_FORMING_CARBON_OXYGEN_BONDS	0.000959539	GO_LIGASE_ACTIVITY_FORMING_CARBON_OXYGEN_BONDS	MF	0.153449
	GO_RESPONSE_TO_EXOGENOUS_DSRNA	0.000959539	GO_RESPONSE_TO_EXOGENOUS_DSRNA	BP	0.153449
	GO_TUMOR_NECROSIS_FACTOR_RECEPTOR_SUPERFAMILY_BINDING	0.00100345	GO_TUMOR_NECROSIS_FACTOR_RECEPTOR_SUPERFAMILY_BINDING	MF	0.156247
	GO_NEGATIVE_REGULATION_OF_CYTOKINE_PRODUCTION	0.00117333	GO_NEGATIVE_REGULATION_OF_CYTOKINE_PRODUCTION	BP	0.178015
	GO_REGULATION_OF_CYSTEINE_TYPE_ENDOPEPTIDASE_ACTIVITY	0.00127489	GO_REGULATION_OF_CYSTEINE_TYPE_ENDOPEPTIDASE_ACTIVITY	BP	0.188394
	GO_CENTROSOME	0.00133082	GO_CENTROSOME	CC	0.188394
	GO_AMINO_ACID_ACTIVATION	0.00133726	GO_AMINO_ACID_ACTIVATION	BP	0.188394
	GO_NEGATIVE_REGULATION_OF_MUSCLE_CELL_DIFFERENTIATION	0.00144107	GO_NEGATIVE_REGULATION_OF_MUSCLE_CELL_DIFFERENTIATION	BP	0.19405
	GO_AMIDE_BIOSYNTHETIC_PROCESS	0.001455	GO_AMIDE_BIOSYNTHETIC_PROCESS	BP	0.19405
	GO_REGULATION_OF_CYTOKINE_PRODUCTION_INVOLVED_IN_IMMUNE_RESPONSE	0.00149438	GO_REGULATION_OF_CYTOKINE_PRODUCTION_INVOLVED_IN_IMMUNE_RESPONSE	BP	0.19405
	GO_POSITIVE_REGULATION_OF_RESPONSE_TO_STIMULUS	0.00150858	GO_POSITIVE_REGULATION_OF_RESPONSE_TO_STIMULUS	BP	0.19405
	GO_NEGATIVE_REGULATION_OF_GROWTH	0.00175663	GO_NEGATIVE_REGULATION_OF_GROWTH	BP	0.221148
	GO_POSITIVE_REGULATION_OF_JUN_KINASE_ACTIVITY	0.00183363	GO_POSITIVE_REGULATION_OF_JUN_KINASE_ACTIVITY	BP	0.226033
	GO_REGULATION_OF_RESPONSE_TO_EXTERNAL_STIMULUS	0.00192699	GO_REGULATION_OF_RESPONSE_TO_EXTERNAL_STIMULUS	BP	0.232693
	GO_PROTEIN_HOMOOLIGOMERIZATION	0.00197682	GO_PROTEIN_HOMOOLIGOMERIZATION	BP	0.233937
	GO_PEPTIDE_METABOLIC_PROCESS	0.00224019	GO_PEPTIDE_METABOLIC_PROCESS	BP	0.255386
	GO_REGULATION_OF_CELL_JUNCTION_ASSEMBLY	0.00227107	GO_REGULATION_OF_CELL_JUNCTION_ASSEMBLY	BP	0.255386
	GO_PROTEIN_MATURATION	0.00228756	GO_PROTEIN_MATURATION	BP	0.255386
	GO_RESPONSE_TO_DSRNA	0.00247211	GO_RESPONSE_TO_DSRNA	BP	0.268597
	GO_POSITIVE_REGULATION_OF_PROTEIN_METABOLIC_PROCESS	0.00249667	GO_POSITIVE_REGULATION_OF_PROTEIN_METABOLIC_PROCESS	BP	0.268597
	GO_MITOCHONDRION_ORGANIZATION	0.00261883	GO_MITOCHONDRION_ORGANIZATION	BP	0.276708
	GO_CELLULAR_RESPONSE_TO_CYTOKINE_STIMULUS	0.00289973	GO_CELLULAR_RESPONSE_TO_CYTOKINE_STIMULUS	BP	0.301013
	GO_REGULATION_OF_JUN_KINASE_ACTIVITY	0.00304748	GO_REGULATION_OF_JUN_KINASE_ACTIVITY	BP	0.310895
	GO_MICROTUBULE_ORGANIZING_CENTER	0.00318209	GO_MICROTUBULE_ORGANIZING_CENTER	CC	0.319126
	GO_REGULATION_OF_STRIATED_MUSCLE_CELL_DIFFERENTIATION	0.00343574	GO_REGULATION_OF_STRIATED_MUSCLE_CELL_DIFFERENTIATION	BP	0.338821
	GO_ESTABLISHMENT_OF_PROTEIN_LOCALIZATION_TO_PLASMA_MEMBRANE	0.00376201	GO_ESTABLISHMENT_OF_PROTEIN_LOCALIZATION_TO_PLASMA_MEMBRANE	BP	0.364915
	GO_ACTIVATION_OF_CYSTEINE_TYPE_ENDOPEPTIDASE_ACTIVITY	0.00418923	GO_ACTIVATION_OF_CYSTEINE_TYPE_ENDOPEPTIDASE_ACTIVITY	BP	0.399801
	GO_POSITIVE_REGULATION_OF_CYTOKINE_SECRETION	0.00427723	GO_POSITIVE_REGULATION_OF_CYTOKINE_SECRETION	BP	0.401721
	GO_MYELOID_LEUKOCYTE_DIFFERENTIATION	0.0044558	GO_MYELOID_LEUKOCYTE_DIFFERENTIATION	BP	0.403552
	GO_NEGATIVE_REGULATION_OF_INFLAMMATORY_RESPONSE	0.0044558	GO_NEGATIVE_REGULATION_OF_INFLAMMATORY_RESPONSE	BP	0.403552
	GO_NEGATIVE_REGULATION_OF_EXTRINSIC_APOPTOTIC_SIGNALING_PATHWAY	0.00454635	GO_NEGATIVE_REGULATION_OF_EXTRINSIC_APOPTOTIC_SIGNALING_PATHWAY	BP	0.403552
	GO_POSITIVE_REGULATION_OF_CELLULAR_COMPONENT_ORGANIZATION	0.00460014	GO_POSITIVE_REGULATION_OF_CELLULAR_COMPONENT_ORGANIZATION	BP	0.403552
	GO_REGULATION_OF_PRODUCTION_OF_MOLECULAR_MEDIATOR_OF_IMMUNE_RESPONSE	0.00463775	GO_REGULATION_OF_PRODUCTION_OF_MOLECULAR_MEDIATOR_OF_IMMUNE_RESPONSE	BP	0.403552
	GO_PROTEASE_BINDING	0.00491698	GO_PROTEASE_BINDING	MF	0.415366
	GO_REGULATION_OF_PROTEOLYSIS	0.00497075	GO_REGULATION_OF_PROTEOLYSIS	BP	0.415366
	GO_REGULATION_OF_ORGANELLE_ORGANIZATION	0.00500845	GO_REGULATION_OF_ORGANELLE_ORGANIZATION	BP	0.415366
	GO_REGULATION_OF_MUSCLE_TISSUE_DEVELOPMENT	0.00510733	GO_REGULATION_OF_MUSCLE_TISSUE_DEVELOPMENT	BP	0.415366
	GO_RESPONSE_TO_CYTOKINE	0.00514437	GO_RESPONSE_TO_CYTOKINE	BP	0.415366
	GO_CELLULAR_AMIDE_METABOLIC_PROCESS	0.0051947	GO_CELLULAR_AMIDE_METABOLIC_PROCESS	BP	0.415366
	GO_POSITIVE_REGULATION_OF_PROTEOLYSIS	0.00559663	GO_POSITIVE_REGULATION_OF_PROTEOLYSIS	BP	0.42968
	GO_REGULATION_OF_APOPTOTIC_SIGNALING_PATHWAY	0.00563974	GO_REGULATION_OF_APOPTOTIC_SIGNALING_PATHWAY	BP	0.42968
	GO_ZYMOGEN_ACTIVATION	0.00569829	GO_ZYMOGEN_ACTIVATION	BP	0.42968
	GO_REGULATION_OF_TRANSCRIPTION_FROM_RNA_POLYMERASE_II_PROMOTER	0.00571265	GO_REGULATION_OF_TRANSCRIPTION_FROM_RNA_POLYMERASE_II_PROMOTER	BP	0.42968
	GO_POSITIVE_REGULATION_OF_DEFENSE_RESPONSE	0.00581416	GO_POSITIVE_REGULATION_OF_DEFENSE_RESPONSE	BP	0.42968
	GO_REGULATION_OF_LYMPHOCYTE_MEDIATED_IMMUNITY	0.00590187	GO_REGULATION_OF_LYMPHOCYTE_MEDIATED_IMMUNITY	BP	0.42968
	GO_PROTEIN_LOCALIZATION	0.00593731	GO_PROTEIN_LOCALIZATION	BP	0.42968
	GO_POSITIVE_REGULATION_OF_CYTOKINE_PRODUCTION	0.00599175	GO_POSITIVE_REGULATION_OF_CYTOKINE_PRODUCTION	BP	0.42968
	GO_CELLULAR_MACROMOLECULE_LOCALIZATION	0.00603803	GO_CELLULAR_MACROMOLECULE_LOCALIZATION	BP	0.42968
	GO_POSITIVE_REGULATION_OF_ENDOCYTOSIS	0.00610871	GO_POSITIVE_REGULATION_OF_ENDOCYTOSIS	BP	0.42968
	GO_REGULATION_OF_CELL_CELL_ADHESION	0.00617252	GO_REGULATION_OF_CELL_CELL_ADHESION	BP	0.42968
	GO_LYMPHOCYTE_MEDIATED_IMMUNITY	0.00631882	GO_LYMPHOCYTE_MEDIATED_IMMUNITY	BP	0.434279
	GO_REGULATION_OF_CELLULAR_COMPONENT_BIOGENESIS	0.00650184	GO_REGULATION_OF_CELLULAR_COMPONENT_BIOGENESIS	BP	0.434279
	GO_CELL_CORTEX_PART	0.00653216	GO_CELL_CORTEX_PART	CC	0.434279
	GO_TUMOR_NECROSIS_FACTOR_MEDIATED_SIGNALING_PATHWAY	0.00653216	GO_TUMOR_NECROSIS_FACTOR_MEDIATED_SIGNALING_PATHWAY	BP	0.434279
	GO_CYTOKINE_PRODUCTION	0.00674873	GO_CYTOKINE_PRODUCTION	BP	0.443692
	GO_REGULATION_OF_PEPTIDASE_ACTIVITY	0.00687896	GO_REGULATION_OF_PEPTIDASE_ACTIVITY	BP	0.444158
	GO_REGULATION_OF_EPITHELIAL_CELL_DIFFERENTIATION	0.00696852	GO_REGULATION_OF_EPITHELIAL_CELL_DIFFERENTIATION	BP	0.444158
	GO_ENDOSOME	0.00698103	GO_ENDOSOME	CC	0.444158
	GO_REGULATION_OF_PROTEIN_CATABOLIC_PROCESS	0.00707501	GO_REGULATION_OF_PROTEIN_CATABOLIC_PROCESS	BP	0.445349
	GO_ADAPTIVE_IMMUNE_RESPONSE_BASED_ON_SOMATIC_RECOMBINATION_OF_IMMUNE_RECEPTORS_BUILT_FROM_IMMUNOGLOBULIN_SUPERFAMILY_DOMAINS	0.00719149	GO_ADAPTIVE_IMMUNE_RESPONSE_BASED_ON_SOMATIC_RECOMBINATION_OF_IMMUNE_RECEPTORS_BUILT_FROM_IMMUNOGLOBULIN_SUPERFAMILY_DOMAINS	BP	0.447917
	GO_SPINDLE_POLE	0.00730418	GO_SPINDLE_POLE	CC	0.450196
	GO_POSITIVE_REGULATION_OF_CELLULAR_COMPONENT_BIOGENESIS	0.00752804	GO_POSITIVE_REGULATION_OF_CELLULAR_COMPONENT_BIOGENESIS	BP	0.45921
	GO_SINGLE_ORGANISM_BIOSYNTHETIC_PROCESS	0.00780709	GO_SINGLE_ORGANISM_BIOSYNTHETIC_PROCESS	BP	0.471373
	GO_POSITIVE_REGULATION_OF_NF_KAPPAB_TRANSCRIPTION_FACTOR_ACTIVITY	0.00811507	GO_POSITIVE_REGULATION_OF_NF_KAPPAB_TRANSCRIPTION_FACTOR_ACTIVITY	BP	0.481925
	GO_LEUKOCYTE_ACTIVATION	0.0081579	GO_LEUKOCYTE_ACTIVATION	BP	0.481925
	GO_POSITIVE_REGULATION_OF_STRESS_ACTIVATED_PROTEIN_KINASE_SIGNALING_CASCADE	0.00835381	GO_POSITIVE_REGULATION_OF_STRESS_ACTIVATED_PROTEIN_KINASE_SIGNALING_CASCADE	BP	0.481925
	GO_POSITIVE_REGULATION_OF_IMMUNE_SYSTEM_PROCESS	0.00862465	GO_POSITIVE_REGULATION_OF_IMMUNE_SYSTEM_PROCESS	BP	0.481925
	GO_NEGATIVE_REGULATION_OF_RESPONSE_TO_STIMULUS	0.00879859	GO_NEGATIVE_REGULATION_OF_RESPONSE_TO_STIMULUS	BP	0.481925
	GO_PROTEIN_OLIGOMERIZATION	0.00910119	GO_PROTEIN_OLIGOMERIZATION	BP	0.481925
	GO_REGULATION_OF_CYTOKINE_SECRETION	0.00959382	GO_REGULATION_OF_CYTOKINE_SECRETION	BP	0.481925
	GO_NEGATIVE_REGULATION_OF_CELL_CYCLE_PHASE_TRANSITION	0.00972203	GO_NEGATIVE_REGULATION_OF_CELL_CYCLE_PHASE_TRANSITION	BP	0.481925
	GO_ACTIN_CYTOSKELETON	0.00974369	GO_ACTIN_CYTOSKELETON	CC	0.481925
	GO_POSITIVE_REGULATION_OF_INTRACELLULAR_SIGNAL_TRANSDUCTION	0.0101826	GO_POSITIVE_REGULATION_OF_INTRACELLULAR_SIGNAL_TRANSDUCTION	BP	0.481925
	GO_PROTEIN_LOCALIZATION_TO_CELL_PERIPHERY	0.0102424	GO_PROTEIN_LOCALIZATION_TO_CELL_PERIPHERY	BP	0.481925
	GO_REGULATION_OF_ORGANELLE_ASSEMBLY	0.0102424	GO_REGULATION_OF_ORGANELLE_ASSEMBLY	BP	0.481925
	GO_MEMBRANE_ORGANIZATION	0.0103792	GO_MEMBRANE_ORGANIZATION	BP	0.481925
	GO_REGULATION_OF_REMOVAL_OF_SUPEROXIDE_RADICALS	0.0103854	GO_REGULATION_OF_REMOVAL_OF_SUPEROXIDE_RADICALS	BP	0.481925
	GO_REGULATION_OF_CERAMIDE_BIOSYNTHETIC_PROCESS	0.0103854	GO_REGULATION_OF_CERAMIDE_BIOSYNTHETIC_PROCESS	BP	0.481925
	GO_REGULATION_OF_CYTOKINE_SECRETION_INVOLVED_IN_IMMUNE_RESPONSE	0.0103854	GO_REGULATION_OF_CYTOKINE_SECRETION_INVOLVED_IN_IMMUNE_RESPONSE	BP	0.481925
	GO_POSITIVE_REGULATION_OF_NFAT_PROTEIN_IMPORT_INTO_NUCLEUS	0.0103854	GO_POSITIVE_REGULATION_OF_NFAT_PROTEIN_IMPORT_INTO_NUCLEUS	BP	0.481925
	GO_IMMUNE_EFFECTOR_PROCESS	0.0104736	GO_IMMUNE_EFFECTOR_PROCESS	BP	0.481925
	GO_ESTABLISHMENT_OF_PROTEIN_LOCALIZATION	0.0105273	GO_ESTABLISHMENT_OF_PROTEIN_LOCALIZATION	BP	0.481925
	GO_REGULATION_OF_EXTRINSIC_APOPTOTIC_SIGNALING_PATHWAY	0.0107748	GO_REGULATION_OF_EXTRINSIC_APOPTOTIC_SIGNALING_PATHWAY	BP	0.481925
	GO_REGULATION_OF_LEUKOCYTE_MEDIATED_IMMUNITY	0.0107748	GO_REGULATION_OF_LEUKOCYTE_MEDIATED_IMMUNITY	BP	0.481925
	GO_NEGATIVE_REGULATION_OF_RESPONSE_TO_WOUNDING	0.0107748	GO_NEGATIVE_REGULATION_OF_RESPONSE_TO_WOUNDING	BP	0.481925
	GO_NEGATIVE_REGULATION_OF_CELL_ACTIVATION	0.0109097	GO_NEGATIVE_REGULATION_OF_CELL_ACTIVATION	BP	0.481925
	GO_SINGLE_ORGANISM_CELLULAR_LOCALIZATION	0.0110655	GO_SINGLE_ORGANISM_CELLULAR_LOCALIZATION	BP	0.481925
	GO_RECEPTOR_BINDING	0.0111202	GO_RECEPTOR_BINDING	MF	0.481925
	GO_REGULATION_OF_JNK_CASCADE	0.0113191	GO_REGULATION_OF_JNK_CASCADE	BP	0.481925
	GO_BETA_2_MICROGLOBULIN_BINDING	0.0114178	GO_BETA_2_MICROGLOBULIN_BINDING	MF	0.481925
	GO_PHOSPHATIDYLINOSITOL_3_5_BISPHOSPHATE_3_PHOSPHATASE_ACTIVITY	0.0114178	GO_PHOSPHATIDYLINOSITOL_3_5_BISPHOSPHATE_3_PHOSPHATASE_ACTIVITY	MF	0.481925
	GO_BONE_TRABECULA_MORPHOGENESIS	0.0114178	GO_BONE_TRABECULA_MORPHOGENESIS	BP	0.481925
	GO_REGULATION_OF_CELL_CELL_ADHESION_MEDIATED_BY_CADHERIN	0.0114178	GO_REGULATION_OF_CELL_CELL_ADHESION_MEDIATED_BY_CADHERIN	BP	0.481925
	GO_MACROPHAGE_ACTIVATION_INVOLVED_IN_IMMUNE_RESPONSE	0.0114178	GO_MACROPHAGE_ACTIVATION_INVOLVED_IN_IMMUNE_RESPONSE	BP	0.481925
	GO_POSITIVE_REGULATION_OF_PROTEIN_LOCALIZATION_TO_CELL_SURFACE	0.0114178	GO_POSITIVE_REGULATION_OF_PROTEIN_LOCALIZATION_TO_CELL_SURFACE	BP	0.481925
	GO_POSITIVE_REGULATION_OF_HAIR_CYCLE	0.0114178	GO_POSITIVE_REGULATION_OF_HAIR_CYCLE	BP	0.481925
	GO_REGULATION_OF_FEVER_GENERATION	0.0114178	GO_REGULATION_OF_FEVER_GENERATION	BP	0.481925
	GO_REGULATION_OF_CHRONIC_INFLAMMATORY_RESPONSE	0.0114178	GO_REGULATION_OF_CHRONIC_INFLAMMATORY_RESPONSE	BP	0.481925
	GO_CELLULAR_RESPONSE_TO_EXOGENOUS_DSRNA	0.0114178	GO_CELLULAR_RESPONSE_TO_EXOGENOUS_DSRNA	BP	0.481925
	GO_ACTIVATION_OF_MAPKKK_ACTIVITY	0.0114178	GO_ACTIVATION_OF_MAPKKK_ACTIVITY	BP	0.481925
	GO_CORPUS_CALLOSUM_DEVELOPMENT	0.0114178	GO_CORPUS_CALLOSUM_DEVELOPMENT	BP	0.481925
	GO_REGULATION_OF_MULTI_ORGANISM_PROCESS	0.0114289	GO_REGULATION_OF_MULTI_ORGANISM_PROCESS	BP	0.481925
	GO_LEUKOCYTE_MEDIATED_IMMUNITY	0.011457	GO_LEUKOCYTE_MEDIATED_IMMUNITY	BP	0.481925
	GO_CELLULAR_RESPONSE_TO_BIOTIC_STIMULUS	0.0118751	GO_CELLULAR_RESPONSE_TO_BIOTIC_STIMULUS	BP	0.481925
	GO_INFLAMMASOME_COMPLEX	0.012449	GO_INFLAMMASOME_COMPLEX	CC	0.481925
	GO_NEGATIVE_REGULATION_OF_NATURAL_KILLER_CELL_MEDIATED_IMMUNITY	0.012449	GO_NEGATIVE_REGULATION_OF_NATURAL_KILLER_CELL_MEDIATED_IMMUNITY	BP	0.481925
	GO_REGULATION_OF_MEMBRANE_LIPID_METABOLIC_PROCESS	0.012449	GO_REGULATION_OF_MEMBRANE_LIPID_METABOLIC_PROCESS	BP	0.481925
	GO_REGULATION_OF_VITAMIN_METABOLIC_PROCESS	0.012449	GO_REGULATION_OF_VITAMIN_METABOLIC_PROCESS	BP	0.481925
	GO_REGULATION_OF_ENDOTHELIAL_CELL_DEVELOPMENT	0.012449	GO_REGULATION_OF_ENDOTHELIAL_CELL_DEVELOPMENT	BP	0.481925
	GO_EXIT_FROM_MITOSIS	0.012449	GO_EXIT_FROM_MITOSIS	BP	0.481925
	GO_REGULATION_OF_MACROPHAGE_CYTOKINE_PRODUCTION	0.012449	GO_REGULATION_OF_MACROPHAGE_CYTOKINE_PRODUCTION	BP	0.481925
	GO_REGULATION_OF_CHEMOKINE_BIOSYNTHETIC_PROCESS	0.012449	GO_REGULATION_OF_CHEMOKINE_BIOSYNTHETIC_PROCESS	BP	0.481925
	GO_REGULATION_OF_INTERLEUKIN_8_BIOSYNTHETIC_PROCESS	0.012449	GO_REGULATION_OF_INTERLEUKIN_8_BIOSYNTHETIC_PROCESS	BP	0.481925
	GO_REGULATION_OF_SECONDARY_METABOLIC_PROCESS	0.012449	GO_REGULATION_OF_SECONDARY_METABOLIC_PROCESS	BP	0.481925
	GO_NEGATIVE_REGULATION_OF_HEART_GROWTH	0.012449	GO_NEGATIVE_REGULATION_OF_HEART_GROWTH	BP	0.481925
	GO_NEGATIVE_REGULATION_OF_GENE_EXPRESSION	0.0125021	GO_NEGATIVE_REGULATION_OF_GENE_EXPRESSION	BP	0.481925
	GO_POSITIVE_REGULATION_OF_APOPTOTIC_SIGNALING_PATHWAY	0.012731	GO_POSITIVE_REGULATION_OF_APOPTOTIC_SIGNALING_PATHWAY	BP	0.481925
	GO_CYSTEINE_TYPE_PEPTIDASE_ACTIVITY	0.0130221	GO_CYSTEINE_TYPE_PEPTIDASE_ACTIVITY	MF	0.481925
	GO_NEGATIVE_REGULATION_OF_CELL_GROWTH	0.0130221	GO_NEGATIVE_REGULATION_OF_CELL_GROWTH	BP	0.481925
	GO_NEGATIVE_REGULATION_OF_NITROGEN_COMPOUND_METABOLIC_PROCESS	0.0131661	GO_NEGATIVE_REGULATION_OF_NITROGEN_COMPOUND_METABOLIC_PROCESS	BP	0.481925
	GO_PROTEIN_COMPLEX_SUBUNIT_ORGANIZATION	0.0134381	GO_PROTEIN_COMPLEX_SUBUNIT_ORGANIZATION	BP	0.481925
	GO_PHOSPHATIDYLINOSITOL_PHOSPHATE_5_PHOSPHATASE_ACTIVITY	0.0134791	GO_PHOSPHATIDYLINOSITOL_PHOSPHATE_5_PHOSPHATASE_ACTIVITY	MF	0.481925
	GO_SMN_COMPLEX	0.0134791	GO_SMN_COMPLEX	CC	0.481925
	GO_POSITIVE_REGULATION_OF_STEROID_BIOSYNTHETIC_PROCESS	0.0134791	GO_POSITIVE_REGULATION_OF_STEROID_BIOSYNTHETIC_PROCESS	BP	0.481925
	GO_POSITIVE_REGULATION_OF_RESPONSE_TO_OXIDATIVE_STRESS	0.0134791	GO_POSITIVE_REGULATION_OF_RESPONSE_TO_OXIDATIVE_STRESS	BP	0.481925
	GO_AMINO_SUGAR_CATABOLIC_PROCESS	0.0134791	GO_AMINO_SUGAR_CATABOLIC_PROCESS	BP	0.481925
	GO_LEUKOCYTE_ADHESION_TO_VASCULAR_ENDOTHELIAL_CELL	0.0134791	GO_LEUKOCYTE_ADHESION_TO_VASCULAR_ENDOTHELIAL_CELL	BP	0.481925
	GO_ACTIVATION_OF_CYSTEINE_TYPE_ENDOPEPTIDASE_ACTIVITY_INVOLVED_IN_APOPTOTIC_SIGNALING_PATHWAY	0.0134791	GO_ACTIVATION_OF_CYSTEINE_TYPE_ENDOPEPTIDASE_ACTIVITY_INVOLVED_IN_APOPTOTIC_SIGNALING_PATHWAY	BP	0.481925
	GO_NEGATIVE_REGULATION_OF_GLUCOSE_IMPORT	0.0134791	GO_NEGATIVE_REGULATION_OF_GLUCOSE_IMPORT	BP	0.481925
	GO_REGULATION_OF_BICELLULAR_TIGHT_JUNCTION_ASSEMBLY	0.0134791	GO_REGULATION_OF_BICELLULAR_TIGHT_JUNCTION_ASSEMBLY	BP	0.481925
	GO_TRNA_METABOLIC_PROCESS	0.0136128	GO_TRNA_METABOLIC_PROCESS	BP	0.481925
	GO_RESPONSE_TO_BACTERIUM	0.0137722	GO_RESPONSE_TO_BACTERIUM	BP	0.481925
	GO_RNA_LOCALIZATION	0.0140633	GO_RNA_LOCALIZATION	BP	0.481925
	GO_POSITIVE_REGULATION_OF_CELL_COMMUNICATION	0.0143117	GO_POSITIVE_REGULATION_OF_CELL_COMMUNICATION	BP	0.481925
	GO_POSITIVE_REGULATION_OF_I_KAPPAB_KINASE_NF_KAPPAB_SIGNALING	0.0143672	GO_POSITIVE_REGULATION_OF_I_KAPPAB_KINASE_NF_KAPPAB_SIGNALING	BP	0.481925
	GO_CELLULAR_COMPONENT_DISASSEMBLY	0.014434	GO_CELLULAR_COMPONENT_DISASSEMBLY	BP	0.481925
	GO_PHOSPHATIDYLINOSITOL_MONOPHOSPHATE_PHOSPHATASE_ACTIVITY	0.0145081	GO_PHOSPHATIDYLINOSITOL_MONOPHOSPHATE_PHOSPHATASE_ACTIVITY	MF	0.481925
	GO_NEGATIVE_REGULATION_OF_PHOSPHOPROTEIN_PHOSPHATASE_ACTIVITY	0.0145081	GO_NEGATIVE_REGULATION_OF_PHOSPHOPROTEIN_PHOSPHATASE_ACTIVITY	BP	0.481925
	GO_REGULATION_OF_PODOSOME_ASSEMBLY	0.0145081	GO_REGULATION_OF_PODOSOME_ASSEMBLY	BP	0.481925
	GO_NEGATIVE_REGULATION_OF_MUSCLE_HYPERTROPHY	0.0145081	GO_NEGATIVE_REGULATION_OF_MUSCLE_HYPERTROPHY	BP	0.481925
	GO_C_TERMINAL_PROTEIN_AMINO_ACID_MODIFICATION	0.0145081	GO_C_TERMINAL_PROTEIN_AMINO_ACID_MODIFICATION	BP	0.481925
	GO_POSITIVE_REGULATION_OF_MEMBRANE_PROTEIN_ECTODOMAIN_PROTEOLYSIS	0.0145081	GO_POSITIVE_REGULATION_OF_MEMBRANE_PROTEIN_ECTODOMAIN_PROTEOLYSIS	BP	0.481925
	GO_CELLULAR_RESPONSE_TO_INTERFERON_BETA	0.0145081	GO_CELLULAR_RESPONSE_TO_INTERFERON_BETA	BP	0.481925
	GO_NEGATIVE_REGULATION_OF_MULTICELLULAR_ORGANISMAL_PROCESS	0.0145791	GO_NEGATIVE_REGULATION_OF_MULTICELLULAR_ORGANISMAL_PROCESS	BP	0.481925
	GO_POSITIVE_REGULATION_OF_IMMUNE_RESPONSE	0.0153437	GO_POSITIVE_REGULATION_OF_IMMUNE_RESPONSE	BP	0.488595
	GO_ORGANONITROGEN_COMPOUND_BIOSYNTHETIC_PROCESS	0.0154263	GO_ORGANONITROGEN_COMPOUND_BIOSYNTHETIC_PROCESS	BP	0.488595
	GO_CELL_DEATH	0.015477	GO_CELL_DEATH	BP	0.488595
	GO_REGULATION_OF_HEAT_GENERATION	0.015536	GO_REGULATION_OF_HEAT_GENERATION	BP	0.488595
	GO_INTERLEUKIN_1_PRODUCTION	0.015536	GO_INTERLEUKIN_1_PRODUCTION	BP	0.488595
	GO_REGULATION_OF_HAIR_FOLLICLE_DEVELOPMENT	0.015536	GO_REGULATION_OF_HAIR_FOLLICLE_DEVELOPMENT	BP	0.488595
	GO_CHRONIC_INFLAMMATORY_RESPONSE	0.015536	GO_CHRONIC_INFLAMMATORY_RESPONSE	BP	0.488595
	GO_POSITIVE_REGULATION_OF_HUMORAL_IMMUNE_RESPONSE	0.015536	GO_POSITIVE_REGULATION_OF_HUMORAL_IMMUNE_RESPONSE	BP	0.488595
	GO_RNA_BINDING	0.0156715	GO_RNA_BINDING	MF	0.488595
	GO_MYELOID_CELL_DIFFERENTIATION	0.0159281	GO_MYELOID_CELL_DIFFERENTIATION	BP	0.488595
	GO_NUCLEOBASE_CONTAINING_COMPOUND_TRANSPORT	0.016088	GO_NUCLEOBASE_CONTAINING_COMPOUND_TRANSPORT	BP	0.488595
	GO_POSITIVE_REGULATION_OF_PROTEIN_COMPLEX_ASSEMBLY	0.016088	GO_POSITIVE_REGULATION_OF_PROTEIN_COMPLEX_ASSEMBLY	BP	0.488595
	GO_CELL_CORTEX_REGION	0.0165628	GO_CELL_CORTEX_REGION	CC	0.488595
	GO_MODULATION_OF_GROWTH_OF_SYMBIONT_INVOLVED_IN_INTERACTION_WITH_HOST	0.0165628	GO_MODULATION_OF_GROWTH_OF_SYMBIONT_INVOLVED_IN_INTERACTION_WITH_HOST	BP	0.488595
	GO_REGULATION_OF_NFAT_PROTEIN_IMPORT_INTO_NUCLEUS	0.0165628	GO_REGULATION_OF_NFAT_PROTEIN_IMPORT_INTO_NUCLEUS	BP	0.488595
	GO_REGULATION_OF_TOLL_LIKE_RECEPTOR_4_SIGNALING_PATHWAY	0.0165628	GO_REGULATION_OF_TOLL_LIKE_RECEPTOR_4_SIGNALING_PATHWAY	BP	0.488595
	GO_REGULATION_OF_MONONUCLEAR_CELL_MIGRATION	0.0165628	GO_REGULATION_OF_MONONUCLEAR_CELL_MIGRATION	BP	0.488595
	GO_PROTEIN_KINASE_C_SIGNALING	0.0165628	GO_PROTEIN_KINASE_C_SIGNALING	BP	0.488595
	GO_NEGATIVE_REGULATION_OF_GLUCOSE_TRANSPORT	0.0165628	GO_NEGATIVE_REGULATION_OF_GLUCOSE_TRANSPORT	BP	0.488595
	GO_REGULATION_OF_DEVELOPMENTAL_PIGMENTATION	0.0165628	GO_REGULATION_OF_DEVELOPMENTAL_PIGMENTATION	BP	0.488595
	GO_REGULATION_OF_STRESS_ACTIVATED_PROTEIN_KINASE_SIGNALING_CASCADE	0.0170616	GO_REGULATION_OF_STRESS_ACTIVATED_PROTEIN_KINASE_SIGNALING_CASCADE	BP	0.488595
	GO_REGULATION_OF_ANATOMICAL_STRUCTURE_MORPHOGENESIS	0.0171018	GO_REGULATION_OF_ANATOMICAL_STRUCTURE_MORPHOGENESIS	BP	0.488595
	GO_REGULATION_OF_ENDOCYTOSIS	0.0173915	GO_REGULATION_OF_ENDOCYTOSIS	BP	0.488595
	GO_NEGATIVE_REGULATION_OF_MITOTIC_CELL_CYCLE	0.0175574	GO_NEGATIVE_REGULATION_OF_MITOTIC_CELL_CYCLE	BP	0.488595
	GO_NEGATIVE_REGULATION_OF_APOPTOTIC_SIGNALING_PATHWAY	0.0175574	GO_NEGATIVE_REGULATION_OF_APOPTOTIC_SIGNALING_PATHWAY	BP	0.488595
	GO_OMEGA_PEPTIDASE_ACTIVITY	0.0175884	GO_OMEGA_PEPTIDASE_ACTIVITY	MF	0.488595
	GO_PHAGOCYTIC_CUP	0.0175884	GO_PHAGOCYTIC_CUP	CC	0.488595
	GO_CHD_TYPE_COMPLEX	0.0175884	GO_CHD_TYPE_COMPLEX	CC	0.488595
	GO_REGULATION_OF_INFLAMMATORY_RESPONSE_TO_ANTIGENIC_STIMULUS	0.0175884	GO_REGULATION_OF_INFLAMMATORY_RESPONSE_TO_ANTIGENIC_STIMULUS	BP	0.488595
	GO_REGULATION_OF_IMMUNOGLOBULIN_SECRETION	0.0175884	GO_REGULATION_OF_IMMUNOGLOBULIN_SECRETION	BP	0.488595
	GO_POSITIVE_REGULATION_OF_CYSTEINE_TYPE_ENDOPEPTIDASE_ACTIVITY_INVOLVED_IN_APOPTOTIC_SIGNALING_PATHWAY	0.0175884	GO_POSITIVE_REGULATION_OF_CYSTEINE_TYPE_ENDOPEPTIDASE_ACTIVITY_INVOLVED_IN_APOPTOTIC_SIGNALING_PATHWAY	BP	0.488595
	GO_NEGATIVE_REGULATION_OF_LIPID_STORAGE	0.0175884	GO_NEGATIVE_REGULATION_OF_LIPID_STORAGE	BP	0.488595
	GO_NEGATIVE_REGULATION_OF_CARDIAC_MUSCLE_TISSUE_DEVELOPMENT	0.0175884	GO_NEGATIVE_REGULATION_OF_CARDIAC_MUSCLE_TISSUE_DEVELOPMENT	BP	0.488595
	GO_REGULATION_OF_SYNAPTIC_TRANSMISSION_DOPAMINERGIC	0.0175884	GO_REGULATION_OF_SYNAPTIC_TRANSMISSION_DOPAMINERGIC	BP	0.488595
	GO_PLASMA_MEMBRANE_ORGANIZATION	0.0180593	GO_PLASMA_MEMBRANE_ORGANIZATION	BP	0.499328
	GO_REGULATION_OF_SYMBIOSIS_ENCOMPASSING_MUTUALISM_THROUGH_PARASITISM	0.0182279	GO_REGULATION_OF_SYMBIOSIS_ENCOMPASSING_MUTUALISM_THROUGH_PARASITISM	BP	0.499328
	GO_NEGATIVE_REGULATION_OF_CATABOLIC_PROCESS	0.0182279	GO_NEGATIVE_REGULATION_OF_CATABOLIC_PROCESS	BP	0.499328
	GO_ACTIVATION_OF_INNATE_IMMUNE_RESPONSE	0.0185672	GO_ACTIVATION_OF_INNATE_IMMUNE_RESPONSE	BP	0.50489
	GO_NEGATIVE_REGULATION_OF_CELL_KILLING	0.018613	GO_NEGATIVE_REGULATION_OF_CELL_KILLING	BP	0.50489
	GO_CELL_ACTIVATION	0.018687	GO_CELL_ACTIVATION	BP	0.50489
	GO_POSITIVE_REGULATION_OF_PROTEIN_SECRETION	0.018909	GO_POSITIVE_REGULATION_OF_PROTEIN_SECRETION	BP	0.506266
	GO_POSITIVE_REGULATION_OF_MAP_KINASE_ACTIVITY	0.018909	GO_POSITIVE_REGULATION_OF_MAP_KINASE_ACTIVITY	BP	0.506266
	GO_REGULATION_OF_INTRACELLULAR_SIGNAL_TRANSDUCTION	0.0191487	GO_REGULATION_OF_INTRACELLULAR_SIGNAL_TRANSDUCTION	BP	0.507373
	GO_MICROTUBULE_CYTOSKELETON	0.0194049	GO_MICROTUBULE_CYTOSKELETON	CC	0.507373
	GO_NEGATIVE_REGULATION_OF_CELL_CYCLE_PROCESS	0.0196006	GO_NEGATIVE_REGULATION_OF_CELL_CYCLE_PROCESS	BP	0.507373
	GO_REGULATION_OF_CARDIAC_MUSCLE_CELL_DIFFERENTIATION	0.0196364	GO_REGULATION_OF_CARDIAC_MUSCLE_CELL_DIFFERENTIATION	BP	0.507373
	GO_POSITIVE_REGULATION_OF_TOLL_LIKE_RECEPTOR_SIGNALING_PATHWAY	0.0196364	GO_POSITIVE_REGULATION_OF_TOLL_LIKE_RECEPTOR_SIGNALING_PATHWAY	BP	0.507373
	GO_RESPONSE_TO_SALT_STRESS	0.0196364	GO_RESPONSE_TO_SALT_STRESS	BP	0.507373
	GO_REGULATION_OF_MYOBLAST_FUSION	0.0196364	GO_REGULATION_OF_MYOBLAST_FUSION	BP	0.507373
	GO_NUCLEOPHAGY	0.0196364	GO_NUCLEOPHAGY	BP	0.507373
	GO_ANTIGEN_PROCESSING_AND_PRESENTATION	0.0199502	GO_ANTIGEN_PROCESSING_AND_PRESENTATION	BP	0.51102
	GO_DEFENSE_RESPONSE_TO_BACTERIUM	0.0199502	GO_DEFENSE_RESPONSE_TO_BACTERIUM	BP	0.51102
	GO_IMMUNE_SYSTEM_DEVELOPMENT	0.0201802	GO_IMMUNE_SYSTEM_DEVELOPMENT	BP	0.514681
	GO_NEGATIVE_REGULATION_OF_CELL_JUNCTION_ASSEMBLY	0.0206587	GO_NEGATIVE_REGULATION_OF_CELL_JUNCTION_ASSEMBLY	BP	0.52016
	GO_REGULATION_OF_MEMBRANE_PROTEIN_ECTODOMAIN_PROTEOLYSIS	0.0206587	GO_REGULATION_OF_MEMBRANE_PROTEIN_ECTODOMAIN_PROTEOLYSIS	BP	0.52016
	GO_NEGATIVE_REGULATION_OF_LIPID_CATABOLIC_PROCESS	0.0206587	GO_NEGATIVE_REGULATION_OF_LIPID_CATABOLIC_PROCESS	BP	0.52016
	GO_INNATE_IMMUNE_RESPONSE	0.0210878	GO_INNATE_IMMUNE_RESPONSE	BP	0.52673
	GO_CYTOKINE_ACTIVITY	0.0211943	GO_CYTOKINE_ACTIVITY	MF	0.52673
	GO_NECROPTOTIC_PROCESS	0.0216799	GO_NECROPTOTIC_PROCESS	BP	0.52673
	GO_POSITIVE_REGULATION_OF_PROTEIN_OLIGOMERIZATION	0.0216799	GO_POSITIVE_REGULATION_OF_PROTEIN_OLIGOMERIZATION	BP	0.52673
	GO_RESPONSE_TO_INTERFERON_BETA	0.0216799	GO_RESPONSE_TO_INTERFERON_BETA	BP	0.52673
	GO_NEGATIVE_REGULATION_OF_ORGAN_GROWTH	0.0216799	GO_NEGATIVE_REGULATION_OF_ORGAN_GROWTH	BP	0.52673
	GO_PHOSPHATIDYLINOSITOL_DEPHOSPHORYLATION	0.0216799	GO_PHOSPHATIDYLINOSITOL_DEPHOSPHORYLATION	BP	0.52673
	GO_POSITIVE_REGULATION_OF_CELL_DEATH	0.0219231	GO_POSITIVE_REGULATION_OF_CELL_DEATH	BP	0.52673
	GO_PROTEIN_COMPLEX_BIOGENESIS	0.0225188	GO_PROTEIN_COMPLEX_BIOGENESIS	BP	0.52673
	GO_POSITIVE_REGULATION_OF_SEQUENCE_SPECIFIC_DNA_BINDING_TRANSCRIPTION_FACTOR_ACTIVITY	0.0226541	GO_POSITIVE_REGULATION_OF_SEQUENCE_SPECIFIC_DNA_BINDING_TRANSCRIPTION_FACTOR_ACTIVITY	BP	0.52673
	GO_NUCLEAR_TRANSCRIPTIONAL_REPRESSOR_COMPLEX	0.0227	GO_NUCLEAR_TRANSCRIPTIONAL_REPRESSOR_COMPLEX	CC	0.52673
	GO_PHOSPHOLIPID_DEPHOSPHORYLATION	0.0227	GO_PHOSPHOLIPID_DEPHOSPHORYLATION	BP	0.52673
	GO_REGULATION_OF_HAIR_CYCLE	0.0227	GO_REGULATION_OF_HAIR_CYCLE	BP	0.52673
	GO_POSITIVE_REGULATION_OF_PROTEIN_COMPLEX_DISASSEMBLY	0.0227	GO_POSITIVE_REGULATION_OF_PROTEIN_COMPLEX_DISASSEMBLY	BP	0.52673
	GO_NEGATIVE_REGULATION_OF_ORGANELLE_ASSEMBLY	0.0227	GO_NEGATIVE_REGULATION_OF_ORGANELLE_ASSEMBLY	BP	0.52673
	GO_POSITIVE_REGULATION_OF_TRANSLATIONAL_INITIATION	0.0227	GO_POSITIVE_REGULATION_OF_TRANSLATIONAL_INITIATION	BP	0.52673
	GO_CENTRAL_NERVOUS_SYSTEM_PROJECTION_NEURON_AXONOGENESIS	0.0227	GO_CENTRAL_NERVOUS_SYSTEM_PROJECTION_NEURON_AXONOGENESIS	BP	0.52673
	GO_REGULATION_OF_CYSTEINE_TYPE_ENDOPEPTIDASE_ACTIVITY_INVOLVED_IN_APOPTOTIC_SIGNALING_PATHWAY	0.0227	GO_REGULATION_OF_CYSTEINE_TYPE_ENDOPEPTIDASE_ACTIVITY_INVOLVED_IN_APOPTOTIC_SIGNALING_PATHWAY	BP	0.52673
	GO_REGULATION_OF_SUPEROXIDE_METABOLIC_PROCESS	0.0227	GO_REGULATION_OF_SUPEROXIDE_METABOLIC_PROCESS	BP	0.52673
	GO_CELLULAR_PROTEIN_COMPLEX_LOCALIZATION	0.0227	GO_CELLULAR_PROTEIN_COMPLEX_LOCALIZATION	BP	0.52673
	GO_POSITIVE_REGULATION_OF_GENE_EXPRESSION	0.0227932	GO_POSITIVE_REGULATION_OF_GENE_EXPRESSION	BP	0.526826
	GO_REGULATION_OF_I_KAPPAB_KINASE_NF_KAPPAB_SIGNALING	0.0233989	GO_REGULATION_OF_I_KAPPAB_KINASE_NF_KAPPAB_SIGNALING	BP	0.530303
	GO_RESPONSE_TO_TUMOR_NECROSIS_FACTOR	0.0233989	GO_RESPONSE_TO_TUMOR_NECROSIS_FACTOR	BP	0.530303
	GO_REGULATION_OF_CELL_ADHESION	0.0234515	GO_REGULATION_OF_CELL_ADHESION	BP	0.530303
	GO_IONOTROPIC_GLUTAMATE_RECEPTOR_BINDING	0.023719	GO_IONOTROPIC_GLUTAMATE_RECEPTOR_BINDING	MF	0.530303
	GO_R_SMAD_BINDING	0.023719	GO_R_SMAD_BINDING	MF	0.530303
	GO_POSITIVE_REGULATION_OF_ALCOHOL_BIOSYNTHETIC_PROCESS	0.023719	GO_POSITIVE_REGULATION_OF_ALCOHOL_BIOSYNTHETIC_PROCESS	BP	0.530303
	GO_CYTOLYSIS	0.023719	GO_CYTOLYSIS	BP	0.530303
	GO_POSITIVE_REGULATION_OF_STEROID_METABOLIC_PROCESS	0.023719	GO_POSITIVE_REGULATION_OF_STEROID_METABOLIC_PROCESS	BP	0.530303
	GO_MEMBRANE_REGION	0.0237503	GO_MEMBRANE_REGION	CC	0.530303
	GO_ORGANONITROGEN_COMPOUND_METABOLIC_PROCESS	0.0241146	GO_ORGANONITROGEN_COMPOUND_METABOLIC_PROCESS	BP	0.53032
	GO_POSITIVE_REGULATION_OF_CELL_CELL_ADHESION	0.0241536	GO_POSITIVE_REGULATION_OF_CELL_CELL_ADHESION	BP	0.53032
	GO_REGULATION_OF_GROWTH	0.0245343	GO_REGULATION_OF_GROWTH	BP	0.53032
	GO_CELL_CORTEX	0.0245346	GO_CELL_CORTEX	CC	0.53032
	GO_SPINDLE_CHECKPOINT	0.0247369	GO_SPINDLE_CHECKPOINT	BP	0.53032
	GO_POSITIVE_REGULATION_OF_B_CELL_MEDIATED_IMMUNITY	0.0247369	GO_POSITIVE_REGULATION_OF_B_CELL_MEDIATED_IMMUNITY	BP	0.53032
	GO_POSITIVE_REGULATION_OF_G1_S_TRANSITION_OF_MITOTIC_CELL_CYCLE	0.0247369	GO_POSITIVE_REGULATION_OF_G1_S_TRANSITION_OF_MITOTIC_CELL_CYCLE	BP	0.53032
	GO_POSITIVE_REGULATION_OF_INTERLEUKIN_1_SECRETION	0.0247369	GO_POSITIVE_REGULATION_OF_INTERLEUKIN_1_SECRETION	BP	0.53032
	GO_POSITIVE_REGULATION_OF_CELL_JUNCTION_ASSEMBLY	0.0247369	GO_POSITIVE_REGULATION_OF_CELL_JUNCTION_ASSEMBLY	BP	0.53032
	GO_POSITIVE_REGULATION_OF_OSTEOCLAST_DIFFERENTIATION	0.0247369	GO_POSITIVE_REGULATION_OF_OSTEOCLAST_DIFFERENTIATION	BP	0.53032
	GO_NEGATIVE_REGULATION_OF_MYOBLAST_DIFFERENTIATION	0.0247369	GO_NEGATIVE_REGULATION_OF_MYOBLAST_DIFFERENTIATION	BP	0.53032
	GO_PROTEOLYSIS	0.0249529	GO_PROTEOLYSIS	BP	0.532814
	GO_CELL_PROJECTION	0.0254314	GO_CELL_PROJECTION	CC	0.532814
	GO_POSITIVE_REGULATION_OF_MOLECULAR_FUNCTION	0.0254314	GO_POSITIVE_REGULATION_OF_MOLECULAR_FUNCTION	BP	0.532814
	GO_TRANSCRIPTIONAL_ACTIVATOR_ACTIVITY_RNA_POLYMERASE_II_DISTAL_ENHANCER_SEQUENCE_SPECIFIC_BINDING	0.0257537	GO_TRANSCRIPTIONAL_ACTIVATOR_ACTIVITY_RNA_POLYMERASE_II_DISTAL_ENHANCER_SEQUENCE_SPECIFIC_BINDING	MF	0.532814
	GO_CENTRIOLAR_SATELLITE	0.0257537	GO_CENTRIOLAR_SATELLITE	CC	0.532814
	GO_NEGATIVE_REGULATION_OF_STRIATED_MUSCLE_CELL_DIFFERENTIATION	0.0257537	GO_NEGATIVE_REGULATION_OF_STRIATED_MUSCLE_CELL_DIFFERENTIATION	BP	0.532814
	GO_GLUCOSAMINE_CONTAINING_COMPOUND_METABOLIC_PROCESS	0.0257537	GO_GLUCOSAMINE_CONTAINING_COMPOUND_METABOLIC_PROCESS	BP	0.532814
	GO_REGULATION_OF_SYNCYTIUM_FORMATION_BY_PLASMA_MEMBRANE_FUSION	0.0257537	GO_REGULATION_OF_SYNCYTIUM_FORMATION_BY_PLASMA_MEMBRANE_FUSION	BP	0.532814
	GO_INFLAMMATORY_RESPONSE_TO_ANTIGENIC_STIMULUS	0.0257537	GO_INFLAMMATORY_RESPONSE_TO_ANTIGENIC_STIMULUS	BP	0.532814
	GO_NATURAL_KILLER_CELL_MEDIATED_IMMUNITY	0.0257537	GO_NATURAL_KILLER_CELL_MEDIATED_IMMUNITY	BP	0.532814
	GO_RESPONSE_TO_VIRUS	0.0258871	GO_RESPONSE_TO_VIRUS	BP	0.533707
	GO_VACUOLE	0.025982	GO_VACUOLE	CC	0.533804
	GO_POSITIVE_REGULATION_OF_INNATE_IMMUNE_RESPONSE	0.0260827	GO_POSITIVE_REGULATION_OF_INNATE_IMMUNE_RESPONSE	BP	0.534019
	GO_POSITIVE_REGULATION_OF_BIOSYNTHETIC_PROCESS	0.0266326	GO_POSITIVE_REGULATION_OF_BIOSYNTHETIC_PROCESS	BP	0.53693
	GO_DESMOSOME	0.0267694	GO_DESMOSOME	CC	0.53693
	GO_POSITIVE_REGULATION_OF_SKELETAL_MUSCLE_TISSUE_DEVELOPMENT	0.0267694	GO_POSITIVE_REGULATION_OF_SKELETAL_MUSCLE_TISSUE_DEVELOPMENT	BP	0.53693
	GO_REGULATION_OF_NATURAL_KILLER_CELL_ACTIVATION	0.0267694	GO_REGULATION_OF_NATURAL_KILLER_CELL_ACTIVATION	BP	0.53693
	GO_POSITIVE_REGULATION_OF_NF_KAPPAB_IMPORT_INTO_NUCLEUS	0.0267694	GO_POSITIVE_REGULATION_OF_NF_KAPPAB_IMPORT_INTO_NUCLEUS	BP	0.53693
	GO_SYNCYTIUM_FORMATION	0.0267694	GO_SYNCYTIUM_FORMATION	BP	0.53693
	GO_PHOSPHATIDYLINOSITOL_PHOSPHATE_PHOSPHATASE_ACTIVITY	0.027784	GO_PHOSPHATIDYLINOSITOL_PHOSPHATE_PHOSPHATASE_ACTIVITY	MF	0.541183
	GO_SPINDLE_MIDZONE	0.027784	GO_SPINDLE_MIDZONE	CC	0.541183
	GO_REGULATION_OF_ENDOTHELIAL_CELL_DIFFERENTIATION	0.027784	GO_REGULATION_OF_ENDOTHELIAL_CELL_DIFFERENTIATION	BP	0.541183
	GO_CELL_PROLIFERATION_IN_FOREBRAIN	0.027784	GO_CELL_PROLIFERATION_IN_FOREBRAIN	BP	0.541183
	GO_NEGATIVE_REGULATION_OF_CHROMOSOME_SEGREGATION	0.027784	GO_NEGATIVE_REGULATION_OF_CHROMOSOME_SEGREGATION	BP	0.541183
	GO_REGULATION_OF_PROTEIN_LOCALIZATION_TO_CELL_SURFACE	0.027784	GO_REGULATION_OF_PROTEIN_LOCALIZATION_TO_CELL_SURFACE	BP	0.541183
	GO_LIPID_STORAGE	0.027784	GO_LIPID_STORAGE	BP	0.541183
	GO_CENTRAL_NERVOUS_SYSTEM_NEURON_AXONOGENESIS	0.027784	GO_CENTRAL_NERVOUS_SYSTEM_NEURON_AXONOGENESIS	BP	0.541183
	GO_LEUKOCYTE_CELL_CELL_ADHESION	0.0278698	GO_LEUKOCYTE_CELL_CELL_ADHESION	BP	0.541183
	GO_IDENTICAL_PROTEIN_BINDING	0.027896	GO_IDENTICAL_PROTEIN_BINDING	MF	0.541183
	GO_ADAPTIVE_IMMUNE_RESPONSE	0.0282733	GO_ADAPTIVE_IMMUNE_RESPONSE	BP	0.544269
	GO_CELLULAR_RESPONSE_TO_ORGANIC_SUBSTANCE	0.0284163	GO_CELLULAR_RESPONSE_TO_ORGANIC_SUBSTANCE	BP	0.544269
	GO_DEFENSE_RESPONSE	0.0286251	GO_DEFENSE_RESPONSE	BP	0.544269
	GO_LEUKOCYTE_MIGRATION	0.0286792	GO_LEUKOCYTE_MIGRATION	BP	0.544269
	GO_NECROTIC_CELL_DEATH	0.0287975	GO_NECROTIC_CELL_DEATH	BP	0.544269
	GO_POSITIVE_REGULATION_OF_ACUTE_INFLAMMATORY_RESPONSE	0.0287975	GO_POSITIVE_REGULATION_OF_ACUTE_INFLAMMATORY_RESPONSE	BP	0.544269
	GO_POSITIVE_REGULATION_OF_RELEASE_OF_CYTOCHROME_C_FROM_MITOCHONDRIA	0.0287975	GO_POSITIVE_REGULATION_OF_RELEASE_OF_CYTOCHROME_C_FROM_MITOCHONDRIA	BP	0.544269
	GO_POSITIVE_REGULATION_OF_MONOOXYGENASE_ACTIVITY	0.0287975	GO_POSITIVE_REGULATION_OF_MONOOXYGENASE_ACTIVITY	BP	0.544269
	GO_POSITIVE_REGULATION_OF_PROTEIN_CATABOLIC_PROCESS	0.028883	GO_POSITIVE_REGULATION_OF_PROTEIN_CATABOLIC_PROCESS	BP	0.544269
	GO_NEGATIVE_REGULATION_OF_CELLULAR_COMPONENT_ORGANIZATION	0.0294536	GO_NEGATIVE_REGULATION_OF_CELLULAR_COMPONENT_ORGANIZATION	BP	0.552931
	GO_POSITIVE_REGULATION_OF_MYOTUBE_DIFFERENTIATION	0.0298098	GO_POSITIVE_REGULATION_OF_MYOTUBE_DIFFERENTIATION	BP	0.552931
	GO_PROTEIN_IMPORT_INTO_NUCLEUS_TRANSLOCATION	0.0298098	GO_PROTEIN_IMPORT_INTO_NUCLEUS_TRANSLOCATION	BP	0.552931
	GO_POSITIVE_REGULATION_OF_NIK_NF_KAPPAB_SIGNALING	0.0298098	GO_POSITIVE_REGULATION_OF_NIK_NF_KAPPAB_SIGNALING	BP	0.552931
	GO_POSITIVE_REGULATION_OF_CELL_CYCLE_G1_S_PHASE_TRANSITION	0.0298098	GO_POSITIVE_REGULATION_OF_CELL_CYCLE_G1_S_PHASE_TRANSITION	BP	0.552931
	GO_REGULATION_OF_CELLULAR_RESPONSE_TO_STRESS	0.0303379	GO_REGULATION_OF_CELLULAR_RESPONSE_TO_STRESS	BP	0.560967
	GO_POSITIVE_REGULATION_OF_INTERLEUKIN_1_BETA_PRODUCTION	0.0308211	GO_POSITIVE_REGULATION_OF_INTERLEUKIN_1_BETA_PRODUCTION	BP	0.565259
	GO_POSITIVE_REGULATION_OF_INTERFERON_BETA_PRODUCTION	0.0308211	GO_POSITIVE_REGULATION_OF_INTERFERON_BETA_PRODUCTION	BP	0.565259
	GO_CYTOKINE_RECEPTOR_BINDING	0.0309522	GO_CYTOKINE_RECEPTOR_BINDING	MF	0.565259
	GO_DEPHOSPHORYLATION	0.0309522	GO_DEPHOSPHORYLATION	BP	0.565259
	GO_NEGATIVE_REGULATION_OF_RESPONSE_TO_EXTERNAL_STIMULUS	0.0311622	GO_NEGATIVE_REGULATION_OF_RESPONSE_TO_EXTERNAL_STIMULUS	BP	0.567344
	GO_ORGANELLAR_LARGE_RIBOSOMAL_SUBUNIT	0.0318313	GO_ORGANELLAR_LARGE_RIBOSOMAL_SUBUNIT	CC	0.57248
	GO_MACROPHAGE_ACTIVATION	0.0318313	GO_MACROPHAGE_ACTIVATION	BP	0.57248
	GO_LIPOPOLYSACCHARIDE_MEDIATED_SIGNALING_PATHWAY	0.0318313	GO_LIPOPOLYSACCHARIDE_MEDIATED_SIGNALING_PATHWAY	BP	0.57248
	GO_REGULATION_OF_INTERLEUKIN_1_SECRETION	0.0318313	GO_REGULATION_OF_INTERLEUKIN_1_SECRETION	BP	0.57248
	GO_CELLULAR_RESPONSE_TO_DNA_DAMAGE_STIMULUS	0.0327235	GO_CELLULAR_RESPONSE_TO_DNA_DAMAGE_STIMULUS	BP	0.58005
	GO_ATP_DEPENDENT_DNA_HELICASE_ACTIVITY	0.0328404	GO_ATP_DEPENDENT_DNA_HELICASE_ACTIVITY	MF	0.58005
	GO_COP9_SIGNALOSOME	0.0328404	GO_COP9_SIGNALOSOME	CC	0.58005
	GO_SALIVARY_GLAND_DEVELOPMENT	0.0328404	GO_SALIVARY_GLAND_DEVELOPMENT	BP	0.58005
	GO_POSITIVE_REGULATION_OF_EPIDERMIS_DEVELOPMENT	0.0328404	GO_POSITIVE_REGULATION_OF_EPIDERMIS_DEVELOPMENT	BP	0.58005
	GO_NEGATIVE_REGULATION_OF_SIGNAL_TRANSDUCTION_IN_ABSENCE_OF_LIGAND	0.0328404	GO_NEGATIVE_REGULATION_OF_SIGNAL_TRANSDUCTION_IN_ABSENCE_OF_LIGAND	BP	0.58005
	GO_DEMETHYLASE_ACTIVITY	0.0338484	GO_DEMETHYLASE_ACTIVITY	MF	0.585617
	GO_NEGATIVE_REGULATION_OF_INTERLEUKIN_6_PRODUCTION	0.0338484	GO_NEGATIVE_REGULATION_OF_INTERLEUKIN_6_PRODUCTION	BP	0.585617
	GO_EMBRYONIC_DIGESTIVE_TRACT_DEVELOPMENT	0.0338484	GO_EMBRYONIC_DIGESTIVE_TRACT_DEVELOPMENT	BP	0.585617
	GO_PROTEIN_KINASE_B_SIGNALING	0.0338484	GO_PROTEIN_KINASE_B_SIGNALING	BP	0.585617
	GO_REGULATION_OF_INTRINSIC_APOPTOTIC_SIGNALING_PATHWAY_IN_RESPONSE_TO_DNA_DAMAGE	0.0338484	GO_REGULATION_OF_INTRINSIC_APOPTOTIC_SIGNALING_PATHWAY_IN_RESPONSE_TO_DNA_DAMAGE	BP	0.585617
	GO_REGULATION_OF_RESPONSE_TO_REACTIVE_OXYGEN_SPECIES	0.0338484	GO_REGULATION_OF_RESPONSE_TO_REACTIVE_OXYGEN_SPECIES	BP	0.585617
	GO_CELLULAR_RESPONSE_TO_ALKALOID	0.0338484	GO_CELLULAR_RESPONSE_TO_ALKALOID	BP	0.585617
	GO_APOPTOTIC_SIGNALING_PATHWAY	0.0343785	GO_APOPTOTIC_SIGNALING_PATHWAY	BP	0.587576
	GO_CYTOPLASMIC_REGION	0.0345973	GO_CYTOPLASMIC_REGION	CC	0.587576
	GO_POSITIVE_REGULATION_OF_PROTEIN_SERINE_THREONINE_KINASE_ACTIVITY	0.0345973	GO_POSITIVE_REGULATION_OF_PROTEIN_SERINE_THREONINE_KINASE_ACTIVITY	BP	0.587576
	GO_SPINDLE	0.0348166	GO_SPINDLE	CC	0.587576
	GO_REGULATION_OF_PROTEIN_OLIGOMERIZATION	0.0348553	GO_REGULATION_OF_PROTEIN_OLIGOMERIZATION	BP	0.587576
	GO_LEUKOCYTE_MEDIATED_CYTOTOXICITY	0.0348553	GO_LEUKOCYTE_MEDIATED_CYTOTOXICITY	BP	0.587576
	GO_NEGATIVE_REGULATION_OF_EXTRINSIC_APOPTOTIC_SIGNALING_PATHWAY_VIA_DEATH_DOMAIN_RECEPTORS	0.0348553	GO_NEGATIVE_REGULATION_OF_EXTRINSIC_APOPTOTIC_SIGNALING_PATHWAY_VIA_DEATH_DOMAIN_RECEPTORS	BP	0.587576
	GO_NEGATIVE_REGULATION_OF_MITOTIC_NUCLEAR_DIVISION	0.0348553	GO_NEGATIVE_REGULATION_OF_MITOTIC_NUCLEAR_DIVISION	BP	0.587576
	GO_REGULATION_OF_NATURAL_KILLER_CELL_MEDIATED_IMMUNITY	0.0348553	GO_REGULATION_OF_NATURAL_KILLER_CELL_MEDIATED_IMMUNITY	BP	0.587576
	GO_CYTOSKELETON	0.035067	GO_CYTOSKELETON	CC	0.589465
	GO_REGULATION_OF_CATABOLIC_PROCESS	0.0356843	GO_REGULATION_OF_CATABOLIC_PROCESS	BP	0.592711
	GO_LEUKOCYTE_DIFFERENTIATION	0.0356991	GO_LEUKOCYTE_DIFFERENTIATION	BP	0.592711
	GO_POST_TRANSLATIONAL_PROTEIN_MODIFICATION	0.0358612	GO_POST_TRANSLATIONAL_PROTEIN_MODIFICATION	BP	0.592711
	GO_NEGATIVE_REGULATION_OF_LYMPHOCYTE_MEDIATED_IMMUNITY	0.0358612	GO_NEGATIVE_REGULATION_OF_LYMPHOCYTE_MEDIATED_IMMUNITY	BP	0.592711
	GO_B_CELL_RECEPTOR_SIGNALING_PATHWAY	0.0358612	GO_B_CELL_RECEPTOR_SIGNALING_PATHWAY	BP	0.592711
	GO_CORTICAL_CYTOSKELETON_ORGANIZATION	0.0358612	GO_CORTICAL_CYTOSKELETON_ORGANIZATION	BP	0.592711
	GO_NEGATIVE_REGULATION_OF_TRANSCRIPTION_FROM_RNA_POLYMERASE_II_PROMOTER	0.0362921	GO_NEGATIVE_REGULATION_OF_TRANSCRIPTION_FROM_RNA_POLYMERASE_II_PROMOTER	BP	0.598162
	GO_POSITIVE_REGULATION_OF_INTERLEUKIN_1_PRODUCTION	0.0368659	GO_POSITIVE_REGULATION_OF_INTERLEUKIN_1_PRODUCTION	BP	0.604253
	GO_NEGATIVE_REGULATION_OF_MUSCLE_TISSUE_DEVELOPMENT	0.0368659	GO_NEGATIVE_REGULATION_OF_MUSCLE_TISSUE_DEVELOPMENT	BP	0.604253
	GO_GLUTAMATE_RECEPTOR_BINDING	0.0378695	GO_GLUTAMATE_RECEPTOR_BINDING	MF	0.608412
	GO_OXIDOREDUCTASE_ACTIVITY_ACTING_ON_PAIRED_DONORS_WITH_INCORPORATION_OR_REDUCTION_OF_MOLECULAR_OXYGEN_NAD_P_H_AS_ONE_DONOR_AND_INCORPORATION_OF_ONE_ATOM_OF_OXYGEN	0.0378695	GO_OXIDOREDUCTASE_ACTIVITY_ACTING_ON_PAIRED_DONORS_WITH_INCORPORATION_OR_REDUCTION_OF_MOLECULAR_OXYGEN_NAD_P_H_AS_ONE_DONOR_AND_INCORPORATION_OF_ONE_ATOM_OF_OXYGEN	MF	0.608412
	GO_NEGATIVE_REGULATION_OF_INNATE_IMMUNE_RESPONSE	0.0378695	GO_NEGATIVE_REGULATION_OF_INNATE_IMMUNE_RESPONSE	BP	0.608412
	GO_REGULATION_OF_RECEPTOR_INTERNALIZATION	0.0378695	GO_REGULATION_OF_RECEPTOR_INTERNALIZATION	BP	0.608412
	GO_REGULATION_OF_MUSCLE_HYPERTROPHY	0.0378695	GO_REGULATION_OF_MUSCLE_HYPERTROPHY	BP	0.608412
	GO_EXTRINSIC_APOPTOTIC_SIGNALING_PATHWAY_VIA_DEATH_DOMAIN_RECEPTORS	0.0378695	GO_EXTRINSIC_APOPTOTIC_SIGNALING_PATHWAY_VIA_DEATH_DOMAIN_RECEPTORS	BP	0.608412
	GO_CELLULAR_RESPONSE_TO_DSRNA	0.0378695	GO_CELLULAR_RESPONSE_TO_DSRNA	BP	0.608412
	GO_EXTRACELLULAR_STRUCTURE_ORGANIZATION	0.0379422	GO_EXTRACELLULAR_STRUCTURE_ORGANIZATION	BP	0.608412
	GO_BONE_MINERALIZATION	0.0388721	GO_BONE_MINERALIZATION	BP	0.619963
	GO_CYTOKINE_SECRETION	0.0388721	GO_CYTOKINE_SECRETION	BP	0.619963
	GO_EXTRACELLULAR_SPACE	0.0390991	GO_EXTRACELLULAR_SPACE	CC	0.621906
	GO_POSITIVE_REGULATION_OF_VIRAL_TRANSCRIPTION	0.0398736	GO_POSITIVE_REGULATION_OF_VIRAL_TRANSCRIPTION	BP	0.624158
	GO_TRABECULA_MORPHOGENESIS	0.0398736	GO_TRABECULA_MORPHOGENESIS	BP	0.624158
	GO_REGULATION_OF_B_CELL_MEDIATED_IMMUNITY	0.0398736	GO_REGULATION_OF_B_CELL_MEDIATED_IMMUNITY	BP	0.624158
	GO_AMINO_SUGAR_METABOLIC_PROCESS	0.0398736	GO_AMINO_SUGAR_METABOLIC_PROCESS	BP	0.624158
	GO_DEVELOPMENTAL_PIGMENTATION	0.0398736	GO_DEVELOPMENTAL_PIGMENTATION	BP	0.624158
	GO_NEGATIVE_REGULATION_OF_OSTEOBLAST_DIFFERENTIATION	0.0398736	GO_NEGATIVE_REGULATION_OF_OSTEOBLAST_DIFFERENTIATION	BP	0.624158
	GO_MYELOID_CELL_ACTIVATION_INVOLVED_IN_IMMUNE_RESPONSE	0.0408739	GO_MYELOID_CELL_ACTIVATION_INVOLVED_IN_IMMUNE_RESPONSE	BP	0.637631
	GO_INTRACELLULAR_PROTEIN_TRANSPORT	0.0409498	GO_INTRACELLULAR_PROTEIN_TRANSPORT	BP	0.637631
	GO_REGULATION_OF_MAP_KINASE_ACTIVITY	0.0418727	GO_REGULATION_OF_MAP_KINASE_ACTIVITY	BP	0.645219
	GO_RESPONSE_TO_MOLECULE_OF_BACTERIAL_ORIGIN	0.0418727	GO_RESPONSE_TO_MOLECULE_OF_BACTERIAL_ORIGIN	BP	0.645219
	GO_REGULATION_OF_LIPID_STORAGE	0.0418732	GO_REGULATION_OF_LIPID_STORAGE	BP	0.645219
	GO_NEGATIVE_REGULATION_OF_FAT_CELL_DIFFERENTIATION	0.0418732	GO_NEGATIVE_REGULATION_OF_FAT_CELL_DIFFERENTIATION	BP	0.645219
	GO_REGULATION_OF_CELL_CYCLE_PHASE_TRANSITION	0.0421084	GO_REGULATION_OF_CELL_CYCLE_PHASE_TRANSITION	BP	0.647157
	GO_NEGATIVE_REGULATION_OF_DEVELOPMENTAL_PROCESS	0.0426525	GO_NEGATIVE_REGULATION_OF_DEVELOPMENTAL_PROCESS	BP	0.650437
	GO_MACROMOLECULAR_COMPLEX_ASSEMBLY	0.0426934	GO_MACROMOLECULAR_COMPLEX_ASSEMBLY	BP	0.650437
	GO_REGULATION_OF_NIK_NF_KAPPAB_SIGNALING	0.0428714	GO_REGULATION_OF_NIK_NF_KAPPAB_SIGNALING	BP	0.650437
	GO_STEROL_BIOSYNTHETIC_PROCESS	0.0428714	GO_STEROL_BIOSYNTHETIC_PROCESS	BP	0.650437
	GO_REGULATION_OF_HEART_GROWTH	0.0428714	GO_REGULATION_OF_HEART_GROWTH	BP	0.650437
	GO_PROTEIN_DEACETYLASE_ACTIVITY	0.0438686	GO_PROTEIN_DEACETYLASE_ACTIVITY	MF	0.660484
	GO_RIBOSOME_BINDING	0.0438686	GO_RIBOSOME_BINDING	MF	0.660484
	GO_REGULATION_OF_RELEASE_OF_CYTOCHROME_C_FROM_MITOCHONDRIA	0.0438686	GO_REGULATION_OF_RELEASE_OF_CYTOCHROME_C_FROM_MITOCHONDRIA	BP	0.660484
	GO_CELLULAR_AMINO_ACID_METABOLIC_PROCESS	0.0440115	GO_CELLULAR_AMINO_ACID_METABOLIC_PROCESS	BP	0.660955
	GO_POSITIVE_REGULATION_OF_MULTICELLULAR_ORGANISMAL_PROCESS	0.0442736	GO_POSITIVE_REGULATION_OF_MULTICELLULAR_ORGANISMAL_PROCESS	BP	0.663208
	GO_TRNA_BINDING	0.0448646	GO_TRNA_BINDING	MF	0.66366
	GO_REGULATION_OF_INTERFERON_BETA_PRODUCTION	0.0448646	GO_REGULATION_OF_INTERFERON_BETA_PRODUCTION	BP	0.66366
	GO_EXOCRINE_SYSTEM_DEVELOPMENT	0.0448646	GO_EXOCRINE_SYSTEM_DEVELOPMENT	BP	0.66366
	GO_NEGATIVE_REGULATION_OF_CYTOKINE_SECRETION	0.0448646	GO_NEGATIVE_REGULATION_OF_CYTOKINE_SECRETION	BP	0.66366
	GO_AUTOPHAGOSOME_ORGANIZATION	0.0448646	GO_AUTOPHAGOSOME_ORGANIZATION	BP	0.66366
	GO_POSITIVE_REGULATION_OF_INTERLEUKIN_8_PRODUCTION	0.0458596	GO_POSITIVE_REGULATION_OF_INTERLEUKIN_8_PRODUCTION	BP	0.673328
	GO_POSITIVE_REGULATION_OF_PHAGOCYTOSIS	0.0458596	GO_POSITIVE_REGULATION_OF_PHAGOCYTOSIS	BP	0.673328
	GO_REGULATION_OF_ALCOHOL_BIOSYNTHETIC_PROCESS	0.0458596	GO_REGULATION_OF_ALCOHOL_BIOSYNTHETIC_PROCESS	BP	0.673328
	GO_NEGATIVE_REGULATION_OF_LEUKOCYTE_MEDIATED_IMMUNITY	0.0468535	GO_NEGATIVE_REGULATION_OF_LEUKOCYTE_MEDIATED_IMMUNITY	BP	0.674531
	GO_THYMUS_DEVELOPMENT	0.0468535	GO_THYMUS_DEVELOPMENT	BP	0.674531
	GO_REGULATION_OF_TOLL_LIKE_RECEPTOR_SIGNALING_PATHWAY	0.0468535	GO_REGULATION_OF_TOLL_LIKE_RECEPTOR_SIGNALING_PATHWAY	BP	0.674531
	GO_REGULATION_OF_IMMUNOGLOBULIN_PRODUCTION	0.0468535	GO_REGULATION_OF_IMMUNOGLOBULIN_PRODUCTION	BP	0.674531
	GO_REGULATION_OF_EXTRINSIC_APOPTOTIC_SIGNALING_PATHWAY_IN_ABSENCE_OF_LIGAND	0.0468535	GO_REGULATION_OF_EXTRINSIC_APOPTOTIC_SIGNALING_PATHWAY_IN_ABSENCE_OF_LIGAND	BP	0.674531
	GO_POSITIVE_REGULATION_OF_OXIDOREDUCTASE_ACTIVITY	0.0468535	GO_POSITIVE_REGULATION_OF_OXIDOREDUCTASE_ACTIVITY	BP	0.674531
	GO_REGULATION_OF_TUMOR_NECROSIS_FACTOR_MEDIATED_SIGNALING_PATHWAY	0.0468535	GO_REGULATION_OF_TUMOR_NECROSIS_FACTOR_MEDIATED_SIGNALING_PATHWAY	BP	0.674531
	GO_NEGATIVE_REGULATION_OF_NUCLEAR_DIVISION	0.0468535	GO_NEGATIVE_REGULATION_OF_NUCLEAR_DIVISION	BP	0.674531
	GO_POSITIVE_REGULATION_OF_CELL_DIFFERENTIATION	0.0474052	GO_POSITIVE_REGULATION_OF_CELL_DIFFERENTIATION	BP	0.678913
	GO_CYTOSKELETAL_PART	0.0477231	GO_CYTOSKELETAL_PART	CC	0.678913
	GO_REGULATION_OF_INTERLEUKIN_1_BETA_PRODUCTION	0.0478463	GO_REGULATION_OF_INTERLEUKIN_1_BETA_PRODUCTION	BP	0.678913
	GO_REGULATION_OF_NF_KAPPAB_IMPORT_INTO_NUCLEUS	0.0478463	GO_REGULATION_OF_NF_KAPPAB_IMPORT_INTO_NUCLEUS	BP	0.678913
	GO_NEGATIVE_REGULATION_OF_T_CELL_PROLIFERATION	0.0478463	GO_NEGATIVE_REGULATION_OF_T_CELL_PROLIFERATION	BP	0.678913
	GO_POSITIVE_REGULATION_OF_ORGANELLE_ASSEMBLY	0.0478463	GO_POSITIVE_REGULATION_OF_ORGANELLE_ASSEMBLY	BP	0.678913
	GO_CELL_MOTILITY	0.0485256	GO_CELL_MOTILITY	BP	0.681544
	GO_REGULATION_OF_CELL_DEVELOPMENT	0.0486665	GO_REGULATION_OF_CELL_DEVELOPMENT	BP	0.681544
	GO_REGULATION_OF_CARDIAC_MUSCLE_TISSUE_DEVELOPMENT	0.0488381	GO_REGULATION_OF_CARDIAC_MUSCLE_TISSUE_DEVELOPMENT	BP	0.681544
	GO_POSITIVE_REGULATION_OF_REACTIVE_OXYGEN_SPECIES_BIOSYNTHETIC_PROCESS	0.0488381	GO_POSITIVE_REGULATION_OF_REACTIVE_OXYGEN_SPECIES_BIOSYNTHETIC_PROCESS	BP	0.681544
	GO_REGULATION_OF_MYOBLAST_DIFFERENTIATION	0.0488381	GO_REGULATION_OF_MYOBLAST_DIFFERENTIATION	BP	0.681544
	GO_POSITIVE_REGULATION_OF_INTRINSIC_APOPTOTIC_SIGNALING_PATHWAY	0.0488381	GO_POSITIVE_REGULATION_OF_INTRINSIC_APOPTOTIC_SIGNALING_PATHWAY	BP	0.681544
	GO_NEGATIVE_REGULATION_OF_VIRAL_GENOME_REPLICATION	0.0488381	GO_NEGATIVE_REGULATION_OF_VIRAL_GENOME_REPLICATION	BP	0.681544
	GO_PHOSPHORIC_ESTER_HYDROLASE_ACTIVITY	0.0496517	GO_PHOSPHORIC_ESTER_HYDROLASE_ACTIVITY	MF	0.686681
	GO_POSITIVE_REGULATION_OF_TRANSCRIPTION_FACTOR_IMPORT_INTO_NUCLEUS	0.0498287	GO_POSITIVE_REGULATION_OF_TRANSCRIPTION_FACTOR_IMPORT_INTO_NUCLEUS	BP	0.686681
	GO_PHOSPHATIDYLINOSITOL_3_PHOSPHATE_BIOSYNTHETIC_PROCESS	0.0498287	GO_PHOSPHATIDYLINOSITOL_3_PHOSPHATE_BIOSYNTHETIC_PROCESS	BP	0.686681
	GO_POSITIVE_REGULATION_OF_CHEMOKINE_PRODUCTION	0.0498287	GO_POSITIVE_REGULATION_OF_CHEMOKINE_PRODUCTION	BP	0.686681
	GO_REGULATION_OF_STEROID_BIOSYNTHETIC_PROCESS	0.0498287	GO_REGULATION_OF_STEROID_BIOSYNTHETIC_PROCESS	BP	0.686681
	GO_MITOTIC_NUCLEAR_DIVISION	0.0499025	GO_MITOTIC_NUCLEAR_DIVISION	BP	0.686681
	GO_DNA_HELICASE_ACTIVITY	0.0508183	GO_DNA_HELICASE_ACTIVITY	MF	0.692839
	GO_CELL_CELL_ADHERENS_JUNCTION	0.0508183	GO_CELL_CELL_ADHERENS_JUNCTION	CC	0.692839
	GO_REGULATION_OF_SKELETAL_MUSCLE_TISSUE_DEVELOPMENT	0.0508183	GO_REGULATION_OF_SKELETAL_MUSCLE_TISSUE_DEVELOPMENT	BP	0.692839
	GO_POSITIVE_REGULATION_OF_MYELOID_LEUKOCYTE_DIFFERENTIATION	0.0508183	GO_POSITIVE_REGULATION_OF_MYELOID_LEUKOCYTE_DIFFERENTIATION	BP	0.692839
	GO_APICAL_PART_OF_CELL	0.0514163	GO_APICAL_PART_OF_CELL	CC	0.696685
	GO_NEURAL_CREST_CELL_MIGRATION	0.0518069	GO_NEURAL_CREST_CELL_MIGRATION	BP	0.696685
	GO_RESPONSE_TO_NICOTINE	0.0518069	GO_RESPONSE_TO_NICOTINE	BP	0.696685
	GO_REGULATION_OF_CILIUM_ASSEMBLY	0.0518069	GO_REGULATION_OF_CILIUM_ASSEMBLY	BP	0.696685
	GO_REGULATION_OF_HUMORAL_IMMUNE_RESPONSE	0.0518069	GO_REGULATION_OF_HUMORAL_IMMUNE_RESPONSE	BP	0.696685
	GO_REGULATION_OF_LIPID_CATABOLIC_PROCESS	0.0518069	GO_REGULATION_OF_LIPID_CATABOLIC_PROCESS	BP	0.696685
	GO_REGULATION_OF_SEQUENCE_SPECIFIC_DNA_BINDING_TRANSCRIPTION_FACTOR_ACTIVITY	0.0521793	GO_REGULATION_OF_SEQUENCE_SPECIFIC_DNA_BINDING_TRANSCRIPTION_FACTOR_ACTIVITY	BP	0.697924
	GO_REGULATION_OF_CELL_DIFFERENTIATION	0.0522304	GO_REGULATION_OF_CELL_DIFFERENTIATION	BP	0.697924
	GO_RESPONSE_TO_BIOTIC_STIMULUS	0.0522529	GO_RESPONSE_TO_BIOTIC_STIMULUS	BP	0.697924
	GO_RESPONSE_TO_NITROGEN_COMPOUND	0.052545	GO_RESPONSE_TO_NITROGEN_COMPOUND	BP	0.698846
	GO_REGULATION_OF_LEUKOCYTE_MEDIATED_CYTOTOXICITY	0.0527943	GO_REGULATION_OF_LEUKOCYTE_MEDIATED_CYTOTOXICITY	BP	0.698846
	GO_PROTEIN_COMPLEX_LOCALIZATION	0.0527943	GO_PROTEIN_COMPLEX_LOCALIZATION	BP	0.698846
	GO_POSITIVE_REGULATION_OF_STRIATED_MUSCLE_CELL_DIFFERENTIATION	0.0527943	GO_POSITIVE_REGULATION_OF_STRIATED_MUSCLE_CELL_DIFFERENTIATION	BP	0.698846
	GO_POSITIVE_REGULATION_OF_SECRETION	0.0529461	GO_POSITIVE_REGULATION_OF_SECRETION	BP	0.699291
	GO_POSITIVE_REGULATION_OF_CELL_ADHESION	0.0537169	GO_POSITIVE_REGULATION_OF_CELL_ADHESION	BP	0.699385
	GO_REGULATION_OF_PROTEIN_COMPLEX_ASSEMBLY	0.0537169	GO_REGULATION_OF_PROTEIN_COMPLEX_ASSEMBLY	BP	0.699385
	GO_REGULATION_OF_MORPHOGENESIS_OF_A_BRANCHING_STRUCTURE	0.0537807	GO_REGULATION_OF_MORPHOGENESIS_OF_A_BRANCHING_STRUCTURE	BP	0.699385
	GO_REGULATION_OF_NITRIC_OXIDE_BIOSYNTHETIC_PROCESS	0.0537807	GO_REGULATION_OF_NITRIC_OXIDE_BIOSYNTHETIC_PROCESS	BP	0.699385
	GO_DEMETHYLATION	0.0537807	GO_DEMETHYLATION	BP	0.699385
	GO_CELLULAR_RESPONSE_TO_AMINO_ACID_STIMULUS	0.0537807	GO_CELLULAR_RESPONSE_TO_AMINO_ACID_STIMULUS	BP	0.699385
	GO_POSITIVE_REGULATION_OF_EXTRINSIC_APOPTOTIC_SIGNALING_PATHWAY	0.0537807	GO_POSITIVE_REGULATION_OF_EXTRINSIC_APOPTOTIC_SIGNALING_PATHWAY	BP	0.699385
	GO_CELL_MORPHOGENESIS_INVOLVED_IN_NEURON_DIFFERENTIATION	0.0539747	GO_CELL_MORPHOGENESIS_INVOLVED_IN_NEURON_DIFFERENTIATION	BP	0.700369
	GO_REGULATION_OF_MYOTUBE_DIFFERENTIATION	0.054766	GO_REGULATION_OF_MYOTUBE_DIFFERENTIATION	BP	0.709082
	GO_ADENYL_NUCLEOTIDE_BINDING	0.0550382	GO_ADENYL_NUCLEOTIDE_BINDING	MF	0.71105
	GO_CELL_CELL_JUNCTION	0.0555304	GO_CELL_CELL_JUNCTION	CC	0.712472
	GO_DEACETYLASE_ACTIVITY	0.0557503	GO_DEACETYLASE_ACTIVITY	MF	0.712472
	GO_MITOTIC_SPINDLE	0.0557503	GO_MITOTIC_SPINDLE	CC	0.712472
	GO_REGULATION_OF_EXTRINSIC_APOPTOTIC_SIGNALING_PATHWAY_VIA_DEATH_DOMAIN_RECEPTORS	0.0557503	GO_REGULATION_OF_EXTRINSIC_APOPTOTIC_SIGNALING_PATHWAY_VIA_DEATH_DOMAIN_RECEPTORS	BP	0.712472
	GO_CELL_KILLING	0.0557503	GO_CELL_KILLING	BP	0.712472
	GO_POSITIVE_REGULATION_OF_CATALYTIC_ACTIVITY	0.0563107	GO_POSITIVE_REGULATION_OF_CATALYTIC_ACTIVITY	BP	0.718083
	GO_REGULATION_OF_INTERLEUKIN_1_PRODUCTION	0.0567334	GO_REGULATION_OF_INTERLEUKIN_1_PRODUCTION	BP	0.718826
	GO_REGULATION_OF_PHOSPHOPROTEIN_PHOSPHATASE_ACTIVITY	0.0567334	GO_REGULATION_OF_PHOSPHOPROTEIN_PHOSPHATASE_ACTIVITY	BP	0.718826
	GO_POSITIVE_REGULATION_OF_MUSCLE_TISSUE_DEVELOPMENT	0.0567334	GO_POSITIVE_REGULATION_OF_MUSCLE_TISSUE_DEVELOPMENT	BP	0.718826
	GO_REGULATION_OF_PROTEIN_SECRETION	0.0573646	GO_REGULATION_OF_PROTEIN_SECRETION	BP	0.723724
	GO_NEGATIVE_REGULATION_OF_ORGANELLE_ORGANIZATION	0.0573646	GO_NEGATIVE_REGULATION_OF_ORGANELLE_ORGANIZATION	BP	0.723724
	GO_POSITIVE_REGULATION_OF_EPITHELIAL_CELL_DIFFERENTIATION	0.0577156	GO_POSITIVE_REGULATION_OF_EPITHELIAL_CELL_DIFFERENTIATION	BP	0.726602
	GO_CELL_PROJECTION_ORGANIZATION	0.0582395	GO_CELL_PROJECTION_ORGANIZATION	BP	0.731642
	GO_CORTICAL_ACTIN_CYTOSKELETON	0.0586966	GO_CORTICAL_ACTIN_CYTOSKELETON	CC	0.732717
	GO_REGULATION_OF_GLUCOSE_IMPORT	0.0586966	GO_REGULATION_OF_GLUCOSE_IMPORT	BP	0.732717
	GO_POSITIVE_REGULATION_OF_CYTOKINE_BIOSYNTHETIC_PROCESS	0.0586966	GO_POSITIVE_REGULATION_OF_CYTOKINE_BIOSYNTHETIC_PROCESS	BP	0.732717
	GO_REGULATION_OF_CELL_GROWTH	0.058953	GO_REGULATION_OF_CELL_GROWTH	BP	0.734368
	GO_CELLULAR_RESPONSE_TO_STRESS	0.059229	GO_CELLULAR_RESPONSE_TO_STRESS	BP	0.735817
	GO_POSITIVE_REGULATION_OF_HYDROLASE_ACTIVITY	0.059318	GO_POSITIVE_REGULATION_OF_HYDROLASE_ACTIVITY	BP	0.735817
	GO_REGULATION_OF_MONOOXYGENASE_ACTIVITY	0.0596766	GO_REGULATION_OF_MONOOXYGENASE_ACTIVITY	BP	0.738717
	GO_ACTIVATION_OF_IMMUNE_RESPONSE	0.0600201	GO_ACTIVATION_OF_IMMUNE_RESPONSE	BP	0.741417
	GO_POSITIVE_REGULATION_OF_CATABOLIC_PROCESS	0.0602879	GO_POSITIVE_REGULATION_OF_CATABOLIC_PROCESS	BP	0.743062
	GO_HISTONE_DEACETYLASE_COMPLEX	0.0606555	GO_HISTONE_DEACETYLASE_COMPLEX	CC	0.743062
	GO_NEGATIVE_REGULATION_OF_CELL_DIVISION	0.0606555	GO_NEGATIVE_REGULATION_OF_CELL_DIVISION	BP	0.743062
	GO_POSITIVE_REGULATION_OF_SMOOTH_MUSCLE_CELL_PROLIFERATION	0.0606555	GO_POSITIVE_REGULATION_OF_SMOOTH_MUSCLE_CELL_PROLIFERATION	BP	0.743062
	GO_GLAND_DEVELOPMENT	0.0608246	GO_GLAND_DEVELOPMENT	BP	0.743594
	GO_REGULATION_OF_INTERLEUKIN_8_PRODUCTION	0.0616334	GO_REGULATION_OF_INTERLEUKIN_8_PRODUCTION	BP	0.744569
	GO_SOMITOGENESIS	0.0616334	GO_SOMITOGENESIS	BP	0.744569
	GO_REGULATION_OF_VIRAL_TRANSCRIPTION	0.0616334	GO_REGULATION_OF_VIRAL_TRANSCRIPTION	BP	0.744569
	GO_REGULATION_OF_RESPONSE_TO_OXIDATIVE_STRESS	0.0616334	GO_REGULATION_OF_RESPONSE_TO_OXIDATIVE_STRESS	BP	0.744569
	GO_POSITIVE_REGULATION_OF_RESPONSE_TO_DNA_DAMAGE_STIMULUS	0.0616334	GO_POSITIVE_REGULATION_OF_RESPONSE_TO_DNA_DAMAGE_STIMULUS	BP	0.744569
	GO_RESPONSE_TO_ORGANIC_CYCLIC_COMPOUND	0.0616594	GO_RESPONSE_TO_ORGANIC_CYCLIC_COMPOUND	BP	0.744569
	GO_PROTEIN_TARGETING	0.0619029	GO_PROTEIN_TARGETING	BP	0.745987
	GO_REGULATION_OF_EPIDERMIS_DEVELOPMENT	0.0626102	GO_REGULATION_OF_EPIDERMIS_DEVELOPMENT	BP	0.746889
	GO_REGULATION_OF_MUSCLE_ADAPTATION	0.0626102	GO_REGULATION_OF_MUSCLE_ADAPTATION	BP	0.746889
	GO_REGULATION_OF_CELL_KILLING	0.0626102	GO_REGULATION_OF_CELL_KILLING	BP	0.746889
	GO_MITOCHONDRION	0.062673	GO_MITOCHONDRION	CC	0.746889
	GO_MITOCHONDRIAL_MATRIX	0.0627158	GO_MITOCHONDRIAL_MATRIX	CC	0.746889
	GO_POSITIVE_REGULATION_OF_TRANSPORT	0.0629249	GO_POSITIVE_REGULATION_OF_TRANSPORT	BP	0.746889
	GO_LIGASE_ACTIVITY	0.0629876	GO_LIGASE_ACTIVITY	MF	0.746889
	GO_NEURON_PROJECTION_MORPHOGENESIS	0.0629876	GO_NEURON_PROJECTION_MORPHOGENESIS	BP	0.746889
	GO_NUCLEAR_ENVELOPE	0.0632597	GO_NUCLEAR_ENVELOPE	CC	0.747989
	GO_PROTEIN_SERINE_THREONINE_PHOSPHATASE_ACTIVITY	0.063586	GO_PROTEIN_SERINE_THREONINE_PHOSPHATASE_ACTIVITY	MF	0.747989
	GO_REGULATION_OF_OSTEOCLAST_DIFFERENTIATION	0.063586	GO_REGULATION_OF_OSTEOCLAST_DIFFERENTIATION	BP	0.747989
	GO_RESPONSE_TO_OSMOTIC_STRESS	0.063586	GO_RESPONSE_TO_OSMOTIC_STRESS	BP	0.747989
	GO_GROWTH	0.0643521	GO_GROWTH	BP	0.749031
	GO_DOUBLE_STRANDED_RNA_BINDING	0.0645607	GO_DOUBLE_STRANDED_RNA_BINDING	MF	0.749031
	GO_CELL_CELL_CONTACT_ZONE	0.0645607	GO_CELL_CELL_CONTACT_ZONE	CC	0.749031
	GO_NEGATIVE_REGULATION_OF_LEUKOCYTE_PROLIFERATION	0.0645607	GO_NEGATIVE_REGULATION_OF_LEUKOCYTE_PROLIFERATION	BP	0.749031
	GO_NEGATIVE_REGULATION_OF_CELLULAR_PROTEIN_CATABOLIC_PROCESS	0.0645607	GO_NEGATIVE_REGULATION_OF_CELLULAR_PROTEIN_CATABOLIC_PROCESS	BP	0.749031
	GO_REGULATION_OF_CHEMOKINE_PRODUCTION	0.0645607	GO_REGULATION_OF_CHEMOKINE_PRODUCTION	BP	0.749031
	GO_POSITIVE_REGULATION_OF_INTERFERON_GAMMA_PRODUCTION	0.0645607	GO_POSITIVE_REGULATION_OF_INTERFERON_GAMMA_PRODUCTION	BP	0.749031
	GO_NEGATIVE_REGULATION_OF_NF_KAPPAB_TRANSCRIPTION_FACTOR_ACTIVITY	0.0655343	GO_NEGATIVE_REGULATION_OF_NF_KAPPAB_TRANSCRIPTION_FACTOR_ACTIVITY	BP	0.752945
	GO_REGULATION_OF_REACTIVE_OXYGEN_SPECIES_BIOSYNTHETIC_PROCESS	0.0655343	GO_REGULATION_OF_REACTIVE_OXYGEN_SPECIES_BIOSYNTHETIC_PROCESS	BP	0.752945
	GO_NEGATIVE_REGULATION_OF_OSSIFICATION	0.0655343	GO_NEGATIVE_REGULATION_OF_OSSIFICATION	BP	0.752945
	GO_POSITIVE_REGULATION_OF_LIPID_BIOSYNTHETIC_PROCESS	0.0655343	GO_POSITIVE_REGULATION_OF_LIPID_BIOSYNTHETIC_PROCESS	BP	0.752945
	GO_CELLULAR_RESPONSE_TO_DRUG	0.0655343	GO_CELLULAR_RESPONSE_TO_DRUG	BP	0.752945
	GO_VIRUS_RECEPTOR_ACTIVITY	0.0665069	GO_VIRUS_RECEPTOR_ACTIVITY	MF	0.756772
	GO_RNA_HELICASE_ACTIVITY	0.0665069	GO_RNA_HELICASE_ACTIVITY	MF	0.756772
	GO_REGULATION_OF_PHAGOCYTOSIS	0.0665069	GO_REGULATION_OF_PHAGOCYTOSIS	BP	0.756772
	GO_POSITIVE_REGULATION_OF_INTERLEUKIN_6_PRODUCTION	0.0665069	GO_POSITIVE_REGULATION_OF_INTERLEUKIN_6_PRODUCTION	BP	0.756772
	GO_REGULATION_OF_SISTER_CHROMATID_SEGREGATION	0.0665069	GO_REGULATION_OF_SISTER_CHROMATID_SEGREGATION	BP	0.756772
	GO_AXON	0.0673878	GO_AXON	CC	0.763423
	GO_MACROMOLECULE_DEACYLATION	0.0674785	GO_MACROMOLECULE_DEACYLATION	BP	0.763423
	GO_POSITIVE_REGULATION_OF_LYMPHOCYTE_MEDIATED_IMMUNITY	0.0674785	GO_POSITIVE_REGULATION_OF_LYMPHOCYTE_MEDIATED_IMMUNITY	BP	0.763423
	GO_POSITIVE_REGULATION_OF_TYPE_I_INTERFERON_PRODUCTION	0.068449	GO_POSITIVE_REGULATION_OF_TYPE_I_INTERFERON_PRODUCTION	BP	0.769986
	GO_AMINOGLYCAN_CATABOLIC_PROCESS	0.068449	GO_AMINOGLYCAN_CATABOLIC_PROCESS	BP	0.769986
	GO_POSITIVE_REGULATION_OF_CELL_CYCLE_PHASE_TRANSITION	0.068449	GO_POSITIVE_REGULATION_OF_CELL_CYCLE_PHASE_TRANSITION	BP	0.769986
	GO_INTRINSIC_COMPONENT_OF_PLASMA_MEMBRANE	0.0686706	GO_INTRINSIC_COMPONENT_OF_PLASMA_MEMBRANE	CC	0.771013
	GO_POSITIVE_REGULATION_OF_AXONOGENESIS	0.0694184	GO_POSITIVE_REGULATION_OF_AXONOGENESIS	BP	0.777933
	GO_NEGATIVE_REGULATION_OF_CELL_CYCLE	0.0696239	GO_NEGATIVE_REGULATION_OF_CELL_CYCLE	BP	0.778762
	GO_ORGANELLAR_RIBOSOME	0.0703868	GO_ORGANELLAR_RIBOSOME	CC	0.779922
	GO_I_KAPPAB_KINASE_NF_KAPPAB_SIGNALING	0.0703868	GO_I_KAPPAB_KINASE_NF_KAPPAB_SIGNALING	BP	0.779922
	GO_NEURAL_PRECURSOR_CELL_PROLIFERATION	0.0703868	GO_NEURAL_PRECURSOR_CELL_PROLIFERATION	BP	0.779922
	GO_DEFENSE_RESPONSE_TO_GRAM_POSITIVE_BACTERIUM	0.0703868	GO_DEFENSE_RESPONSE_TO_GRAM_POSITIVE_BACTERIUM	BP	0.779922
	GO_CENTRAL_NERVOUS_SYSTEM_NEURON_DEVELOPMENT	0.0703868	GO_CENTRAL_NERVOUS_SYSTEM_NEURON_DEVELOPMENT	BP	0.779922
	GO_CHROMOSOME_ORGANIZATION	0.0707581	GO_CHROMOSOME_ORGANIZATION	BP	0.782572
	GO_SWI_SNF_SUPERFAMILY_TYPE_COMPLEX	0.0713541	GO_SWI_SNF_SUPERFAMILY_TYPE_COMPLEX	CC	0.784763
	GO_POSITIVE_REGULATION_OF_ADAPTIVE_IMMUNE_RESPONSE	0.0713541	GO_POSITIVE_REGULATION_OF_ADAPTIVE_IMMUNE_RESPONSE	BP	0.784763
	GO_INTRINSIC_APOPTOTIC_SIGNALING_PATHWAY_IN_RESPONSE_TO_DNA_DAMAGE	0.0713541	GO_INTRINSIC_APOPTOTIC_SIGNALING_PATHWAY_IN_RESPONSE_TO_DNA_DAMAGE	BP	0.784763
	GO_SMAD_BINDING	0.0723204	GO_SMAD_BINDING	MF	0.793914
	GO_REGULATION_OF_MULTICELLULAR_ORGANISMAL_DEVELOPMENT	0.0732253	GO_REGULATION_OF_MULTICELLULAR_ORGANISMAL_DEVELOPMENT	BP	0.795654
	GO_POSITIVE_REGULATION_OF_PROTEIN_BINDING	0.0732857	GO_POSITIVE_REGULATION_OF_PROTEIN_BINDING	BP	0.795654
	GO_REGULATION_OF_ACUTE_INFLAMMATORY_RESPONSE	0.0732857	GO_REGULATION_OF_ACUTE_INFLAMMATORY_RESPONSE	BP	0.795654
	GO_HIPPOCAMPUS_DEVELOPMENT	0.0732857	GO_HIPPOCAMPUS_DEVELOPMENT	BP	0.795654
	GO_REGULATION_OF_ORGAN_GROWTH	0.0732857	GO_REGULATION_OF_ORGAN_GROWTH	BP	0.795654
	GO_TRANSCRIPTION_ELONGATION_FROM_RNA_POLYMERASE_II_PROMOTER	0.0732857	GO_TRANSCRIPTION_ELONGATION_FROM_RNA_POLYMERASE_II_PROMOTER	BP	0.795654
	GO_TRANSCRIPTIONAL_REPRESSOR_COMPLEX	0.0742499	GO_TRANSCRIPTIONAL_REPRESSOR_COMPLEX	CC	0.795899
	GO_NUCLEAR_PORE	0.0742499	GO_NUCLEAR_PORE	CC	0.795899
	GO_NEGATIVE_REGULATION_OF_DEPHOSPHORYLATION	0.0742499	GO_NEGATIVE_REGULATION_OF_DEPHOSPHORYLATION	BP	0.795899
	GO_EXTRACELLULAR_MATRIX_DISASSEMBLY	0.0742499	GO_EXTRACELLULAR_MATRIX_DISASSEMBLY	BP	0.795899
	GO_BIOMINERAL_TISSUE_DEVELOPMENT	0.0742499	GO_BIOMINERAL_TISSUE_DEVELOPMENT	BP	0.795899
	GO_REGULATION_OF_STEROID_METABOLIC_PROCESS	0.0742499	GO_REGULATION_OF_STEROID_METABOLIC_PROCESS	BP	0.795899
	GO_REGULATION_OF_VIRAL_GENOME_REPLICATION	0.0742499	GO_REGULATION_OF_VIRAL_GENOME_REPLICATION	BP	0.795899
	GO_POSTTRANSCRIPTIONAL_REGULATION_OF_GENE_EXPRESSION	0.0744523	GO_POSTTRANSCRIPTIONAL_REGULATION_OF_GENE_EXPRESSION	BP	0.796627
	GO_NEURAL_CREST_CELL_DIFFERENTIATION	0.075213	GO_NEURAL_CREST_CELL_DIFFERENTIATION	BP	0.803313
	GO_CYTOKINE_MEDIATED_SIGNALING_PATHWAY	0.0756031	GO_CYTOKINE_MEDIATED_SIGNALING_PATHWAY	BP	0.805441
	GO_POSITIVE_REGULATION_OF_TRANSCRIPTION_FROM_RNA_POLYMERASE_II_PROMOTER	0.0756845	GO_POSITIVE_REGULATION_OF_TRANSCRIPTION_FROM_RNA_POLYMERASE_II_PROMOTER	BP	0.805441
	GO_CELL_DIVISION	0.0758917	GO_CELL_DIVISION	BP	0.806196
	GO_DNA_DEPENDENT_ATPASE_ACTIVITY	0.0761751	GO_DNA_DEPENDENT_ATPASE_ACTIVITY	MF	0.806312
	GO_SOMITE_DEVELOPMENT	0.0761751	GO_SOMITE_DEVELOPMENT	BP	0.806312
	GO_REGULATION_OF_CELL_ACTIVATION	0.0770493	GO_REGULATION_OF_CELL_ACTIVATION	BP	0.807814
	GO_INFLAMMATORY_RESPONSE	0.0770493	GO_INFLAMMATORY_RESPONSE	BP	0.807814
	GO_RECEPTOR_METABOLIC_PROCESS	0.0771362	GO_RECEPTOR_METABOLIC_PROCESS	BP	0.807814
	GO_DIENCEPHALON_DEVELOPMENT	0.0771362	GO_DIENCEPHALON_DEVELOPMENT	BP	0.807814
	GO_DNA_GEOMETRIC_CHANGE	0.0771362	GO_DNA_GEOMETRIC_CHANGE	BP	0.807814
	GO_DEVELOPMENTAL_CELL_GROWTH	0.0771362	GO_DEVELOPMENTAL_CELL_GROWTH	BP	0.807814
	GO_SINGLE_ORGANISM_CELL_ADHESION	0.0773396	GO_SINGLE_ORGANISM_CELL_ADHESION	BP	0.808513
	GO_CELLULAR_RESPONSE_TO_LIPID	0.0779211	GO_CELLULAR_RESPONSE_TO_LIPID	BP	0.80906
	GO_NEGATIVE_REGULATION_OF_LIPID_METABOLIC_PROCESS	0.0780962	GO_NEGATIVE_REGULATION_OF_LIPID_METABOLIC_PROCESS	BP	0.80906
	GO_REGULATION_OF_RECEPTOR_MEDIATED_ENDOCYTOSIS	0.0780962	GO_REGULATION_OF_RECEPTOR_MEDIATED_ENDOCYTOSIS	BP	0.80906
	GO_POSITIVE_REGULATION_OF_PROTEIN_KINASE_B_SIGNALING	0.0780962	GO_POSITIVE_REGULATION_OF_PROTEIN_KINASE_B_SIGNALING	BP	0.80906
	GO_REGULATION_OF_VESICLE_MEDIATED_TRANSPORT	0.0782123	GO_REGULATION_OF_VESICLE_MEDIATED_TRANSPORT	BP	0.80906
	GO_ENDOMEMBRANE_SYSTEM_ORGANIZATION	0.0782123	GO_ENDOMEMBRANE_SYSTEM_ORGANIZATION	BP	0.80906
	GO_CELLULAR_RESPONSE_TO_ORGANIC_CYCLIC_COMPOUND	0.0796735	GO_CELLULAR_RESPONSE_TO_ORGANIC_CYCLIC_COMPOUND	BP	0.820517
	GO_BIOLOGICAL_ADHESION	0.079692	GO_BIOLOGICAL_ADHESION	BP	0.820517
	GO_ANTIGEN_BINDING	0.0800132	GO_ANTIGEN_BINDING	MF	0.820517
	GO_JNK_CASCADE	0.0800132	GO_JNK_CASCADE	BP	0.820517
	GO_POSITIVE_REGULATION_OF_MYELOID_CELL_DIFFERENTIATION	0.0800132	GO_POSITIVE_REGULATION_OF_MYELOID_CELL_DIFFERENTIATION	BP	0.820517
	GO_POSITIVE_REGULATION_OF_PHOSPHORUS_METABOLIC_PROCESS	0.0802212	GO_POSITIVE_REGULATION_OF_PHOSPHORUS_METABOLIC_PROCESS	BP	0.821226
	GO_POSITIVE_REGULATION_OF_MAPK_CASCADE	0.0805542	GO_POSITIVE_REGULATION_OF_MAPK_CASCADE	BP	0.823211
	GO_CORTICAL_CYTOSKELETON	0.0809701	GO_CORTICAL_CYTOSKELETON	CC	0.824613
	GO_MOVEMENT_IN_ENVIRONMENT_OF_OTHER_ORGANISM_INVOLVED_IN_SYMBIOTIC_INTERACTION	0.0809701	GO_MOVEMENT_IN_ENVIRONMENT_OF_OTHER_ORGANISM_INVOLVED_IN_SYMBIOTIC_INTERACTION	BP	0.824613
	GO_REGULATION_OF_MITOTIC_CELL_CYCLE	0.0814377	GO_REGULATION_OF_MITOTIC_CELL_CYCLE	BP	0.827229
	GO_REGULATION_OF_PROTEIN_SERINE_THREONINE_KINASE_ACTIVITY	0.0817329	GO_REGULATION_OF_PROTEIN_SERINE_THREONINE_KINASE_ACTIVITY	BP	0.827229
	GO_TISSUE_MIGRATION	0.081926	GO_TISSUE_MIGRATION	BP	0.827229
	GO_REGULATION_OF_TRANSLATIONAL_INITIATION	0.081926	GO_REGULATION_OF_TRANSLATIONAL_INITIATION	BP	0.827229
	GO_POSITIVE_REGULATION_OF_LEUKOCYTE_MEDIATED_IMMUNITY	0.081926	GO_POSITIVE_REGULATION_OF_LEUKOCYTE_MEDIATED_IMMUNITY	BP	0.827229
	GO_PHOSPHATASE_REGULATOR_ACTIVITY	0.0828809	GO_PHOSPHATASE_REGULATOR_ACTIVITY	MF	0.831145
	GO_PLASMA_MEMBRANE_RAFT	0.0828809	GO_PLASMA_MEMBRANE_RAFT	CC	0.831145
	GO_NEGATIVE_REGULATION_OF_DEVELOPMENTAL_GROWTH	0.0828809	GO_NEGATIVE_REGULATION_OF_DEVELOPMENTAL_GROWTH	BP	0.831145
	GO_ENVELOPE	0.0828887	GO_ENVELOPE	CC	0.831145
	GO_SMALL_MOLECULE_METABOLIC_PROCESS	0.0830162	GO_SMALL_MOLECULE_METABOLIC_PROCESS	BP	0.831145
	GO_HYDROLASE_ACTIVITY_ACTING_ON_CARBON_NITROGEN_BUT_NOT_PEPTIDE_BONDS_IN_LINEAR_AMIDES	0.0838347	GO_HYDROLASE_ACTIVITY_ACTING_ON_CARBON_NITROGEN_BUT_NOT_PEPTIDE_BONDS_IN_LINEAR_AMIDES	MF	0.834755
	GO_POSITIVE_REGULATION_OF_MUSCLE_CELL_DIFFERENTIATION	0.0838347	GO_POSITIVE_REGULATION_OF_MUSCLE_CELL_DIFFERENTIATION	BP	0.834755
	GO_REGULATION_OF_CHROMOSOME_SEGREGATION	0.0838347	GO_REGULATION_OF_CHROMOSOME_SEGREGATION	BP	0.834755
	GO_DEFENSE_RESPONSE_TO_OTHER_ORGANISM	0.0844037	GO_DEFENSE_RESPONSE_TO_OTHER_ORGANISM	BP	0.834755
	GO_POSITIVE_REGULATION_OF_KINASE_ACTIVITY	0.084702	GO_POSITIVE_REGULATION_OF_KINASE_ACTIVITY	BP	0.834755
	GO_ORGANELLE_FISSION	0.084702	GO_ORGANELLE_FISSION	BP	0.834755
	GO_TOLL_LIKE_RECEPTOR_SIGNALING_PATHWAY	0.0847875	GO_TOLL_LIKE_RECEPTOR_SIGNALING_PATHWAY	BP	0.834755
	GO_PIGMENTATION	0.0847875	GO_PIGMENTATION	BP	0.834755
	GO_LIPOPROTEIN_BIOSYNTHETIC_PROCESS	0.0847875	GO_LIPOPROTEIN_BIOSYNTHETIC_PROCESS	BP	0.834755
	GO_POSITIVE_REGULATION_OF_REACTIVE_OXYGEN_SPECIES_METABOLIC_PROCESS	0.0847875	GO_POSITIVE_REGULATION_OF_REACTIVE_OXYGEN_SPECIES_METABOLIC_PROCESS	BP	0.834755
	GO_ANCHORING_JUNCTION	0.0855988	GO_ANCHORING_JUNCTION	CC	0.841325
	GO_CYSTEINE_TYPE_ENDOPEPTIDASE_ACTIVITY	0.0857392	GO_CYSTEINE_TYPE_ENDOPEPTIDASE_ACTIVITY	MF	0.841325
	GO_NEGATIVE_REGULATION_OF_VIRAL_PROCESS	0.08669	GO_NEGATIVE_REGULATION_OF_VIRAL_PROCESS	BP	0.846443
	GO_RESPONSE_TO_HEAT	0.08669	GO_RESPONSE_TO_HEAT	BP	0.846443
	GO_POSITIVE_REGULATION_OF_PEPTIDYL_SERINE_PHOSPHORYLATION	0.08669	GO_POSITIVE_REGULATION_OF_PEPTIDYL_SERINE_PHOSPHORYLATION	BP	0.846443
	GO_TRANSCRIPTION_FACTOR_ACTIVITY_RNA_POLYMERASE_II_DISTAL_ENHANCER_SEQUENCE_SPECIFIC_BINDING	0.0876397	GO_TRANSCRIPTION_FACTOR_ACTIVITY_RNA_POLYMERASE_II_DISTAL_ENHANCER_SEQUENCE_SPECIFIC_BINDING	MF	0.847327
	GO_SINGLE_STRANDED_DNA_BINDING	0.0876397	GO_SINGLE_STRANDED_DNA_BINDING	MF	0.847327
	GO_DNA_TEMPLATED_TRANSCRIPTION_ELONGATION	0.0876397	GO_DNA_TEMPLATED_TRANSCRIPTION_ELONGATION	BP	0.847327
	GO_REGULATION_OF_OXIDOREDUCTASE_ACTIVITY	0.0876397	GO_REGULATION_OF_OXIDOREDUCTASE_ACTIVITY	BP	0.847327
	GO_SEGMENTATION	0.0876397	GO_SEGMENTATION	BP	0.847327
	GO_EPITHELIAL_CELL_PROLIFERATION	0.0876397	GO_EPITHELIAL_CELL_PROLIFERATION	BP	0.847327
	GO_RIBONUCLEOPROTEIN_COMPLEX_BINDING	0.089536	GO_RIBONUCLEOPROTEIN_COMPLEX_BINDING	MF	0.864249
	GO_NITROGEN_COMPOUND_TRANSPORT	0.08982	GO_NITROGEN_COMPOUND_TRANSPORT	BP	0.865578
	GO_TRANSLATIONAL_TERMINATION	0.0904826	GO_TRANSLATIONAL_TERMINATION	BP	0.869133
	GO_POSITIVE_REGULATION_OF_VIRAL_PROCESS	0.0904826	GO_POSITIVE_REGULATION_OF_VIRAL_PROCESS	BP	0.869133
	GO_CELLULAR_RESPONSE_TO_NITROGEN_COMPOUND	0.0910368	GO_CELLULAR_RESPONSE_TO_NITROGEN_COMPOUND	BP	0.873038
	GO_LARGE_RIBOSOMAL_SUBUNIT	0.0914282	GO_LARGE_RIBOSOMAL_SUBUNIT	CC	0.874512
	GO_POSITIVE_REGULATION_OF_ESTABLISHMENT_OF_PROTEIN_LOCALIZATION	0.0919524	GO_POSITIVE_REGULATION_OF_ESTABLISHMENT_OF_PROTEIN_LOCALIZATION	BP	0.874512
	GO_HYDROLASE_ACTIVITY_HYDROLYZING_O_GLYCOSYL_COMPOUNDS	0.0923728	GO_HYDROLASE_ACTIVITY_HYDROLYZING_O_GLYCOSYL_COMPOUNDS	MF	0.874512
	GO_DNA_DIRECTED_RNA_POLYMERASE_II_HOLOENZYME	0.0923728	GO_DNA_DIRECTED_RNA_POLYMERASE_II_HOLOENZYME	CC	0.874512
	GO_KERATIN_FILAMENT	0.0923728	GO_KERATIN_FILAMENT	CC	0.874512
	GO_REGULATION_OF_INTERFERON_GAMMA_PRODUCTION	0.0923728	GO_REGULATION_OF_INTERFERON_GAMMA_PRODUCTION	BP	0.874512
	GO_REGULATION_OF_TRANSCRIPTION_FACTOR_IMPORT_INTO_NUCLEUS	0.0923728	GO_REGULATION_OF_TRANSCRIPTION_FACTOR_IMPORT_INTO_NUCLEUS	BP	0.874512
	GO_NEURAL_TUBE_FORMATION	0.0923728	GO_NEURAL_TUBE_FORMATION	BP	0.874512
	GO_CONDENSED_CHROMOSOME_CENTROMERIC_REGION	0.0933164	GO_CONDENSED_CHROMOSOME_CENTROMERIC_REGION	CC	0.880627
	GO_REGULATION_OF_CYTOKINE_BIOSYNTHETIC_PROCESS	0.0933164	GO_REGULATION_OF_CYTOKINE_BIOSYNTHETIC_PROCESS	BP	0.880627
	GO_LOCOMOTION	0.093724	GO_LOCOMOTION	BP	0.883065
	GO_MONOOXYGENASE_ACTIVITY	0.0942589	GO_MONOOXYGENASE_ACTIVITY	MF	0.885286
	GO_NEGATIVE_REGULATION_OF_CHROMOSOME_ORGANIZATION	0.0942589	GO_NEGATIVE_REGULATION_OF_CHROMOSOME_ORGANIZATION	BP	0.885286
	GO_CELL_MORPHOGENESIS_INVOLVED_IN_DIFFERENTIATION	0.0947146	GO_CELL_MORPHOGENESIS_INVOLVED_IN_DIFFERENTIATION	BP	0.888156
	GO_PURINE_NTP_DEPENDENT_HELICASE_ACTIVITY	0.0952004	GO_PURINE_NTP_DEPENDENT_HELICASE_ACTIVITY	MF	0.890244
	GO_RIBONUCLEOTIDE_BINDING	0.0954362	GO_RIBONUCLEOTIDE_BINDING	MF	0.890244
	GO_GLAND_MORPHOGENESIS	0.0961409	GO_GLAND_MORPHOGENESIS	BP	0.890244
	GO_EXTRINSIC_APOPTOTIC_SIGNALING_PATHWAY	0.0961409	GO_EXTRINSIC_APOPTOTIC_SIGNALING_PATHWAY	BP	0.890244
	GO_MYELOID_LEUKOCYTE_ACTIVATION	0.0961409	GO_MYELOID_LEUKOCYTE_ACTIVATION	BP	0.890244
	GO_NEGATIVE_REGULATION_OF_CELL_CYCLE_G1_S_PHASE_TRANSITION	0.0961409	GO_NEGATIVE_REGULATION_OF_CELL_CYCLE_G1_S_PHASE_TRANSITION	BP	0.890244
	GO_REGULATION_OF_GLUCOSE_TRANSPORT	0.0961409	GO_REGULATION_OF_GLUCOSE_TRANSPORT	BP	0.890244
	GO_NEGATIVE_REGULATION_OF_HOMOTYPIC_CELL_CELL_ADHESION	0.0961409	GO_NEGATIVE_REGULATION_OF_HOMOTYPIC_CELL_CELL_ADHESION	BP	0.890244
	GO_LYTIC_VACUOLE	0.0968786	GO_LYTIC_VACUOLE	CC	0.894879
	GO_PROTEIN_DIMERIZATION_ACTIVITY	0.0969439	GO_PROTEIN_DIMERIZATION_ACTIVITY	MF	0.894879
	GO_NCRNA_METABOLIC_PROCESS	0.0974993	GO_NCRNA_METABOLIC_PROCESS	BP	0.898604
	GO_POSITIVE_REGULATION_OF_PROTEIN_MODIFICATION_PROCESS	0.097899	GO_POSITIVE_REGULATION_OF_PROTEIN_MODIFICATION_PROCESS	BP	0.900884
	GO_REGULATION_OF_SMOOTH_MUSCLE_CELL_PROLIFERATION	0.0989563	GO_REGULATION_OF_SMOOTH_MUSCLE_CELL_PROLIFERATION	BP	0.906385
	GO_REGULATION_OF_INTERLEUKIN_6_PRODUCTION	0.0989563	GO_REGULATION_OF_INTERLEUKIN_6_PRODUCTION	BP	0.906385
	GO_LIMBIC_SYSTEM_DEVELOPMENT	0.0989563	GO_LIMBIC_SYSTEM_DEVELOPMENT	BP	0.906385
	GO_STRESS_ACTIVATED_PROTEIN_KINASE_SIGNALING_CASCADE	0.0998928	GO_STRESS_ACTIVATED_PROTEIN_KINASE_SIGNALING_CASCADE	BP	0.913054
	GO_LIPID_BIOSYNTHETIC_PROCESS	0.099993	GO_LIPID_BIOSYNTHETIC_PROCESS	BP	0.913054
	GO_POSITIVE_REGULATION_OF_DEVELOPMENTAL_PROCESS	0.100206	GO_POSITIVE_REGULATION_OF_DEVELOPMENTAL_PROCESS	BP	0.913588
	GO_POSITIVE_REGULATION_OF_PROTEIN_IMPORT	0.100828	GO_POSITIVE_REGULATION_OF_PROTEIN_IMPORT	BP	0.917847
	GO_HISTONE_DEACETYLASE_BINDING	0.101763	GO_HISTONE_DEACETYLASE_BINDING	MF	0.923511
	GO_PIGMENT_GRANULE	0.101763	GO_PIGMENT_GRANULE	CC	0.923511
	GO_EXOPEPTIDASE_ACTIVITY	0.102696	GO_EXOPEPTIDASE_ACTIVITY	MF	0.927714
	GO_SISTER_CHROMATID_COHESION	0.102696	GO_SISTER_CHROMATID_COHESION	BP	0.927714
	GO_DEVELOPMENTAL_GROWTH_INVOLVED_IN_MORPHOGENESIS	0.102696	GO_DEVELOPMENTAL_GROWTH_INVOLVED_IN_MORPHOGENESIS	BP	0.927714
	GO_TRANSCRIPTIONAL_REPRESSOR_ACTIVITY_RNA_POLYMERASE_II_CORE_PROMOTER_PROXIMAL_REGION_SEQUENCE_SPECIFIC_BINDING	0.103628	GO_TRANSCRIPTIONAL_REPRESSOR_ACTIVITY_RNA_POLYMERASE_II_CORE_PROMOTER_PROXIMAL_REGION_SEQUENCE_SPECIFIC_BINDING	MF	0.933287
	GO_NEGATIVE_REGULATION_OF_PROTEIN_SECRETION	0.103628	GO_NEGATIVE_REGULATION_OF_PROTEIN_SECRETION	BP	0.933287
	GO_NEURON_PROJECTION_DEVELOPMENT	0.104397	GO_NEURON_PROJECTION_DEVELOPMENT	BP	0.937395
	GO_REGULATION_OF_FAT_CELL_DIFFERENTIATION	0.10456	GO_REGULATION_OF_FAT_CELL_DIFFERENTIATION	BP	0.937395
	GO_POSITIVE_REGULATION_OF_LEUKOCYTE_MIGRATION	0.10456	GO_POSITIVE_REGULATION_OF_LEUKOCYTE_MIGRATION	BP	0.937395
	GO_REGULATION_OF_CELL_MORPHOGENESIS	0.105982	GO_REGULATION_OF_CELL_MORPHOGENESIS	BP	0.946614
	GO_TRANSLATIONAL_ELONGATION	0.10642	GO_TRANSLATIONAL_ELONGATION	BP	0.946614
	GO_REGULATION_OF_MYELOID_LEUKOCYTE_DIFFERENTIATION	0.10642	GO_REGULATION_OF_MYELOID_LEUKOCYTE_DIFFERENTIATION	BP	0.946614
	GO_REGULATION_OF_TYPE_I_INTERFERON_PRODUCTION	0.10642	GO_REGULATION_OF_TYPE_I_INTERFERON_PRODUCTION	BP	0.946614
	GO_TUBE_DEVELOPMENT	0.107255	GO_TUBE_DEVELOPMENT	BP	0.946614
	GO_POSITIVE_REGULATION_OF_CELLULAR_AMIDE_METABOLIC_PROCESS	0.107348	GO_POSITIVE_REGULATION_OF_CELLULAR_AMIDE_METABOLIC_PROCESS	BP	0.946614
	GO_NEGATIVE_REGULATION_OF_PROTEIN_CATABOLIC_PROCESS	0.107348	GO_NEGATIVE_REGULATION_OF_PROTEIN_CATABOLIC_PROCESS	BP	0.946614
	GO_PATTERN_RECOGNITION_RECEPTOR_SIGNALING_PATHWAY	0.107348	GO_PATTERN_RECOGNITION_RECEPTOR_SIGNALING_PATHWAY	BP	0.946614
	GO_POSITIVE_REGULATION_OF_SYNAPTIC_TRANSMISSION	0.107348	GO_POSITIVE_REGULATION_OF_SYNAPTIC_TRANSMISSION	BP	0.946614
	GO_REGULATION_OF_RHO_PROTEIN_SIGNAL_TRANSDUCTION	0.107348	GO_REGULATION_OF_RHO_PROTEIN_SIGNAL_TRANSDUCTION	BP	0.946614
	GO_ALCOHOL_BIOSYNTHETIC_PROCESS	0.107348	GO_ALCOHOL_BIOSYNTHETIC_PROCESS	BP	0.946614
	GO_REGULATION_OF_CELL_PROJECTION_ORGANIZATION	0.107573	GO_REGULATION_OF_CELL_PROJECTION_ORGANIZATION	BP	0.947189
	GO_REGULATION_OF_CELL_CYCLE_PROCESS	0.107892	GO_REGULATION_OF_CELL_CYCLE_PROCESS	BP	0.948586
	GO_PHOSPHATE_CONTAINING_COMPOUND_METABOLIC_PROCESS	0.10906	GO_PHOSPHATE_CONTAINING_COMPOUND_METABOLIC_PROCESS	BP	0.957254
	GO_REGULATION_OF_OSTEOBLAST_DIFFERENTIATION	0.109202	GO_REGULATION_OF_OSTEOBLAST_DIFFERENTIATION	BP	0.957254
	GO_STEROID_BIOSYNTHETIC_PROCESS	0.110127	GO_STEROID_BIOSYNTHETIC_PROCESS	BP	0.959718
	GO_RESPONSE_TO_AMINO_ACID	0.110127	GO_RESPONSE_TO_AMINO_ACID	BP	0.959718
	GO_POSITIVE_REGULATION_OF_INFLAMMATORY_RESPONSE	0.110127	GO_POSITIVE_REGULATION_OF_INFLAMMATORY_RESPONSE	BP	0.959718
	GO_POSITIVE_REGULATION_OF_ORGANELLE_ORGANIZATION	0.110132	GO_POSITIVE_REGULATION_OF_ORGANELLE_ORGANIZATION	BP	0.959718
	GO_KINETOCHORE	0.111975	GO_KINETOCHORE	CC	0.974346
	GO_REGULATION_OF_PEPTIDYL_SERINE_PHOSPHORYLATION	0.112897	GO_REGULATION_OF_PEPTIDYL_SERINE_PHOSPHORYLATION	BP	0.980929
	GO_PROTEIN_SECRETION	0.113819	GO_PROTEIN_SECRETION	BP	0.986039
	GO_REGULATION_OF_PROTEIN_KINASE_B_SIGNALING	0.113819	GO_REGULATION_OF_PROTEIN_KINASE_B_SIGNALING	BP	0.986039
	GO_HYDROLASE_ACTIVITY_ACTING_ON_GLYCOSYL_BONDS	0.115658	GO_HYDROLASE_ACTIVITY_ACTING_ON_GLYCOSYL_BONDS	MF	0.997595
	GO_RNA_POLYMERASE_COMPLEX	0.115658	GO_RNA_POLYMERASE_COMPLEX	CC	0.997595
	GO_POSITIVE_REGULATION_OF_NUCLEOCYTOPLASMIC_TRANSPORT	0.115658	GO_POSITIVE_REGULATION_OF_NUCLEOCYTOPLASMIC_TRANSPORT	BP	0.997595
	GO_GLUCOSE_METABOLIC_PROCESS	0.116577	GO_GLUCOSE_METABOLIC_PROCESS	BP	1
	GO_REGULATION_OF_ADAPTIVE_IMMUNE_RESPONSE	0.117494	GO_REGULATION_OF_ADAPTIVE_IMMUNE_RESPONSE	BP	1
	GO_PHOSPHATIDYLINOSITOL_BIOSYNTHETIC_PROCESS	0.117494	GO_PHOSPHATIDYLINOSITOL_BIOSYNTHETIC_PROCESS	BP	1
	GO_CELLULAR_PROTEIN_COMPLEX_DISASSEMBLY	0.118411	GO_CELLULAR_PROTEIN_COMPLEX_DISASSEMBLY	BP	1
	GO_STEROL_METABOLIC_PROCESS	0.118411	GO_STEROL_METABOLIC_PROCESS	BP	1
	GO_REGULATION_OF_PHOSPHATASE_ACTIVITY	0.119326	GO_REGULATION_OF_PHOSPHATASE_ACTIVITY	BP	1
	GO_LOCALIZATION_WITHIN_MEMBRANE	0.119326	GO_LOCALIZATION_WITHIN_MEMBRANE	BP	1
	GO_NEGATIVE_REGULATION_OF_CELL_DIFFERENTIATION	0.120183	GO_NEGATIVE_REGULATION_OF_CELL_DIFFERENTIATION	BP	1
	GO_POSITIVE_REGULATION_OF_MITOTIC_CELL_CYCLE	0.12024	GO_POSITIVE_REGULATION_OF_MITOTIC_CELL_CYCLE	BP	1
	GO_LIPOPROTEIN_METABOLIC_PROCESS	0.121154	GO_LIPOPROTEIN_METABOLIC_PROCESS	BP	1
	GO_SARCOLEMMA	0.122066	GO_SARCOLEMMA	CC	1
	GO_INTERACTION_WITH_HOST	0.122066	GO_INTERACTION_WITH_HOST	BP	1
	GO_POSITIVE_REGULATION_OF_BINDING	0.122978	GO_POSITIVE_REGULATION_OF_BINDING	BP	1
	GO_NUCLEAR_IMPORT	0.122978	GO_NUCLEAR_IMPORT	BP	1
	GO_POSITIVE_REGULATION_OF_LIPID_METABOLIC_PROCESS	0.122978	GO_POSITIVE_REGULATION_OF_LIPID_METABOLIC_PROCESS	BP	1
	GO_CELL_CELL_ADHESION	0.12314	GO_CELL_CELL_ADHESION	BP	1
	GO_RECYCLING_ENDOSOME	0.123888	GO_RECYCLING_ENDOSOME	CC	1
	GO_REGULATION_OF_LIPID_BIOSYNTHETIC_PROCESS	0.123888	GO_REGULATION_OF_LIPID_BIOSYNTHETIC_PROCESS	BP	1
	GO_POSITIVE_REGULATION_OF_PROTEIN_LOCALIZATION_TO_NUCLEUS	0.123888	GO_POSITIVE_REGULATION_OF_PROTEIN_LOCALIZATION_TO_NUCLEUS	BP	1
	GO_POSITIVE_REGULATION_OF_LEUKOCYTE_DIFFERENTIATION	0.124798	GO_POSITIVE_REGULATION_OF_LEUKOCYTE_DIFFERENTIATION	BP	1
	GO_TUBE_FORMATION	0.124798	GO_TUBE_FORMATION	BP	1
	GO_REGULATION_OF_CELLULAR_LOCALIZATION	0.125185	GO_REGULATION_OF_CELLULAR_LOCALIZATION	BP	1
	GO_MIDBODY	0.125706	GO_MIDBODY	CC	1
	GO_PEPTIDASE_ACTIVITY	0.126113	GO_PEPTIDASE_ACTIVITY	MF	1
	GO_MOVEMENT_OF_CELL_OR_SUBCELLULAR_COMPONENT	0.126443	GO_MOVEMENT_OF_CELL_OR_SUBCELLULAR_COMPONENT	BP	1
	GO_POSITIVE_REGULATION_OF_TRANSFERASE_ACTIVITY	0.126445	GO_POSITIVE_REGULATION_OF_TRANSFERASE_ACTIVITY	BP	1
	GO_TRANSCRIPTION_FACTOR_ACTIVITY_RNA_POLYMERASE_II_TRANSCRIPTION_FACTOR_BINDING	0.12752	GO_TRANSCRIPTION_FACTOR_ACTIVITY_RNA_POLYMERASE_II_TRANSCRIPTION_FACTOR_BINDING	MF	1
	GO_TETRAPYRROLE_BINDING	0.128426	GO_TETRAPYRROLE_BINDING	MF	1
	GO_NEGATIVE_REGULATION_OF_SEQUENCE_SPECIFIC_DNA_BINDING_TRANSCRIPTION_FACTOR_ACTIVITY	0.128426	GO_NEGATIVE_REGULATION_OF_SEQUENCE_SPECIFIC_DNA_BINDING_TRANSCRIPTION_FACTOR_ACTIVITY	BP	1
	GO_NEGATIVE_REGULATION_OF_CELL_CELL_ADHESION	0.129331	GO_NEGATIVE_REGULATION_OF_CELL_CELL_ADHESION	BP	1
	GO_MORPHOGENESIS_OF_EMBRYONIC_EPITHELIUM	0.129331	GO_MORPHOGENESIS_OF_EMBRYONIC_EPITHELIUM	BP	1
	GO_MESENCHYMAL_CELL_DIFFERENTIATION	0.129331	GO_MESENCHYMAL_CELL_DIFFERENTIATION	BP	1
	GO_CELL_GROWTH	0.129331	GO_CELL_GROWTH	BP	1
	GO_REGULATION_OF_DEFENSE_RESPONSE_TO_VIRUS_BY_HOST	0.130234	GO_REGULATION_OF_DEFENSE_RESPONSE_TO_VIRUS_BY_HOST	BP	1
	GO_RNA_POLYMERASE_II_TRANSCRIPTION_FACTOR_ACTIVITY_SEQUENCE_SPECIFIC_DNA_BINDING	0.13077	GO_RNA_POLYMERASE_II_TRANSCRIPTION_FACTOR_ACTIVITY_SEQUENCE_SPECIFIC_DNA_BINDING	MF	1
	GO_ACTIVATION_OF_MAPK_ACTIVITY	0.131137	GO_ACTIVATION_OF_MAPK_ACTIVITY	BP	1
	GO_CELL_PART_MORPHOGENESIS	0.131772	GO_CELL_PART_MORPHOGENESIS	BP	1
	GO_RESPONSE_TO_ALKALOID	0.132039	GO_RESPONSE_TO_ALKALOID	BP	1
	GO_CELL_ACTIVATION_INVOLVED_IN_IMMUNE_RESPONSE	0.132939	GO_CELL_ACTIVATION_INVOLVED_IN_IMMUNE_RESPONSE	BP	1
	GO_MAINTENANCE_OF_LOCATION	0.132939	GO_MAINTENANCE_OF_LOCATION	BP	1
	GO_MITOTIC_CELL_CYCLE_CHECKPOINT	0.132939	GO_MITOTIC_CELL_CYCLE_CHECKPOINT	BP	1
	GO_NEGATIVE_REGULATION_OF_CELL_PROLIFERATION	0.133783	GO_NEGATIVE_REGULATION_OF_CELL_PROLIFERATION	BP	1
	GO_T_CELL_RECEPTOR_SIGNALING_PATHWAY	0.134738	GO_T_CELL_RECEPTOR_SIGNALING_PATHWAY	BP	1
	GO_REGULATION_OF_RESPONSE_TO_CYTOKINE_STIMULUS	0.135636	GO_REGULATION_OF_RESPONSE_TO_CYTOKINE_STIMULUS	BP	1
	GO_REGULATION_OF_INTRINSIC_APOPTOTIC_SIGNALING_PATHWAY	0.135636	GO_REGULATION_OF_INTRINSIC_APOPTOTIC_SIGNALING_PATHWAY	BP	1
	GO_REGULATION_OF_RESPONSE_TO_DNA_DAMAGE_STIMULUS	0.135636	GO_REGULATION_OF_RESPONSE_TO_DNA_DAMAGE_STIMULUS	BP	1
	GO_REGULATION_OF_HYDROLASE_ACTIVITY	0.136009	GO_REGULATION_OF_HYDROLASE_ACTIVITY	BP	1
	GO_INTERSPECIES_INTERACTION_BETWEEN_ORGANISMS	0.136473	GO_INTERSPECIES_INTERACTION_BETWEEN_ORGANISMS	BP	1
	GO_REGULATION_OF_T_CELL_PROLIFERATION	0.136532	GO_REGULATION_OF_T_CELL_PROLIFERATION	BP	1
	GO_HYDROLASE_ACTIVITY_ACTING_ON_CARBON_NITROGEN_BUT_NOT_PEPTIDE_BONDS	0.137428	GO_HYDROLASE_ACTIVITY_ACTING_ON_CARBON_NITROGEN_BUT_NOT_PEPTIDE_BONDS	MF	1
	GO_MICROTUBULE_ORGANIZING_CENTER_PART	0.138323	GO_MICROTUBULE_ORGANIZING_CENTER_PART	CC	1
	GO_NEGATIVE_REGULATION_OF_CELL_PROJECTION_ORGANIZATION	0.138323	GO_NEGATIVE_REGULATION_OF_CELL_PROJECTION_ORGANIZATION	BP	1
	GO_REGULATION_OF_PROTEASOMAL_UBIQUITIN_DEPENDENT_PROTEIN_CATABOLIC_PROCESS	0.14011	GO_REGULATION_OF_PROTEASOMAL_UBIQUITIN_DEPENDENT_PROTEIN_CATABOLIC_PROCESS	BP	1
	GO_REGULATION_OF_CELL_CYCLE_G1_S_PHASE_TRANSITION	0.14011	GO_REGULATION_OF_CELL_CYCLE_G1_S_PHASE_TRANSITION	BP	1
	GO_CARBOHYDRATE_METABOLIC_PROCESS	0.140528	GO_CARBOHYDRATE_METABOLIC_PROCESS	BP	1
	GO_REGULATION_OF_MAPK_CASCADE	0.140867	GO_REGULATION_OF_MAPK_CASCADE	BP	1
	GO_REGULATION_OF_LEUKOCYTE_MIGRATION	0.141002	GO_REGULATION_OF_LEUKOCYTE_MIGRATION	BP	1
	GO_RESPONSE_TO_TEMPERATURE_STIMULUS	0.141002	GO_RESPONSE_TO_TEMPERATURE_STIMULUS	BP	1
	GO_SITE_OF_POLARIZED_GROWTH	0.141893	GO_SITE_OF_POLARIZED_GROWTH	CC	1
	GO_DIGESTIVE_SYSTEM_DEVELOPMENT	0.141893	GO_DIGESTIVE_SYSTEM_DEVELOPMENT	BP	1
	GO_NEURAL_TUBE_DEVELOPMENT	0.142783	GO_NEURAL_TUBE_DEVELOPMENT	BP	1
	GO_REGULATION_OF_REACTIVE_OXYGEN_SPECIES_METABOLIC_PROCESS	0.142783	GO_REGULATION_OF_REACTIVE_OXYGEN_SPECIES_METABOLIC_PROCESS	BP	1
	GO_NEGATIVE_REGULATION_OF_MULTI_ORGANISM_PROCESS	0.142783	GO_NEGATIVE_REGULATION_OF_MULTI_ORGANISM_PROCESS	BP	1
	GO_CELL_PROLIFERATION	0.143585	GO_CELL_PROLIFERATION	BP	1
	GO_HELICASE_ACTIVITY	0.143672	GO_HELICASE_ACTIVITY	MF	1
	GO_INTRINSIC_APOPTOTIC_SIGNALING_PATHWAY	0.145448	GO_INTRINSIC_APOPTOTIC_SIGNALING_PATHWAY	BP	1
	GO_POSITIVE_REGULATION_OF_IMMUNE_EFFECTOR_PROCESS	0.145448	GO_POSITIVE_REGULATION_OF_IMMUNE_EFFECTOR_PROCESS	BP	1
	GO_PROTEIN_IMPORT	0.146334	GO_PROTEIN_IMPORT	BP	1
	GO_AMEBOIDAL_TYPE_CELL_MIGRATION	0.146334	GO_AMEBOIDAL_TYPE_CELL_MIGRATION	BP	1
	GO_REGULATION_OF_DEPHOSPHORYLATION	0.146334	GO_REGULATION_OF_DEPHOSPHORYLATION	BP	1
	GO_REGULATION_OF_CELL_PROJECTION_ASSEMBLY	0.146334	GO_REGULATION_OF_CELL_PROJECTION_ASSEMBLY	BP	1
	GO_POSITIVE_REGULATION_OF_WNT_SIGNALING_PATHWAY	0.146334	GO_POSITIVE_REGULATION_OF_WNT_SIGNALING_PATHWAY	BP	1
	GO_PROTEIN_LOCALIZATION_TO_NUCLEUS	0.146334	GO_PROTEIN_LOCALIZATION_TO_NUCLEUS	BP	1
	GO_PALLIUM_DEVELOPMENT	0.147219	GO_PALLIUM_DEVELOPMENT	BP	1
	GO_OXIDOREDUCTASE_ACTIVITY_ACTING_ON_PAIRED_DONORS_WITH_INCORPORATION_OR_REDUCTION_OF_MOLECULAR_OXYGEN	0.148104	GO_OXIDOREDUCTASE_ACTIVITY_ACTING_ON_PAIRED_DONORS_WITH_INCORPORATION_OR_REDUCTION_OF_MOLECULAR_OXYGEN	MF	1
	GO_NEGATIVE_REGULATION_OF_CELLULAR_CATABOLIC_PROCESS	0.148104	GO_NEGATIVE_REGULATION_OF_CELLULAR_CATABOLIC_PROCESS	BP	1
	GO_PROTEIN_TARGETING_TO_MEMBRANE	0.148104	GO_PROTEIN_TARGETING_TO_MEMBRANE	BP	1
	GO_HUMORAL_IMMUNE_RESPONSE	0.148987	GO_HUMORAL_IMMUNE_RESPONSE	BP	1
	GO_POSITIVE_REGULATION_OF_MULTI_ORGANISM_PROCESS	0.148987	GO_POSITIVE_REGULATION_OF_MULTI_ORGANISM_PROCESS	BP	1
	GO_HEXOSE_METABOLIC_PROCESS	0.150751	GO_HEXOSE_METABOLIC_PROCESS	BP	1
	GO_NEURON_DEVELOPMENT	0.151111	GO_NEURON_DEVELOPMENT	BP	1
	GO_RIBOSOMAL_SUBUNIT	0.151631	GO_RIBOSOMAL_SUBUNIT	CC	1
	GO_NUCLEOPLASM_PART	0.151799	GO_NUCLEOPLASM_PART	CC	1
	GO_REGULATION_OF_SECRETION	0.152487	GO_REGULATION_OF_SECRETION	BP	1
	GO_POSITIVE_REGULATION_OF_HEMOPOIESIS	0.152511	GO_POSITIVE_REGULATION_OF_HEMOPOIESIS	BP	1
	GO_IRON_ION_BINDING	0.15339	GO_IRON_ION_BINDING	MF	1
	GO_DEFENSE_RESPONSE_TO_VIRUS	0.15339	GO_DEFENSE_RESPONSE_TO_VIRUS	BP	1
	GO_POSITIVE_REGULATION_OF_RESPONSE_TO_WOUNDING	0.15339	GO_POSITIVE_REGULATION_OF_RESPONSE_TO_WOUNDING	BP	1
	GO_POSITIVE_REGULATION_OF_CELL_MORPHOGENESIS_INVOLVED_IN_DIFFERENTIATION	0.15339	GO_POSITIVE_REGULATION_OF_CELL_MORPHOGENESIS_INVOLVED_IN_DIFFERENTIATION	BP	1
	GO_POSITIVE_REGULATION_OF_MITOCHONDRION_ORGANIZATION	0.154267	GO_POSITIVE_REGULATION_OF_MITOCHONDRION_ORGANIZATION	BP	1
	GO_REGULATION_OF_NUCLEAR_DIVISION	0.15602	GO_REGULATION_OF_NUCLEAR_DIVISION	BP	1
	GO_VACUOLE_ORGANIZATION	0.15602	GO_VACUOLE_ORGANIZATION	BP	1
	GO_PROTEIN_HOMODIMERIZATION_ACTIVITY	0.156974	GO_PROTEIN_HOMODIMERIZATION_ACTIVITY	MF	1
	GO_CHROMOSOME_CENTROMERIC_REGION	0.157769	GO_CHROMOSOME_CENTROMERIC_REGION	CC	1
	GO_NEGATIVE_REGULATION_OF_PROTEIN_COMPLEX_DISASSEMBLY	0.157769	GO_NEGATIVE_REGULATION_OF_PROTEIN_COMPLEX_DISASSEMBLY	BP	1
	GO_AMINOGLYCAN_METABOLIC_PROCESS	0.158642	GO_AMINOGLYCAN_METABOLIC_PROCESS	BP	1
	GO_CENTRAL_NERVOUS_SYSTEM_NEURON_DIFFERENTIATION	0.158642	GO_CENTRAL_NERVOUS_SYSTEM_NEURON_DIFFERENTIATION	BP	1
	GO_RIBONUCLEOPROTEIN_COMPLEX	0.1594	GO_RIBONUCLEOPROTEIN_COMPLEX	CC	1
	GO_TRANSCRIPTIONAL_REPRESSOR_ACTIVITY_RNA_POLYMERASE_II_TRANSCRIPTION_REGULATORY_REGION_SEQUENCE_SPECIFIC_BINDING	0.159514	GO_TRANSCRIPTIONAL_REPRESSOR_ACTIVITY_RNA_POLYMERASE_II_TRANSCRIPTION_REGULATORY_REGION_SEQUENCE_SPECIFIC_BINDING	MF	1
	GO_REGULATION_OF_AXONOGENESIS	0.159514	GO_REGULATION_OF_AXONOGENESIS	BP	1
	GO_TRANSCRIPTION_FROM_RNA_POLYMERASE_II_PROMOTER	0.160094	GO_TRANSCRIPTION_FROM_RNA_POLYMERASE_II_PROMOTER	BP	1
	GO_REGULATION_OF_PROTEIN_BINDING	0.160385	GO_REGULATION_OF_PROTEIN_BINDING	BP	1
	GO_POSITIVE_REGULATION_OF_ERK1_AND_ERK2_CASCADE	0.160385	GO_POSITIVE_REGULATION_OF_ERK1_AND_ERK2_CASCADE	BP	1
	GO_HYDROLASE_ACTIVITY_ACTING_ON_ESTER_BONDS	0.160788	GO_HYDROLASE_ACTIVITY_ACTING_ON_ESTER_BONDS	MF	1
	GO_LAMELLIPODIUM	0.161255	GO_LAMELLIPODIUM	CC	1
	GO_ANTIGEN_RECEPTOR_MEDIATED_SIGNALING_PATHWAY	0.161255	GO_ANTIGEN_RECEPTOR_MEDIATED_SIGNALING_PATHWAY	BP	1
	GO_SISTER_CHROMATID_SEGREGATION	0.161255	GO_SISTER_CHROMATID_SEGREGATION	BP	1
	GO_ORGANIC_HYDROXY_COMPOUND_BIOSYNTHETIC_PROCESS	0.16386	GO_ORGANIC_HYDROXY_COMPOUND_BIOSYNTHETIC_PROCESS	BP	1
	GO_CELL_SURFACE	0.164269	GO_CELL_SURFACE	CC	1
	GO_CARBOHYDRATE_DERIVATIVE_CATABOLIC_PROCESS	0.164726	GO_CARBOHYDRATE_DERIVATIVE_CATABOLIC_PROCESS	BP	1
	GO_CELLULAR_RESPONSE_TO_ACID_CHEMICAL	0.165591	GO_CELLULAR_RESPONSE_TO_ACID_CHEMICAL	BP	1
	GO_REGULATION_OF_OSSIFICATION	0.165591	GO_REGULATION_OF_OSSIFICATION	BP	1
	GO_RESPONSE_TO_CORTICOSTEROID	0.16732	GO_RESPONSE_TO_CORTICOSTEROID	BP	1
	GO_REGULATION_OF_CELL_DEATH	0.167331	GO_REGULATION_OF_CELL_DEATH	BP	1
	GO_REGULATION_OF_PROTEASOMAL_PROTEIN_CATABOLIC_PROCESS	0.168182	GO_REGULATION_OF_PROTEASOMAL_PROTEIN_CATABOLIC_PROCESS	BP	1
	GO_REGULATION_OF_PROTEIN_IMPORT	0.169905	GO_REGULATION_OF_PROTEIN_IMPORT	BP	1
	GO_REGULATION_OF_MYELOID_CELL_DIFFERENTIATION	0.170765	GO_REGULATION_OF_MYELOID_CELL_DIFFERENTIATION	BP	1
	GO_MACROMOLECULAR_COMPLEX_DISASSEMBLY	0.170765	GO_MACROMOLECULAR_COMPLEX_DISASSEMBLY	BP	1
	GO_REGULATION_OF_CELL_PROLIFERATION	0.170998	GO_REGULATION_OF_CELL_PROLIFERATION	BP	1
	GO_ORGANELLE_DISASSEMBLY	0.171624	GO_ORGANELLE_DISASSEMBLY	BP	1
	GO_CONDENSED_CHROMOSOME	0.174195	GO_CONDENSED_CHROMOSOME	CC	1
	GO_REGULATION_OF_RAS_PROTEIN_SIGNAL_TRANSDUCTION	0.174195	GO_REGULATION_OF_RAS_PROTEIN_SIGNAL_TRANSDUCTION	BP	1
	GO_MITOTIC_CELL_CYCLE	0.174426	GO_MITOTIC_CELL_CYCLE	BP	1
	GO_DOUBLE_STRANDED_DNA_BINDING	0.175482	GO_DOUBLE_STRANDED_DNA_BINDING	MF	1
	GO_TRANS_GOLGI_NETWORK	0.175904	GO_TRANS_GOLGI_NETWORK	CC	1
	GO_PROTEIN_DEPHOSPHORYLATION	0.175904	GO_PROTEIN_DEPHOSPHORYLATION	BP	1
	GO_MESENCHYME_DEVELOPMENT	0.176758	GO_MESENCHYME_DEVELOPMENT	BP	1
	GO_STEM_CELL_DIFFERENTIATION	0.176758	GO_STEM_CELL_DIFFERENTIATION	BP	1
	GO_CELL_CYCLE_CHECKPOINT	0.17761	GO_CELL_CYCLE_CHECKPOINT	BP	1
	GO_REGULATION_OF_DEFENSE_RESPONSE_TO_VIRUS	0.178462	GO_REGULATION_OF_DEFENSE_RESPONSE_TO_VIRUS	BP	1
	GO_PHOSPHATIDYLINOSITOL_METABOLIC_PROCESS	0.180162	GO_PHOSPHATIDYLINOSITOL_METABOLIC_PROCESS	BP	1
	GO_REGULATION_OF_KINASE_ACTIVITY	0.18042	GO_REGULATION_OF_KINASE_ACTIVITY	BP	1
	GO_REGULATION_OF_MUSCLE_SYSTEM_PROCESS	0.181011	GO_REGULATION_OF_MUSCLE_SYSTEM_PROCESS	BP	1
	GO_ANTERIOR_POSTERIOR_PATTERN_SPECIFICATION	0.181859	GO_ANTERIOR_POSTERIOR_PATTERN_SPECIFICATION	BP	1
	GO_INTERMEDIATE_FILAMENT	0.183552	GO_INTERMEDIATE_FILAMENT	CC	1
	GO_NEGATIVE_REGULATION_OF_SECRETION	0.184397	GO_NEGATIVE_REGULATION_OF_SECRETION	BP	1
	GO_LIPID_MODIFICATION	0.186085	GO_LIPID_MODIFICATION	BP	1
	GO_REGULATION_OF_LEUKOCYTE_PROLIFERATION	0.187769	GO_REGULATION_OF_LEUKOCYTE_PROLIFERATION	BP	1
	GO_CELLULAR_RESPONSE_TO_OXYGEN_CONTAINING_COMPOUND	0.188572	GO_CELLULAR_RESPONSE_TO_OXYGEN_CONTAINING_COMPOUND	BP	1
	GO_DNA_RECOMBINATION	0.18861	GO_DNA_RECOMBINATION	BP	1
	GO_LATE_ENDOSOME	0.189449	GO_LATE_ENDOSOME	CC	1
	GO_MONOSACCHARIDE_METABOLIC_PROCESS	0.189449	GO_MONOSACCHARIDE_METABOLIC_PROCESS	BP	1
	GO_DNA_REPLICATION	0.189449	GO_DNA_REPLICATION	BP	1
	GO_REGULATION_OF_PEPTIDE_SECRETION	0.190288	GO_REGULATION_OF_PEPTIDE_SECRETION	BP	1
	GO_POSITIVE_REGULATION_OF_CELL_PROLIFERATION	0.190349	GO_POSITIVE_REGULATION_OF_CELL_PROLIFERATION	BP	1
	GO_NEGATIVE_REGULATION_OF_ESTABLISHMENT_OF_PROTEIN_LOCALIZATION	0.192799	GO_NEGATIVE_REGULATION_OF_ESTABLISHMENT_OF_PROTEIN_LOCALIZATION	BP	1
	GO_STRUCTURAL_CONSTITUENT_OF_RIBOSOME	0.193635	GO_STRUCTURAL_CONSTITUENT_OF_RIBOSOME	MF	1
	GO_GLYCEROLIPID_BIOSYNTHETIC_PROCESS	0.193635	GO_GLYCEROLIPID_BIOSYNTHETIC_PROCESS	BP	1
	GO_REGULATION_OF_PROTEIN_COMPLEX_DISASSEMBLY	0.194469	GO_REGULATION_OF_PROTEIN_COMPLEX_DISASSEMBLY	BP	1
	GO_BASOLATERAL_PLASMA_MEMBRANE	0.195302	GO_BASOLATERAL_PLASMA_MEMBRANE	CC	1
	GO_REGULATORY_REGION_NUCLEIC_ACID_BINDING	0.19605	GO_REGULATORY_REGION_NUCLEIC_ACID_BINDING	MF	1
	GO_POSITIVE_REGULATION_OF_HOMEOSTATIC_PROCESS	0.196135	GO_POSITIVE_REGULATION_OF_HOMEOSTATIC_PROCESS	BP	1
	GO_EXTERNAL_SIDE_OF_PLASMA_MEMBRANE	0.197797	GO_EXTERNAL_SIDE_OF_PLASMA_MEMBRANE	CC	1
	GO_REGULATION_OF_MITOCHONDRION_ORGANIZATION	0.197797	GO_REGULATION_OF_MITOCHONDRION_ORGANIZATION	BP	1
	GO_REGULATION_OF_PROTEIN_LOCALIZATION_TO_NUCLEUS	0.199456	GO_REGULATION_OF_PROTEIN_LOCALIZATION_TO_NUCLEUS	BP	1
	GO_REGULATION_OF_NUCLEOCYTOPLASMIC_TRANSPORT	0.201111	GO_REGULATION_OF_NUCLEOCYTOPLASMIC_TRANSPORT	BP	1
	GO_NEGATIVE_REGULATION_OF_CELL_ADHESION	0.201111	GO_NEGATIVE_REGULATION_OF_CELL_ADHESION	BP	1
	GO_NUCLEAR_CHROMOSOME_SEGREGATION	0.201111	GO_NUCLEAR_CHROMOSOME_SEGREGATION	BP	1
	GO_REGULATION_OF_PHOSPHORUS_METABOLIC_PROCESS	0.201493	GO_REGULATION_OF_PHOSPHORUS_METABOLIC_PROCESS	BP	1
	GO_CYTOSOLIC_PART	0.201938	GO_CYTOSOLIC_PART	CC	1
	GO_RIBOSOME	0.203588	GO_RIBOSOME	CC	1
	GO_ESTABLISHMENT_OF_LOCALIZATION_IN_CELL	0.208201	GO_ESTABLISHMENT_OF_LOCALIZATION_IN_CELL	BP	1
	GO_RESPONSE_TO_ENDOPLASMIC_RETICULUM_STRESS	0.210152	GO_RESPONSE_TO_ENDOPLASMIC_RETICULUM_STRESS	BP	1
	GO_CHROMOSOME	0.210372	GO_CHROMOSOME	CC	1
	GO_REGULATION_OF_LEUKOCYTE_DIFFERENTIATION	0.210968	GO_REGULATION_OF_LEUKOCYTE_DIFFERENTIATION	BP	1
	GO_TELENCEPHALON_DEVELOPMENT	0.210968	GO_TELENCEPHALON_DEVELOPMENT	BP	1
	GO_POSITIVE_REGULATION_OF_NEURON_PROJECTION_DEVELOPMENT	0.210968	GO_POSITIVE_REGULATION_OF_NEURON_PROJECTION_DEVELOPMENT	BP	1
	GO_NEGATIVE_REGULATION_OF_CELL_DEATH	0.212168	GO_NEGATIVE_REGULATION_OF_CELL_DEATH	BP	1
	GO_TRANSFERASE_COMPLEX_TRANSFERRING_PHOSPHORUS_CONTAINING_GROUPS	0.213413	GO_TRANSFERASE_COMPLEX_TRANSFERRING_PHOSPHORUS_CONTAINING_GROUPS	CC	1
	GO_PHOSPHOLIPID_BIOSYNTHETIC_PROCESS	0.213413	GO_PHOSPHOLIPID_BIOSYNTHETIC_PROCESS	BP	1
	GO_REGULATION_OF_ERK1_AND_ERK2_CASCADE	0.215849	GO_REGULATION_OF_ERK1_AND_ERK2_CASCADE	BP	1
	GO_STEROID_METABOLIC_PROCESS	0.215849	GO_STEROID_METABOLIC_PROCESS	BP	1
	GO_REGULATION_OF_RESPONSE_TO_BIOTIC_STIMULUS	0.215849	GO_REGULATION_OF_RESPONSE_TO_BIOTIC_STIMULUS	BP	1
	GO_NEURON_DIFFERENTIATION	0.216123	GO_NEURON_DIFFERENTIATION	BP	1
	GO_INTERMEDIATE_FILAMENT_CYTOSKELETON	0.217469	GO_INTERMEDIATE_FILAMENT_CYTOSKELETON	CC	1
	GO_REGULATION_OF_ORGAN_MORPHOGENESIS	0.221504	GO_REGULATION_OF_ORGAN_MORPHOGENESIS	BP	1
	GO_RESPONSE_TO_LIPID	0.221885	GO_RESPONSE_TO_LIPID	BP	1
	GO_REGULATION_OF_PROTEIN_MODIFICATION_PROCESS	0.223439	GO_REGULATION_OF_PROTEIN_MODIFICATION_PROCESS	BP	1
	GO_EMBRYO_DEVELOPMENT	0.224047	GO_EMBRYO_DEVELOPMENT	BP	1
	GO_CELLULAR_COMPONENT_MORPHOGENESIS	0.224408	GO_CELLULAR_COMPONENT_MORPHOGENESIS	BP	1
	GO_POSITIVE_REGULATION_OF_CELL_CYCLE_PROCESS	0.225517	GO_POSITIVE_REGULATION_OF_CELL_CYCLE_PROCESS	BP	1
	GO_OSSIFICATION	0.227117	GO_OSSIFICATION	BP	1
	GO_REGULATION_OF_PEPTIDE_TRANSPORT	0.227915	GO_REGULATION_OF_PEPTIDE_TRANSPORT	BP	1
	GO_POSITIVE_REGULATION_OF_INTRACELLULAR_PROTEIN_TRANSPORT	0.228712	GO_POSITIVE_REGULATION_OF_INTRACELLULAR_PROTEIN_TRANSPORT	BP	1
	GO_CELL_CYCLE_PHASE_TRANSITION	0.2311	GO_CELL_CYCLE_PHASE_TRANSITION	BP	1
	GO_ENZYME_BINDING	0.231247	GO_ENZYME_BINDING	MF	1
	GO_MITOCHONDRIAL_PART	0.231986	GO_MITOCHONDRIAL_PART	CC	1
	GO_REGULATION_OF_HORMONE_SECRETION	0.232687	GO_REGULATION_OF_HORMONE_SECRETION	BP	1
	GO_DNA_CONFORMATION_CHANGE	0.234271	GO_DNA_CONFORMATION_CHANGE	BP	1
	GO_CHROMOSOME_SEGREGATION	0.23664	GO_CHROMOSOME_SEGREGATION	BP	1
	GO_LIPID_LOCALIZATION	0.237428	GO_LIPID_LOCALIZATION	BP	1
	GO_PROTEIN_PHOSPHORYLATION	0.238488	GO_PROTEIN_PHOSPHORYLATION	BP	1
	GO_REGULATION_OF_PROTEIN_LOCALIZATION	0.238849	GO_REGULATION_OF_PROTEIN_LOCALIZATION	BP	1
	GO_REGULATION_OF_TRANSFERASE_ACTIVITY	0.240295	GO_REGULATION_OF_TRANSFERASE_ACTIVITY	BP	1
	GO_REGULATION_OF_CELL_CYCLE	0.240656	GO_REGULATION_OF_CELL_CYCLE	BP	1
	GO_NEURON_PROJECTION	0.241379	GO_NEURON_PROJECTION	CC	1
	GO_CELL_PROJECTION_PART	0.241741	GO_CELL_PROJECTION_PART	CC	1
	GO_LYTIC_VACUOLE_MEMBRANE	0.242921	GO_LYTIC_VACUOLE_MEMBRANE	CC	1
	GO_NUCLEAR_MEMBRANE	0.242921	GO_NUCLEAR_MEMBRANE	CC	1
	GO_ORGANIC_ACID_METABOLIC_PROCESS	0.243186	GO_ORGANIC_ACID_METABOLIC_PROCESS	BP	1
	GO_ANATOMICAL_STRUCTURE_FORMATION_INVOLVED_IN_MORPHOGENESIS	0.243548	GO_ANATOMICAL_STRUCTURE_FORMATION_INVOLVED_IN_MORPHOGENESIS	BP	1
	GO_REGULATION_OF_CELL_DIVISION	0.243703	GO_REGULATION_OF_CELL_DIVISION	BP	1
	GO_REGULATION_OF_CELLULAR_PROTEIN_CATABOLIC_PROCESS	0.243703	GO_REGULATION_OF_CELLULAR_PROTEIN_CATABOLIC_PROCESS	BP	1
	GO_CARBOHYDRATE_BINDING	0.245263	GO_CARBOHYDRATE_BINDING	MF	1
	GO_RESPONSE_TO_EXTERNAL_STIMULUS	0.24648	GO_RESPONSE_TO_EXTERNAL_STIMULUS	BP	1
	GO_REGULATION_OF_TRANSPORT	0.246727	GO_REGULATION_OF_TRANSPORT	BP	1
	GO_POSITIVE_REGULATION_OF_CYTOPLASMIC_TRANSPORT	0.247597	GO_POSITIVE_REGULATION_OF_CYTOPLASMIC_TRANSPORT	BP	1
	GO_MACROAUTOPHAGY	0.247597	GO_MACROAUTOPHAGY	BP	1
	GO_REGULATION_OF_LIPID_METABOLIC_PROCESS	0.248373	GO_REGULATION_OF_LIPID_METABOLIC_PROCESS	BP	1
	GO_REGULATION_OF_CHROMOSOME_ORGANIZATION	0.248373	GO_REGULATION_OF_CHROMOSOME_ORGANIZATION	BP	1
	GO_ACTIVATION_OF_PROTEIN_KINASE_ACTIVITY	0.248373	GO_ACTIVATION_OF_PROTEIN_KINASE_ACTIVITY	BP	1
	GO_REGULATION_OF_SMALL_GTPASE_MEDIATED_SIGNAL_TRANSDUCTION	0.249924	GO_REGULATION_OF_SMALL_GTPASE_MEDIATED_SIGNAL_TRANSDUCTION	BP	1
	GO_REGULATION_OF_BINDING	0.252243	GO_REGULATION_OF_BINDING	BP	1
	GO_VIRAL_LIFE_CYCLE	0.254554	GO_VIRAL_LIFE_CYCLE	BP	1
	GO_NUCLEAR_CHROMATIN	0.255323	GO_NUCLEAR_CHROMATIN	CC	1
	GO_REGULATION_OF_DEVELOPMENTAL_GROWTH	0.256858	GO_REGULATION_OF_DEVELOPMENTAL_GROWTH	BP	1
	GO_IMMUNE_RESPONSE_REGULATING_CELL_SURFACE_RECEPTOR_SIGNALING_PATHWAY	0.256858	GO_IMMUNE_RESPONSE_REGULATING_CELL_SURFACE_RECEPTOR_SIGNALING_PATHWAY	BP	1
	GO_APICAL_PLASMA_MEMBRANE	0.25839	GO_APICAL_PLASMA_MEMBRANE	CC	1
	GO_EARLY_ENDOSOME	0.259155	GO_EARLY_ENDOSOME	CC	1
	GO_GLYCEROPHOSPHOLIPID_METABOLIC_PROCESS	0.260682	GO_GLYCEROPHOSPHOLIPID_METABOLIC_PROCESS	BP	1
	GO_POSITIVE_REGULATION_OF_RESPONSE_TO_EXTERNAL_STIMULUS	0.261445	GO_POSITIVE_REGULATION_OF_RESPONSE_TO_EXTERNAL_STIMULUS	BP	1
	GO_NEGATIVE_REGULATION_OF_CELL_DEVELOPMENT	0.264486	GO_NEGATIVE_REGULATION_OF_CELL_DEVELOPMENT	BP	1
	GO_REGULATION_OF_HOMOTYPIC_CELL_CELL_ADHESION	0.264486	GO_REGULATION_OF_HOMOTYPIC_CELL_CELL_ADHESION	BP	1
	GO_REGULATION_OF_PROTEIN_TARGETING	0.264486	GO_REGULATION_OF_PROTEIN_TARGETING	BP	1
	GO_POSITIVE_REGULATION_OF_CELL_PROJECTION_ORGANIZATION	0.264486	GO_POSITIVE_REGULATION_OF_CELL_PROJECTION_ORGANIZATION	BP	1
	GO_MODULATION_OF_SYNAPTIC_TRANSMISSION	0.266001	GO_MODULATION_OF_SYNAPTIC_TRANSMISSION	BP	1
	GO_ORGANELLE_SUBCOMPARTMENT	0.267514	GO_ORGANELLE_SUBCOMPARTMENT	CC	1
	GO_ATPASE_ACTIVITY_COUPLED	0.269023	GO_ATPASE_ACTIVITY_COUPLED	MF	1
	GO_POSITIVE_REGULATION_OF_NEURON_DIFFERENTIATION	0.269023	GO_POSITIVE_REGULATION_OF_NEURON_DIFFERENTIATION	BP	1
	GO_RESPONSE_TO_ABIOTIC_STIMULUS	0.269208	GO_RESPONSE_TO_ABIOTIC_STIMULUS	BP	1
	GO_CILIARY_PART	0.270529	GO_CILIARY_PART	CC	1
	GO_CATALYTIC_COMPLEX	0.271013	GO_CATALYTIC_COMPLEX	CC	1
	GO_REGULATION_OF_WNT_SIGNALING_PATHWAY	0.272032	GO_REGULATION_OF_WNT_SIGNALING_PATHWAY	BP	1
	GO_REGULATION_OF_HEMOPOIESIS	0.272032	GO_REGULATION_OF_HEMOPOIESIS	BP	1
	GO_REGIONALIZATION	0.275027	GO_REGIONALIZATION	BP	1
	GO_CHROMOSOMAL_REGION	0.277266	GO_CHROMOSOMAL_REGION	CC	1
	GO_TRANSCRIPTIONAL_ACTIVATOR_ACTIVITY_RNA_POLYMERASE_II_TRANSCRIPTION_REGULATORY_REGION_SEQUENCE_SPECIFIC_BINDING	0.27801	GO_TRANSCRIPTIONAL_ACTIVATOR_ACTIVITY_RNA_POLYMERASE_II_TRANSCRIPTION_REGULATORY_REGION_SEQUENCE_SPECIFIC_BINDING	MF	1
	GO_RESPONSE_TO_ACID_CHEMICAL	0.280239	GO_RESPONSE_TO_ACID_CHEMICAL	BP	1
	GO_CELL_CYCLE_PROCESS	0.282911	GO_CELL_CYCLE_PROCESS	BP	1
	GO_TUBE_MORPHOGENESIS	0.283938	GO_TUBE_MORPHOGENESIS	BP	1
	GO_NEGATIVE_REGULATION_OF_PROTEOLYSIS	0.284675	GO_NEGATIVE_REGULATION_OF_PROTEOLYSIS	BP	1
	GO_NEGATIVE_REGULATION_OF_MOLECULAR_FUNCTION	0.28507	GO_NEGATIVE_REGULATION_OF_MOLECULAR_FUNCTION	BP	1
	GO_TRANSCRIPTION_FACTOR_ACTIVITY_RNA_POLYMERASE_II_CORE_PROMOTER_PROXIMAL_REGION_SEQUENCE_SPECIFIC_BINDING	0.28835	GO_TRANSCRIPTION_FACTOR_ACTIVITY_RNA_POLYMERASE_II_CORE_PROMOTER_PROXIMAL_REGION_SEQUENCE_SPECIFIC_BINDING	MF	1
	GO_COVALENT_CHROMATIN_MODIFICATION	0.28835	GO_COVALENT_CHROMATIN_MODIFICATION	BP	1
	GO_POSITIVE_REGULATION_OF_CELL_CYCLE	0.28835	GO_POSITIVE_REGULATION_OF_CELL_CYCLE	BP	1
	GO_NEGATIVE_REGULATION_OF_PROTEIN_METABOLIC_PROCESS	0.290105	GO_NEGATIVE_REGULATION_OF_PROTEIN_METABOLIC_PROCESS	BP	1
	GO_REGULATION_OF_CELL_MORPHOGENESIS_INVOLVED_IN_DIFFERENTIATION	0.290546	GO_REGULATION_OF_CELL_MORPHOGENESIS_INVOLVED_IN_DIFFERENTIATION	BP	1
	GO_DEVELOPMENTAL_GROWTH	0.290546	GO_DEVELOPMENTAL_GROWTH	BP	1
	GO_LYMPHOCYTE_ACTIVATION	0.29419	GO_LYMPHOCYTE_ACTIVATION	BP	1
	GO_ORGANONITROGEN_COMPOUND_CATABOLIC_PROCESS	0.297814	GO_ORGANONITROGEN_COMPOUND_CATABOLIC_PROCESS	BP	1
	GO_NUCLEAR_BODY	0.298537	GO_NUCLEAR_BODY	CC	1
	GO_ALCOHOL_METABOLIC_PROCESS	0.3007	GO_ALCOHOL_METABOLIC_PROCESS	BP	1
	GO_CELL_LEADING_EDGE	0.302138	GO_CELL_LEADING_EDGE	CC	1
	GO_REGULATION_OF_CELLULAR_AMIDE_METABOLIC_PROCESS	0.302138	GO_REGULATION_OF_CELLULAR_AMIDE_METABOLIC_PROCESS	BP	1
	GO_PHOSPHOLIPID_METABOLIC_PROCESS	0.302856	GO_PHOSPHOLIPID_METABOLIC_PROCESS	BP	1
	GO_NUCLEAR_TRANSPORT	0.302856	GO_NUCLEAR_TRANSPORT	BP	1
	GO_GLYCEROLIPID_METABOLIC_PROCESS	0.304289	GO_GLYCEROLIPID_METABOLIC_PROCESS	BP	1
	GO_POSITIVE_REGULATION_OF_CELLULAR_PROTEIN_LOCALIZATION	0.305719	GO_POSITIVE_REGULATION_OF_CELLULAR_PROTEIN_LOCALIZATION	BP	1
	GO_ESTABLISHMENT_OF_PROTEIN_LOCALIZATION_TO_ORGANELLE	0.306434	GO_ESTABLISHMENT_OF_PROTEIN_LOCALIZATION_TO_ORGANELLE	BP	1
	GO_FOREBRAIN_DEVELOPMENT	0.309282	GO_FOREBRAIN_DEVELOPMENT	BP	1
	GO_POSITIVE_REGULATION_OF_INTRACELLULAR_TRANSPORT	0.311411	GO_POSITIVE_REGULATION_OF_INTRACELLULAR_TRANSPORT	BP	1
	GO_LIPID_METABOLIC_PROCESS	0.311589	GO_LIPID_METABOLIC_PROCESS	BP	1
	GO_CELL_JUNCTION	0.312659	GO_CELL_JUNCTION	CC	1
	GO_POLY_A_RNA_BINDING	0.314441	GO_POLY_A_RNA_BINDING	MF	1
	GO_CORE_PROMOTER_PROXIMAL_REGION_DNA_BINDING	0.316351	GO_CORE_PROMOTER_PROXIMAL_REGION_DNA_BINDING	MF	1
	GO_REGULATION_OF_INTRACELLULAR_PROTEIN_TRANSPORT	0.317755	GO_REGULATION_OF_INTRACELLULAR_PROTEIN_TRANSPORT	BP	1
	GO_NEGATIVE_REGULATION_OF_CELL_COMMUNICATION	0.324036	GO_NEGATIVE_REGULATION_OF_CELL_COMMUNICATION	BP	1
	GO_NUCLEIC_ACID_BINDING_TRANSCRIPTION_FACTOR_ACTIVITY	0.329701	GO_NUCLEIC_ACID_BINDING_TRANSCRIPTION_FACTOR_ACTIVITY	MF	1
	GO_AUTOPHAGY	0.330263	GO_AUTOPHAGY	BP	1
	GO_NEGATIVE_REGULATION_OF_HYDROLASE_ACTIVITY	0.330263	GO_NEGATIVE_REGULATION_OF_HYDROLASE_ACTIVITY	BP	1
	GO_CELL_SUBSTRATE_JUNCTION	0.334379	GO_CELL_SUBSTRATE_JUNCTION	CC	1
	GO_MORPHOGENESIS_OF_AN_EPITHELIUM	0.337109	GO_MORPHOGENESIS_OF_AN_EPITHELIUM	BP	1
	GO_SIGNAL_TRANSDUCTION_BY_PROTEIN_PHOSPHORYLATION	0.338469	GO_SIGNAL_TRANSDUCTION_BY_PROTEIN_PHOSPHORYLATION	BP	1
	GO_PHOSPHORYLATION	0.338869	GO_PHOSPHORYLATION	BP	1
	GO_SIDE_OF_MEMBRANE	0.339826	GO_SIDE_OF_MEMBRANE	CC	1
	GO_REGULATION_OF_NEURON_PROJECTION_DEVELOPMENT	0.341181	GO_REGULATION_OF_NEURON_PROJECTION_DEVELOPMENT	BP	1
	GO_EMBRYONIC_ORGAN_DEVELOPMENT	0.342533	GO_EMBRYONIC_ORGAN_DEVELOPMENT	BP	1
	GO_ATPASE_ACTIVITY	0.345227	GO_ATPASE_ACTIVITY	MF	1
	GO_ENDOPEPTIDASE_ACTIVITY	0.34657	GO_ENDOPEPTIDASE_ACTIVITY	MF	1
	GO_POSITIVE_REGULATION_OF_LOCOMOTION	0.34657	GO_POSITIVE_REGULATION_OF_LOCOMOTION	BP	1
	GO_PATTERN_SPECIFICATION_PROCESS	0.349915	GO_PATTERN_SPECIFICATION_PROCESS	BP	1
	GO_ORGANOPHOSPHATE_BIOSYNTHETIC_PROCESS	0.354568	GO_ORGANOPHOSPHATE_BIOSYNTHETIC_PROCESS	BP	1
	GO_NEURON_PART	0.355317	GO_NEURON_PART	CC	1
	GO_CHROMATIN	0.357871	GO_CHROMATIN	CC	1
	GO_RESPONSE_TO_DRUG	0.357871	GO_RESPONSE_TO_DRUG	BP	1
	GO_SMALL_MOLECULE_BIOSYNTHETIC_PROCESS	0.359844	GO_SMALL_MOLECULE_BIOSYNTHETIC_PROCESS	BP	1
	GO_POSITIVE_REGULATION_OF_NERVOUS_SYSTEM_DEVELOPMENT	0.361156	GO_POSITIVE_REGULATION_OF_NERVOUS_SYSTEM_DEVELOPMENT	BP	1
	GO_PROTEIN_SERINE_THREONINE_KINASE_ACTIVITY	0.361811	GO_PROTEIN_SERINE_THREONINE_KINASE_ACTIVITY	MF	1
	GO_CELL_CYCLE	0.36434	GO_CELL_CYCLE	BP	1
	GO_REGULATION_OF_HOMEOSTATIC_PROCESS	0.364423	GO_REGULATION_OF_HOMEOSTATIC_PROCESS	BP	1
	GO_ACTIN_FILAMENT_BASED_PROCESS	0.367024	GO_ACTIN_FILAMENT_BASED_PROCESS	BP	1
	GO_NEGATIVE_REGULATION_OF_TRANSPORT	0.372837	GO_NEGATIVE_REGULATION_OF_TRANSPORT	BP	1
	GO_PROTEIN_HETERODIMERIZATION_ACTIVITY	0.374121	GO_PROTEIN_HETERODIMERIZATION_ACTIVITY	MF	1
	GO_DNA_REPAIR	0.379231	GO_DNA_REPAIR	BP	1
	GO_CILIUM	0.379866	GO_CILIUM	CC	1
	GO_REGULATION_OF_CYTOPLASMIC_TRANSPORT	0.383034	GO_REGULATION_OF_CYTOPLASMIC_TRANSPORT	BP	1
	GO_POSITIVE_REGULATION_OF_CELL_DEVELOPMENT	0.383034	GO_POSITIVE_REGULATION_OF_CELL_DEVELOPMENT	BP	1
	GO_REGULATION_OF_HORMONE_LEVELS	0.384297	GO_REGULATION_OF_HORMONE_LEVELS	BP	1
	GO_ORGANIC_HYDROXY_COMPOUND_METABOLIC_PROCESS	0.38932	GO_ORGANIC_HYDROXY_COMPOUND_METABOLIC_PROCESS	BP	1
	GO_SECRETION_BY_CELL	0.389945	GO_SECRETION_BY_CELL	BP	1
	GO_ORGANELLE_ASSEMBLY	0.392438	GO_ORGANELLE_ASSEMBLY	BP	1
	GO_TRANSITION_METAL_ION_BINDING	0.393078	GO_TRANSITION_METAL_ION_BINDING	MF	1
	GO_RESPONSE_TO_OXYGEN_CONTAINING_COMPOUND	0.393754	GO_RESPONSE_TO_OXYGEN_CONTAINING_COMPOUND	BP	1
	GO_NEUROGENESIS	0.399484	GO_NEUROGENESIS	BP	1
	GO_ORGANELLE_INNER_MEMBRANE	0.399853	GO_ORGANELLE_INNER_MEMBRANE	CC	1
	GO_RESPONSE_TO_STEROID_HORMONE	0.400467	GO_RESPONSE_TO_STEROID_HORMONE	BP	1
	GO_REGULATION_OF_SYSTEM_PROCESS	0.404744	GO_REGULATION_OF_SYSTEM_PROCESS	BP	1
	GO_PLASMA_MEMBRANE_PROTEIN_COMPLEX	0.40596	GO_PLASMA_MEMBRANE_PROTEIN_COMPLEX	CC	1
	GO_NUCLEAR_CHROMOSOME	0.407174	GO_NUCLEAR_CHROMOSOME	CC	1
	GO_CELL_DEVELOPMENT	0.407189	GO_CELL_DEVELOPMENT	BP	1
	GO_CHROMATIN_MODIFICATION	0.411402	GO_CHROMATIN_MODIFICATION	BP	1
	GO_TRANSCRIPTION_FACTOR_BINDING	0.412003	GO_TRANSCRIPTION_FACTOR_BINDING	MF	1
	GO_TISSUE_MORPHOGENESIS	0.420356	GO_TISSUE_MORPHOGENESIS	BP	1
	GO_NEGATIVE_REGULATION_OF_PHOSPHORUS_METABOLIC_PROCESS	0.42272	GO_NEGATIVE_REGULATION_OF_PHOSPHORUS_METABOLIC_PROCESS	BP	1
	GO_EMBRYONIC_MORPHOGENESIS	0.423309	GO_EMBRYONIC_MORPHOGENESIS	BP	1
	GO_REGULATION_OF_CELLULAR_PROTEIN_LOCALIZATION	0.426832	GO_REGULATION_OF_CELLULAR_PROTEIN_LOCALIZATION	BP	1
	GO_PROTEIN_LOCALIZATION_TO_ORGANELLE	0.428585	GO_PROTEIN_LOCALIZATION_TO_ORGANELLE	BP	1
	GO_REGULATION_OF_NEURON_DIFFERENTIATION	0.431495	GO_REGULATION_OF_NEURON_DIFFERENTIATION	BP	1
	GO_EMBRYO_DEVELOPMENT_ENDING_IN_BIRTH_OR_EGG_HATCHING	0.434389	GO_EMBRYO_DEVELOPMENT_ENDING_IN_BIRTH_OR_EGG_HATCHING	BP	1
	GO_TISSUE_DEVELOPMENT	0.437442	GO_TISSUE_DEVELOPMENT	BP	1
	GO_VACUOLAR_MEMBRANE	0.447506	GO_VACUOLAR_MEMBRANE	CC	1
	GO_SECRETION	0.449194	GO_SECRETION	BP	1
	GO_TRANSCRIPTION_FACTOR_ACTIVITY_PROTEIN_BINDING	0.451994	GO_TRANSCRIPTION_FACTOR_ACTIVITY_PROTEIN_BINDING	MF	1
	GO_INTRACELLULAR_SIGNAL_TRANSDUCTION	0.4538	GO_INTRACELLULAR_SIGNAL_TRANSDUCTION	BP	1
	GO_REGULATION_OF_INTRACELLULAR_TRANSPORT	0.465232	GO_REGULATION_OF_INTRACELLULAR_TRANSPORT	BP	1
	GO_NEGATIVE_REGULATION_OF_PROTEIN_MODIFICATION_PROCESS	0.465232	GO_NEGATIVE_REGULATION_OF_PROTEIN_MODIFICATION_PROCESS	BP	1
	GO_PROTEIN_KINASE_ACTIVITY	0.474942	GO_PROTEIN_KINASE_ACTIVITY	MF	1
	GO_CHROMATIN_ORGANIZATION	0.477606	GO_CHROMATIN_ORGANIZATION	BP	1
	GO_MITOCHONDRIAL_ENVELOPE	0.489164	GO_MITOCHONDRIAL_ENVELOPE	CC	1
	GO_SUPRAMOLECULAR_FIBER	0.494843	GO_SUPRAMOLECULAR_FIBER	CC	1
	GO_VACUOLAR_PART	0.504498	GO_VACUOLAR_PART	CC	1
	GO_TRANSFERASE_COMPLEX	0.507007	GO_TRANSFERASE_COMPLEX	CC	1
	GO_HEAD_DEVELOPMENT	0.512479	GO_HEAD_DEVELOPMENT	BP	1
	GO_CATABOLIC_PROCESS	0.512835	GO_CATABOLIC_PROCESS	BP	1
	GO_OXIDOREDUCTASE_ACTIVITY	0.51691	GO_OXIDOREDUCTASE_ACTIVITY	MF	1
	GO_STRUCTURAL_MOLECULE_ACTIVITY	0.520327	GO_STRUCTURAL_MOLECULE_ACTIVITY	MF	1
	GO_DNA_METABOLIC_PROCESS	0.527565	GO_DNA_METABOLIC_PROCESS	BP	1
	GO_REGULATION_OF_NERVOUS_SYSTEM_DEVELOPMENT	0.533746	GO_REGULATION_OF_NERVOUS_SYSTEM_DEVELOPMENT	BP	1
	GO_CELL_CELL_SIGNALING	0.542629	GO_CELL_CELL_SIGNALING	BP	1
	GO_REGULATION_OF_CELLULAR_COMPONENT_MOVEMENT	0.542629	GO_REGULATION_OF_CELLULAR_COMPONENT_MOVEMENT	BP	1
	GO_HYDROLASE_ACTIVITY_ACTING_ON_ACID_ANHYDRIDES	0.556299	GO_HYDROLASE_ACTIVITY_ACTING_ON_ACID_ANHYDRIDES	MF	1
	GO_NEGATIVE_REGULATION_OF_CATALYTIC_ACTIVITY	0.565614	GO_NEGATIVE_REGULATION_OF_CATALYTIC_ACTIVITY	BP	1
	GO_CYTOSKELETON_ORGANIZATION	0.567365	GO_CYTOSKELETON_ORGANIZATION	BP	1
	GO_KINASE_ACTIVITY	0.571711	GO_KINASE_ACTIVITY	MF	1
	GO_ORGAN_MORPHOGENESIS	0.574726	GO_ORGAN_MORPHOGENESIS	BP	1
	GO_ORGANOPHOSPHATE_METABOLIC_PROCESS	0.579419	GO_ORGANOPHOSPHATE_METABOLIC_PROCESS	BP	1
	GO_CENTRAL_NERVOUS_SYSTEM_DEVELOPMENT	0.58615	GO_CENTRAL_NERVOUS_SYSTEM_DEVELOPMENT	BP	1
	GO_GOLGI_APPARATUS_PART	0.591536	GO_GOLGI_APPARATUS_PART	CC	1
	GO_OXIDATION_REDUCTION_PROCESS	0.596849	GO_OXIDATION_REDUCTION_PROCESS	BP	1
	GO_RESPONSE_TO_HORMONE	0.597661	GO_RESPONSE_TO_HORMONE	BP	1
	GO_CELLULAR_LIPID_METABOLIC_PROCESS	0.599278	GO_CELLULAR_LIPID_METABOLIC_PROCESS	BP	1
	GO_MACROMOLECULE_CATABOLIC_PROCESS	0.602891	GO_MACROMOLECULE_CATABOLIC_PROCESS	BP	1
	GO_PLASMA_MEMBRANE_REGION	0.608839	GO_PLASMA_MEMBRANE_REGION	CC	1
	GO_EPITHELIUM_DEVELOPMENT	0.61701	GO_EPITHELIUM_DEVELOPMENT	BP	1
	GO_ENZYME_REGULATOR_ACTIVITY	0.617779	GO_ENZYME_REGULATOR_ACTIVITY	MF	1
	GO_SINGLE_ORGANISM_CATABOLIC_PROCESS	0.620838	GO_SINGLE_ORGANISM_CATABOLIC_PROCESS	BP	1
	GO_TRANSFERASE_ACTIVITY_TRANSFERRING_PHOSPHORUS_CONTAINING_GROUPS	0.628749	GO_TRANSFERASE_ACTIVITY_TRANSFERRING_PHOSPHORUS_CONTAINING_GROUPS	MF	1
	GO_NUCLEAR_OUTER_MEMBRANE_ENDOPLASMIC_RETICULUM_MEMBRANE_NETWORK	0.634295	GO_NUCLEAR_OUTER_MEMBRANE_ENDOPLASMIC_RETICULUM_MEMBRANE_NETWORK	CC	1
	GO_MEMBRANE_PROTEIN_COMPLEX	0.634661	GO_MEMBRANE_PROTEIN_COMPLEX	CC	1
	GO_CELLULAR_RESPONSE_TO_ENDOGENOUS_STIMULUS	0.638669	GO_CELLULAR_RESPONSE_TO_ENDOGENOUS_STIMULUS	BP	1
	GO_CARBOHYDRATE_DERIVATIVE_METABOLIC_PROCESS	0.645128	GO_CARBOHYDRATE_DERIVATIVE_METABOLIC_PROCESS	BP	1
	GO_SEQUENCE_SPECIFIC_DNA_BINDING	0.646193	GO_SEQUENCE_SPECIFIC_DNA_BINDING	MF	1
	GO_ZINC_ION_BINDING	0.68303	GO_ZINC_ION_BINDING	MF	1
	GO_ENDOPLASMIC_RETICULUM_PART	0.6868	GO_ENDOPLASMIC_RETICULUM_PART	CC	1
	GO_INTRACELLULAR_VESICLE	0.717301	GO_INTRACELLULAR_VESICLE	CC	1
	GO_MOLECULAR_FUNCTION_REGULATOR	0.740654	GO_MOLECULAR_FUNCTION_REGULATOR	MF	1
	GO_MACROMOLECULAR_COMPLEX_BINDING	0.752671	GO_MACROMOLECULAR_COMPLEX_BINDING	MF	1
	GO_GOLGI_APPARATUS	0.761302	GO_GOLGI_APPARATUS	CC	1
	GO_RESPONSE_TO_ENDOGENOUS_STIMULUS	0.766652	GO_RESPONSE_TO_ENDOGENOUS_STIMULUS	BP	1
	GO_RECEPTOR_ACTIVITY	0.794434	GO_RECEPTOR_ACTIVITY	MF	1
	GO_ENDOPLASMIC_RETICULUM	0.79783	GO_ENDOPLASMIC_RETICULUM	CC	1
	GO_CYCLIC_NUCLEOTIDE_PHOSPHODIESTERASE_ACTIVITY	1	GO_CYCLIC_NUCLEOTIDE_PHOSPHODIESTERASE_ACTIVITY	MF	1
	GO_PROTEIN_SERINE_THREONINE_TYROSINE_KINASE_ACTIVITY	1	GO_PROTEIN_SERINE_THREONINE_TYROSINE_KINASE_ACTIVITY	MF	1
	GO_HYDROLASE_ACTIVITY_ACTING_ON_CARBON_NITROGEN_BUT_NOT_PEPTIDE_BONDS_IN_CYCLIC_AMIDINES	1	GO_HYDROLASE_ACTIVITY_ACTING_ON_CARBON_NITROGEN_BUT_NOT_PEPTIDE_BONDS_IN_CYCLIC_AMIDINES	MF	1
	GO_5_3_EXONUCLEASE_ACTIVITY	1	GO_5_3_EXONUCLEASE_ACTIVITY	MF	1
	GO_POLYUBIQUITIN_BINDING	1	GO_POLYUBIQUITIN_BINDING	MF	1
	GO_COFACTOR_TRANSPORTER_ACTIVITY	1	GO_COFACTOR_TRANSPORTER_ACTIVITY	MF	1
	GO_BETA_CATENIN_BINDING	1	GO_BETA_CATENIN_BINDING	MF	1
	GO_UDP_GALACTOSYLTRANSFERASE_ACTIVITY	1	GO_UDP_GALACTOSYLTRANSFERASE_ACTIVITY	MF	1
	GO_MITOGEN_ACTIVATED_PROTEIN_KINASE_BINDING	1	GO_MITOGEN_ACTIVATED_PROTEIN_KINASE_BINDING	MF	1
	GO_PHOSPHATE_TRANSMEMBRANE_TRANSPORTER_ACTIVITY	1	GO_PHOSPHATE_TRANSMEMBRANE_TRANSPORTER_ACTIVITY	MF	1
	GO_IMMUNOGLOBULIN_BINDING	1	GO_IMMUNOGLOBULIN_BINDING	MF	1
	GO_PROTEIN_KINASE_A_REGULATORY_SUBUNIT_BINDING	1	GO_PROTEIN_KINASE_A_REGULATORY_SUBUNIT_BINDING	MF	1
	GO_SIGNAL_TRANSDUCER_ACTIVITY	1	GO_SIGNAL_TRANSDUCER_ACTIVITY	MF	1
	GO_MHC_PROTEIN_COMPLEX_BINDING	1	GO_MHC_PROTEIN_COMPLEX_BINDING	MF	1
	GO_UBIQUITIN_LIKE_PROTEIN_TRANSFERASE_ACTIVITY	1	GO_UBIQUITIN_LIKE_PROTEIN_TRANSFERASE_ACTIVITY	MF	1
	GO_TRANSMEMBRANE_RECEPTOR_PROTEIN_KINASE_ACTIVITY	1	GO_TRANSMEMBRANE_RECEPTOR_PROTEIN_KINASE_ACTIVITY	MF	1
	GO_SYNTAXIN_1_BINDING	1	GO_SYNTAXIN_1_BINDING	MF	1
	GO_LONG_CHAIN_FATTY_ACID_BINDING	1	GO_LONG_CHAIN_FATTY_ACID_BINDING	MF	1
	GO_ACETYLGALACTOSAMINYLTRANSFERASE_ACTIVITY	1	GO_ACETYLGALACTOSAMINYLTRANSFERASE_ACTIVITY	MF	1
	GO_OXIDOREDUCTASE_ACTIVITY_ACTING_ON_THE_ALDEHYDE_OR_OXO_GROUP_OF_DONORS_NAD_OR_NADP_AS_ACCEPTOR	1	GO_OXIDOREDUCTASE_ACTIVITY_ACTING_ON_THE_ALDEHYDE_OR_OXO_GROUP_OF_DONORS_NAD_OR_NADP_AS_ACCEPTOR	MF	1
	GO_ACTIVE_ION_TRANSMEMBRANE_TRANSPORTER_ACTIVITY	1	GO_ACTIVE_ION_TRANSMEMBRANE_TRANSPORTER_ACTIVITY	MF	1
	GO_CYTOKINE_BINDING	1	GO_CYTOKINE_BINDING	MF	1
	GO_NEUROTRANSMITTER_BINDING	1	GO_NEUROTRANSMITTER_BINDING	MF	1
	GO_OLFACTORY_RECEPTOR_ACTIVITY	1	GO_OLFACTORY_RECEPTOR_ACTIVITY	MF	1
	GO_SERINE_TYPE_EXOPEPTIDASE_ACTIVITY	1	GO_SERINE_TYPE_EXOPEPTIDASE_ACTIVITY	MF	1
	GO_3_5_CYCLIC_AMP_PHOSPHODIESTERASE_ACTIVITY	1	GO_3_5_CYCLIC_AMP_PHOSPHODIESTERASE_ACTIVITY	MF	1
	GO_VOLTAGE_GATED_ION_CHANNEL_ACTIVITY	1	GO_VOLTAGE_GATED_ION_CHANNEL_ACTIVITY	MF	1
	GO_PHOSPHATIDYLINOSITOL_3_5_BISPHOSPHATE_BINDING	1	GO_PHOSPHATIDYLINOSITOL_3_5_BISPHOSPHATE_BINDING	MF	1
	GO_PROTEIN_KINASE_C_BINDING	1	GO_PROTEIN_KINASE_C_BINDING	MF	1
	GO_PROTEIN_COMPLEX_SCAFFOLD	1	GO_PROTEIN_COMPLEX_SCAFFOLD	MF	1
	GO_HEAT_SHOCK_PROTEIN_BINDING	1	GO_HEAT_SHOCK_PROTEIN_BINDING	MF	1
	GO_PHOSPHOPROTEIN_BINDING	1	GO_PHOSPHOPROTEIN_BINDING	MF	1
	GO_GTPASE_ACTIVITY	1	GO_GTPASE_ACTIVITY	MF	1
	GO_AMINO_ACID_BINDING	1	GO_AMINO_ACID_BINDING	MF	1
	GO_OXIDOREDUCTASE_ACTIVITY_ACTING_ON_THE_CH_CH_GROUP_OF_DONORS	1	GO_OXIDOREDUCTASE_ACTIVITY_ACTING_ON_THE_CH_CH_GROUP_OF_DONORS	MF	1
	GO_OXIDOREDUCTASE_ACTIVITY_ACTING_ON_A_HEME_GROUP_OF_DONORS	1	GO_OXIDOREDUCTASE_ACTIVITY_ACTING_ON_A_HEME_GROUP_OF_DONORS	MF	1
	GO_QUINONE_BINDING	1	GO_QUINONE_BINDING	MF	1
	GO_G_PROTEIN_ALPHA_SUBUNIT_BINDING	1	GO_G_PROTEIN_ALPHA_SUBUNIT_BINDING	MF	1
	GO_MITOGEN_ACTIVATED_PROTEIN_KINASE_KINASE_BINDING	1	GO_MITOGEN_ACTIVATED_PROTEIN_KINASE_KINASE_BINDING	MF	1
	GO_PEPTIDASE_REGULATOR_ACTIVITY	1	GO_PEPTIDASE_REGULATOR_ACTIVITY	MF	1
	GO_CYTOSKELETAL_PROTEIN_BINDING	1	GO_CYTOSKELETAL_PROTEIN_BINDING	MF	1
	GO_VITAMIN_TRANSPORTER_ACTIVITY	1	GO_VITAMIN_TRANSPORTER_ACTIVITY	MF	1
	GO_TRANSFERASE_ACTIVITY_TRANSFERRING_SULFUR_CONTAINING_GROUPS	1	GO_TRANSFERASE_ACTIVITY_TRANSFERRING_SULFUR_CONTAINING_GROUPS	MF	1
	GO_CYCLASE_ACTIVITY	1	GO_CYCLASE_ACTIVITY	MF	1
	GO_PROTEIN_SELF_ASSOCIATION	1	GO_PROTEIN_SELF_ASSOCIATION	MF	1
	GO_LIPID_TRANSPORTER_ACTIVITY	1	GO_LIPID_TRANSPORTER_ACTIVITY	MF	1
	GO_ENDODEOXYRIBONUCLEASE_ACTIVITY_PRODUCING_5_PHOSPHOMONOESTERS	1	GO_ENDODEOXYRIBONUCLEASE_ACTIVITY_PRODUCING_5_PHOSPHOMONOESTERS	MF	1
	GO_SULFUR_COMPOUND_TRANSMEMBRANE_TRANSPORTER_ACTIVITY	1	GO_SULFUR_COMPOUND_TRANSMEMBRANE_TRANSPORTER_ACTIVITY	MF	1
	GO_DNA_POLYMERASE_ACTIVITY	1	GO_DNA_POLYMERASE_ACTIVITY	MF	1
	GO_HISTONE_BINDING	1	GO_HISTONE_BINDING	MF	1
	GO_UBIQUITIN_LIKE_PROTEIN_BINDING	1	GO_UBIQUITIN_LIKE_PROTEIN_BINDING	MF	1
	GO_DNA_BINDING_BENDING	1	GO_DNA_BINDING_BENDING	MF	1
	GO_RNA_METHYLTRANSFERASE_ACTIVITY	1	GO_RNA_METHYLTRANSFERASE_ACTIVITY	MF	1
	GO_CYCLIC_NUCLEOTIDE_GATED_ION_CHANNEL_ACTIVITY	1	GO_CYCLIC_NUCLEOTIDE_GATED_ION_CHANNEL_ACTIVITY	MF	1
	GO_NARROW_PORE_CHANNEL_ACTIVITY	1	GO_NARROW_PORE_CHANNEL_ACTIVITY	MF	1
	GO_STEROID_DEHYDROGENASE_ACTIVITY	1	GO_STEROID_DEHYDROGENASE_ACTIVITY	MF	1
	GO_BHLH_TRANSCRIPTION_FACTOR_BINDING	1	GO_BHLH_TRANSCRIPTION_FACTOR_BINDING	MF	1
	GO_G_PROTEIN_COUPLED_NEUROTRANSMITTER_RECEPTOR_ACTIVITY	1	GO_G_PROTEIN_COUPLED_NEUROTRANSMITTER_RECEPTOR_ACTIVITY	MF	1
	GO_METHYLATED_HISTONE_BINDING	1	GO_METHYLATED_HISTONE_BINDING	MF	1
	GO_PROTEIN_BINDING_INVOLVED_IN_CELL_ADHESION	1	GO_PROTEIN_BINDING_INVOLVED_IN_CELL_ADHESION	MF	1
	GO_FIBROBLAST_GROWTH_FACTOR_RECEPTOR_BINDING	1	GO_FIBROBLAST_GROWTH_FACTOR_RECEPTOR_BINDING	MF	1
	GO_VOLTAGE_GATED_ANION_CHANNEL_ACTIVITY	1	GO_VOLTAGE_GATED_ANION_CHANNEL_ACTIVITY	MF	1
	GO_RNA_POLYMERASE_II_TRANSCRIPTION_COREPRESSOR_ACTIVITY	1	GO_RNA_POLYMERASE_II_TRANSCRIPTION_COREPRESSOR_ACTIVITY	MF	1
	GO_PHOSPHATASE_INHIBITOR_ACTIVITY	1	GO_PHOSPHATASE_INHIBITOR_ACTIVITY	MF	1
	GO_MAGNESIUM_ION_BINDING	1	GO_MAGNESIUM_ION_BINDING	MF	1
	GO_DNA_SECONDARY_STRUCTURE_BINDING	1	GO_DNA_SECONDARY_STRUCTURE_BINDING	MF	1
	GO_SULFUR_COMPOUND_BINDING	1	GO_SULFUR_COMPOUND_BINDING	MF	1
	GO_SIGNAL_SEQUENCE_BINDING	1	GO_SIGNAL_SEQUENCE_BINDING	MF	1
	GO_OXIDOREDUCTASE_ACTIVITY_ACTING_ON_THE_CH_OH_GROUP_OF_DONORS_NAD_OR_NADP_AS_ACCEPTOR	1	GO_OXIDOREDUCTASE_ACTIVITY_ACTING_ON_THE_CH_OH_GROUP_OF_DONORS_NAD_OR_NADP_AS_ACCEPTOR	MF	1
	GO_SYNTAXIN_BINDING	1	GO_SYNTAXIN_BINDING	MF	1
	GO_HEPARAN_SULFATE_SULFOTRANSFERASE_ACTIVITY	1	GO_HEPARAN_SULFATE_SULFOTRANSFERASE_ACTIVITY	MF	1
	GO_TAU_PROTEIN_BINDING	1	GO_TAU_PROTEIN_BINDING	MF	1
	GO_ACYLGLYCEROL_O_ACYLTRANSFERASE_ACTIVITY	1	GO_ACYLGLYCEROL_O_ACYLTRANSFERASE_ACTIVITY	MF	1
	GO_COMPLEMENT_BINDING	1	GO_COMPLEMENT_BINDING	MF	1
	GO_HORMONE_RECEPTOR_BINDING	1	GO_HORMONE_RECEPTOR_BINDING	MF	1
	GO_DIVALENT_INORGANIC_CATION_TRANSMEMBRANE_TRANSPORTER_ACTIVITY	1	GO_DIVALENT_INORGANIC_CATION_TRANSMEMBRANE_TRANSPORTER_ACTIVITY	MF	1
	GO_PROTEIN_PHOSPHATASE_BINDING	1	GO_PROTEIN_PHOSPHATASE_BINDING	MF	1
	GO_MONOVALENT_INORGANIC_CATION_TRANSMEMBRANE_TRANSPORTER_ACTIVITY	1	GO_MONOVALENT_INORGANIC_CATION_TRANSMEMBRANE_TRANSPORTER_ACTIVITY	MF	1
	GO_3_5_CYCLIC_GMP_PHOSPHODIESTERASE_ACTIVITY	1	GO_3_5_CYCLIC_GMP_PHOSPHODIESTERASE_ACTIVITY	MF	1
	GO_VOLTAGE_GATED_CATION_CHANNEL_ACTIVITY	1	GO_VOLTAGE_GATED_CATION_CHANNEL_ACTIVITY	MF	1
	GO_PROTEIN_TYROSINE_KINASE_ACTIVITY	1	GO_PROTEIN_TYROSINE_KINASE_ACTIVITY	MF	1
	GO_TRANSMITTER_GATED_CHANNEL_ACTIVITY	1	GO_TRANSMITTER_GATED_CHANNEL_ACTIVITY	MF	1
	GO_ENDONUCLEASE_ACTIVITY_ACTIVE_WITH_EITHER_RIBO_OR_DEOXYRIBONUCLEIC_ACIDS_AND_PRODUCING_3_PHOSPHOMONOESTERS	1	GO_ENDONUCLEASE_ACTIVITY_ACTIVE_WITH_EITHER_RIBO_OR_DEOXYRIBONUCLEIC_ACIDS_AND_PRODUCING_3_PHOSPHOMONOESTERS	MF	1
	GO_SODIUM_AMINO_ACID_SYMPORTER_ACTIVITY	1	GO_SODIUM_AMINO_ACID_SYMPORTER_ACTIVITY	MF	1
	GO_FATTY_ACYL_COA_BINDING	1	GO_FATTY_ACYL_COA_BINDING	MF	1
	GO_CYCLIN_BINDING	1	GO_CYCLIN_BINDING	MF	1
	GO_ACID_AMINO_ACID_LIGASE_ACTIVITY	1	GO_ACID_AMINO_ACID_LIGASE_ACTIVITY	MF	1
	GO_OXIDOREDUCTASE_ACTIVITY_ACTING_ON_NAD_P_H	1	GO_OXIDOREDUCTASE_ACTIVITY_ACTING_ON_NAD_P_H	MF	1
	GO_CORE_PROMOTER_BINDING	1	GO_CORE_PROMOTER_BINDING	MF	1
	GO_NEUROPEPTIDE_RECEPTOR_BINDING	1	GO_NEUROPEPTIDE_RECEPTOR_BINDING	MF	1
	GO_RETINOIC_ACID_BINDING	1	GO_RETINOIC_ACID_BINDING	MF	1
	GO_DIACYLGLYCEROL_KINASE_ACTIVITY	1	GO_DIACYLGLYCEROL_KINASE_ACTIVITY	MF	1
	GO_STEROID_BINDING	1	GO_STEROID_BINDING	MF	1
	GO_LEUCINE_ZIPPER_DOMAIN_BINDING	1	GO_LEUCINE_ZIPPER_DOMAIN_BINDING	MF	1
	GO_PHOSPHATIDYLINOSITOL_5_PHOSPHATE_BINDING	1	GO_PHOSPHATIDYLINOSITOL_5_PHOSPHATE_BINDING	MF	1
	GO_I_SMAD_BINDING	1	GO_I_SMAD_BINDING	MF	1
	GO_ENHANCER_BINDING	1	GO_ENHANCER_BINDING	MF	1
	GO_RAC_GUANYL_NUCLEOTIDE_EXCHANGE_FACTOR_ACTIVITY	1	GO_RAC_GUANYL_NUCLEOTIDE_EXCHANGE_FACTOR_ACTIVITY	MF	1
	GO_PROTEIN_BINDING_INVOLVED_IN_PROTEIN_FOLDING	1	GO_PROTEIN_BINDING_INVOLVED_IN_PROTEIN_FOLDING	MF	1
	GO_KINASE_INHIBITOR_ACTIVITY	1	GO_KINASE_INHIBITOR_ACTIVITY	MF	1
	GO_PHOTORECEPTOR_ACTIVITY	1	GO_PHOTORECEPTOR_ACTIVITY	MF	1
	GO_CYTOSKELETAL_ADAPTOR_ACTIVITY	1	GO_CYTOSKELETAL_ADAPTOR_ACTIVITY	MF	1
	GO_TRANSCRIPTION_FACTOR_ACTIVITY_DIRECT_LIGAND_REGULATED_SEQUENCE_SPECIFIC_DNA_BINDING	1	GO_TRANSCRIPTION_FACTOR_ACTIVITY_DIRECT_LIGAND_REGULATED_SEQUENCE_SPECIFIC_DNA_BINDING	MF	1
	GO_RACEMASE_AND_EPIMERASE_ACTIVITY	1	GO_RACEMASE_AND_EPIMERASE_ACTIVITY	MF	1
	GO_PROTEIN_LIPID_COMPLEX_BINDING	1	GO_PROTEIN_LIPID_COMPLEX_BINDING	MF	1
	GO_CARBOXY_LYASE_ACTIVITY	1	GO_CARBOXY_LYASE_ACTIVITY	MF	1
	GO_MIRNA_BINDING	1	GO_MIRNA_BINDING	MF	1
	GO_ESTROGEN_RECEPTOR_BINDING	1	GO_ESTROGEN_RECEPTOR_BINDING	MF	1
	GO_UBIQUITIN_UBIQUITIN_LIGASE_ACTIVITY	1	GO_UBIQUITIN_UBIQUITIN_LIGASE_ACTIVITY	MF	1
	GO_FMN_BINDING	1	GO_FMN_BINDING	MF	1
	GO_ADENYLYLTRANSFERASE_ACTIVITY	1	GO_ADENYLYLTRANSFERASE_ACTIVITY	MF	1
	GO_S_ACYLTRANSFERASE_ACTIVITY	1	GO_S_ACYLTRANSFERASE_ACTIVITY	MF	1
	GO_ANKYRIN_BINDING	1	GO_ANKYRIN_BINDING	MF	1
	GO_PROTEASOME_BINDING	1	GO_PROTEASOME_BINDING	MF	1
	GO_DNA_N_GLYCOSYLASE_ACTIVITY	1	GO_DNA_N_GLYCOSYLASE_ACTIVITY	MF	1
	GO_TRANSFERASE_ACTIVITY_TRANSFERRING_ALKYL_OR_ARYL_OTHER_THAN_METHYL_GROUPS	1	GO_TRANSFERASE_ACTIVITY_TRANSFERRING_ALKYL_OR_ARYL_OTHER_THAN_METHYL_GROUPS	MF	1
	GO_UNFOLDED_PROTEIN_BINDING	1	GO_UNFOLDED_PROTEIN_BINDING	MF	1
	GO_POLY_A_BINDING	1	GO_POLY_A_BINDING	MF	1
	GO_ATPASE_ACTIVATOR_ACTIVITY	1	GO_ATPASE_ACTIVATOR_ACTIVITY	MF	1
	GO_CARBOHYDRATE_PHOSPHATASE_ACTIVITY	1	GO_CARBOHYDRATE_PHOSPHATASE_ACTIVITY	MF	1
	GO_NUCLEOSOME_BINDING	1	GO_NUCLEOSOME_BINDING	MF	1
	GO_UBIQUITIN_LIKE_PROTEIN_CONJUGATING_ENZYME_ACTIVITY	1	GO_UBIQUITIN_LIKE_PROTEIN_CONJUGATING_ENZYME_ACTIVITY	MF	1
	GO_ATP_DEPENDENT_MICROTUBULE_MOTOR_ACTIVITY	1	GO_ATP_DEPENDENT_MICROTUBULE_MOTOR_ACTIVITY	MF	1
	GO_C2H2_ZINC_FINGER_DOMAIN_BINDING	1	GO_C2H2_ZINC_FINGER_DOMAIN_BINDING	MF	1
	GO_CALCIUM_ACTIVATED_POTASSIUM_CHANNEL_ACTIVITY	1	GO_CALCIUM_ACTIVATED_POTASSIUM_CHANNEL_ACTIVITY	MF	1
	GO_ACTIN_BINDING	1	GO_ACTIN_BINDING	MF	1
	GO_PHOSPHATIDYLINOSITOL_4_5_BISPHOSPHATE_BINDING	1	GO_PHOSPHATIDYLINOSITOL_4_5_BISPHOSPHATE_BINDING	MF	1
	GO_PRENYLTRANSFERASE_ACTIVITY	1	GO_PRENYLTRANSFERASE_ACTIVITY	MF	1
	GO_ANION_CATION_SYMPORTER_ACTIVITY	1	GO_ANION_CATION_SYMPORTER_ACTIVITY	MF	1
	GO_LYSINE_ACETYLATED_HISTONE_BINDING	1	GO_LYSINE_ACETYLATED_HISTONE_BINDING	MF	1
	GO_PEPTIDE_HORMONE_RECEPTOR_BINDING	1	GO_PEPTIDE_HORMONE_RECEPTOR_BINDING	MF	1
	GO_INORGANIC_ANION_TRANSMEMBRANE_TRANSPORTER_ACTIVITY	1	GO_INORGANIC_ANION_TRANSMEMBRANE_TRANSPORTER_ACTIVITY	MF	1
	GO_PROTEIN_KINASE_A_BINDING	1	GO_PROTEIN_KINASE_A_BINDING	MF	1
	GO_MANNOSIDASE_ACTIVITY	1	GO_MANNOSIDASE_ACTIVITY	MF	1
	GO_KINASE_BINDING	1	GO_KINASE_BINDING	MF	1
	GO_METAL_ION_TRANSMEMBRANE_TRANSPORTER_ACTIVITY	1	GO_METAL_ION_TRANSMEMBRANE_TRANSPORTER_ACTIVITY	MF	1
	GO_COA_HYDROLASE_ACTIVITY	1	GO_COA_HYDROLASE_ACTIVITY	MF	1
	GO_ADRENERGIC_RECEPTOR_ACTIVITY	1	GO_ADRENERGIC_RECEPTOR_ACTIVITY	MF	1
	GO_GATED_CHANNEL_ACTIVITY	1	GO_GATED_CHANNEL_ACTIVITY	MF	1
	GO_RNA_DNA_HYBRID_RIBONUCLEASE_ACTIVITY	1	GO_RNA_DNA_HYBRID_RIBONUCLEASE_ACTIVITY	MF	1
	GO_ACTIN_FILAMENT_BINDING	1	GO_ACTIN_FILAMENT_BINDING	MF	1
	GO_HYDROLASE_ACTIVITY_ACTING_ON_CARBON_NITROGEN_BUT_NOT_PEPTIDE_BONDS_IN_LINEAR_AMIDINES	1	GO_HYDROLASE_ACTIVITY_ACTING_ON_CARBON_NITROGEN_BUT_NOT_PEPTIDE_BONDS_IN_LINEAR_AMIDINES	MF	1
	GO_HEPARIN_BINDING	1	GO_HEPARIN_BINDING	MF	1
	GO_EPIDERMAL_GROWTH_FACTOR_RECEPTOR_BINDING	1	GO_EPIDERMAL_GROWTH_FACTOR_RECEPTOR_BINDING	MF	1
	GO_LOW_DENSITY_LIPOPROTEIN_PARTICLE_BINDING	1	GO_LOW_DENSITY_LIPOPROTEIN_PARTICLE_BINDING	MF	1
	GO_SERINE_HYDROLASE_ACTIVITY	1	GO_SERINE_HYDROLASE_ACTIVITY	MF	1
	GO_TRANSMEMBRANE_RECEPTOR_PROTEIN_TYROSINE_KINASE_ACTIVITY	1	GO_TRANSMEMBRANE_RECEPTOR_PROTEIN_TYROSINE_KINASE_ACTIVITY	MF	1
	GO_WNT_PROTEIN_BINDING	1	GO_WNT_PROTEIN_BINDING	MF	1
	GO_TRANSFERASE_ACTIVITY_TRANSFERRING_HEXOSYL_GROUPS	1	GO_TRANSFERASE_ACTIVITY_TRANSFERRING_HEXOSYL_GROUPS	MF	1
	GO_ARYL_SULFOTRANSFERASE_ACTIVITY	1	GO_ARYL_SULFOTRANSFERASE_ACTIVITY	MF	1
	GO_PROTEIN_SERINE_THREONINE_PHOSPHATASE_INHIBITOR_ACTIVITY	1	GO_PROTEIN_SERINE_THREONINE_PHOSPHATASE_INHIBITOR_ACTIVITY	MF	1
	GO_HYDRO_LYASE_ACTIVITY	1	GO_HYDRO_LYASE_ACTIVITY	MF	1
	GO_TRANSLATION_INITIATION_FACTOR_ACTIVITY	1	GO_TRANSLATION_INITIATION_FACTOR_ACTIVITY	MF	1
	GO_LIPOPROTEIN_PARTICLE_RECEPTOR_BINDING	1	GO_LIPOPROTEIN_PARTICLE_RECEPTOR_BINDING	MF	1
	GO_LIGAND_GATED_CHANNEL_ACTIVITY	1	GO_LIGAND_GATED_CHANNEL_ACTIVITY	MF	1
	GO_RHO_GTPASE_BINDING	1	GO_RHO_GTPASE_BINDING	MF	1
	GO_POLY_PYRIMIDINE_TRACT_BINDING	1	GO_POLY_PYRIMIDINE_TRACT_BINDING	MF	1
	GO_PROTEIN_PHOSPHORYLATED_AMINO_ACID_BINDING	1	GO_PROTEIN_PHOSPHORYLATED_AMINO_ACID_BINDING	MF	1
	GO_COLLAGEN_BINDING	1	GO_COLLAGEN_BINDING	MF	1
	GO_TRIGLYCERIDE_LIPASE_ACTIVITY	1	GO_TRIGLYCERIDE_LIPASE_ACTIVITY	MF	1
	GO_N_METHYLTRANSFERASE_ACTIVITY	1	GO_N_METHYLTRANSFERASE_ACTIVITY	MF	1
	GO_L_AMINO_ACID_TRANSMEMBRANE_TRANSPORTER_ACTIVITY	1	GO_L_AMINO_ACID_TRANSMEMBRANE_TRANSPORTER_ACTIVITY	MF	1
	GO_ACETYLCHOLINE_RECEPTOR_ACTIVITY	1	GO_ACETYLCHOLINE_RECEPTOR_ACTIVITY	MF	1
	GO_CALCIUM_ACTIVATED_CATION_CHANNEL_ACTIVITY	1	GO_CALCIUM_ACTIVATED_CATION_CHANNEL_ACTIVITY	MF	1
	GO_KINASE_REGULATOR_ACTIVITY	1	GO_KINASE_REGULATOR_ACTIVITY	MF	1
	GO_ENDONUCLEASE_ACTIVITY_ACTIVE_WITH_EITHER_RIBO_OR_DEOXYRIBONUCLEIC_ACIDS_AND_PRODUCING_5_PHOSPHOMONOESTERS	1	GO_ENDONUCLEASE_ACTIVITY_ACTIVE_WITH_EITHER_RIBO_OR_DEOXYRIBONUCLEIC_ACIDS_AND_PRODUCING_5_PHOSPHOMONOESTERS	MF	1
	GO_CARBOXYPEPTIDASE_ACTIVITY	1	GO_CARBOXYPEPTIDASE_ACTIVITY	MF	1
	GO_ATPASE_REGULATOR_ACTIVITY	1	GO_ATPASE_REGULATOR_ACTIVITY	MF	1
	GO_PHOSPHATIDYLINOSITOL_PHOSPHATE_BINDING	1	GO_PHOSPHATIDYLINOSITOL_PHOSPHATE_BINDING	MF	1
	GO_GTPASE_INHIBITOR_ACTIVITY	1	GO_GTPASE_INHIBITOR_ACTIVITY	MF	1
	GO_ATPASE_ACTIVITY_COUPLED_TO_TRANSMEMBRANE_MOVEMENT_OF_IONS_PHOSPHORYLATIVE_MECHANISM	1	GO_ATPASE_ACTIVITY_COUPLED_TO_TRANSMEMBRANE_MOVEMENT_OF_IONS_PHOSPHORYLATIVE_MECHANISM	MF	1
	GO_GLUCOSIDASE_ACTIVITY	1	GO_GLUCOSIDASE_ACTIVITY	MF	1
	GO_ORGANIC_HYDROXY_COMPOUND_TRANSMEMBRANE_TRANSPORTER_ACTIVITY	1	GO_ORGANIC_HYDROXY_COMPOUND_TRANSMEMBRANE_TRANSPORTER_ACTIVITY	MF	1
	GO_EXTRACELLULAR_MATRIX_STRUCTURAL_CONSTITUENT	1	GO_EXTRACELLULAR_MATRIX_STRUCTURAL_CONSTITUENT	MF	1
	GO_SOLUTE_PROTON_ANTIPORTER_ACTIVITY	1	GO_SOLUTE_PROTON_ANTIPORTER_ACTIVITY	MF	1
	GO_ACIDIC_AMINO_ACID_TRANSMEMBRANE_TRANSPORTER_ACTIVITY	1	GO_ACIDIC_AMINO_ACID_TRANSMEMBRANE_TRANSPORTER_ACTIVITY	MF	1
	GO_ENDORIBONUCLEASE_ACTIVITY_PRODUCING_5_PHOSPHOMONOESTERS	1	GO_ENDORIBONUCLEASE_ACTIVITY_PRODUCING_5_PHOSPHOMONOESTERS	MF	1
	GO_LYSOPHOSPHOLIPASE_ACTIVITY	1	GO_LYSOPHOSPHOLIPASE_ACTIVITY	MF	1
	GO_ADRENERGIC_RECEPTOR_BINDING	1	GO_ADRENERGIC_RECEPTOR_BINDING	MF	1
	GO_NUCLEOSIDE_DIPHOSPHATASE_ACTIVITY	1	GO_NUCLEOSIDE_DIPHOSPHATASE_ACTIVITY	MF	1
	GO_ACETYLTRANSFERASE_ACTIVITY	1	GO_ACETYLTRANSFERASE_ACTIVITY	MF	1
	GO_PASSIVE_TRANSMEMBRANE_TRANSPORTER_ACTIVITY	1	GO_PASSIVE_TRANSMEMBRANE_TRANSPORTER_ACTIVITY	MF	1
	GO_RNA_POLYMERASE_II_CORE_BINDING	1	GO_RNA_POLYMERASE_II_CORE_BINDING	MF	1
	GO_MRNA_BINDING	1	GO_MRNA_BINDING	MF	1
	GO_MHC_CLASS_II_RECEPTOR_ACTIVITY	1	GO_MHC_CLASS_II_RECEPTOR_ACTIVITY	MF	1
	GO_NEUROPEPTIDE_RECEPTOR_ACTIVITY	1	GO_NEUROPEPTIDE_RECEPTOR_ACTIVITY	MF	1
	GO_EXTRACELLULAR_MATRIX_BINDING	1	GO_EXTRACELLULAR_MATRIX_BINDING	MF	1
	GO_SEROTONIN_RECEPTOR_ACTIVITY	1	GO_SEROTONIN_RECEPTOR_ACTIVITY	MF	1
	GO_METALLOEXOPEPTIDASE_ACTIVITY	1	GO_METALLOEXOPEPTIDASE_ACTIVITY	MF	1
	GO_CALCIUM_ION_BINDING	1	GO_CALCIUM_ION_BINDING	MF	1
	GO_NITRIC_OXIDE_SYNTHASE_BINDING	1	GO_NITRIC_OXIDE_SYNTHASE_BINDING	MF	1
	GO_PROTEIN_C_TERMINUS_BINDING	1	GO_PROTEIN_C_TERMINUS_BINDING	MF	1
	GO_GLYCINE_BINDING	1	GO_GLYCINE_BINDING	MF	1
	GO_THIOLESTER_HYDROLASE_ACTIVITY	1	GO_THIOLESTER_HYDROLASE_ACTIVITY	MF	1
	GO_INSULIN_RECEPTOR_BINDING	1	GO_INSULIN_RECEPTOR_BINDING	MF	1
	GO_CIS_TRANS_ISOMERASE_ACTIVITY	1	GO_CIS_TRANS_ISOMERASE_ACTIVITY	MF	1
	GO_METALLOCARBOXYPEPTIDASE_ACTIVITY	1	GO_METALLOCARBOXYPEPTIDASE_ACTIVITY	MF	1
	GO_ALDEHYDE_DEHYDROGENASE_NAD_ACTIVITY	1	GO_ALDEHYDE_DEHYDROGENASE_NAD_ACTIVITY	MF	1
	GO_OXIDOREDUCTASE_ACTIVITY_ACTING_ON_PAIRED_DONORS_WITH_INCORPORATION_OR_REDUCTION_OF_MOLECULAR_OXYGEN_2_OXOGLUTARATE_AS_ONE_DONOR_AND_INCORPORATION_OF_ONE_ATOM_EACH_OF_OXYGEN_INTO_BOTH_DONORS	1	GO_OXIDOREDUCTASE_ACTIVITY_ACTING_ON_PAIRED_DONORS_WITH_INCORPORATION_OR_REDUCTION_OF_MOLECULAR_OXYGEN_2_OXOGLUTARATE_AS_ONE_DONOR_AND_INCORPORATION_OF_ONE_ATOM_EACH_OF_OXYGEN_INTO_BOTH_DONORS	MF	1
	GO_PHOSPHATE_ION_BINDING	1	GO_PHOSPHATE_ION_BINDING	MF	1
	GO_NUCLEOSIDE_DIPHOSPHATE_KINASE_ACTIVITY	1	GO_NUCLEOSIDE_DIPHOSPHATE_KINASE_ACTIVITY	MF	1
	GO_FAD_BINDING	1	GO_FAD_BINDING	MF	1
	GO_CLATHRIN_BINDING	1	GO_CLATHRIN_BINDING	MF	1
	GO_CATION_CATION_ANTIPORTER_ACTIVITY	1	GO_CATION_CATION_ANTIPORTER_ACTIVITY	MF	1
	GO_RAN_GTPASE_BINDING	1	GO_RAN_GTPASE_BINDING	MF	1
	GO_ANTIPORTER_ACTIVITY	1	GO_ANTIPORTER_ACTIVITY	MF	1
	GO_AMMONIUM_TRANSMEMBRANE_TRANSPORTER_ACTIVITY	1	GO_AMMONIUM_TRANSMEMBRANE_TRANSPORTER_ACTIVITY	MF	1
	GO_PHOSPHATASE_ACTIVATOR_ACTIVITY	1	GO_PHOSPHATASE_ACTIVATOR_ACTIVITY	MF	1
	GO_FATTY_ACID_BINDING	1	GO_FATTY_ACID_BINDING	MF	1
	GO_AMINOPEPTIDASE_ACTIVITY	1	GO_AMINOPEPTIDASE_ACTIVITY	MF	1
	GO_NADPH_BINDING	1	GO_NADPH_BINDING	MF	1
	GO_SINGLE_STRANDED_RNA_BINDING	1	GO_SINGLE_STRANDED_RNA_BINDING	MF	1
	GO_CATECHOLAMINE_BINDING	1	GO_CATECHOLAMINE_BINDING	MF	1
	GO_CALCIUM_DEPENDENT_PROTEIN_BINDING	1	GO_CALCIUM_DEPENDENT_PROTEIN_BINDING	MF	1
	GO_NUCLEOCYTOPLASMIC_TRANSPORTER_ACTIVITY	1	GO_NUCLEOCYTOPLASMIC_TRANSPORTER_ACTIVITY	MF	1
	GO_GLUTATHIONE_PEROXIDASE_ACTIVITY	1	GO_GLUTATHIONE_PEROXIDASE_ACTIVITY	MF	1
	GO_PSEUDOURIDINE_SYNTHASE_ACTIVITY	1	GO_PSEUDOURIDINE_SYNTHASE_ACTIVITY	MF	1
	GO_G_PROTEIN_COUPLED_RECEPTOR_ACTIVITY	1	GO_G_PROTEIN_COUPLED_RECEPTOR_ACTIVITY	MF	1
	GO_MAP_KINASE_ACTIVITY	1	GO_MAP_KINASE_ACTIVITY	MF	1
	GO_NEUROPEPTIDE_HORMONE_ACTIVITY	1	GO_NEUROPEPTIDE_HORMONE_ACTIVITY	MF	1
	GO_CATION_TRANSMEMBRANE_TRANSPORTER_ACTIVITY	1	GO_CATION_TRANSMEMBRANE_TRANSPORTER_ACTIVITY	MF	1
	GO_CHANNEL_REGULATOR_ACTIVITY	1	GO_CHANNEL_REGULATOR_ACTIVITY	MF	1
	GO_INOSITOL_TETRAKISPHOSPHATE_PHOSPHATASE_ACTIVITY	1	GO_INOSITOL_TETRAKISPHOSPHATE_PHOSPHATASE_ACTIVITY	MF	1
	GO_PHOSPHOLIPASE_BINDING	1	GO_PHOSPHOLIPASE_BINDING	MF	1
	GO_STRUCTURAL_CONSTITUENT_OF_EYE_LENS	1	GO_STRUCTURAL_CONSTITUENT_OF_EYE_LENS	MF	1
	GO_DISULFIDE_OXIDOREDUCTASE_ACTIVITY	1	GO_DISULFIDE_OXIDOREDUCTASE_ACTIVITY	MF	1
	GO_GDP_BINDING	1	GO_GDP_BINDING	MF	1
	GO_PHOSPHORIC_DIESTER_HYDROLASE_ACTIVITY	1	GO_PHOSPHORIC_DIESTER_HYDROLASE_ACTIVITY	MF	1
	GO_S100_PROTEIN_BINDING	1	GO_S100_PROTEIN_BINDING	MF	1
	GO_CARBOHYDRATE_DERIVATIVE_TRANSPORTER_ACTIVITY	1	GO_CARBOHYDRATE_DERIVATIVE_TRANSPORTER_ACTIVITY	MF	1
	GO_SERINE_TYPE_CARBOXYPEPTIDASE_ACTIVITY	1	GO_SERINE_TYPE_CARBOXYPEPTIDASE_ACTIVITY	MF	1
	GO_HORMONE_ACTIVITY	1	GO_HORMONE_ACTIVITY	MF	1
	GO_STEROID_HORMONE_RECEPTOR_ACTIVITY	1	GO_STEROID_HORMONE_RECEPTOR_ACTIVITY	MF	1
	GO_ANDROGEN_RECEPTOR_BINDING	1	GO_ANDROGEN_RECEPTOR_BINDING	MF	1
	GO_AMIDE_TRANSMEMBRANE_TRANSPORTER_ACTIVITY	1	GO_AMIDE_TRANSMEMBRANE_TRANSPORTER_ACTIVITY	MF	1
	GO_MANGANESE_ION_BINDING	1	GO_MANGANESE_ION_BINDING	MF	1
	GO_RNA_CAP_BINDING	1	GO_RNA_CAP_BINDING	MF	1
	GO_SCAVENGER_RECEPTOR_ACTIVITY	1	GO_SCAVENGER_RECEPTOR_ACTIVITY	MF	1
	GO_CYCLIN_DEPENDENT_PROTEIN_SERINE_THREONINE_KINASE_INHIBITOR_ACTIVITY	1	GO_CYCLIN_DEPENDENT_PROTEIN_SERINE_THREONINE_KINASE_INHIBITOR_ACTIVITY	MF	1
	GO_ICOSANOID_RECEPTOR_ACTIVITY	1	GO_ICOSANOID_RECEPTOR_ACTIVITY	MF	1
	GO_METALLOENDOPEPTIDASE_ACTIVITY	1	GO_METALLOENDOPEPTIDASE_ACTIVITY	MF	1
	GO_PHOSPHATIDYLCHOLINE_BINDING	1	GO_PHOSPHATIDYLCHOLINE_BINDING	MF	1
	GO_TRANSLATION_ELONGATION_FACTOR_ACTIVITY	1	GO_TRANSLATION_ELONGATION_FACTOR_ACTIVITY	MF	1
	GO_MONOSACCHARIDE_TRANSMEMBRANE_TRANSPORTER_ACTIVITY	1	GO_MONOSACCHARIDE_TRANSMEMBRANE_TRANSPORTER_ACTIVITY	MF	1
	GO_CAMP_BINDING	1	GO_CAMP_BINDING	MF	1
	GO_GLYCOSAMINOGLYCAN_BINDING	1	GO_GLYCOSAMINOGLYCAN_BINDING	MF	1
	GO_VITAMIN_D_RECEPTOR_BINDING	1	GO_VITAMIN_D_RECEPTOR_BINDING	MF	1
	GO_DAMAGED_DNA_BINDING	1	GO_DAMAGED_DNA_BINDING	MF	1
	GO_PROTEIN_SERINE_THREONINE_KINASE_ACTIVATOR_ACTIVITY	1	GO_PROTEIN_SERINE_THREONINE_KINASE_ACTIVATOR_ACTIVITY	MF	1
	GO_PHOSPHOLIPID_TRANSLOCATING_ATPASE_ACTIVITY	1	GO_PHOSPHOLIPID_TRANSLOCATING_ATPASE_ACTIVITY	MF	1
	GO_ALCOHOL_BINDING	1	GO_ALCOHOL_BINDING	MF	1
	GO_L_ASCORBIC_ACID_BINDING	1	GO_L_ASCORBIC_ACID_BINDING	MF	1
	GO_DIPEPTIDASE_ACTIVITY	1	GO_DIPEPTIDASE_ACTIVITY	MF	1
	GO_GLUTAMATE_RECEPTOR_ACTIVITY	1	GO_GLUTAMATE_RECEPTOR_ACTIVITY	MF	1
	GO_GAMMA_TUBULIN_BINDING	1	GO_GAMMA_TUBULIN_BINDING	MF	1
	GO_PEPTIDASE_ACTIVATOR_ACTIVITY	1	GO_PEPTIDASE_ACTIVATOR_ACTIVITY	MF	1
	GO_POLY_PURINE_TRACT_BINDING	1	GO_POLY_PURINE_TRACT_BINDING	MF	1
	GO_INTRONIC_TRANSCRIPTION_REGULATORY_REGION_DNA_BINDING	1	GO_INTRONIC_TRANSCRIPTION_REGULATORY_REGION_DNA_BINDING	MF	1
	GO_STEROL_BINDING	1	GO_STEROL_BINDING	MF	1
	GO_PHOSPHATIDYLINOSITOL_BINDING	1	GO_PHOSPHATIDYLINOSITOL_BINDING	MF	1
	GO_TRANSFORMING_GROWTH_FACTOR_BETA_BINDING	1	GO_TRANSFORMING_GROWTH_FACTOR_BETA_BINDING	MF	1
	GO_SH3_DOMAIN_BINDING	1	GO_SH3_DOMAIN_BINDING	MF	1
	GO_LIGASE_ACTIVITY_FORMING_CARBON_SULFUR_BONDS	1	GO_LIGASE_ACTIVITY_FORMING_CARBON_SULFUR_BONDS	MF	1
	GO_MANNOSE_BINDING	1	GO_MANNOSE_BINDING	MF	1
	GO_RNA_POLYMERASE_II_REPRESSING_TRANSCRIPTION_FACTOR_BINDING	1	GO_RNA_POLYMERASE_II_REPRESSING_TRANSCRIPTION_FACTOR_BINDING	MF	1
	GO_CATION_SUGAR_SYMPORTER_ACTIVITY	1	GO_CATION_SUGAR_SYMPORTER_ACTIVITY	MF	1
	GO_AMINOACYL_TRNA_EDITING_ACTIVITY	1	GO_AMINOACYL_TRNA_EDITING_ACTIVITY	MF	1
	GO_FOLIC_ACID_BINDING	1	GO_FOLIC_ACID_BINDING	MF	1
	GO_E_BOX_BINDING	1	GO_E_BOX_BINDING	MF	1
	GO_GLUCOSE_BINDING	1	GO_GLUCOSE_BINDING	MF	1
	GO_NEUROTRANSMITTER_SODIUM_SYMPORTER_ACTIVITY	1	GO_NEUROTRANSMITTER_SODIUM_SYMPORTER_ACTIVITY	MF	1
	GO_NUCLEASE_ACTIVITY	1	GO_NUCLEASE_ACTIVITY	MF	1
	GO_DIPEPTIDYL_PEPTIDASE_ACTIVITY	1	GO_DIPEPTIDYL_PEPTIDASE_ACTIVITY	MF	1
	GO_TOXIC_SUBSTANCE_BINDING	1	GO_TOXIC_SUBSTANCE_BINDING	MF	1
	GO_ESTRADIOL_17_BETA_DEHYDROGENASE_ACTIVITY	1	GO_ESTRADIOL_17_BETA_DEHYDROGENASE_ACTIVITY	MF	1
	GO_GDP_DISSOCIATION_INHIBITOR_ACTIVITY	1	GO_GDP_DISSOCIATION_INHIBITOR_ACTIVITY	MF	1
	GO_POLYSACCHARIDE_BINDING	1	GO_POLYSACCHARIDE_BINDING	MF	1
	GO_SNAP_RECEPTOR_ACTIVITY	1	GO_SNAP_RECEPTOR_ACTIVITY	MF	1
	GO_MICROTUBULE_SEVERING_ATPASE_ACTIVITY	1	GO_MICROTUBULE_SEVERING_ATPASE_ACTIVITY	MF	1
	GO_RRNA_METHYLTRANSFERASE_ACTIVITY	1	GO_RRNA_METHYLTRANSFERASE_ACTIVITY	MF	1
	GO_NON_MEMBRANE_SPANNING_PROTEIN_TYROSINE_KINASE_ACTIVITY	1	GO_NON_MEMBRANE_SPANNING_PROTEIN_TYROSINE_KINASE_ACTIVITY	MF	1
	GO_H4_HISTONE_ACETYLTRANSFERASE_ACTIVITY	1	GO_H4_HISTONE_ACETYLTRANSFERASE_ACTIVITY	MF	1
	GO_HISTONE_DEMETHYLASE_ACTIVITY	1	GO_HISTONE_DEMETHYLASE_ACTIVITY	MF	1
	GO_EXONUCLEASE_ACTIVITY	1	GO_EXONUCLEASE_ACTIVITY	MF	1
	GO_MACROLIDE_BINDING	1	GO_MACROLIDE_BINDING	MF	1
	GO_INSULIN_LIKE_GROWTH_FACTOR_BINDING	1	GO_INSULIN_LIKE_GROWTH_FACTOR_BINDING	MF	1
	GO_O_METHYLTRANSFERASE_ACTIVITY	1	GO_O_METHYLTRANSFERASE_ACTIVITY	MF	1
	GO_TROPOMYOSIN_BINDING	1	GO_TROPOMYOSIN_BINDING	MF	1
	GO_AMINO_ACID_TRANSMEMBRANE_TRANSPORTER_ACTIVITY	1	GO_AMINO_ACID_TRANSMEMBRANE_TRANSPORTER_ACTIVITY	MF	1
	GO_LYSOZYME_ACTIVITY	1	GO_LYSOZYME_ACTIVITY	MF	1
	GO_ANION_CHANNEL_ACTIVITY	1	GO_ANION_CHANNEL_ACTIVITY	MF	1
	GO_STRUCTURAL_CONSTITUENT_OF_NUCLEAR_PORE	1	GO_STRUCTURAL_CONSTITUENT_OF_NUCLEAR_PORE	MF	1
	GO_NUCLEOTIDASE_ACTIVITY	1	GO_NUCLEOTIDASE_ACTIVITY	MF	1
	GO_ION_ANTIPORTER_ACTIVITY	1	GO_ION_ANTIPORTER_ACTIVITY	MF	1
	GO_SIGNALING_RECEPTOR_ACTIVITY	1	GO_SIGNALING_RECEPTOR_ACTIVITY	MF	1
	GO_SUGAR_TRANSMEMBRANE_TRANSPORTER_ACTIVITY	1	GO_SUGAR_TRANSMEMBRANE_TRANSPORTER_ACTIVITY	MF	1
	GO_INTERLEUKIN_1_RECEPTOR_BINDING	1	GO_INTERLEUKIN_1_RECEPTOR_BINDING	MF	1
	GO_PROTEIN_TRANSPORTER_ACTIVITY	1	GO_PROTEIN_TRANSPORTER_ACTIVITY	MF	1
	GO_IMMUNOGLOBULIN_RECEPTOR_BINDING	1	GO_IMMUNOGLOBULIN_RECEPTOR_BINDING	MF	1
	GO_RECEPTOR_ACTIVATOR_ACTIVITY	1	GO_RECEPTOR_ACTIVATOR_ACTIVITY	MF	1
	GO_ALCOHOL_DEHYDROGENASE_NADP_ACTIVITY	1	GO_ALCOHOL_DEHYDROGENASE_NADP_ACTIVITY	MF	1
	GO_NEUROTRANSMITTER_RECEPTOR_ACTIVITY	1	GO_NEUROTRANSMITTER_RECEPTOR_ACTIVITY	MF	1
	GO_DIACYLGLYCEROL_BINDING	1	GO_DIACYLGLYCEROL_BINDING	MF	1
	GO_PHOSPHOLIPASE_INHIBITOR_ACTIVITY	1	GO_PHOSPHOLIPASE_INHIBITOR_ACTIVITY	MF	1
	GO_ACTININ_BINDING	1	GO_ACTININ_BINDING	MF	1
	GO_PROTEIN_SERINE_THREONINE_KINASE_INHIBITOR_ACTIVITY	1	GO_PROTEIN_SERINE_THREONINE_KINASE_INHIBITOR_ACTIVITY	MF	1
	GO_OXIDOREDUCTASE_ACTIVITY_ACTING_ON_A_SULFUR_GROUP_OF_DONORS_DISULFIDE_AS_ACCEPTOR	1	GO_OXIDOREDUCTASE_ACTIVITY_ACTING_ON_A_SULFUR_GROUP_OF_DONORS_DISULFIDE_AS_ACCEPTOR	MF	1
	GO_TRANSCRIPTION_COFACTOR_BINDING	1	GO_TRANSCRIPTION_COFACTOR_BINDING	MF	1
	GO_HSP90_PROTEIN_BINDING	1	GO_HSP90_PROTEIN_BINDING	MF	1
	GO_AMINE_BINDING	1	GO_AMINE_BINDING	MF	1
	GO_DIOXYGENASE_ACTIVITY	1	GO_DIOXYGENASE_ACTIVITY	MF	1
	GO_PHOSPHOTRANSFERASE_ACTIVITY_FOR_OTHER_SUBSTITUTED_PHOSPHATE_GROUPS	1	GO_PHOSPHOTRANSFERASE_ACTIVITY_FOR_OTHER_SUBSTITUTED_PHOSPHATE_GROUPS	MF	1
	GO_PALMITOYLTRANSFERASE_ACTIVITY	1	GO_PALMITOYLTRANSFERASE_ACTIVITY	MF	1
	GO_NUCLEAR_LOCALIZATION_SEQUENCE_BINDING	1	GO_NUCLEAR_LOCALIZATION_SEQUENCE_BINDING	MF	1
	GO_RECEPTOR_AGONIST_ACTIVITY	1	GO_RECEPTOR_AGONIST_ACTIVITY	MF	1
	GO_PHOSPHATASE_BINDING	1	GO_PHOSPHATASE_BINDING	MF	1
	GO_RNA_DIRECTED_DNA_POLYMERASE_ACTIVITY	1	GO_RNA_DIRECTED_DNA_POLYMERASE_ACTIVITY	MF	1
	GO_RAS_GUANYL_NUCLEOTIDE_EXCHANGE_FACTOR_ACTIVITY	1	GO_RAS_GUANYL_NUCLEOTIDE_EXCHANGE_FACTOR_ACTIVITY	MF	1
	GO_PROTEIN_METHYLTRANSFERASE_ACTIVITY	1	GO_PROTEIN_METHYLTRANSFERASE_ACTIVITY	MF	1
	GO_LYSOPHOSPHOLIPID_ACYLTRANSFERASE_ACTIVITY	1	GO_LYSOPHOSPHOLIPID_ACYLTRANSFERASE_ACTIVITY	MF	1
	GO_STRUCTURAL_CONSTITUENT_OF_MUSCLE	1	GO_STRUCTURAL_CONSTITUENT_OF_MUSCLE	MF	1
	GO_ENZYME_ACTIVATOR_ACTIVITY	1	GO_ENZYME_ACTIVATOR_ACTIVITY	MF	1
	GO_SH2_DOMAIN_BINDING	1	GO_SH2_DOMAIN_BINDING	MF	1
	GO_CARBON_CARBON_LYASE_ACTIVITY	1	GO_CARBON_CARBON_LYASE_ACTIVITY	MF	1
	GO_PROTEIN_COMPLEX_BINDING	1	GO_PROTEIN_COMPLEX_BINDING	MF	1
	GO_TRANSFERASE_ACTIVITY_TRANSFERRING_ACYL_GROUPS	1	GO_TRANSFERASE_ACTIVITY_TRANSFERRING_ACYL_GROUPS	MF	1
	GO_FATTY_ACID_TRANSPORTER_ACTIVITY	1	GO_FATTY_ACID_TRANSPORTER_ACTIVITY	MF	1
	GO_PROTEIN_TYROSINE_SERINE_THREONINE_PHOSPHATASE_ACTIVITY	1	GO_PROTEIN_TYROSINE_SERINE_THREONINE_PHOSPHATASE_ACTIVITY	MF	1
	GO_NUCLEOSIDE_KINASE_ACTIVITY	1	GO_NUCLEOSIDE_KINASE_ACTIVITY	MF	1
	GO_FIBROBLAST_GROWTH_FACTOR_BINDING	1	GO_FIBROBLAST_GROWTH_FACTOR_BINDING	MF	1
	GO_ADP_BINDING	1	GO_ADP_BINDING	MF	1
	GO_BETA_1_3_GALACTOSYLTRANSFERASE_ACTIVITY	1	GO_BETA_1_3_GALACTOSYLTRANSFERASE_ACTIVITY	MF	1
	GO_CATION_TRANSPORTING_ATPASE_ACTIVITY	1	GO_CATION_TRANSPORTING_ATPASE_ACTIVITY	MF	1
	GO_ATPASE_COUPLED_ION_TRANSMEMBRANE_TRANSPORTER_ACTIVITY	1	GO_ATPASE_COUPLED_ION_TRANSMEMBRANE_TRANSPORTER_ACTIVITY	MF	1
	GO_STEROL_TRANSPORTER_ACTIVITY	1	GO_STEROL_TRANSPORTER_ACTIVITY	MF	1
	GO_RNA_POLYMERASE_BINDING	1	GO_RNA_POLYMERASE_BINDING	MF	1
	GO_CARBOHYDRATE_KINASE_ACTIVITY	1	GO_CARBOHYDRATE_KINASE_ACTIVITY	MF	1
	GO_BINDING_BRIDGING	1	GO_BINDING_BRIDGING	MF	1
	GO_THREONINE_TYPE_PEPTIDASE_ACTIVITY	1	GO_THREONINE_TYPE_PEPTIDASE_ACTIVITY	MF	1
	GO_ADENOSINE_DEAMINASE_ACTIVITY	1	GO_ADENOSINE_DEAMINASE_ACTIVITY	MF	1
	GO_14_3_3_PROTEIN_BINDING	1	GO_14_3_3_PROTEIN_BINDING	MF	1
	GO_COPPER_ION_BINDING	1	GO_COPPER_ION_BINDING	MF	1
	GO_MISMATCHED_DNA_BINDING	1	GO_MISMATCHED_DNA_BINDING	MF	1
	GO_RAB_GTPASE_BINDING	1	GO_RAB_GTPASE_BINDING	MF	1
	GO_NAD_ADP_RIBOSYLTRANSFERASE_ACTIVITY	1	GO_NAD_ADP_RIBOSYLTRANSFERASE_ACTIVITY	MF	1
	GO_GUANYL_NUCLEOTIDE_EXCHANGE_FACTOR_ACTIVITY	1	GO_GUANYL_NUCLEOTIDE_EXCHANGE_FACTOR_ACTIVITY	MF	1
	GO_TELOMERASE_RNA_BINDING	1	GO_TELOMERASE_RNA_BINDING	MF	1
	GO_BETA_TUBULIN_BINDING	1	GO_BETA_TUBULIN_BINDING	MF	1
	GO_INTRAMOLECULAR_TRANSFERASE_ACTIVITY	1	GO_INTRAMOLECULAR_TRANSFERASE_ACTIVITY	MF	1
	GO_SERINE_TYPE_ENDOPEPTIDASE_INHIBITOR_ACTIVITY	1	GO_SERINE_TYPE_ENDOPEPTIDASE_INHIBITOR_ACTIVITY	MF	1
	GO_RNA_POLYMERASE_CORE_ENZYME_BINDING	1	GO_RNA_POLYMERASE_CORE_ENZYME_BINDING	MF	1
	GO_VOLTAGE_GATED_CHLORIDE_CHANNEL_ACTIVITY	1	GO_VOLTAGE_GATED_CHLORIDE_CHANNEL_ACTIVITY	MF	1
	GO_PYRIDOXAL_PHOSPHATE_BINDING	1	GO_PYRIDOXAL_PHOSPHATE_BINDING	MF	1
	GO_LIPASE_INHIBITOR_ACTIVITY	1	GO_LIPASE_INHIBITOR_ACTIVITY	MF	1
	GO_CHROMATIN_DNA_BINDING	1	GO_CHROMATIN_DNA_BINDING	MF	1
	GO_ATPASE_BINDING	1	GO_ATPASE_BINDING	MF	1
	GO_LAMIN_BINDING	1	GO_LAMIN_BINDING	MF	1
	GO_PHOSPHATIDYLINOSITOL_KINASE_ACTIVITY	1	GO_PHOSPHATIDYLINOSITOL_KINASE_ACTIVITY	MF	1
	GO_CYCLIC_NUCLEOTIDE_BINDING	1	GO_CYCLIC_NUCLEOTIDE_BINDING	MF	1
	GO_OLIGOPEPTIDE_BINDING	1	GO_OLIGOPEPTIDE_BINDING	MF	1
	GO_CO_SMAD_BINDING	1	GO_CO_SMAD_BINDING	MF	1
	GO_GROWTH_FACTOR_ACTIVITY	1	GO_GROWTH_FACTOR_ACTIVITY	MF	1
	GO_INTRACELLULAR_CALCIUM_ACTIVATED_CHLORIDE_CHANNEL_ACTIVITY	1	GO_INTRACELLULAR_CALCIUM_ACTIVATED_CHLORIDE_CHANNEL_ACTIVITY	MF	1
	GO_G_PROTEIN_COUPLED_PHOTORECEPTOR_ACTIVITY	1	GO_G_PROTEIN_COUPLED_PHOTORECEPTOR_ACTIVITY	MF	1
	GO_ALDO_KETO_REDUCTASE_NADP_ACTIVITY	1	GO_ALDO_KETO_REDUCTASE_NADP_ACTIVITY	MF	1
	GO_TRANSFERASE_ACTIVITY_TRANSFERRING_ACYL_GROUPS_OTHER_THAN_AMINO_ACYL_GROUPS	1	GO_TRANSFERASE_ACTIVITY_TRANSFERRING_ACYL_GROUPS_OTHER_THAN_AMINO_ACYL_GROUPS	MF	1
	GO_CYSTEINE_TYPE_ENDOPEPTIDASE_INHIBITOR_ACTIVITY_INVOLVED_IN_APOPTOTIC_PROCESS	1	GO_CYSTEINE_TYPE_ENDOPEPTIDASE_INHIBITOR_ACTIVITY_INVOLVED_IN_APOPTOTIC_PROCESS	MF	1
	GO_FIBRONECTIN_BINDING	1	GO_FIBRONECTIN_BINDING	MF	1
	GO_POTASSIUM_TRANSPORTING_ATPASE_ACTIVITY	1	GO_POTASSIUM_TRANSPORTING_ATPASE_ACTIVITY	MF	1
	GO_MICROTUBULE_MOTOR_ACTIVITY	1	GO_MICROTUBULE_MOTOR_ACTIVITY	MF	1
	GO_OXIDOREDUCTASE_ACTIVITY_OXIDIZING_METAL_IONS	1	GO_OXIDOREDUCTASE_ACTIVITY_OXIDIZING_METAL_IONS	MF	1
	GO_ALPHA_TUBULIN_BINDING	1	GO_ALPHA_TUBULIN_BINDING	MF	1
	GO_EXCITATORY_EXTRACELLULAR_LIGAND_GATED_ION_CHANNEL_ACTIVITY	1	GO_EXCITATORY_EXTRACELLULAR_LIGAND_GATED_ION_CHANNEL_ACTIVITY	MF	1
	GO_OXIDOREDUCTASE_ACTIVITY_OXIDIZING_METAL_IONS_NAD_OR_NADP_AS_ACCEPTOR	1	GO_OXIDOREDUCTASE_ACTIVITY_OXIDIZING_METAL_IONS_NAD_OR_NADP_AS_ACCEPTOR	MF	1
	GO_ATPASE_ACTIVITY_COUPLED_TO_MOVEMENT_OF_SUBSTANCES	1	GO_ATPASE_ACTIVITY_COUPLED_TO_MOVEMENT_OF_SUBSTANCES	MF	1
	GO_TRANSITION_METAL_ION_TRANSMEMBRANE_TRANSPORTER_ACTIVITY	1	GO_TRANSITION_METAL_ION_TRANSMEMBRANE_TRANSPORTER_ACTIVITY	MF	1
	GO_TELOMERIC_DNA_BINDING	1	GO_TELOMERIC_DNA_BINDING	MF	1
	GO_MODIFIED_AMINO_ACID_TRANSMEMBRANE_TRANSPORTER_ACTIVITY	1	GO_MODIFIED_AMINO_ACID_TRANSMEMBRANE_TRANSPORTER_ACTIVITY	MF	1
	GO_SCAFFOLD_PROTEIN_BINDING	1	GO_SCAFFOLD_PROTEIN_BINDING	MF	1
	GO_TRANSCRIPTIONAL_REPRESSOR_ACTIVITY_RNA_POLYMERASE_II_ACTIVATING_TRANSCRIPTION_FACTOR_BINDING	1	GO_TRANSCRIPTIONAL_REPRESSOR_ACTIVITY_RNA_POLYMERASE_II_ACTIVATING_TRANSCRIPTION_FACTOR_BINDING	MF	1
	GO_LOW_DENSITY_LIPOPROTEIN_PARTICLE_RECEPTOR_BINDING	1	GO_LOW_DENSITY_LIPOPROTEIN_PARTICLE_RECEPTOR_BINDING	MF	1
	GO_PHOSPHATIDYLSERINE_BINDING	1	GO_PHOSPHATIDYLSERINE_BINDING	MF	1
	GO_GLYCOLIPID_BINDING	1	GO_GLYCOLIPID_BINDING	MF	1
	GO_RECEPTOR_SIGNALING_PROTEIN_SERINE_THREONINE_KINASE_ACTIVITY	1	GO_RECEPTOR_SIGNALING_PROTEIN_SERINE_THREONINE_KINASE_ACTIVITY	MF	1
	GO_CALMODULIN_BINDING	1	GO_CALMODULIN_BINDING	MF	1
	GO_RNA_POLYMERASE_II_CORE_PROMOTER_SEQUENCE_SPECIFIC_DNA_BINDING	1	GO_RNA_POLYMERASE_II_CORE_PROMOTER_SEQUENCE_SPECIFIC_DNA_BINDING	MF	1
	GO_MAP_KINASE_KINASE_KINASE_ACTIVITY	1	GO_MAP_KINASE_KINASE_KINASE_ACTIVITY	MF	1
	GO_MHC_CLASS_II_PROTEIN_COMPLEX_BINDING	1	GO_MHC_CLASS_II_PROTEIN_COMPLEX_BINDING	MF	1
	GO_PHOSPHOTYROSINE_BINDING	1	GO_PHOSPHOTYROSINE_BINDING	MF	1
	GO_NUCLEOSIDE_TRIPHOSPHATASE_REGULATOR_ACTIVITY	1	GO_NUCLEOSIDE_TRIPHOSPHATASE_REGULATOR_ACTIVITY	MF	1
	GO_LIGAND_GATED_CALCIUM_CHANNEL_ACTIVITY	1	GO_LIGAND_GATED_CALCIUM_CHANNEL_ACTIVITY	MF	1
	GO_RIBOSOMAL_SMALL_SUBUNIT_BINDING	1	GO_RIBOSOMAL_SMALL_SUBUNIT_BINDING	MF	1
	GO_PHOSPHATIDYLCHOLINE_1_ACYLHYDROLASE_ACTIVITY	1	GO_PHOSPHATIDYLCHOLINE_1_ACYLHYDROLASE_ACTIVITY	MF	1
	GO_ELECTRON_CARRIER_ACTIVITY	1	GO_ELECTRON_CARRIER_ACTIVITY	MF	1
	GO_HMG_BOX_DOMAIN_BINDING	1	GO_HMG_BOX_DOMAIN_BINDING	MF	1
	GO_CHANNEL_INHIBITOR_ACTIVITY	1	GO_CHANNEL_INHIBITOR_ACTIVITY	MF	1
	GO_SUMO_BINDING	1	GO_SUMO_BINDING	MF	1
	GO_PALMITOYL_COA_HYDROLASE_ACTIVITY	1	GO_PALMITOYL_COA_HYDROLASE_ACTIVITY	MF	1
	GO_MANNOSYLTRANSFERASE_ACTIVITY	1	GO_MANNOSYLTRANSFERASE_ACTIVITY	MF	1
	GO_RECEPTOR_SERINE_THREONINE_KINASE_BINDING	1	GO_RECEPTOR_SERINE_THREONINE_KINASE_BINDING	MF	1
	GO_RETINAL_BINDING	1	GO_RETINAL_BINDING	MF	1
	GO_TRANSFERASE_ACTIVITY_TRANSFERRING_GLYCOSYL_GROUPS	1	GO_TRANSFERASE_ACTIVITY_TRANSFERRING_GLYCOSYL_GROUPS	MF	1
	GO_TRANSFORMING_GROWTH_FACTOR_BETA_RECEPTOR_BINDING	1	GO_TRANSFORMING_GROWTH_FACTOR_BETA_RECEPTOR_BINDING	MF	1
	GO_WW_DOMAIN_BINDING	1	GO_WW_DOMAIN_BINDING	MF	1
	GO_PEPTIDE_N_ACETYLTRANSFERASE_ACTIVITY	1	GO_PEPTIDE_N_ACETYLTRANSFERASE_ACTIVITY	MF	1
	GO_GLUCOCORTICOID_RECEPTOR_BINDING	1	GO_GLUCOCORTICOID_RECEPTOR_BINDING	MF	1
	GO_LIGASE_REGULATOR_ACTIVITY	1	GO_LIGASE_REGULATOR_ACTIVITY	MF	1
	GO_ACTIVE_TRANSMEMBRANE_TRANSPORTER_ACTIVITY	1	GO_ACTIVE_TRANSMEMBRANE_TRANSPORTER_ACTIVITY	MF	1
	GO_CAMP_RESPONSE_ELEMENT_BINDING	1	GO_CAMP_RESPONSE_ELEMENT_BINDING	MF	1
	GO_PROTEIN_DISULFIDE_OXIDOREDUCTASE_ACTIVITY	1	GO_PROTEIN_DISULFIDE_OXIDOREDUCTASE_ACTIVITY	MF	1
	GO_PHOSPHATIDYLINOSITOL_BISPHOSPHATE_BINDING	1	GO_PHOSPHATIDYLINOSITOL_BISPHOSPHATE_BINDING	MF	1
	GO_CALCIUM_ION_TRANSMEMBRANE_TRANSPORTER_ACTIVITY	1	GO_CALCIUM_ION_TRANSMEMBRANE_TRANSPORTER_ACTIVITY	MF	1
	GO_INTERMEDIATE_FILAMENT_BINDING	1	GO_INTERMEDIATE_FILAMENT_BINDING	MF	1
	GO_AMIDE_BINDING	1	GO_AMIDE_BINDING	MF	1
	GO_LIPOPOLYSACCHARIDE_BINDING	1	GO_LIPOPOLYSACCHARIDE_BINDING	MF	1
	GO_LIGAND_DEPENDENT_NUCLEAR_RECEPTOR_BINDING	1	GO_LIGAND_DEPENDENT_NUCLEAR_RECEPTOR_BINDING	MF	1
	GO_POLYPEPTIDE_N_ACETYLGALACTOSAMINYLTRANSFERASE_ACTIVITY	1	GO_POLYPEPTIDE_N_ACETYLGALACTOSAMINYLTRANSFERASE_ACTIVITY	MF	1
	GO_MODIFIED_AMINO_ACID_BINDING	1	GO_MODIFIED_AMINO_ACID_BINDING	MF	1
	GO_ION_CHANNEL_BINDING	1	GO_ION_CHANNEL_BINDING	MF	1
	GO_FILAMIN_BINDING	1	GO_FILAMIN_BINDING	MF	1
	GO_PROTEOGLYCAN_BINDING	1	GO_PROTEOGLYCAN_BINDING	MF	1
	GO_SUMO_TRANSFERASE_ACTIVITY	1	GO_SUMO_TRANSFERASE_ACTIVITY	MF	1
	GO_MYOSIN_HEAVY_CHAIN_BINDING	1	GO_MYOSIN_HEAVY_CHAIN_BINDING	MF	1
	GO_LRR_DOMAIN_BINDING	1	GO_LRR_DOMAIN_BINDING	MF	1
	GO_TRANSFERASE_ACTIVITY_TRANSFERRING_AMINO_ACYL_GROUPS	1	GO_TRANSFERASE_ACTIVITY_TRANSFERRING_AMINO_ACYL_GROUPS	MF	1
	GO_INTEGRIN_BINDING	1	GO_INTEGRIN_BINDING	MF	1
	GO_ALCOHOL_TRANSMEMBRANE_TRANSPORTER_ACTIVITY	1	GO_ALCOHOL_TRANSMEMBRANE_TRANSPORTER_ACTIVITY	MF	1
	GO_CALMODULIN_DEPENDENT_PROTEIN_KINASE_ACTIVITY	1	GO_CALMODULIN_DEPENDENT_PROTEIN_KINASE_ACTIVITY	MF	1
	GO_MICROFILAMENT_MOTOR_ACTIVITY	1	GO_MICROFILAMENT_MOTOR_ACTIVITY	MF	1
	GO_THIOL_DEPENDENT_UBIQUITIN_SPECIFIC_PROTEASE_ACTIVITY	1	GO_THIOL_DEPENDENT_UBIQUITIN_SPECIFIC_PROTEASE_ACTIVITY	MF	1
	GO_FERROUS_IRON_BINDING	1	GO_FERROUS_IRON_BINDING	MF	1
	GO_ACETYLCHOLINE_BINDING	1	GO_ACETYLCHOLINE_BINDING	MF	1
	GO_INORGANIC_CATION_TRANSMEMBRANE_TRANSPORTER_ACTIVITY	1	GO_INORGANIC_CATION_TRANSMEMBRANE_TRANSPORTER_ACTIVITY	MF	1
	GO_NAD_BINDING	1	GO_NAD_BINDING	MF	1
	GO_ANION_TRANSMEMBRANE_TRANSPORTER_ACTIVITY	1	GO_ANION_TRANSMEMBRANE_TRANSPORTER_ACTIVITY	MF	1
	GO_CHAPERONE_BINDING	1	GO_CHAPERONE_BINDING	MF	1
	GO_PROTEIN_TYROSINE_PHOSPHATASE_ACTIVITY	1	GO_PROTEIN_TYROSINE_PHOSPHATASE_ACTIVITY	MF	1
	GO_GALACTOSYLTRANSFERASE_ACTIVITY	1	GO_GALACTOSYLTRANSFERASE_ACTIVITY	MF	1
	GO_PHOSPHOTRANSFERASE_ACTIVITY_PHOSPHATE_GROUP_AS_ACCEPTOR	1	GO_PHOSPHOTRANSFERASE_ACTIVITY_PHOSPHATE_GROUP_AS_ACCEPTOR	MF	1
	GO_ALKALI_METAL_ION_BINDING	1	GO_ALKALI_METAL_ION_BINDING	MF	1
	GO_DNA_APURINIC_OR_APYRIMIDINIC_SITE_LYASE_ACTIVITY	1	GO_DNA_APURINIC_OR_APYRIMIDINIC_SITE_LYASE_ACTIVITY	MF	1
	GO_NEUROPILIN_BINDING	1	GO_NEUROPILIN_BINDING	MF	1
	GO_PEPTIDE_ANTIGEN_BINDING	1	GO_PEPTIDE_ANTIGEN_BINDING	MF	1
	GO_DYNEIN_BINDING	1	GO_DYNEIN_BINDING	MF	1
	GO_TRANSCRIPTIONAL_REPRESSOR_ACTIVITY_RNA_POLYMERASE_II_TRANSCRIPTION_FACTOR_BINDING	1	GO_TRANSCRIPTIONAL_REPRESSOR_ACTIVITY_RNA_POLYMERASE_II_TRANSCRIPTION_FACTOR_BINDING	MF	1
	GO_RAGE_RECEPTOR_BINDING	1	GO_RAGE_RECEPTOR_BINDING	MF	1
	GO_TRANSLATION_FACTOR_ACTIVITY_RNA_BINDING	1	GO_TRANSLATION_FACTOR_ACTIVITY_RNA_BINDING	MF	1
	GO_LOW_DENSITY_LIPOPROTEIN_RECEPTOR_ACTIVITY	1	GO_LOW_DENSITY_LIPOPROTEIN_RECEPTOR_ACTIVITY	MF	1
	GO_CGMP_BINDING	1	GO_CGMP_BINDING	MF	1
	GO_DRUG_BINDING	1	GO_DRUG_BINDING	MF	1
	GO_SPECTRIN_BINDING	1	GO_SPECTRIN_BINDING	MF	1
	GO_O_ACYLTRANSFERASE_ACTIVITY	1	GO_O_ACYLTRANSFERASE_ACTIVITY	MF	1
	GO_TRANSFERASE_ACTIVITY_TRANSFERRING_NITROGENOUS_GROUPS	1	GO_TRANSFERASE_ACTIVITY_TRANSFERRING_NITROGENOUS_GROUPS	MF	1
	GO_TRANSLATION_INITIATION_FACTOR_BINDING	1	GO_TRANSLATION_INITIATION_FACTOR_BINDING	MF	1
	GO_BILE_ACID_TRANSMEMBRANE_TRANSPORTER_ACTIVITY	1	GO_BILE_ACID_TRANSMEMBRANE_TRANSPORTER_ACTIVITY	MF	1
	GO_PEPTIDASE_ACTIVATOR_ACTIVITY_INVOLVED_IN_APOPTOTIC_PROCESS	1	GO_PEPTIDASE_ACTIVATOR_ACTIVITY_INVOLVED_IN_APOPTOTIC_PROCESS	MF	1
	GO_METAL_CLUSTER_BINDING	1	GO_METAL_CLUSTER_BINDING	MF	1
	GO_ENZYME_INHIBITOR_ACTIVITY	1	GO_ENZYME_INHIBITOR_ACTIVITY	MF	1
	GO_OXYGEN_BINDING	1	GO_OXYGEN_BINDING	MF	1
	GO_ENDODEOXYRIBONUCLEASE_ACTIVITY	1	GO_ENDODEOXYRIBONUCLEASE_ACTIVITY	MF	1
	GO_CARBON_NITROGEN_LIGASE_ACTIVITY_WITH_GLUTAMINE_AS_AMIDO_N_DONOR	1	GO_CARBON_NITROGEN_LIGASE_ACTIVITY_WITH_GLUTAMINE_AS_AMIDO_N_DONOR	MF	1
	GO_OXIDOREDUCTASE_ACTIVITY_ACTING_ON_THE_CH_NH_GROUP_OF_DONORS_NAD_OR_NADP_AS_ACCEPTOR	1	GO_OXIDOREDUCTASE_ACTIVITY_ACTING_ON_THE_CH_NH_GROUP_OF_DONORS_NAD_OR_NADP_AS_ACCEPTOR	MF	1
	GO_ORGANIC_ACID_TRANSMEMBRANE_TRANSPORTER_ACTIVITY	1	GO_ORGANIC_ACID_TRANSMEMBRANE_TRANSPORTER_ACTIVITY	MF	1
	GO_LONG_CHAIN_FATTY_ACID_COA_LIGASE_ACTIVITY	1	GO_LONG_CHAIN_FATTY_ACID_COA_LIGASE_ACTIVITY	MF	1
	GO_DEATH_RECEPTOR_BINDING	1	GO_DEATH_RECEPTOR_BINDING	MF	1
	GO_SUPEROXIDE_GENERATING_NADPH_OXIDASE_ACTIVITY	1	GO_SUPEROXIDE_GENERATING_NADPH_OXIDASE_ACTIVITY	MF	1
	GO_INTRAMOLECULAR_OXIDOREDUCTASE_ACTIVITY_TRANSPOSING_S_S_BONDS	1	GO_INTRAMOLECULAR_OXIDOREDUCTASE_ACTIVITY_TRANSPOSING_S_S_BONDS	MF	1
	GO_RHO_GUANYL_NUCLEOTIDE_EXCHANGE_FACTOR_ACTIVITY	1	GO_RHO_GUANYL_NUCLEOTIDE_EXCHANGE_FACTOR_ACTIVITY	MF	1
	GO_BICARBONATE_TRANSMEMBRANE_TRANSPORTER_ACTIVITY	1	GO_BICARBONATE_TRANSMEMBRANE_TRANSPORTER_ACTIVITY	MF	1
	GO_HORMONE_BINDING	1	GO_HORMONE_BINDING	MF	1
	GO_INOSITOL_PHOSPHATE_PHOSPHATASE_ACTIVITY	1	GO_INOSITOL_PHOSPHATE_PHOSPHATASE_ACTIVITY	MF	1
	GO_3_5_DNA_HELICASE_ACTIVITY	1	GO_3_5_DNA_HELICASE_ACTIVITY	MF	1
	GO_FOUR_WAY_JUNCTION_DNA_BINDING	1	GO_FOUR_WAY_JUNCTION_DNA_BINDING	MF	1
	GO_ISOPRENOID_BINDING	1	GO_ISOPRENOID_BINDING	MF	1
	GO_PROTEIN_KINASE_A_CATALYTIC_SUBUNIT_BINDING	1	GO_PROTEIN_KINASE_A_CATALYTIC_SUBUNIT_BINDING	MF	1
	GO_INOSITOL_TRISPHOSPHATE_KINASE_ACTIVITY	1	GO_INOSITOL_TRISPHOSPHATE_KINASE_ACTIVITY	MF	1
	GO_MHC_CLASS_I_PROTEIN_BINDING	1	GO_MHC_CLASS_I_PROTEIN_BINDING	MF	1
	GO_ORGANIC_ACID_BINDING	1	GO_ORGANIC_ACID_BINDING	MF	1
	GO_GABA_RECEPTOR_BINDING	1	GO_GABA_RECEPTOR_BINDING	MF	1
	GO_CARBOXYLIC_ESTER_HYDROLASE_ACTIVITY	1	GO_CARBOXYLIC_ESTER_HYDROLASE_ACTIVITY	MF	1
	GO_CARBON_SULFUR_LYASE_ACTIVITY	1	GO_CARBON_SULFUR_LYASE_ACTIVITY	MF	1
	GO_CARGO_RECEPTOR_ACTIVITY	1	GO_CARGO_RECEPTOR_ACTIVITY	MF	1
	GO_LIPASE_ACTIVATOR_ACTIVITY	1	GO_LIPASE_ACTIVATOR_ACTIVITY	MF	1
	GO_SOLUTE_CATION_ANTIPORTER_ACTIVITY	1	GO_SOLUTE_CATION_ANTIPORTER_ACTIVITY	MF	1
	GO_GLUCURONOSYLTRANSFERASE_ACTIVITY	1	GO_GLUCURONOSYLTRANSFERASE_ACTIVITY	MF	1
	GO_ANNEALING_ACTIVITY	1	GO_ANNEALING_ACTIVITY	MF	1
	GO_ION_GATED_CHANNEL_ACTIVITY	1	GO_ION_GATED_CHANNEL_ACTIVITY	MF	1
	GO_HYDROGEN_EXPORTING_ATPASE_ACTIVITY	1	GO_HYDROGEN_EXPORTING_ATPASE_ACTIVITY	MF	1
	GO_MAP_KINASE_PHOSPHATASE_ACTIVITY	1	GO_MAP_KINASE_PHOSPHATASE_ACTIVITY	MF	1
	GO_HEPARAN_SULFATE_PROTEOGLYCAN_BINDING	1	GO_HEPARAN_SULFATE_PROTEOGLYCAN_BINDING	MF	1
	GO_ORGANIC_ANION_TRANSMEMBRANE_TRANSPORTER_ACTIVITY	1	GO_ORGANIC_ANION_TRANSMEMBRANE_TRANSPORTER_ACTIVITY	MF	1
	GO_WIDE_PORE_CHANNEL_ACTIVITY	1	GO_WIDE_PORE_CHANNEL_ACTIVITY	MF	1
	GO_DEOXYRIBONUCLEASE_ACTIVITY	1	GO_DEOXYRIBONUCLEASE_ACTIVITY	MF	1
	GO_RRNA_BINDING	1	GO_RRNA_BINDING	MF	1
	GO_OXIDOREDUCTASE_ACTIVITY_ACTING_ON_SINGLE_DONORS_WITH_INCORPORATION_OF_MOLECULAR_OXYGEN	1	GO_OXIDOREDUCTASE_ACTIVITY_ACTING_ON_SINGLE_DONORS_WITH_INCORPORATION_OF_MOLECULAR_OXYGEN	MF	1
	GO_ORGANIC_ACID_SODIUM_SYMPORTER_ACTIVITY	1	GO_ORGANIC_ACID_SODIUM_SYMPORTER_ACTIVITY	MF	1
	GO_CARBOHYDRATE_TRANSPORTER_ACTIVITY	1	GO_CARBOHYDRATE_TRANSPORTER_ACTIVITY	MF	1
	GO_VITAMIN_BINDING	1	GO_VITAMIN_BINDING	MF	1
	GO_RAL_GTPASE_BINDING	1	GO_RAL_GTPASE_BINDING	MF	1
	GO_CHEMOKINE_ACTIVITY	1	GO_CHEMOKINE_ACTIVITY	MF	1
	GO_UDP_GLYCOSYLTRANSFERASE_ACTIVITY	1	GO_UDP_GLYCOSYLTRANSFERASE_ACTIVITY	MF	1
	GO_GLUTATHIONE_TRANSFERASE_ACTIVITY	1	GO_GLUTATHIONE_TRANSFERASE_ACTIVITY	MF	1
	GO_OXIDOREDUCTASE_ACTIVITY_ACTING_ON_NAD_P_H_OXYGEN_AS_ACCEPTOR	1	GO_OXIDOREDUCTASE_ACTIVITY_ACTING_ON_NAD_P_H_OXYGEN_AS_ACCEPTOR	MF	1
	GO_SULFOTRANSFERASE_ACTIVITY	1	GO_SULFOTRANSFERASE_ACTIVITY	MF	1
	GO_WNT_ACTIVATED_RECEPTOR_ACTIVITY	1	GO_WNT_ACTIVATED_RECEPTOR_ACTIVITY	MF	1
	GO_PHOSPHATIDYLINOSITOL_3_PHOSPHATE_BINDING	1	GO_PHOSPHATIDYLINOSITOL_3_PHOSPHATE_BINDING	MF	1
	GO_LYASE_ACTIVITY	1	GO_LYASE_ACTIVITY	MF	1
	GO_CHOLESTEROL_TRANSPORTER_ACTIVITY	1	GO_CHOLESTEROL_TRANSPORTER_ACTIVITY	MF	1
	GO_TRANSCRIPTIONAL_ACTIVATOR_ACTIVITY_RNA_POLYMERASE_II_CORE_PROMOTER_PROXIMAL_REGION_SEQUENCE_SPECIFIC_BINDING	1	GO_TRANSCRIPTIONAL_ACTIVATOR_ACTIVITY_RNA_POLYMERASE_II_CORE_PROMOTER_PROXIMAL_REGION_SEQUENCE_SPECIFIC_BINDING	MF	1
	GO_SINGLE_STRANDED_DNA_DEPENDENT_ATPASE_ACTIVITY	1	GO_SINGLE_STRANDED_DNA_DEPENDENT_ATPASE_ACTIVITY	MF	1
	GO_N_ACYLTRANSFERASE_ACTIVITY	1	GO_N_ACYLTRANSFERASE_ACTIVITY	MF	1
	GO_PROTEIN_PHOSPHATASE_1_BINDING	1	GO_PROTEIN_PHOSPHATASE_1_BINDING	MF	1
	GO_CHEMOATTRACTANT_ACTIVITY	1	GO_CHEMOATTRACTANT_ACTIVITY	MF	1
	GO_CORECEPTOR_ACTIVITY	1	GO_CORECEPTOR_ACTIVITY	MF	1
	GO_QUATERNARY_AMMONIUM_GROUP_BINDING	1	GO_QUATERNARY_AMMONIUM_GROUP_BINDING	MF	1
	GO_VOLTAGE_GATED_POTASSIUM_CHANNEL_ACTIVITY	1	GO_VOLTAGE_GATED_POTASSIUM_CHANNEL_ACTIVITY	MF	1
	GO_CYCLIN_DEPENDENT_PROTEIN_KINASE_ACTIVITY	1	GO_CYCLIN_DEPENDENT_PROTEIN_KINASE_ACTIVITY	MF	1
	GO_TRANSMEMBRANE_TRANSPORTER_ACTIVITY	1	GO_TRANSMEMBRANE_TRANSPORTER_ACTIVITY	MF	1
	GO_CHEMOKINE_BINDING	1	GO_CHEMOKINE_BINDING	MF	1
	GO_PEPTIDE_HORMONE_BINDING	1	GO_PEPTIDE_HORMONE_BINDING	MF	1
	GO_KINESIN_BINDING	1	GO_KINESIN_BINDING	MF	1
	GO_PHOSPHATIDYLINOSITOL_3_KINASE_ACTIVITY	1	GO_PHOSPHATIDYLINOSITOL_3_KINASE_ACTIVITY	MF	1
	GO_UBIQUITIN_LIKE_PROTEIN_CONJUGATING_ENZYME_BINDING	1	GO_UBIQUITIN_LIKE_PROTEIN_CONJUGATING_ENZYME_BINDING	MF	1
	GO_STEROID_HORMONE_RECEPTOR_BINDING	1	GO_STEROID_HORMONE_RECEPTOR_BINDING	MF	1
	GO_BITTER_TASTE_RECEPTOR_ACTIVITY	1	GO_BITTER_TASTE_RECEPTOR_ACTIVITY	MF	1
	GO_PROTEIN_KINASE_C_ACTIVITY	1	GO_PROTEIN_KINASE_C_ACTIVITY	MF	1
	GO_AU_RICH_ELEMENT_BINDING	1	GO_AU_RICH_ELEMENT_BINDING	MF	1
	GO_UBIQUITIN_LIKE_PROTEIN_LIGASE_BINDING	1	GO_UBIQUITIN_LIKE_PROTEIN_LIGASE_BINDING	MF	1
	GO_LIPOPROTEIN_PARTICLE_RECEPTOR_ACTIVITY	1	GO_LIPOPROTEIN_PARTICLE_RECEPTOR_ACTIVITY	MF	1
	GO_CYCLIN_DEPENDENT_PROTEIN_SERINE_THREONINE_KINASE_REGULATOR_ACTIVITY	1	GO_CYCLIN_DEPENDENT_PROTEIN_SERINE_THREONINE_KINASE_REGULATOR_ACTIVITY	MF	1
	GO_CCR_CHEMOKINE_RECEPTOR_BINDING	1	GO_CCR_CHEMOKINE_RECEPTOR_BINDING	MF	1
	GO_GABA_RECEPTOR_ACTIVITY	1	GO_GABA_RECEPTOR_ACTIVITY	MF	1
	GO_METALLOPEPTIDASE_ACTIVITY	1	GO_METALLOPEPTIDASE_ACTIVITY	MF	1
	GO_UBIQUITIN_LIKE_PROTEIN_LIGASE_ACTIVITY	1	GO_UBIQUITIN_LIKE_PROTEIN_LIGASE_ACTIVITY	MF	1
	GO_OXIDOREDUCTASE_ACTIVITY_ACTING_ON_THE_CH_CH_GROUP_OF_DONORS_NAD_OR_NADP_AS_ACCEPTOR	1	GO_OXIDOREDUCTASE_ACTIVITY_ACTING_ON_THE_CH_CH_GROUP_OF_DONORS_NAD_OR_NADP_AS_ACCEPTOR	MF	1
	GO_GUANYL_NUCLEOTIDE_BINDING	1	GO_GUANYL_NUCLEOTIDE_BINDING	MF	1
	GO_PHOSPHATIDYLINOSITOL_3_KINASE_BINDING	1	GO_PHOSPHATIDYLINOSITOL_3_KINASE_BINDING	MF	1
	GO_ENDONUCLEASE_ACTIVITY	1	GO_ENDONUCLEASE_ACTIVITY	MF	1
	GO_ANION_ANION_ANTIPORTER_ACTIVITY	1	GO_ANION_ANION_ANTIPORTER_ACTIVITY	MF	1
	GO_TASTE_RECEPTOR_ACTIVITY	1	GO_TASTE_RECEPTOR_ACTIVITY	MF	1
	GO_ORGANIC_CATION_TRANSMEMBRANE_TRANSPORTER_ACTIVITY	1	GO_ORGANIC_CATION_TRANSMEMBRANE_TRANSPORTER_ACTIVITY	MF	1
	GO_WATER_TRANSMEMBRANE_TRANSPORTER_ACTIVITY	1	GO_WATER_TRANSMEMBRANE_TRANSPORTER_ACTIVITY	MF	1
	GO_ACTIVIN_BINDING	1	GO_ACTIVIN_BINDING	MF	1
	GO_OXIDOREDUCTASE_ACTIVITY_ACTING_ON_THE_CH_NH2_GROUP_OF_DONORS	1	GO_OXIDOREDUCTASE_ACTIVITY_ACTING_ON_THE_CH_NH2_GROUP_OF_DONORS	MF	1
	GO_BETA_AMYLOID_BINDING	1	GO_BETA_AMYLOID_BINDING	MF	1
	GO_HYDROLASE_ACTIVITY_HYDROLYZING_N_GLYCOSYL_COMPOUNDS	1	GO_HYDROLASE_ACTIVITY_HYDROLYZING_N_GLYCOSYL_COMPOUNDS	MF	1
	GO_PROTEIN_HORMONE_RECEPTOR_ACTIVITY	1	GO_PROTEIN_HORMONE_RECEPTOR_ACTIVITY	MF	1
	GO_CHEMOKINE_RECEPTOR_BINDING	1	GO_CHEMOKINE_RECEPTOR_BINDING	MF	1
	GO_PROLINE_RICH_REGION_BINDING	1	GO_PROLINE_RICH_REGION_BINDING	MF	1
	GO_VOLTAGE_GATED_SODIUM_CHANNEL_ACTIVITY	1	GO_VOLTAGE_GATED_SODIUM_CHANNEL_ACTIVITY	MF	1
	GO_INTRAMOLECULAR_TRANSFERASE_ACTIVITY_PHOSPHOTRANSFERASES	1	GO_INTRAMOLECULAR_TRANSFERASE_ACTIVITY_PHOSPHOTRANSFERASES	MF	1
	GO_TYPE_I_INTERFERON_RECEPTOR_BINDING	1	GO_TYPE_I_INTERFERON_RECEPTOR_BINDING	MF	1
	GO_TRANSCRIPTION_COACTIVATOR_BINDING	1	GO_TRANSCRIPTION_COACTIVATOR_BINDING	MF	1
	GO_RETINOIC_ACID_RECEPTOR_BINDING	1	GO_RETINOIC_ACID_RECEPTOR_BINDING	MF	1
	GO_PHOSPHATIDYLINOSITOL_PHOSPHATE_KINASE_ACTIVITY	1	GO_PHOSPHATIDYLINOSITOL_PHOSPHATE_KINASE_ACTIVITY	MF	1
	GO_ACTIVATING_TRANSCRIPTION_FACTOR_BINDING	1	GO_ACTIVATING_TRANSCRIPTION_FACTOR_BINDING	MF	1
	GO_NEUREXIN_FAMILY_PROTEIN_BINDING	1	GO_NEUREXIN_FAMILY_PROTEIN_BINDING	MF	1
	GO_MICROTUBULE_BINDING	1	GO_MICROTUBULE_BINDING	MF	1
	GO_TUBULIN_BINDING	1	GO_TUBULIN_BINDING	MF	1
	GO_ORGANOPHOSPHATE_ESTER_TRANSMEMBRANE_TRANSPORTER_ACTIVITY	1	GO_ORGANOPHOSPHATE_ESTER_TRANSMEMBRANE_TRANSPORTER_ACTIVITY	MF	1
	GO_TRANSMEMBRANE_RECEPTOR_PROTEIN_PHOSPHATASE_ACTIVITY	1	GO_TRANSMEMBRANE_RECEPTOR_PROTEIN_PHOSPHATASE_ACTIVITY	MF	1
	GO_NADP_BINDING	1	GO_NADP_BINDING	MF	1
	GO_S_ADENOSYLMETHIONINE_DEPENDENT_METHYLTRANSFERASE_ACTIVITY	1	GO_S_ADENOSYLMETHIONINE_DEPENDENT_METHYLTRANSFERASE_ACTIVITY	MF	1
	GO_KINASE_ACTIVATOR_ACTIVITY	1	GO_KINASE_ACTIVATOR_ACTIVITY	MF	1
	GO_HISTONE_LYSINE_N_METHYLTRANSFERASE_ACTIVITY	1	GO_HISTONE_LYSINE_N_METHYLTRANSFERASE_ACTIVITY	MF	1
	GO_INSULIN_LIKE_GROWTH_FACTOR_RECEPTOR_BINDING	1	GO_INSULIN_LIKE_GROWTH_FACTOR_RECEPTOR_BINDING	MF	1
	GO_MOTOR_ACTIVITY	1	GO_MOTOR_ACTIVITY	MF	1
	GO_TRNA_SPECIFIC_RIBONUCLEASE_ACTIVITY	1	GO_TRNA_SPECIFIC_RIBONUCLEASE_ACTIVITY	MF	1
	GO_SOLUTE_CATION_SYMPORTER_ACTIVITY	1	GO_SOLUTE_CATION_SYMPORTER_ACTIVITY	MF	1
	GO_UBIQUITIN_SPECIFIC_PROTEASE_BINDING	1	GO_UBIQUITIN_SPECIFIC_PROTEASE_BINDING	MF	1
	GO_PHOSPHOLIPID_TRANSPORTER_ACTIVITY	1	GO_PHOSPHOLIPID_TRANSPORTER_ACTIVITY	MF	1
	GO_RETINOID_X_RECEPTOR_BINDING	1	GO_RETINOID_X_RECEPTOR_BINDING	MF	1
	GO_MONOCARBOXYLIC_ACID_TRANSMEMBRANE_TRANSPORTER_ACTIVITY	1	GO_MONOCARBOXYLIC_ACID_TRANSMEMBRANE_TRANSPORTER_ACTIVITY	MF	1
	GO_ANION_TRANSMEMBRANE_TRANSPORTING_ATPASE_ACTIVITY	1	GO_ANION_TRANSMEMBRANE_TRANSPORTING_ATPASE_ACTIVITY	MF	1
	GO_POTASSIUM_ION_BINDING	1	GO_POTASSIUM_ION_BINDING	MF	1
	GO_BASAL_TRANSCRIPTION_MACHINERY_BINDING	1	GO_BASAL_TRANSCRIPTION_MACHINERY_BINDING	MF	1
	GO_INTRACELLULAR_LIGAND_GATED_ION_CHANNEL_ACTIVITY	1	GO_INTRACELLULAR_LIGAND_GATED_ION_CHANNEL_ACTIVITY	MF	1
	GO_LIGASE_ACTIVITY_FORMING_CARBON_NITROGEN_BONDS	1	GO_LIGASE_ACTIVITY_FORMING_CARBON_NITROGEN_BONDS	MF	1
	GO_1_PHOSPHATIDYLINOSITOL_BINDING	1	GO_1_PHOSPHATIDYLINOSITOL_BINDING	MF	1
	GO_OXIDOREDUCTASE_ACTIVITY_ACTING_ON_PEROXIDE_AS_ACCEPTOR	1	GO_OXIDOREDUCTASE_ACTIVITY_ACTING_ON_PEROXIDE_AS_ACCEPTOR	MF	1
	GO_GROWTH_FACTOR_RECEPTOR_BINDING	1	GO_GROWTH_FACTOR_RECEPTOR_BINDING	MF	1
	GO_PHOSPHOLIPASE_A2_ACTIVITY	1	GO_PHOSPHOLIPASE_A2_ACTIVITY	MF	1
	GO_TITIN_BINDING	1	GO_TITIN_BINDING	MF	1
	GO_NUCLEOBASE_CONTAINING_COMPOUND_TRANSMEMBRANE_TRANSPORTER_ACTIVITY	1	GO_NUCLEOBASE_CONTAINING_COMPOUND_TRANSMEMBRANE_TRANSPORTER_ACTIVITY	MF	1
	GO_GTPASE_ACTIVATING_PROTEIN_BINDING	1	GO_GTPASE_ACTIVATING_PROTEIN_BINDING	MF	1
	GO_OXIDOREDUCTASE_ACTIVITY_ACTING_ON_THE_CH_NH2_GROUP_OF_DONORS_OXYGEN_AS_ACCEPTOR	1	GO_OXIDOREDUCTASE_ACTIVITY_ACTING_ON_THE_CH_NH2_GROUP_OF_DONORS_OXYGEN_AS_ACCEPTOR	MF	1
	GO_LIGAND_DEPENDENT_NUCLEAR_RECEPTOR_TRANSCRIPTION_COACTIVATOR_ACTIVITY	1	GO_LIGAND_DEPENDENT_NUCLEAR_RECEPTOR_TRANSCRIPTION_COACTIVATOR_ACTIVITY	MF	1
	GO_HSP70_PROTEIN_BINDING	1	GO_HSP70_PROTEIN_BINDING	MF	1
	GO_SNRNA_BINDING	1	GO_SNRNA_BINDING	MF	1
	GO_ARF_GUANYL_NUCLEOTIDE_EXCHANGE_FACTOR_ACTIVITY	1	GO_ARF_GUANYL_NUCLEOTIDE_EXCHANGE_FACTOR_ACTIVITY	MF	1
	GO_CARBONATE_DEHYDRATASE_ACTIVITY	1	GO_CARBONATE_DEHYDRATASE_ACTIVITY	MF	1
	GO_RECEPTOR_SIGNALING_COMPLEX_SCAFFOLD_ACTIVITY	1	GO_RECEPTOR_SIGNALING_COMPLEX_SCAFFOLD_ACTIVITY	MF	1
	GO_GLYCOPROTEIN_BINDING	1	GO_GLYCOPROTEIN_BINDING	MF	1
	GO_MYOSIN_V_BINDING	1	GO_MYOSIN_V_BINDING	MF	1
	GO_NUCLEOTIDE_TRANSMEMBRANE_TRANSPORTER_ACTIVITY	1	GO_NUCLEOTIDE_TRANSMEMBRANE_TRANSPORTER_ACTIVITY	MF	1
	GO_FUCOSYLTRANSFERASE_ACTIVITY	1	GO_FUCOSYLTRANSFERASE_ACTIVITY	MF	1
	GO_SOLUTE_PROTON_SYMPORTER_ACTIVITY	1	GO_SOLUTE_PROTON_SYMPORTER_ACTIVITY	MF	1
	GO_PLATELET_DERIVED_GROWTH_FACTOR_BINDING	1	GO_PLATELET_DERIVED_GROWTH_FACTOR_BINDING	MF	1
	GO_PHOSPHOTRANSFERASE_ACTIVITY_NITROGENOUS_GROUP_AS_ACCEPTOR	1	GO_PHOSPHOTRANSFERASE_ACTIVITY_NITROGENOUS_GROUP_AS_ACCEPTOR	MF	1
	GO_SNARE_BINDING	1	GO_SNARE_BINDING	MF	1
	GO_GTP_RHO_BINDING	1	GO_GTP_RHO_BINDING	MF	1
	GO_DELAYED_RECTIFIER_POTASSIUM_CHANNEL_ACTIVITY	1	GO_DELAYED_RECTIFIER_POTASSIUM_CHANNEL_ACTIVITY	MF	1
	GO_NAD_DEPENDENT_PROTEIN_DEACETYLASE_ACTIVITY	1	GO_NAD_DEPENDENT_PROTEIN_DEACETYLASE_ACTIVITY	MF	1
	GO_PHOSPHATIDIC_ACID_BINDING	1	GO_PHOSPHATIDIC_ACID_BINDING	MF	1
	GO_DICARBOXYLIC_ACID_TRANSMEMBRANE_TRANSPORTER_ACTIVITY	1	GO_DICARBOXYLIC_ACID_TRANSMEMBRANE_TRANSPORTER_ACTIVITY	MF	1
	GO_TRANSLATION_REGULATOR_ACTIVITY	1	GO_TRANSLATION_REGULATOR_ACTIVITY	MF	1
	GO_ACETYLGLUCOSAMINYLTRANSFERASE_ACTIVITY	1	GO_ACETYLGLUCOSAMINYLTRANSFERASE_ACTIVITY	MF	1
	GO_INTRAMOLECULAR_OXIDOREDUCTASE_ACTIVITY_TRANSPOSING_C_C_BONDS	1	GO_INTRAMOLECULAR_OXIDOREDUCTASE_ACTIVITY_TRANSPOSING_C_C_BONDS	MF	1
	GO_NF_KAPPAB_BINDING	1	GO_NF_KAPPAB_BINDING	MF	1
	GO_SODIUM_INDEPENDENT_ORGANIC_ANION_TRANSMEMBRANE_TRANSPORTER_ACTIVITY	1	GO_SODIUM_INDEPENDENT_ORGANIC_ANION_TRANSMEMBRANE_TRANSPORTER_ACTIVITY	MF	1
	GO_BIOACTIVE_LIPID_RECEPTOR_ACTIVITY	1	GO_BIOACTIVE_LIPID_RECEPTOR_ACTIVITY	MF	1
	GO_STORE_OPERATED_CALCIUM_CHANNEL_ACTIVITY	1	GO_STORE_OPERATED_CALCIUM_CHANNEL_ACTIVITY	MF	1
	GO_CALCIUM_DEPENDENT_PROTEIN_KINASE_ACTIVITY	1	GO_CALCIUM_DEPENDENT_PROTEIN_KINASE_ACTIVITY	MF	1
	GO_MACROMOLECULE_TRANSMEMBRANE_TRANSPORTER_ACTIVITY	1	GO_MACROMOLECULE_TRANSMEMBRANE_TRANSPORTER_ACTIVITY	MF	1
	GO_PEPTIDASE_INHIBITOR_ACTIVITY	1	GO_PEPTIDASE_INHIBITOR_ACTIVITY	MF	1
	GO_RAC_GTPASE_BINDING	1	GO_RAC_GTPASE_BINDING	MF	1
	GO_SULFURIC_ESTER_HYDROLASE_ACTIVITY	1	GO_SULFURIC_ESTER_HYDROLASE_ACTIVITY	MF	1
	GO_SECONDARY_ACTIVE_TRANSMEMBRANE_TRANSPORTER_ACTIVITY	1	GO_SECONDARY_ACTIVE_TRANSMEMBRANE_TRANSPORTER_ACTIVITY	MF	1
	GO_PEPTIDOGLYCAN_BINDING	1	GO_PEPTIDOGLYCAN_BINDING	MF	1
	GO_DRUG_TRANSPORTER_ACTIVITY	1	GO_DRUG_TRANSPORTER_ACTIVITY	MF	1
	GO_HYALURONIC_ACID_BINDING	1	GO_HYALURONIC_ACID_BINDING	MF	1
	GO_TRANSLATION_REPRESSOR_ACTIVITY	1	GO_TRANSLATION_REPRESSOR_ACTIVITY	MF	1
	GO_DNA_DIRECTED_DNA_POLYMERASE_ACTIVITY	1	GO_DNA_DIRECTED_DNA_POLYMERASE_ACTIVITY	MF	1
	GO_COFACTOR_BINDING	1	GO_COFACTOR_BINDING	MF	1
	GO_RNA_POLYMERASE_II_ACTIVATING_TRANSCRIPTION_FACTOR_BINDING	1	GO_RNA_POLYMERASE_II_ACTIVATING_TRANSCRIPTION_FACTOR_BINDING	MF	1
	GO_RNA_POLYMERASE_II_TRANSCRIPTION_COACTIVATOR_ACTIVITY	1	GO_RNA_POLYMERASE_II_TRANSCRIPTION_COACTIVATOR_ACTIVITY	MF	1
	GO_PEROXISOME_PROLIFERATOR_ACTIVATED_RECEPTOR_BINDING	1	GO_PEROXISOME_PROLIFERATOR_ACTIVATED_RECEPTOR_BINDING	MF	1
	GO_K63_LINKED_POLYUBIQUITIN_BINDING	1	GO_K63_LINKED_POLYUBIQUITIN_BINDING	MF	1
	GO_OXIDOREDUCTASE_ACTIVITY_ACTING_ON_CH_OH_GROUP_OF_DONORS	1	GO_OXIDOREDUCTASE_ACTIVITY_ACTING_ON_CH_OH_GROUP_OF_DONORS	MF	1
	GO_CULLIN_FAMILY_PROTEIN_BINDING	1	GO_CULLIN_FAMILY_PROTEIN_BINDING	MF	1
	GO_PROTEIN_TYROSINE_KINASE_BINDING	1	GO_PROTEIN_TYROSINE_KINASE_BINDING	MF	1
	GO_INSULIN_RECEPTOR_SUBSTRATE_BINDING	1	GO_INSULIN_RECEPTOR_SUBSTRATE_BINDING	MF	1
	GO_MONOVALENT_CATION_PROTON_ANTIPORTER_ACTIVITY	1	GO_MONOVALENT_CATION_PROTON_ANTIPORTER_ACTIVITY	MF	1
	GO_3_5_EXONUCLEASE_ACTIVITY	1	GO_3_5_EXONUCLEASE_ACTIVITY	MF	1
	GO_MITOGEN_ACTIVATED_PROTEIN_KINASE_KINASE_KINASE_BINDING	1	GO_MITOGEN_ACTIVATED_PROTEIN_KINASE_KINASE_KINASE_BINDING	MF	1
	GO_PDZ_DOMAIN_BINDING	1	GO_PDZ_DOMAIN_BINDING	MF	1
	GO_POTASSIUM_CHANNEL_REGULATOR_ACTIVITY	1	GO_POTASSIUM_CHANNEL_REGULATOR_ACTIVITY	MF	1
	GO_EXTRACELLULAR_LIGAND_GATED_ION_CHANNEL_ACTIVITY	1	GO_EXTRACELLULAR_LIGAND_GATED_ION_CHANNEL_ACTIVITY	MF	1
	GO_G_PROTEIN_COUPLED_AMINE_RECEPTOR_ACTIVITY	1	GO_G_PROTEIN_COUPLED_AMINE_RECEPTOR_ACTIVITY	MF	1
	GO_CXCR_CHEMOKINE_RECEPTOR_BINDING	1	GO_CXCR_CHEMOKINE_RECEPTOR_BINDING	MF	1
	GO_STEROID_HYDROXYLASE_ACTIVITY	1	GO_STEROID_HYDROXYLASE_ACTIVITY	MF	1
	GO_SIGNALING_ADAPTOR_ACTIVITY	1	GO_SIGNALING_ADAPTOR_ACTIVITY	MF	1
	GO_G_PROTEIN_BETA_GAMMA_SUBUNIT_COMPLEX_BINDING	1	GO_G_PROTEIN_BETA_GAMMA_SUBUNIT_COMPLEX_BINDING	MF	1
	GO_DOPAMINE_BINDING	1	GO_DOPAMINE_BINDING	MF	1
	GO_SH3_SH2_ADAPTOR_ACTIVITY	1	GO_SH3_SH2_ADAPTOR_ACTIVITY	MF	1
	GO_RETINOL_BINDING	1	GO_RETINOL_BINDING	MF	1
	GO_INORGANIC_ANION_EXCHANGER_ACTIVITY	1	GO_INORGANIC_ANION_EXCHANGER_ACTIVITY	MF	1
	GO_RETINOL_DEHYDROGENASE_ACTIVITY	1	GO_RETINOL_DEHYDROGENASE_ACTIVITY	MF	1
	GO_PHOSPHOLIPASE_C_ACTIVITY	1	GO_PHOSPHOLIPASE_C_ACTIVITY	MF	1
	GO_NUCLEOSOMAL_DNA_BINDING	1	GO_NUCLEOSOMAL_DNA_BINDING	MF	1
	GO_LIPASE_ACTIVITY	1	GO_LIPASE_ACTIVITY	MF	1
	GO_PROTEIN_BINDING_INVOLVED_IN_CELL_CELL_ADHESION	1	GO_PROTEIN_BINDING_INVOLVED_IN_CELL_CELL_ADHESION	MF	1
	GO_PHOSPHATIDYLINOSITOL_3_4_BISPHOSPHATE_BINDING	1	GO_PHOSPHATIDYLINOSITOL_3_4_BISPHOSPHATE_BINDING	MF	1
	GO_ACTIN_DEPENDENT_ATPASE_ACTIVITY	1	GO_ACTIN_DEPENDENT_ATPASE_ACTIVITY	MF	1
	GO_METHYL_CPG_BINDING	1	GO_METHYL_CPG_BINDING	MF	1
	GO_TRANSLATION_REGULATOR_ACTIVITY_NUCLEIC_ACID_BINDING	1	GO_TRANSLATION_REGULATOR_ACTIVITY_NUCLEIC_ACID_BINDING	MF	1
	GO_ACTIN_MONOMER_BINDING	1	GO_ACTIN_MONOMER_BINDING	MF	1
	GO_REPRESSING_TRANSCRIPTION_FACTOR_BINDING	1	GO_REPRESSING_TRANSCRIPTION_FACTOR_BINDING	MF	1
	GO_POLYOL_TRANSMEMBRANE_TRANSPORTER_ACTIVITY	1	GO_POLYOL_TRANSMEMBRANE_TRANSPORTER_ACTIVITY	MF	1
	GO_CHROMATIN_BINDING	1	GO_CHROMATIN_BINDING	MF	1
	GO_MYOSIN_BINDING	1	GO_MYOSIN_BINDING	MF	1
	GO_CHEMOREPELLENT_ACTIVITY	1	GO_CHEMOREPELLENT_ACTIVITY	MF	1
	GO_MAP_KINASE_KINASE_ACTIVITY	1	GO_MAP_KINASE_KINASE_ACTIVITY	MF	1
	GO_PROTEIN_DOMAIN_SPECIFIC_BINDING	1	GO_PROTEIN_DOMAIN_SPECIFIC_BINDING	MF	1
	GO_SODIUM_CHANNEL_REGULATOR_ACTIVITY	1	GO_SODIUM_CHANNEL_REGULATOR_ACTIVITY	MF	1
	GO_POLY_A_SPECIFIC_RIBONUCLEASE_ACTIVITY	1	GO_POLY_A_SPECIFIC_RIBONUCLEASE_ACTIVITY	MF	1
	GO_OXIDOREDUCTASE_ACTIVITY_ACTING_ON_THE_ALDEHYDE_OR_OXO_GROUP_OF_DONORS	1	GO_OXIDOREDUCTASE_ACTIVITY_ACTING_ON_THE_ALDEHYDE_OR_OXO_GROUP_OF_DONORS	MF	1
	GO_MHC_PROTEIN_BINDING	1	GO_MHC_PROTEIN_BINDING	MF	1
	GO_POTASSIUM_CHANNEL_ACTIVITY	1	GO_POTASSIUM_CHANNEL_ACTIVITY	MF	1
	GO_FATTY_ACID_LIGASE_ACTIVITY	1	GO_FATTY_ACID_LIGASE_ACTIVITY	MF	1
	GO_APOLIPOPROTEIN_BINDING	1	GO_APOLIPOPROTEIN_BINDING	MF	1
	GO_LIPID_BINDING	1	GO_LIPID_BINDING	MF	1
	GO_HISTONE_ACETYLTRANSFERASE_BINDING	1	GO_HISTONE_ACETYLTRANSFERASE_BINDING	MF	1
	GO_STRUCTURAL_CONSTITUENT_OF_CYTOSKELETON	1	GO_STRUCTURAL_CONSTITUENT_OF_CYTOSKELETON	MF	1
	GO_IGG_BINDING	1	GO_IGG_BINDING	MF	1
	GO_2_IRON_2_SULFUR_CLUSTER_BINDING	1	GO_2_IRON_2_SULFUR_CLUSTER_BINDING	MF	1
	GO_ALPHA_ACTININ_BINDING	1	GO_ALPHA_ACTININ_BINDING	MF	1
	GO_OXIDOREDUCTASE_ACTIVITY_ACTING_ON_A_SULFUR_GROUP_OF_DONORS	1	GO_OXIDOREDUCTASE_ACTIVITY_ACTING_ON_A_SULFUR_GROUP_OF_DONORS	MF	1
	GO_FLAVIN_ADENINE_DINUCLEOTIDE_BINDING	1	GO_FLAVIN_ADENINE_DINUCLEOTIDE_BINDING	MF	1
	GO_TRANSFERASE_ACTIVITY_TRANSFERRING_ONE_CARBON_GROUPS	1	GO_TRANSFERASE_ACTIVITY_TRANSFERRING_ONE_CARBON_GROUPS	MF	1
	GO_PROTEIN_N_TERMINUS_BINDING	1	GO_PROTEIN_N_TERMINUS_BINDING	MF	1
	GO_ANGIOTENSIN_RECEPTOR_BINDING	1	GO_ANGIOTENSIN_RECEPTOR_BINDING	MF	1
	GO_INWARD_RECTIFIER_POTASSIUM_CHANNEL_ACTIVITY	1	GO_INWARD_RECTIFIER_POTASSIUM_CHANNEL_ACTIVITY	MF	1
	GO_GLUCOSYLTRANSFERASE_ACTIVITY	1	GO_GLUCOSYLTRANSFERASE_ACTIVITY	MF	1
	GO_RIBONUCLEASE_P_ACTIVITY	1	GO_RIBONUCLEASE_P_ACTIVITY	MF	1
	GO_P53_BINDING	1	GO_P53_BINDING	MF	1
	GO_PROTON_TRANSPORTING_ATP_SYNTHASE_ACTIVITY_ROTATIONAL_MECHANISM	1	GO_PROTON_TRANSPORTING_ATP_SYNTHASE_ACTIVITY_ROTATIONAL_MECHANISM	MF	1
	GO_PEPTIDE_RECEPTOR_ACTIVITY	1	GO_PEPTIDE_RECEPTOR_ACTIVITY	MF	1
	GO_SYMPORTER_ACTIVITY	1	GO_SYMPORTER_ACTIVITY	MF	1
	GO_FRIZZLED_BINDING	1	GO_FRIZZLED_BINDING	MF	1
	GO_RNA_POLYMERASE_II_TRANSCRIPTION_COFACTOR_ACTIVITY	1	GO_RNA_POLYMERASE_II_TRANSCRIPTION_COFACTOR_ACTIVITY	MF	1
	GO_RNA_POLYMERASE_II_CARBOXY_TERMINAL_DOMAIN_KINASE_ACTIVITY	1	GO_RNA_POLYMERASE_II_CARBOXY_TERMINAL_DOMAIN_KINASE_ACTIVITY	MF	1
	GO_ENDORIBONUCLEASE_ACTIVITY	1	GO_ENDORIBONUCLEASE_ACTIVITY	MF	1
	GO_NEUROTROPHIN_RECEPTOR_BINDING	1	GO_NEUROTROPHIN_RECEPTOR_BINDING	MF	1
	GO_UBIQUITIN_LIKE_PROTEIN_SPECIFIC_PROTEASE_ACTIVITY	1	GO_UBIQUITIN_LIKE_PROTEIN_SPECIFIC_PROTEASE_ACTIVITY	MF	1
	GO_PHOSPHOLIPID_BINDING	1	GO_PHOSPHOLIPID_BINDING	MF	1
	GO_C_ACYLTRANSFERASE_ACTIVITY	1	GO_C_ACYLTRANSFERASE_ACTIVITY	MF	1
	GO_INTRAMOLECULAR_OXIDOREDUCTASE_ACTIVITY	1	GO_INTRAMOLECULAR_OXIDOREDUCTASE_ACTIVITY	MF	1
	GO_G_PROTEIN_COUPLED_CHEMOATTRACTANT_RECEPTOR_ACTIVITY	1	GO_G_PROTEIN_COUPLED_CHEMOATTRACTANT_RECEPTOR_ACTIVITY	MF	1
	GO_GTP_DEPENDENT_PROTEIN_BINDING	1	GO_GTP_DEPENDENT_PROTEIN_BINDING	MF	1
	GO_TRANSCRIPTION_COREPRESSOR_ACTIVITY	1	GO_TRANSCRIPTION_COREPRESSOR_ACTIVITY	MF	1
	GO_DEATH_RECEPTOR_ACTIVITY	1	GO_DEATH_RECEPTOR_ACTIVITY	MF	1
	GO_RIBONUCLEASE_ACTIVITY	1	GO_RIBONUCLEASE_ACTIVITY	MF	1
	GO_MISFOLDED_PROTEIN_BINDING	1	GO_MISFOLDED_PROTEIN_BINDING	MF	1
	GO_LAMININ_BINDING	1	GO_LAMININ_BINDING	MF	1
	GO_CYTOKINE_RECEPTOR_ACTIVITY	1	GO_CYTOKINE_RECEPTOR_ACTIVITY	MF	1
	GO_ACID_PHOSPHATASE_ACTIVITY	1	GO_ACID_PHOSPHATASE_ACTIVITY	MF	1
	GO_OXIDOREDUCTASE_ACTIVITY_ACTING_ON_PAIRED_DONORS_WITH_INCORPORATION_OR_REDUCTION_OF_MOLECULAR_OXYGEN_REDUCED_FLAVIN_OR_FLAVOPROTEIN_AS_ONE_DONOR_AND_INCORPORATION_OF_ONE_ATOM_OF_OXYGEN	1	GO_OXIDOREDUCTASE_ACTIVITY_ACTING_ON_PAIRED_DONORS_WITH_INCORPORATION_OR_REDUCTION_OF_MOLECULAR_OXYGEN_REDUCED_FLAVIN_OR_FLAVOPROTEIN_AS_ONE_DONOR_AND_INCORPORATION_OF_ONE_ATOM_OF_OXYGEN	MF	1
	GO_ARYLSULFATASE_ACTIVITY	1	GO_ARYLSULFATASE_ACTIVITY	MF	1
	GO_NOTCH_BINDING	1	GO_NOTCH_BINDING	MF	1
	GO_CATION_AMINO_ACID_SYMPORTER_ACTIVITY	1	GO_CATION_AMINO_ACID_SYMPORTER_ACTIVITY	MF	1
	GO_DEAMINASE_ACTIVITY	1	GO_DEAMINASE_ACTIVITY	MF	1
	GO_THYROID_HORMONE_RECEPTOR_BINDING	1	GO_THYROID_HORMONE_RECEPTOR_BINDING	MF	1
	GO_RECEPTOR_SIGNALING_PROTEIN_ACTIVITY	1	GO_RECEPTOR_SIGNALING_PROTEIN_ACTIVITY	MF	1
	GO_METALLOAMINOPEPTIDASE_ACTIVITY	1	GO_METALLOAMINOPEPTIDASE_ACTIVITY	MF	1
	GO_GAP_JUNCTION_CHANNEL_ACTIVITY	1	GO_GAP_JUNCTION_CHANNEL_ACTIVITY	MF	1
	GO_DOPAMINE_RECEPTOR_BINDING	1	GO_DOPAMINE_RECEPTOR_BINDING	MF	1
	GO_SIGNALING_PATTERN_RECOGNITION_RECEPTOR_ACTIVITY	1	GO_SIGNALING_PATTERN_RECOGNITION_RECEPTOR_ACTIVITY	MF	1
	GO_NEUROPEPTIDE_BINDING	1	GO_NEUROPEPTIDE_BINDING	MF	1
	GO_HIGH_VOLTAGE_GATED_CALCIUM_CHANNEL_ACTIVITY	1	GO_HIGH_VOLTAGE_GATED_CALCIUM_CHANNEL_ACTIVITY	MF	1
	GO_GAMMA_CATENIN_BINDING	1	GO_GAMMA_CATENIN_BINDING	MF	1
	GO_CALCIUM_DEPENDENT_CYSTEINE_TYPE_ENDOPEPTIDASE_ACTIVITY	1	GO_CALCIUM_DEPENDENT_CYSTEINE_TYPE_ENDOPEPTIDASE_ACTIVITY	MF	1
	GO_TBP_CLASS_PROTEIN_BINDING	1	GO_TBP_CLASS_PROTEIN_BINDING	MF	1
	GO_OXIDOREDUCTASE_ACTIVITY_ACTING_ON_NAD_P_H_QUINONE_OR_SIMILAR_COMPOUND_AS_ACCEPTOR	1	GO_OXIDOREDUCTASE_ACTIVITY_ACTING_ON_NAD_P_H_QUINONE_OR_SIMILAR_COMPOUND_AS_ACCEPTOR	MF	1
	GO_TAU_PROTEIN_KINASE_ACTIVITY	1	GO_TAU_PROTEIN_KINASE_ACTIVITY	MF	1
	GO_TRANSCRIPTION_FACTOR_ACTIVITY_RNA_POLYMERASE_II_CORE_PROMOTER_SEQUENCE_SPECIFIC	1	GO_TRANSCRIPTION_FACTOR_ACTIVITY_RNA_POLYMERASE_II_CORE_PROMOTER_SEQUENCE_SPECIFIC	MF	1
	GO_TRANSCRIPTION_COACTIVATOR_ACTIVITY	1	GO_TRANSCRIPTION_COACTIVATOR_ACTIVITY	MF	1
	GO_RECEPTOR_REGULATOR_ACTIVITY	1	GO_RECEPTOR_REGULATOR_ACTIVITY	MF	1
	GO_LYSINE_N_METHYLTRANSFERASE_ACTIVITY	1	GO_LYSINE_N_METHYLTRANSFERASE_ACTIVITY	MF	1
	GO_SODIUM_ION_BINDING	1	GO_SODIUM_ION_BINDING	MF	1
	GO_C_C_CHEMOKINE_RECEPTOR_ACTIVITY	1	GO_C_C_CHEMOKINE_RECEPTOR_ACTIVITY	MF	1
	GO_MONOSACCHARIDE_BINDING	1	GO_MONOSACCHARIDE_BINDING	MF	1
	GO_EPHRIN_RECEPTOR_ACTIVITY	1	GO_EPHRIN_RECEPTOR_ACTIVITY	MF	1
	GO_GTPASE_BINDING	1	GO_GTPASE_BINDING	MF	1
	GO_PRE_MRNA_BINDING	1	GO_PRE_MRNA_BINDING	MF	1
	GO_TRANSMEMBRANE_RECEPTOR_PROTEIN_SERINE_THREONINE_KINASE_ACTIVITY	1	GO_TRANSMEMBRANE_RECEPTOR_PROTEIN_SERINE_THREONINE_KINASE_ACTIVITY	MF	1
	GO_G_PROTEIN_COUPLED_RECEPTOR_BINDING	1	GO_G_PROTEIN_COUPLED_RECEPTOR_BINDING	MF	1
	GO_CARBON_OXYGEN_LYASE_ACTIVITY	1	GO_CARBON_OXYGEN_LYASE_ACTIVITY	MF	1
	GO_EXTRACELLULAR_GLUTAMATE_GATED_ION_CHANNEL_ACTIVITY	1	GO_EXTRACELLULAR_GLUTAMATE_GATED_ION_CHANNEL_ACTIVITY	MF	1
	GO_SOLUTE_SODIUM_SYMPORTER_ACTIVITY	1	GO_SOLUTE_SODIUM_SYMPORTER_ACTIVITY	MF	1
	GO_PHOSPHATIDATE_PHOSPHATASE_ACTIVITY	1	GO_PHOSPHATIDATE_PHOSPHATASE_ACTIVITY	MF	1
	GO_TRANSFERASE_ACTIVITY_TRANSFERRING_PENTOSYL_GROUPS	1	GO_TRANSFERASE_ACTIVITY_TRANSFERRING_PENTOSYL_GROUPS	MF	1
	GO_NUCLEOTIDE_KINASE_ACTIVITY	1	GO_NUCLEOTIDE_KINASE_ACTIVITY	MF	1
	GO_NEUROTRANSMITTER_TRANSPORTER_ACTIVITY	1	GO_NEUROTRANSMITTER_TRANSPORTER_ACTIVITY	MF	1
	GO_TRNA_METHYLTRANSFERASE_ACTIVITY	1	GO_TRNA_METHYLTRANSFERASE_ACTIVITY	MF	1
	GO_HISTONE_METHYLTRANSFERASE_ACTIVITY_H3_K4_SPECIFIC_	1	GO_HISTONE_METHYLTRANSFERASE_ACTIVITY_H3_K4_SPECIFIC_	MF	1
	GO_CELL_ADHESION_MOLECULE_BINDING	1	GO_CELL_ADHESION_MOLECULE_BINDING	MF	1
	GO_RECEPTOR_INHIBITOR_ACTIVITY	1	GO_RECEPTOR_INHIBITOR_ACTIVITY	MF	1
	GO_CADHERIN_BINDING	1	GO_CADHERIN_BINDING	MF	1
	GO_SEMAPHORIN_RECEPTOR_BINDING	1	GO_SEMAPHORIN_RECEPTOR_BINDING	MF	1
	GO_METALLOENDOPEPTIDASE_INHIBITOR_ACTIVITY	1	GO_METALLOENDOPEPTIDASE_INHIBITOR_ACTIVITY	MF	1
	GO_EPHRIN_RECEPTOR_BINDING	1	GO_EPHRIN_RECEPTOR_BINDING	MF	1
	GO_CHLORIDE_CHANNEL_REGULATOR_ACTIVITY	1	GO_CHLORIDE_CHANNEL_REGULATOR_ACTIVITY	MF	1
	GO_OPSONIN_BINDING	1	GO_OPSONIN_BINDING	MF	1
	GO_AMMONIUM_ION_BINDING	1	GO_AMMONIUM_ION_BINDING	MF	1
	GO_RNA_POLYMERASE_II_TRANSCRIPTION_FACTOR_BINDING	1	GO_RNA_POLYMERASE_II_TRANSCRIPTION_FACTOR_BINDING	MF	1
	GO_EXONUCLEASE_ACTIVITY_ACTIVE_WITH_EITHER_RIBO_OR_DEOXYRIBONUCLEIC_ACIDS_AND_PRODUCING_5_PHOSPHOMONOESTERS	1	GO_EXONUCLEASE_ACTIVITY_ACTIVE_WITH_EITHER_RIBO_OR_DEOXYRIBONUCLEIC_ACIDS_AND_PRODUCING_5_PHOSPHOMONOESTERS	MF	1
	GO_ASPARTIC_TYPE_PEPTIDASE_ACTIVITY	1	GO_ASPARTIC_TYPE_PEPTIDASE_ACTIVITY	MF	1
	GO_RNA_POLYMERASE_ACTIVITY	1	GO_RNA_POLYMERASE_ACTIVITY	MF	1
	GO_PROTEIN_PHOSPHATASE_2A_BINDING	1	GO_PROTEIN_PHOSPHATASE_2A_BINDING	MF	1
	GO_MONOCARBOXYLIC_ACID_BINDING	1	GO_MONOCARBOXYLIC_ACID_BINDING	MF	1
	GO_ISOMERASE_ACTIVITY	1	GO_ISOMERASE_ACTIVITY	MF	1
	GO_PLATELET_DERIVED_GROWTH_FACTOR_RECEPTOR_BINDING	1	GO_PLATELET_DERIVED_GROWTH_FACTOR_RECEPTOR_BINDING	MF	1
	GO_DNA_POLYMERASE_BINDING	1	GO_DNA_POLYMERASE_BINDING	MF	1
	GO_NUCLEOBASE_CONTAINING_COMPOUND_KINASE_ACTIVITY	1	GO_NUCLEOBASE_CONTAINING_COMPOUND_KINASE_ACTIVITY	MF	1
	GO_TRANSPORTER_ACTIVITY	1	GO_TRANSPORTER_ACTIVITY	MF	1
	GO_VOLTAGE_GATED_CALCIUM_CHANNEL_ACTIVITY	1	GO_VOLTAGE_GATED_CALCIUM_CHANNEL_ACTIVITY	MF	1
	GO_EXODEOXYRIBONUCLEASE_ACTIVITY	1	GO_EXODEOXYRIBONUCLEASE_ACTIVITY	MF	1
	GO_4_IRON_4_SULFUR_CLUSTER_BINDING	1	GO_4_IRON_4_SULFUR_CLUSTER_BINDING	MF	1
	GO_PHOSPHOLIPASE_ACTIVITY	1	GO_PHOSPHOLIPASE_ACTIVITY	MF	1
	GO_ARACHIDONIC_ACID_MONOOXYGENASE_ACTIVITY	1	GO_ARACHIDONIC_ACID_MONOOXYGENASE_ACTIVITY	MF	1
	GO_N_ACETYLTRANSFERASE_ACTIVITY	1	GO_N_ACETYLTRANSFERASE_ACTIVITY	MF	1
	GO_INTRAMOLECULAR_OXIDOREDUCTASE_ACTIVITY_INTERCONVERTING_ALDOSES_AND_KETOSES	1	GO_INTRAMOLECULAR_OXIDOREDUCTASE_ACTIVITY_INTERCONVERTING_ALDOSES_AND_KETOSES	MF	1
	GO_ACID_THIOL_LIGASE_ACTIVITY	1	GO_ACID_THIOL_LIGASE_ACTIVITY	MF	1
	GO_HISTONE_DEACETYLASE_ACTIVITY_H3_K14_SPECIFIC_	1	GO_HISTONE_DEACETYLASE_ACTIVITY_H3_K14_SPECIFIC_	MF	1
	GO_ODORANT_BINDING	1	GO_ODORANT_BINDING	MF	1
	GO_CYSTEINE_TYPE_ENDOPEPTIDASE_INHIBITOR_ACTIVITY	1	GO_CYSTEINE_TYPE_ENDOPEPTIDASE_INHIBITOR_ACTIVITY	MF	1
	GO_PHOSPHATIDYLINOSITOL_3_4_5_TRISPHOSPHATE_BINDING	1	GO_PHOSPHATIDYLINOSITOL_3_4_5_TRISPHOSPHATE_BINDING	MF	1
	GO_RNA_POLYMERASE_II_DISTAL_ENHANCER_SEQUENCE_SPECIFIC_DNA_BINDING	1	GO_RNA_POLYMERASE_II_DISTAL_ENHANCER_SEQUENCE_SPECIFIC_DNA_BINDING	MF	1
	GO_OXIDOREDUCTASE_ACTIVITY_ACTING_ON_THE_CH_NH_GROUP_OF_DONORS	1	GO_OXIDOREDUCTASE_ACTIVITY_ACTING_ON_THE_CH_NH_GROUP_OF_DONORS	MF	1
	GO_PROTEIN_CHANNEL_ACTIVITY	1	GO_PROTEIN_CHANNEL_ACTIVITY	MF	1
	GO_CORE_PROMOTER_SEQUENCE_SPECIFIC_DNA_BINDING	1	GO_CORE_PROMOTER_SEQUENCE_SPECIFIC_DNA_BINDING	MF	1
	GO_HISTONE_KINASE_ACTIVITY	1	GO_HISTONE_KINASE_ACTIVITY	MF	1
	GO_ARMADILLO_REPEAT_DOMAIN_BINDING	1	GO_ARMADILLO_REPEAT_DOMAIN_BINDING	MF	1
	GO_CATION_CHANNEL_ACTIVITY	1	GO_CATION_CHANNEL_ACTIVITY	MF	1
	GO_RAB_GUANYL_NUCLEOTIDE_EXCHANGE_FACTOR_ACTIVITY	1	GO_RAB_GUANYL_NUCLEOTIDE_EXCHANGE_FACTOR_ACTIVITY	MF	1
	GO_OXIDIZED_NAD_BINDING	1	GO_OXIDIZED_NAD_BINDING	MF	1
	GO_GROWTH_FACTOR_BINDING	1	GO_GROWTH_FACTOR_BINDING	MF	1
	GO_CALCIUM_CHANNEL_REGULATOR_ACTIVITY	1	GO_CALCIUM_CHANNEL_REGULATOR_ACTIVITY	MF	1
	GO_THIOESTERASE_BINDING	1	GO_THIOESTERASE_BINDING	MF	1
	GO_INOSITOL_TRISPHOSPHATE_PHOSPHATASE_ACTIVITY	1	GO_INOSITOL_TRISPHOSPHATE_PHOSPHATASE_ACTIVITY	MF	1
	GO_HYDROLASE_ACTIVITY_ACTING_ON_ETHER_BONDS	1	GO_HYDROLASE_ACTIVITY_ACTING_ON_ETHER_BONDS	MF	1
	GO_ACYL_COA_DEHYDROGENASE_ACTIVITY	1	GO_ACYL_COA_DEHYDROGENASE_ACTIVITY	MF	1
	GO_HEXOSAMINIDASE_ACTIVITY	1	GO_HEXOSAMINIDASE_ACTIVITY	MF	1
	GO_MRNA_3_UTR_BINDING	1	GO_MRNA_3_UTR_BINDING	MF	1
	GO_PHOSPHATIDYLINOSITOL_4_PHOSPHATE_BINDING	1	GO_PHOSPHATIDYLINOSITOL_4_PHOSPHATE_BINDING	MF	1
	GO_CYSTEINE_TYPE_ENDOPEPTIDASE_ACTIVITY_INVOLVED_IN_APOPTOTIC_PROCESS	1	GO_CYSTEINE_TYPE_ENDOPEPTIDASE_ACTIVITY_INVOLVED_IN_APOPTOTIC_PROCESS	MF	1
	GO_SODIUM_CHANNEL_ACTIVITY	1	GO_SODIUM_CHANNEL_ACTIVITY	MF	1
	GO_STRUCTURE_SPECIFIC_DNA_BINDING	1	GO_STRUCTURE_SPECIFIC_DNA_BINDING	MF	1
	GO_COENZYME_BINDING	1	GO_COENZYME_BINDING	MF	1
	GO_SNORNA_BINDING	1	GO_SNORNA_BINDING	MF	1
	GO_SODIUM_ION_TRANSMEMBRANE_TRANSPORTER_ACTIVITY	1	GO_SODIUM_ION_TRANSMEMBRANE_TRANSPORTER_ACTIVITY	MF	1
	GO_NUCLEOTIDYLTRANSFERASE_ACTIVITY	1	GO_NUCLEOTIDYLTRANSFERASE_ACTIVITY	MF	1
	GO_CALCIUM_DEPENDENT_PHOSPHOLIPID_BINDING	1	GO_CALCIUM_DEPENDENT_PHOSPHOLIPID_BINDING	MF	1
	GO_CYSTEINE_TYPE_ENDOPEPTIDASE_REGULATOR_ACTIVITY_INVOLVED_IN_APOPTOTIC_PROCESS	1	GO_CYSTEINE_TYPE_ENDOPEPTIDASE_REGULATOR_ACTIVITY_INVOLVED_IN_APOPTOTIC_PROCESS	MF	1
	GO_HISTONE_METHYLTRANSFERASE_ACTIVITY	1	GO_HISTONE_METHYLTRANSFERASE_ACTIVITY	MF	1
	GO_PROTEIN_TYROSINE_KINASE_ACTIVATOR_ACTIVITY	1	GO_PROTEIN_TYROSINE_KINASE_ACTIVATOR_ACTIVITY	MF	1
	GO_FILOPODIUM	1	GO_FILOPODIUM	CC	1
	GO_NUCLEAR_CHROMOSOME_TELOMERIC_REGION	1	GO_NUCLEAR_CHROMOSOME_TELOMERIC_REGION	CC	1
	GO_CLATHRIN_SCULPTED_VESICLE	1	GO_CLATHRIN_SCULPTED_VESICLE	CC	1
	GO_I_BAND	1	GO_I_BAND	CC	1
	GO_AGGRESOME	1	GO_AGGRESOME	CC	1
	GO_MULTIVESICULAR_BODY	1	GO_MULTIVESICULAR_BODY	CC	1
	GO_RNA_CAP_BINDING_COMPLEX	1	GO_RNA_CAP_BINDING_COMPLEX	CC	1
	GO_LOW_DENSITY_LIPOPROTEIN_PARTICLE	1	GO_LOW_DENSITY_LIPOPROTEIN_PARTICLE	CC	1
	GO_EXTRACELLULAR_MATRIX	1	GO_EXTRACELLULAR_MATRIX	CC	1
	GO_PHAGOCYTIC_VESICLE	1	GO_PHAGOCYTIC_VESICLE	CC	1
	GO_ENDOLYSOSOME	1	GO_ENDOLYSOSOME	CC	1
	GO_90S_PRERIBOSOME	1	GO_90S_PRERIBOSOME	CC	1
	GO_CYTOCHROME_COMPLEX	1	GO_CYTOCHROME_COMPLEX	CC	1
	GO_CONDENSED_NUCLEAR_CHROMOSOME	1	GO_CONDENSED_NUCLEAR_CHROMOSOME	CC	1
	GO_RETROMER_COMPLEX	1	GO_RETROMER_COMPLEX	CC	1
	GO_PROTEASOME_COMPLEX	1	GO_PROTEASOME_COMPLEX	CC	1
	GO_NUCLEAR_EXOSOME_RNASE_COMPLEX_	1	GO_NUCLEAR_EXOSOME_RNASE_COMPLEX_	CC	1
	GO_ER_TO_GOLGI_TRANSPORT_VESICLE	1	GO_ER_TO_GOLGI_TRANSPORT_VESICLE	CC	1
	GO_TRANSCRIPTION_FACTOR_TFIID_COMPLEX	1	GO_TRANSCRIPTION_FACTOR_TFIID_COMPLEX	CC	1
	GO_CENTRIOLE	1	GO_CENTRIOLE	CC	1
	GO_LYSOSOMAL_LUMEN	1	GO_LYSOSOMAL_LUMEN	CC	1
	GO_PRE_AUTOPHAGOSOMAL_STRUCTURE	1	GO_PRE_AUTOPHAGOSOMAL_STRUCTURE	CC	1
	GO_MUSCLE_MYOSIN_COMPLEX	1	GO_MUSCLE_MYOSIN_COMPLEX	CC	1
	GO_VOLTAGE_GATED_CALCIUM_CHANNEL_COMPLEX	1	GO_VOLTAGE_GATED_CALCIUM_CHANNEL_COMPLEX	CC	1
	GO_IMMUNOLOGICAL_SYNAPSE	1	GO_IMMUNOLOGICAL_SYNAPSE	CC	1
	GO_GABA_RECEPTOR_COMPLEX	1	GO_GABA_RECEPTOR_COMPLEX	CC	1
	GO_ENDOPLASMIC_RETICULUM_TUBULAR_NETWORK	1	GO_ENDOPLASMIC_RETICULUM_TUBULAR_NETWORK	CC	1
	GO_FILOPODIUM_MEMBRANE	1	GO_FILOPODIUM_MEMBRANE	CC	1
	GO_PHOSPHATASE_COMPLEX	1	GO_PHOSPHATASE_COMPLEX	CC	1
	GO_TRANSCRIPTION_EXPORT_COMPLEX	1	GO_TRANSCRIPTION_EXPORT_COMPLEX	CC	1
	GO_SPERM_PART	1	GO_SPERM_PART	CC	1
	GO_U1_SNRNP	1	GO_U1_SNRNP	CC	1
	GO_ANCHORED_COMPONENT_OF_EXTERNAL_SIDE_OF_PLASMA_MEMBRANE	1	GO_ANCHORED_COMPONENT_OF_EXTERNAL_SIDE_OF_PLASMA_MEMBRANE	CC	1
	GO_NUCLEOID	1	GO_NUCLEOID	CC	1
	GO_KINESIN_COMPLEX	1	GO_KINESIN_COMPLEX	CC	1
	GO_HOLO_TFIIH_COMPLEX	1	GO_HOLO_TFIIH_COMPLEX	CC	1
	GO_NUCLEAR_OUTER_MEMBRANE	1	GO_NUCLEAR_OUTER_MEMBRANE	CC	1
	GO_CATION_TRANSPORTING_ATPASE_COMPLEX	1	GO_CATION_TRANSPORTING_ATPASE_COMPLEX	CC	1
	GO_CYTOPLASMIC_STRESS_GRANULE	1	GO_CYTOPLASMIC_STRESS_GRANULE	CC	1
	GO_SECRETORY_GRANULE	1	GO_SECRETORY_GRANULE	CC	1
	GO_INTRINSIC_COMPONENT_OF_MITOCHONDRIAL_OUTER_MEMBRANE	1	GO_INTRINSIC_COMPONENT_OF_MITOCHONDRIAL_OUTER_MEMBRANE	CC	1
	GO_OXIDOREDUCTASE_COMPLEX	1	GO_OXIDOREDUCTASE_COMPLEX	CC	1
	GO_VESICLE_MEMBRANE	1	GO_VESICLE_MEMBRANE	CC	1
	GO_SAGA_COMPLEX	1	GO_SAGA_COMPLEX	CC	1
	GO_CYTOPLASMIC_UBIQUITIN_LIGASE_COMPLEX	1	GO_CYTOPLASMIC_UBIQUITIN_LIGASE_COMPLEX	CC	1
	GO_AUTOPHAGOSOME	1	GO_AUTOPHAGOSOME	CC	1
	GO_H4_HISTONE_ACETYLTRANSFERASE_COMPLEX	1	GO_H4_HISTONE_ACETYLTRANSFERASE_COMPLEX	CC	1
	GO_ZYMOGEN_GRANULE	1	GO_ZYMOGEN_GRANULE	CC	1
	GO_TRANS_GOLGI_NETWORK_TRANSPORT_VESICLE_MEMBRANE	1	GO_TRANS_GOLGI_NETWORK_TRANSPORT_VESICLE_MEMBRANE	CC	1
	GO_ENDOSOME_LUMEN	1	GO_ENDOSOME_LUMEN	CC	1
	GO_INTERCALATED_DISC	1	GO_INTERCALATED_DISC	CC	1
	GO_LATE_ENDOSOME_MEMBRANE	1	GO_LATE_ENDOSOME_MEMBRANE	CC	1
	GO_EXCITATORY_SYNAPSE	1	GO_EXCITATORY_SYNAPSE	CC	1
	GO_DNA_POLYMERASE_COMPLEX	1	GO_DNA_POLYMERASE_COMPLEX	CC	1
	GO_PLATELET_ALPHA_GRANULE	1	GO_PLATELET_ALPHA_GRANULE	CC	1
	GO_TELOMERASE_HOLOENZYME_COMPLEX	1	GO_TELOMERASE_HOLOENZYME_COMPLEX	CC	1
	GO_INTRINSIC_COMPONENT_OF_ORGANELLE_MEMBRANE	1	GO_INTRINSIC_COMPONENT_OF_ORGANELLE_MEMBRANE	CC	1
	GO_ADA2_GCN5_ADA3_TRANSCRIPTION_ACTIVATOR_COMPLEX	1	GO_ADA2_GCN5_ADA3_TRANSCRIPTION_ACTIVATOR_COMPLEX	CC	1
	GO_SARCOPLASMIC_RETICULUM_MEMBRANE	1	GO_SARCOPLASMIC_RETICULUM_MEMBRANE	CC	1
	GO_U2_TYPE_SPLICEOSOMAL_COMPLEX	1	GO_U2_TYPE_SPLICEOSOMAL_COMPLEX	CC	1
	GO_PLASMA_MEMBRANE_RECEPTOR_COMPLEX	1	GO_PLASMA_MEMBRANE_RECEPTOR_COMPLEX	CC	1
	GO_ACROSOMAL_MEMBRANE	1	GO_ACROSOMAL_MEMBRANE	CC	1
	GO_MICROBODY_MEMBRANE	1	GO_MICROBODY_MEMBRANE	CC	1
	GO_BASAL_LAMINA	1	GO_BASAL_LAMINA	CC	1
	GO_COPI_VESICLE_COAT	1	GO_COPI_VESICLE_COAT	CC	1
	GO_CYTOPLASMIC_SIDE_OF_MEMBRANE	1	GO_CYTOPLASMIC_SIDE_OF_MEMBRANE	CC	1
	GO_PLATELET_ALPHA_GRANULE_MEMBRANE	1	GO_PLATELET_ALPHA_GRANULE_MEMBRANE	CC	1
	GO_NEURON_PROJECTION_TERMINUS	1	GO_NEURON_PROJECTION_TERMINUS	CC	1
	GO_PROTEASOME_REGULATORY_PARTICLE_BASE_SUBCOMPLEX	1	GO_PROTEASOME_REGULATORY_PARTICLE_BASE_SUBCOMPLEX	CC	1
	GO_SECRETORY_GRANULE_LUMEN	1	GO_SECRETORY_GRANULE_LUMEN	CC	1
	GO_MHC_PROTEIN_COMPLEX	1	GO_MHC_PROTEIN_COMPLEX	CC	1
	GO_GLYCOPROTEIN_COMPLEX	1	GO_GLYCOPROTEIN_COMPLEX	CC	1
	GO_COATED_PIT	1	GO_COATED_PIT	CC	1
	GO_EXOCYTIC_VESICLE	1	GO_EXOCYTIC_VESICLE	CC	1
	GO_MRNA_CLEAVAGE_FACTOR_COMPLEX	1	GO_MRNA_CLEAVAGE_FACTOR_COMPLEX	CC	1
	GO_PERINUCLEAR_REGION_OF_CYTOPLASM	1	GO_PERINUCLEAR_REGION_OF_CYTOPLASM	CC	1
	GO_NUCLEOLAR_PART	1	GO_NUCLEOLAR_PART	CC	1
	GO_RNA_POLYMERASE_II_TRANSCRIPTION_FACTOR_COMPLEX	1	GO_RNA_POLYMERASE_II_TRANSCRIPTION_FACTOR_COMPLEX	CC	1
	GO_INO80_TYPE_COMPLEX	1	GO_INO80_TYPE_COMPLEX	CC	1
	GO_GOLGI_STACK	1	GO_GOLGI_STACK	CC	1
	GO_SCF_UBIQUITIN_LIGASE_COMPLEX	1	GO_SCF_UBIQUITIN_LIGASE_COMPLEX	CC	1
	GO_CD40_RECEPTOR_COMPLEX	1	GO_CD40_RECEPTOR_COMPLEX	CC	1
	GO_BLOC_1_COMPLEX	1	GO_BLOC_1_COMPLEX	CC	1
	GO_T_CELL_RECEPTOR_COMPLEX	1	GO_T_CELL_RECEPTOR_COMPLEX	CC	1
	GO_SECRETORY_VESICLE	1	GO_SECRETORY_VESICLE	CC	1
	GO_NUCLEAR_SPECK	1	GO_NUCLEAR_SPECK	CC	1
	GO_NUCLEAR_CYCLIN_DEPENDENT_PROTEIN_KINASE_HOLOENZYME_COMPLEX	1	GO_NUCLEAR_CYCLIN_DEPENDENT_PROTEIN_KINASE_HOLOENZYME_COMPLEX	CC	1
	GO_ENDOCYTIC_VESICLE	1	GO_ENDOCYTIC_VESICLE	CC	1
	GO_INCLUSION_BODY	1	GO_INCLUSION_BODY	CC	1
	GO_ANAPHASE_PROMOTING_COMPLEX	1	GO_ANAPHASE_PROMOTING_COMPLEX	CC	1
	GO_NUCLEAR_INCLUSION_BODY	1	GO_NUCLEAR_INCLUSION_BODY	CC	1
	GO_CELL_PROJECTION_CYTOPLASM	1	GO_CELL_PROJECTION_CYTOPLASM	CC	1
	GO_PROTON_TRANSPORTING_TWO_SECTOR_ATPASE_COMPLEX_PROTON_TRANSPORTING_DOMAIN	1	GO_PROTON_TRANSPORTING_TWO_SECTOR_ATPASE_COMPLEX_PROTON_TRANSPORTING_DOMAIN	CC	1
	GO_MALE_GERM_CELL_NUCLEUS	1	GO_MALE_GERM_CELL_NUCLEUS	CC	1
	GO_MYOFILAMENT	1	GO_MYOFILAMENT	CC	1
	GO_GEMINI_OF_COILED_BODIES	1	GO_GEMINI_OF_COILED_BODIES	CC	1
	GO_CELL_PROJECTION_MEMBRANE	1	GO_CELL_PROJECTION_MEMBRANE	CC	1
	GO_INTRINSIC_COMPONENT_OF_ENDOPLASMIC_RETICULUM_MEMBRANE	1	GO_INTRINSIC_COMPONENT_OF_ENDOPLASMIC_RETICULUM_MEMBRANE	CC	1
	GO_FANCONI_ANAEMIA_NUCLEAR_COMPLEX	1	GO_FANCONI_ANAEMIA_NUCLEAR_COMPLEX	CC	1
	GO_SEX_CHROMOSOME	1	GO_SEX_CHROMOSOME	CC	1
	GO_MRNA_CLEAVAGE_AND_POLYADENYLATION_SPECIFICITY_FACTOR_COMPLEX	1	GO_MRNA_CLEAVAGE_AND_POLYADENYLATION_SPECIFICITY_FACTOR_COMPLEX	CC	1
	GO_CAJAL_BODY	1	GO_CAJAL_BODY	CC	1
	GO_ROUGH_ENDOPLASMIC_RETICULUM	1	GO_ROUGH_ENDOPLASMIC_RETICULUM	CC	1
	GO_VACUOLAR_PROTON_TRANSPORTING_V_TYPE_ATPASE_COMPLEX	1	GO_VACUOLAR_PROTON_TRANSPORTING_V_TYPE_ATPASE_COMPLEX	CC	1
	GO_APICAL_JUNCTION_COMPLEX	1	GO_APICAL_JUNCTION_COMPLEX	CC	1
	GO_MICROBODY	1	GO_MICROBODY	CC	1
	GO_GERM_CELL_NUCLEUS	1	GO_GERM_CELL_NUCLEUS	CC	1
	GO_PORE_COMPLEX	1	GO_PORE_COMPLEX	CC	1
	GO_LUMENAL_SIDE_OF_MEMBRANE	1	GO_LUMENAL_SIDE_OF_MEMBRANE	CC	1
	GO_GOLGI_ASSOCIATED_VESICLE_MEMBRANE	1	GO_GOLGI_ASSOCIATED_VESICLE_MEMBRANE	CC	1
	GO_CYTOPLASMIC_EXOSOME_RNASE_COMPLEX_	1	GO_CYTOPLASMIC_EXOSOME_RNASE_COMPLEX_	CC	1
	GO_LIPID_PARTICLE	1	GO_LIPID_PARTICLE	CC	1
	GO_INTRINSIC_COMPONENT_OF_PEROXISOMAL_MEMBRANE	1	GO_INTRINSIC_COMPONENT_OF_PEROXISOMAL_MEMBRANE	CC	1
	GO_VESICLE_COAT	1	GO_VESICLE_COAT	CC	1
	GO_POSTSYNAPSE	1	GO_POSTSYNAPSE	CC	1
	GO_PRECATALYTIC_SPLICEOSOME	1	GO_PRECATALYTIC_SPLICEOSOME	CC	1
	GO_CLATHRIN_COAT	1	GO_CLATHRIN_COAT	CC	1
	GO_BASAL_PLASMA_MEMBRANE	1	GO_BASAL_PLASMA_MEMBRANE	CC	1
	GO_MCM_COMPLEX	1	GO_MCM_COMPLEX	CC	1
	GO_AMPA_GLUTAMATE_RECEPTOR_COMPLEX	1	GO_AMPA_GLUTAMATE_RECEPTOR_COMPLEX	CC	1
	GO_CLATHRIN_COATED_VESICLE	1	GO_CLATHRIN_COATED_VESICLE	CC	1
	GO_PROTEIN_KINASE_COMPLEX	1	GO_PROTEIN_KINASE_COMPLEX	CC	1
	GO_VESICLE_LUMEN	1	GO_VESICLE_LUMEN	CC	1
	GO_PROTEIN_COMPLEX_INVOLVED_IN_CELL_ADHESION	1	GO_PROTEIN_COMPLEX_INVOLVED_IN_CELL_ADHESION	CC	1
	GO_PHOTORECEPTOR_OUTER_SEGMENT_MEMBRANE	1	GO_PHOTORECEPTOR_OUTER_SEGMENT_MEMBRANE	CC	1
	GO_HOPS_COMPLEX	1	GO_HOPS_COMPLEX	CC	1
	GO_IONOTROPIC_GLUTAMATE_RECEPTOR_COMPLEX	1	GO_IONOTROPIC_GLUTAMATE_RECEPTOR_COMPLEX	CC	1
	GO_ORGANELLE_MEMBRANE_CONTACT_SITE	1	GO_ORGANELLE_MEMBRANE_CONTACT_SITE	CC	1
	GO_SODIUM_CHANNEL_COMPLEX	1	GO_SODIUM_CHANNEL_COMPLEX	CC	1
	GO_EUKARYOTIC_TRANSLATION_INITIATION_FACTOR_3_COMPLEX	1	GO_EUKARYOTIC_TRANSLATION_INITIATION_FACTOR_3_COMPLEX	CC	1
	GO_CCR4_NOT_COMPLEX	1	GO_CCR4_NOT_COMPLEX	CC	1
	GO_M_BAND	1	GO_M_BAND	CC	1
	GO_NPBAF_COMPLEX	1	GO_NPBAF_COMPLEX	CC	1
	GO_OUTER_MITOCHONDRIAL_MEMBRANE_PROTEIN_COMPLEX	1	GO_OUTER_MITOCHONDRIAL_MEMBRANE_PROTEIN_COMPLEX	CC	1
[truncated: 3,919 more rows]
