# Supplementary material for: Genome and epigenome wide studies of neurological protein biomarkers in the Lothian Birth Cohort 1936
Source: Nat Commun. 2019 Jul 18;10:3160. doi: 10.1038/s41467-019-11177-x (PMC6639385; doi:10.1038/s41467-019-11177-x)
Supplement: Supplementary file 8 — Supplementary Dataset 7 [file 41467_2019_11177_MOESM8_ESM.xlsx]

## Sheet: Sheet1
GO terms in which genes mapped to CpG sites associated with NEP levels are enriched (FDR-adjusted P values < 0.05 are emboldened)
	Term	P Value	Description	Ontology	FDR-adjusted P Value
	GO_MUCOPOLYSACCHARIDE_METABOLIC_PROCESS	5.03456e-07	GO_MUCOPOLYSACCHARIDE_METABOLIC_PROCESS	BP	0.00260072
	GO_HYALURONAN_METABOLIC_PROCESS	8.79066e-07	GO_HYALURONAN_METABOLIC_PROCESS	BP	0.00260072
	GO_AMINOGLYCAN_METABOLIC_PROCESS	2.77925e-06	GO_AMINOGLYCAN_METABOLIC_PROCESS	BP	0.00548161
	GO_SERINE_TYPE_ENDOPEPTIDASE_INHIBITOR_ACTIVITY	2.46048e-05	GO_SERINE_TYPE_ENDOPEPTIDASE_INHIBITOR_ACTIVITY	MF	0.0335851
	GO_PLATELET_DENSE_GRANULE_LUMEN	2.83802e-05	GO_PLATELET_DENSE_GRANULE_LUMEN	CC	0.0335851
	GO_PLATELET_DENSE_GRANULE	6.20523e-05	GO_PLATELET_DENSE_GRANULE	CC	0.0611939
	GO_PEPTIDASE_INHIBITOR_ACTIVITY	0.000151931	GO_PEPTIDASE_INHIBITOR_ACTIVITY	MF	0.128425
	GO_DICARBOXYLIC_ACID_TRANSMEMBRANE_TRANSPORTER_ACTIVITY	0.000190412	GO_DICARBOXYLIC_ACID_TRANSMEMBRANE_TRANSPORTER_ACTIVITY	MF	0.140834
	GO_PEPTIDASE_REGULATOR_ACTIVITY	0.000261064	GO_PEPTIDASE_REGULATOR_ACTIVITY	MF	0.171635
	GO_NEGATIVE_REGULATION_OF_PEPTIDASE_ACTIVITY	0.000396297	GO_NEGATIVE_REGULATION_OF_PEPTIDASE_ACTIVITY	BP	0.234489
	GO_RESPONSE_TO_NICOTINE	0.000456145	GO_RESPONSE_TO_NICOTINE	BP	0.245365
	GO_L_AMINO_ACID_TRANSMEMBRANE_TRANSPORTER_ACTIVITY	0.000511276	GO_L_AMINO_ACID_TRANSMEMBRANE_TRANSPORTER_ACTIVITY	MF	0.252102
	GO_INTRACELLULAR_VESICLE	0.000569403	GO_INTRACELLULAR_VESICLE	CC	0.259166
	GO_AMINO_ACID_TRANSMEMBRANE_TRANSPORT	0.000785423	GO_AMINO_ACID_TRANSMEMBRANE_TRANSPORT	BP	0.331953
	GO_DICARBOXYLIC_ACID_TRANSPORT	0.000856752	GO_DICARBOXYLIC_ACID_TRANSPORT	BP	0.33796
	GO_NEGATIVE_REGULATION_OF_PROTEOLYSIS	0.000941732	GO_NEGATIVE_REGULATION_OF_PROTEOLYSIS	BP	0.348264
	GO_AMINO_ACID_TRANSMEMBRANE_TRANSPORTER_ACTIVITY	0.00108868	GO_AMINO_ACID_TRANSMEMBRANE_TRANSPORTER_ACTIVITY	MF	0.364964
	GO_NEGATIVE_REGULATION_OF_CATALYTIC_ACTIVITY	0.00117089	GO_NEGATIVE_REGULATION_OF_CATALYTIC_ACTIVITY	BP	0.364964
	GO_SECRETORY_GRANULE_LUMEN	0.00117193	GO_SECRETORY_GRANULE_LUMEN	CC	0.364964
	GO_ENZYME_INHIBITOR_ACTIVITY	0.00136393	GO_ENZYME_INHIBITOR_ACTIVITY	MF	0.403519
	GO_REGULATION_OF_PEPTIDASE_ACTIVITY	0.00152687	GO_REGULATION_OF_PEPTIDASE_ACTIVITY	BP	0.422869
	GO_NEGATIVE_REGULATION_OF_HYDROLASE_ACTIVITY	0.00157227	GO_NEGATIVE_REGULATION_OF_HYDROLASE_ACTIVITY	BP	0.422869
	GO_VESICLE_LUMEN	0.00183659	GO_VESICLE_LUMEN	CC	0.443012
	GO_ORGANIC_ACID_TRANSMEMBRANE_TRANSPORT	0.00183659	GO_ORGANIC_ACID_TRANSMEMBRANE_TRANSPORT	BP	0.443012
	GO_PLATELET_DEGRANULATION	0.00187178	GO_PLATELET_DEGRANULATION	BP	0.443012
	GO_BLOOD_MICROPARTICLE	0.00231868	GO_BLOOD_MICROPARTICLE	CC	0.51285
	GO_ORGANONITROGEN_COMPOUND_METABOLIC_PROCESS	0.00239056	GO_ORGANONITROGEN_COMPOUND_METABOLIC_PROCESS	BP	0.51285
	GO_SECRETORY_VESICLE	0.00247486	GO_SECRETORY_VESICLE	CC	0.51285
	GO_CARBOHYDRATE_DERIVATIVE_METABOLIC_PROCESS	0.00256497	GO_CARBOHYDRATE_DERIVATIVE_METABOLIC_PROCESS	BP	0.51285
	GO_AMINO_ACID_TRANSPORT	0.00260022	GO_AMINO_ACID_TRANSPORT	BP	0.51285
	GO_NEGATIVE_REGULATION_OF_MOLECULAR_FUNCTION	0.0029648	GO_NEGATIVE_REGULATION_OF_MOLECULAR_FUNCTION	BP	0.565894
	GO_NEGATIVE_REGULATION_OF_PROTEIN_METABOLIC_PROCESS	0.00310348	GO_NEGATIVE_REGULATION_OF_PROTEIN_METABOLIC_PROCESS	BP	0.567179
	GO_RESPONSE_TO_ALKALOID	0.00316324	GO_RESPONSE_TO_ALKALOID	BP	0.567179
	GO_ORGANIC_ACID_TRANSMEMBRANE_TRANSPORTER_ACTIVITY	0.00344049	GO_ORGANIC_ACID_TRANSMEMBRANE_TRANSPORTER_ACTIVITY	MF	0.598747
	GO_ACTIVE_ION_TRANSMEMBRANE_TRANSPORTER_ACTIVITY	0.00449582	GO_ACTIVE_ION_TRANSMEMBRANE_TRANSPORTER_ACTIVITY	MF	0.76005
	GO_CYTOPLASMIC_VESICLE_PART	0.00510938	GO_CYTOPLASMIC_VESICLE_PART	CC	0.833834
	GO_ORGANIC_ANION_TRANSMEMBRANE_TRANSPORTER_ACTIVITY	0.00521411	GO_ORGANIC_ANION_TRANSMEMBRANE_TRANSPORTER_ACTIVITY	MF	0.833834
	GO_ENDOLYSOSOME_MEMBRANE	0.00686211	GO_ENDOLYSOSOME_MEMBRANE	CC	1
	GO_REGULATION_OF_GROWTH_HORMONE_SECRETION	0.00686211	GO_REGULATION_OF_GROWTH_HORMONE_SECRETION	BP	1
	GO_CLATHRIN_COAT_OF_ENDOCYTIC_VESICLE	0.00748344	GO_CLATHRIN_COAT_OF_ENDOCYTIC_VESICLE	CC	1
	GO_REGULATION_OF_PROTEOLYSIS	0.00790478	GO_REGULATION_OF_PROTEOLYSIS	BP	1
	GO_AXON_PART	0.00793153	GO_AXON_PART	CC	1
	GO_REGULATED_EXOCYTOSIS	0.0080008	GO_REGULATED_EXOCYTOSIS	BP	1
	GO_POSITIVE_REGULATION_OF_AMINO_ACID_TRANSPORT	0.00810436	GO_POSITIVE_REGULATION_OF_AMINO_ACID_TRANSPORT	BP	1
	GO_SECONDARY_ACTIVE_TRANSMEMBRANE_TRANSPORTER_ACTIVITY	0.00856466	GO_SECONDARY_ACTIVE_TRANSMEMBRANE_TRANSPORTER_ACTIVITY	MF	1
	GO_ACIDIC_AMINO_ACID_TRANSMEMBRANE_TRANSPORTER_ACTIVITY	0.00872486	GO_ACIDIC_AMINO_ACID_TRANSMEMBRANE_TRANSPORTER_ACTIVITY	MF	1
	GO_NUCLEOTIDASE_ACTIVITY	0.00872486	GO_NUCLEOTIDASE_ACTIVITY	MF	1
	GO_AXOLEMMA	0.00872486	GO_AXOLEMMA	CC	1
	GO_REGULATION_OF_GLUTAMATE_SECRETION	0.00934495	GO_REGULATION_OF_GLUTAMATE_SECRETION	BP	1
	GO_MODIFIED_AMINO_ACID_TRANSMEMBRANE_TRANSPORTER_ACTIVITY	0.00996463	GO_MODIFIED_AMINO_ACID_TRANSMEMBRANE_TRANSPORTER_ACTIVITY	MF	1
	GO_LOW_DENSITY_LIPOPROTEIN_PARTICLE_RECEPTOR_BINDING	0.00996463	GO_LOW_DENSITY_LIPOPROTEIN_PARTICLE_RECEPTOR_BINDING	MF	1
	GO_OXIDOREDUCTASE_ACTIVITY_ACTING_ON_THE_CH_NH_GROUP_OF_DONORS_NAD_OR_NADP_AS_ACCEPTOR	0.00996463	GO_OXIDOREDUCTASE_ACTIVITY_ACTING_ON_THE_CH_NH_GROUP_OF_DONORS_NAD_OR_NADP_AS_ACCEPTOR	MF	1
	GO_ENDOLYSOSOME	0.00996463	GO_ENDOLYSOSOME	CC	1
	GO_CLATHRIN_COAT_OF_COATED_PIT	0.00996463	GO_CLATHRIN_COAT_OF_COATED_PIT	CC	1
	GO_NEGATIVE_REGULATION_OF_CATECHOLAMINE_SECRETION	0.00996463	GO_NEGATIVE_REGULATION_OF_CATECHOLAMINE_SECRETION	BP	1
	GO_ANION_TRANSMEMBRANE_TRANSPORT	0.0102029	GO_ANION_TRANSMEMBRANE_TRANSPORT	BP	1
	GO_NEGATIVE_REGULATION_OF_RESPONSE_TO_REACTIVE_OXYGEN_SPECIES	0.0105839	GO_NEGATIVE_REGULATION_OF_RESPONSE_TO_REACTIVE_OXYGEN_SPECIES	BP	1
	GO_ORGANIC_ACID_TRANSPORT	0.0109892	GO_ORGANIC_ACID_TRANSPORT	BP	1
	GO_REGULATION_OF_HYDROGEN_PEROXIDE_INDUCED_CELL_DEATH	0.0112027	GO_REGULATION_OF_HYDROGEN_PEROXIDE_INDUCED_CELL_DEATH	BP	1
	GO_NEGATIVE_REGULATION_OF_ORGANIC_ACID_TRANSPORT	0.0112027	GO_NEGATIVE_REGULATION_OF_ORGANIC_ACID_TRANSPORT	BP	1
	GO_GLUTAMINE_FAMILY_AMINO_ACID_BIOSYNTHETIC_PROCESS	0.0118212	GO_GLUTAMINE_FAMILY_AMINO_ACID_BIOSYNTHETIC_PROCESS	BP	1
	GO_NEGATIVE_REGULATION_OF_PROTEIN_LOCALIZATION_TO_CELL_PERIPHERY	0.0124392	GO_NEGATIVE_REGULATION_OF_PROTEIN_LOCALIZATION_TO_CELL_PERIPHERY	BP	1
	GO_PRESYNAPSE	0.012638	GO_PRESYNAPSE	CC	1
	GO_LIPOPROTEIN_PARTICLE_RECEPTOR_BINDING	0.0130568	GO_LIPOPROTEIN_PARTICLE_RECEPTOR_BINDING	MF	1
	GO_REGULATION_OF_DOPAMINE_SECRETION	0.0130568	GO_REGULATION_OF_DOPAMINE_SECRETION	BP	1
	GO_ACIDIC_AMINO_ACID_TRANSPORT	0.0130568	GO_ACIDIC_AMINO_ACID_TRANSPORT	BP	1
	GO_ANION_TRANSMEMBRANE_TRANSPORTER_ACTIVITY	0.0135872	GO_ANION_TRANSMEMBRANE_TRANSPORTER_ACTIVITY	MF	1
	GO_GABA_RECEPTOR_ACTIVITY	0.013674	GO_GABA_RECEPTOR_ACTIVITY	MF	1
	GO_ANION_ANION_ANTIPORTER_ACTIVITY	0.013674	GO_ANION_ANION_ANTIPORTER_ACTIVITY	MF	1
	GO_CLATHRIN_VESICLE_COAT	0.0142908	GO_CLATHRIN_VESICLE_COAT	CC	1
	GO_GAMMA_AMINOBUTYRIC_ACID_SIGNALING_PATHWAY	0.0142908	GO_GAMMA_AMINOBUTYRIC_ACID_SIGNALING_PATHWAY	BP	1
	GO_HEPARAN_SULFATE_PROTEOGLYCAN_BIOSYNTHETIC_PROCESS	0.0142908	GO_HEPARAN_SULFATE_PROTEOGLYCAN_BIOSYNTHETIC_PROCESS	BP	1
	GO_EXOCYTOSIS	0.0146564	GO_EXOCYTOSIS	BP	1
	GO_OXIDOREDUCTASE_ACTIVITY_ACTING_ON_THE_CH_NH_GROUP_OF_DONORS	0.0155231	GO_OXIDOREDUCTASE_ACTIVITY_ACTING_ON_THE_CH_NH_GROUP_OF_DONORS	MF	1
	GO_LENS_FIBER_CELL_DIFFERENTIATION	0.0155231	GO_LENS_FIBER_CELL_DIFFERENTIATION	BP	1
	GO_NEGATIVE_REGULATION_OF_AMINE_TRANSPORT	0.0155231	GO_NEGATIVE_REGULATION_OF_AMINE_TRANSPORT	BP	1
	GO_CHONDROITIN_SULFATE_BIOSYNTHETIC_PROCESS	0.0155231	GO_CHONDROITIN_SULFATE_BIOSYNTHETIC_PROCESS	BP	1
	GO_REGULATION_OF_AMINO_ACID_TRANSPORT	0.0155231	GO_REGULATION_OF_AMINO_ACID_TRANSPORT	BP	1
	GO_SULFUR_COMPOUND_TRANSMEMBRANE_TRANSPORTER_ACTIVITY	0.0167538	GO_SULFUR_COMPOUND_TRANSMEMBRANE_TRANSPORTER_ACTIVITY	MF	1
	GO_CLATHRIN_ADAPTOR_COMPLEX	0.0167538	GO_CLATHRIN_ADAPTOR_COMPLEX	CC	1
	GO_NEGATIVE_REGULATION_OF_LYASE_ACTIVITY	0.0167538	GO_NEGATIVE_REGULATION_OF_LYASE_ACTIVITY	BP	1
	GO_ENZYME_REGULATOR_ACTIVITY	0.0173179	GO_ENZYME_REGULATOR_ACTIVITY	MF	1
	GO_HEPARAN_SULFATE_PROTEOGLYCAN_METABOLIC_PROCESS	0.0173686	GO_HEPARAN_SULFATE_PROTEOGLYCAN_METABOLIC_PROCESS	BP	1
	GO_POSITIVE_REGULATION_OF_ORGANIC_ACID_TRANSPORT	0.0173686	GO_POSITIVE_REGULATION_OF_ORGANIC_ACID_TRANSPORT	BP	1
	GO_REGULATION_OF_DEFENSE_RESPONSE_TO_VIRUS_BY_VIRUS	0.0179829	GO_REGULATION_OF_DEFENSE_RESPONSE_TO_VIRUS_BY_VIRUS	BP	1
	GO_ACTIVE_TRANSMEMBRANE_TRANSPORTER_ACTIVITY	0.0184663	GO_ACTIVE_TRANSMEMBRANE_TRANSPORTER_ACTIVITY	MF	1
	GO_ORGANIC_ACID_SODIUM_SYMPORTER_ACTIVITY	0.0185968	GO_ORGANIC_ACID_SODIUM_SYMPORTER_ACTIVITY	MF	1
	GO_CHONDROITIN_SULFATE_PROTEOGLYCAN_BIOSYNTHETIC_PROCESS	0.0185968	GO_CHONDROITIN_SULFATE_PROTEOGLYCAN_BIOSYNTHETIC_PROCESS	BP	1
	GO_POSITIVE_REGULATION_OF_AMINE_TRANSPORT	0.0185968	GO_POSITIVE_REGULATION_OF_AMINE_TRANSPORT	BP	1
	GO_SECRETORY_GRANULE	0.0187668	GO_SECRETORY_GRANULE	CC	1
	GO_RESPONSE_TO_OXIDATIVE_STRESS	0.0187668	GO_RESPONSE_TO_OXIDATIVE_STRESS	BP	1
	GO_CELL_LEADING_EDGE	0.0188675	GO_CELL_LEADING_EDGE	CC	1
	GO_L_ALPHA_AMINO_ACID_TRANSMEMBRANE_TRANSPORT	0.0192103	GO_L_ALPHA_AMINO_ACID_TRANSMEMBRANE_TRANSPORT	BP	1
	GO_NEGATIVE_REGULATION_OF_RESPONSE_TO_OXIDATIVE_STRESS	0.0204361	GO_NEGATIVE_REGULATION_OF_RESPONSE_TO_OXIDATIVE_STRESS	BP	1
	GO_NEGATIVE_REGULATION_OF_ANION_TRANSPORT	0.0204361	GO_NEGATIVE_REGULATION_OF_ANION_TRANSPORT	BP	1
	GO_REGULATION_OF_RESPONSE_TO_REACTIVE_OXYGEN_SPECIES	0.0204361	GO_REGULATION_OF_RESPONSE_TO_REACTIVE_OXYGEN_SPECIES	BP	1
	GO_NEUTRAL_AMINO_ACID_TRANSPORT	0.0210484	GO_NEUTRAL_AMINO_ACID_TRANSPORT	BP	1
	GO_CLATHRIN_MEDIATED_ENDOCYTOSIS	0.0216602	GO_CLATHRIN_MEDIATED_ENDOCYTOSIS	BP	1
	GO_DENDRITIC_SHAFT	0.0222717	GO_DENDRITIC_SHAFT	CC	1
	GO_NEURON_PROJECTION_MEMBRANE	0.0222717	GO_NEURON_PROJECTION_MEMBRANE	CC	1
	GO_ORGANIC_ANION_TRANSPORT	0.0225289	GO_ORGANIC_ANION_TRANSPORT	BP	1
	GO_SIGNAL_SEQUENCE_BINDING	0.0228828	GO_SIGNAL_SEQUENCE_BINDING	MF	1
	GO_PLATELET_AGGREGATION	0.0234934	GO_PLATELET_AGGREGATION	BP	1
	GO_AP_TYPE_MEMBRANE_COAT_ADAPTOR_COMPLEX	0.0241036	GO_AP_TYPE_MEMBRANE_COAT_ADAPTOR_COMPLEX	CC	1
	GO_REGULATION_OF_CATECHOLAMINE_SECRETION	0.0253229	GO_REGULATION_OF_CATECHOLAMINE_SECRETION	BP	1
	GO_LOCOMOTION	0.0254827	GO_LOCOMOTION	BP	1
	GO_NEGATIVE_REGULATION_OF_CYCLIC_NUCLEOTIDE_METABOLIC_PROCESS	0.0259319	GO_NEGATIVE_REGULATION_OF_CYCLIC_NUCLEOTIDE_METABOLIC_PROCESS	BP	1
	GO_AXON	0.0263357	GO_AXON	CC	1
	GO_CHONDROITIN_SULFATE_PROTEOGLYCAN_METABOLIC_PROCESS	0.0265405	GO_CHONDROITIN_SULFATE_PROTEOGLYCAN_METABOLIC_PROCESS	BP	1
	GO_ACUTE_PHASE_RESPONSE	0.0265405	GO_ACUTE_PHASE_RESPONSE	BP	1
	GO_NEGATIVE_REGULATION_OF_ERBB_SIGNALING_PATHWAY	0.0271488	GO_NEGATIVE_REGULATION_OF_ERBB_SIGNALING_PATHWAY	BP	1
	GO_REGULATION_OF_OXIDATIVE_STRESS_INDUCED_CELL_DEATH	0.0271488	GO_REGULATION_OF_OXIDATIVE_STRESS_INDUCED_CELL_DEATH	BP	1
	GO_VESICLE_COAT	0.0277566	GO_VESICLE_COAT	CC	1
	GO_CLATHRIN_COAT	0.028364	GO_CLATHRIN_COAT	CC	1
	GO_CLATHRIN_COATED_ENDOCYTIC_VESICLE_MEMBRANE	0.028364	GO_CLATHRIN_COATED_ENDOCYTIC_VESICLE_MEMBRANE	CC	1
	GO_ION_ANTIPORTER_ACTIVITY	0.028971	GO_ION_ANTIPORTER_ACTIVITY	MF	1
	GO_ACETYLGLUCOSAMINYLTRANSFERASE_ACTIVITY	0.028971	GO_ACETYLGLUCOSAMINYLTRANSFERASE_ACTIVITY	MF	1
	GO_REGULATION_OF_ORGANIC_ACID_TRANSPORT	0.0295775	GO_REGULATION_OF_ORGANIC_ACID_TRANSPORT	BP	1
	GO_REGULATION_OF_MITOCHONDRIAL_MEMBRANE_POTENTIAL	0.0301837	GO_REGULATION_OF_MITOCHONDRIAL_MEMBRANE_POTENTIAL	BP	1
	GO_HOMOTYPIC_CELL_CELL_ADHESION	0.0301837	GO_HOMOTYPIC_CELL_CELL_ADHESION	BP	1
	GO_TISSUE_REGENERATION	0.0307895	GO_TISSUE_REGENERATION	BP	1
	GO_VESICLE_MEDIATED_TRANSPORT	0.0311814	GO_VESICLE_MEDIATED_TRANSPORT	BP	1
	GO_SOLUTE_SODIUM_SYMPORTER_ACTIVITY	0.0313949	GO_SOLUTE_SODIUM_SYMPORTER_ACTIVITY	MF	1
	GO_WOUND_HEALING	0.0316071	GO_WOUND_HEALING	BP	1
	GO_ANION_CATION_SYMPORTER_ACTIVITY	0.0326044	GO_ANION_CATION_SYMPORTER_ACTIVITY	MF	1
	GO_TRANSFERASE_ACTIVITY_TRANSFERRING_PENTOSYL_GROUPS	0.0326044	GO_TRANSFERASE_ACTIVITY_TRANSFERRING_PENTOSYL_GROUPS	MF	1
	GO_PRESYNAPTIC_MEMBRANE	0.0332086	GO_PRESYNAPTIC_MEMBRANE	CC	1
	GO_ACTIN_CYTOSKELETON_REORGANIZATION	0.0338124	GO_ACTIN_CYTOSKELETON_REORGANIZATION	BP	1
	GO_POSITIVE_REGULATION_OF_ANION_TRANSPORT	0.0338124	GO_POSITIVE_REGULATION_OF_ANION_TRANSPORT	BP	1
	GO_SECRETION_BY_CELL	0.0338704	GO_SECRETION_BY_CELL	BP	1
	GO_TRANSPORTER_ACTIVITY	0.0344879	GO_TRANSPORTER_ACTIVITY	MF	1
	GO_MAIN_AXON	0.0356213	GO_MAIN_AXON	CC	1
	GO_L_AMINO_ACID_TRANSPORT	0.0356213	GO_L_AMINO_ACID_TRANSPORT	BP	1
	GO_PROTEOGLYCAN_BIOSYNTHETIC_PROCESS	0.0356213	GO_PROTEOGLYCAN_BIOSYNTHETIC_PROCESS	BP	1
	GO_NITROGEN_COMPOUND_TRANSPORT	0.0358019	GO_NITROGEN_COMPOUND_TRANSPORT	BP	1
	GO_MOVEMENT_OF_CELL_OR_SUBCELLULAR_COMPONENT	0.0359265	GO_MOVEMENT_OF_CELL_OR_SUBCELLULAR_COMPONENT	BP	1
	GO_CHONDROCYTE_DIFFERENTIATION	0.0362234	GO_CHONDROCYTE_DIFFERENTIATION	BP	1
	GO_NEGATIVE_REGULATION_OF_SYNAPTIC_TRANSMISSION	0.0368252	GO_NEGATIVE_REGULATION_OF_SYNAPTIC_TRANSMISSION	BP	1
	GO_ANION_TRANSPORT	0.0369801	GO_ANION_TRANSPORT	BP	1
	GO_PLASMA_MEMBRANE_PROTEIN_COMPLEX	0.0372439	GO_PLASMA_MEMBRANE_PROTEIN_COMPLEX	CC	1
	GO_REGULATION_OF_RESPONSE_TO_OXIDATIVE_STRESS	0.0374265	GO_REGULATION_OF_RESPONSE_TO_OXIDATIVE_STRESS	BP	1
	GO_ACTOMYOSIN	0.0380275	GO_ACTOMYOSIN	CC	1
	GO_CLATHRIN_BINDING	0.0386281	GO_CLATHRIN_BINDING	MF	1
	GO_RNA_POLYMERASE_II_DISTAL_ENHANCER_SEQUENCE_SPECIFIC_DNA_BINDING	0.0386281	GO_RNA_POLYMERASE_II_DISTAL_ENHANCER_SEQUENCE_SPECIFIC_DNA_BINDING	MF	1
	GO_CLATHRIN_COATED_ENDOCYTIC_VESICLE	0.0386281	GO_CLATHRIN_COATED_ENDOCYTIC_VESICLE	CC	1
	GO_CUL3_RING_UBIQUITIN_LIGASE_COMPLEX	0.0386281	GO_CUL3_RING_UBIQUITIN_LIGASE_COMPLEX	CC	1
	GO_NEGATIVE_REGULATION_OF_NUCLEOTIDE_METABOLIC_PROCESS	0.0386281	GO_NEGATIVE_REGULATION_OF_NUCLEOTIDE_METABOLIC_PROCESS	BP	1
	GO_REGULATION_OF_HYDROLASE_ACTIVITY	0.0391073	GO_REGULATION_OF_HYDROLASE_ACTIVITY	BP	1
	GO_TERMINAL_BOUTON	0.0392282	GO_TERMINAL_BOUTON	CC	1
	GO_GLUTAMINE_FAMILY_AMINO_ACID_METABOLIC_PROCESS	0.0392282	GO_GLUTAMINE_FAMILY_AMINO_ACID_METABOLIC_PROCESS	BP	1
	GO_LENS_DEVELOPMENT_IN_CAMERA_TYPE_EYE	0.0392282	GO_LENS_DEVELOPMENT_IN_CAMERA_TYPE_EYE	BP	1
	GO_EXTRACELLULAR_SPACE	0.0404166	GO_EXTRACELLULAR_SPACE	CC	1
	GO_VIRUS_RECEPTOR_ACTIVITY	0.0404273	GO_VIRUS_RECEPTOR_ACTIVITY	MF	1
	GO_P53_BINDING	0.0404273	GO_P53_BINDING	MF	1
	GO_MOLECULAR_FUNCTION_REGULATOR	0.0409315	GO_MOLECULAR_FUNCTION_REGULATOR	MF	1
	GO_COATED_PIT	0.0410263	GO_COATED_PIT	CC	1
	GO_ADENYLATE_CYCLASE_INHIBITING_G_PROTEIN_COUPLED_RECEPTOR_SIGNALING_PATHWAY	0.0416248	GO_ADENYLATE_CYCLASE_INHIBITING_G_PROTEIN_COUPLED_RECEPTOR_SIGNALING_PATHWAY	BP	1
	GO_REGULATION_OF_AMINE_TRANSPORT	0.042223	GO_REGULATION_OF_AMINE_TRANSPORT	BP	1
	GO_ROUGH_ENDOPLASMIC_RETICULUM	0.0428208	GO_ROUGH_ENDOPLASMIC_RETICULUM	CC	1
	GO_REGULATION_OF_ADENYLATE_CYCLASE_ACTIVITY	0.0428208	GO_REGULATION_OF_ADENYLATE_CYCLASE_ACTIVITY	BP	1
	GO_RESPONSE_TO_WOUNDING	0.0437809	GO_RESPONSE_TO_WOUNDING	BP	1
	GO_ANTIPORTER_ACTIVITY	0.0440151	GO_ANTIPORTER_ACTIVITY	MF	1
	GO_REGULATION_OF_PLASMA_MEMBRANE_ORGANIZATION	0.0440151	GO_REGULATION_OF_PLASMA_MEMBRANE_ORGANIZATION	BP	1
	GO_ALPHA_AMINO_ACID_BIOSYNTHETIC_PROCESS	0.0446117	GO_ALPHA_AMINO_ACID_BIOSYNTHETIC_PROCESS	BP	1
	GO_ACUTE_INFLAMMATORY_RESPONSE	0.0446117	GO_ACUTE_INFLAMMATORY_RESPONSE	BP	1
	GO_NEGATIVE_REGULATION_OF_HORMONE_SECRETION	0.0446117	GO_NEGATIVE_REGULATION_OF_HORMONE_SECRETION	BP	1
	GO_ACTOMYOSIN_STRUCTURE_ORGANIZATION	0.046994	GO_ACTOMYOSIN_STRUCTURE_ORGANIZATION	BP	1
	GO_SECRETION	0.0474802	GO_SECRETION	BP	1
	GO_RHO_GTPASE_BINDING	0.0475886	GO_RHO_GTPASE_BINDING	MF	1
	GO_CLATHRIN_COATED_VESICLE_MEMBRANE	0.0481828	GO_CLATHRIN_COATED_VESICLE_MEMBRANE	CC	1
	GO_MOVEMENT_IN_ENVIRONMENT_OF_OTHER_ORGANISM_INVOLVED_IN_SYMBIOTIC_INTERACTION	0.04937	GO_MOVEMENT_IN_ENVIRONMENT_OF_OTHER_ORGANISM_INVOLVED_IN_SYMBIOTIC_INTERACTION	BP	1
	GO_PROTEOGLYCAN_METABOLIC_PROCESS	0.049963	GO_PROTEOGLYCAN_METABOLIC_PROCESS	BP	1
	GO_CELL_CELL_ADHESION	0.0503978	GO_CELL_CELL_ADHESION	BP	1
	GO_REGULATION_OF_ERBB_SIGNALING_PATHWAY	0.0505556	GO_REGULATION_OF_ERBB_SIGNALING_PATHWAY	BP	1
	GO_SYNAPSE_PART	0.0515818	GO_SYNAPSE_PART	CC	1
	GO_EPHRIN_RECEPTOR_SIGNALING_PATHWAY	0.0517396	GO_EPHRIN_RECEPTOR_SIGNALING_PATHWAY	BP	1
	GO_COATED_MEMBRANE	0.0523311	GO_COATED_MEMBRANE	CC	1
	GO_REGULATION_OF_LYASE_ACTIVITY	0.0523311	GO_REGULATION_OF_LYASE_ACTIVITY	BP	1
	GO_TRANSCRIPTION_FACTOR_ACTIVITY_RNA_POLYMERASE_II_DISTAL_ENHANCER_SEQUENCE_SPECIFIC_BINDING	0.0535127	GO_TRANSCRIPTION_FACTOR_ACTIVITY_RNA_POLYMERASE_II_DISTAL_ENHANCER_SEQUENCE_SPECIFIC_BINDING	MF	1
	GO_CELLULAR_AMINO_ACID_BIOSYNTHETIC_PROCESS	0.0535127	GO_CELLULAR_AMINO_ACID_BIOSYNTHETIC_PROCESS	BP	1
	GO_POSITIVE_REGULATION_OF_PEPTIDE_SECRETION	0.054103	GO_POSITIVE_REGULATION_OF_PEPTIDE_SECRETION	BP	1
	GO_ENHANCER_BINDING	0.0552823	GO_ENHANCER_BINDING	MF	1
	GO_ANTIGEN_PROCESSING_AND_PRESENTATION_OF_PEPTIDE_OR_POLYSACCHARIDE_ANTIGEN_VIA_MHC_CLASS_II	0.0558714	GO_ANTIGEN_PROCESSING_AND_PRESENTATION_OF_PEPTIDE_OR_POLYSACCHARIDE_ANTIGEN_VIA_MHC_CLASS_II	BP	1
	GO_MITOCHONDRION	0.0593751	GO_MITOCHONDRION	CC	1
	GO_SOLUTE_CATION_SYMPORTER_ACTIVITY	0.059984	GO_SOLUTE_CATION_SYMPORTER_ACTIVITY	MF	1
	GO_ENDOPLASMIC_RETICULUM	0.0615869	GO_ENDOPLASMIC_RETICULUM	CC	1
	GO_PIGMENT_GRANULE	0.0623254	GO_PIGMENT_GRANULE	CC	1
	GO_INTRINSIC_COMPONENT_OF_PLASMA_MEMBRANE	0.0640157	GO_INTRINSIC_COMPONENT_OF_PLASMA_MEMBRANE	CC	1
	GO_AMINOGLYCAN_BIOSYNTHETIC_PROCESS	0.0646606	GO_AMINOGLYCAN_BIOSYNTHETIC_PROCESS	BP	1
	GO_CALCIUM_ION_BINDING	0.0648846	GO_CALCIUM_ION_BINDING	MF	1
	GO_NEGATIVE_REGULATION_OF_PROTEIN_CATABOLIC_PROCESS	0.0658259	GO_NEGATIVE_REGULATION_OF_PROTEIN_CATABOLIC_PROCESS	BP	1
	GO_REGULATION_OF_ESTABLISHMENT_OF_PLANAR_POLARITY	0.066408	GO_REGULATION_OF_ESTABLISHMENT_OF_PLANAR_POLARITY	BP	1
	GO_ION_CHANNEL_BINDING	0.0669897	GO_ION_CHANNEL_BINDING	MF	1
	GO_POSITIVE_REGULATION_OF_HORMONE_SECRETION	0.0687324	GO_POSITIVE_REGULATION_OF_HORMONE_SECRETION	BP	1
	GO_NEURON_SPINE	0.0727852	GO_NEURON_SPINE	CC	1
	GO_SYNAPSE	0.0737307	GO_SYNAPSE	CC	1
	GO_OSTEOBLAST_DIFFERENTIATION	0.0745164	GO_OSTEOBLAST_DIFFERENTIATION	BP	1
	GO_INTERACTION_WITH_HOST	0.0750927	GO_INTERACTION_WITH_HOST	BP	1
	GO_NEGATIVE_REGULATION_OF_ION_TRANSPORT	0.0762441	GO_NEGATIVE_REGULATION_OF_ION_TRANSPORT	BP	1
	GO_NEURON_PROJECTION_TERMINUS	0.0768193	GO_NEURON_PROJECTION_TERMINUS	CC	1
	GO_REGULATION_OF_CAMP_METABOLIC_PROCESS	0.0768193	GO_REGULATION_OF_CAMP_METABOLIC_PROCESS	BP	1
	GO_LEADING_EDGE_MEMBRANE	0.0802621	GO_LEADING_EDGE_MEMBRANE	CC	1
	GO_NEGATIVE_REGULATION_OF_CELLULAR_PROTEIN_LOCALIZATION	0.0802621	GO_NEGATIVE_REGULATION_OF_CELLULAR_PROTEIN_LOCALIZATION	BP	1
	GO_REGULATION_OF_ANION_TRANSPORT	0.0802621	GO_REGULATION_OF_ANION_TRANSPORT	BP	1
	GO_UDP_GLYCOSYLTRANSFERASE_ACTIVITY	0.0808346	GO_UDP_GLYCOSYLTRANSFERASE_ACTIVITY	MF	1
	GO_RESPONSE_TO_ETHANOL	0.0808346	GO_RESPONSE_TO_ETHANOL	BP	1
	GO_SODIUM_ION_TRANSMEMBRANE_TRANSPORTER_ACTIVITY	0.0814067	GO_SODIUM_ION_TRANSMEMBRANE_TRANSPORTER_ACTIVITY	MF	1
	GO_ION_TRANSMEMBRANE_TRANSPORT	0.0818788	GO_ION_TRANSMEMBRANE_TRANSPORT	BP	1
	GO_COATED_VESICLE_MEMBRANE	0.0819784	GO_COATED_VESICLE_MEMBRANE	CC	1
	GO_ESTABLISHMENT_OR_MAINTENANCE_OF_CELL_POLARITY	0.0831207	GO_ESTABLISHMENT_OR_MAINTENANCE_OF_CELL_POLARITY	BP	1
	GO_PLATELET_ACTIVATION	0.0836913	GO_PLATELET_ACTIVATION	BP	1
	GO_NON_CANONICAL_WNT_SIGNALING_PATHWAY	0.0836913	GO_NON_CANONICAL_WNT_SIGNALING_PATHWAY	BP	1
	GO_SYMPORTER_ACTIVITY	0.0842615	GO_SYMPORTER_ACTIVITY	MF	1
	GO_EXOCYTIC_VESICLE	0.0848313	GO_EXOCYTIC_VESICLE	CC	1
	GO_ADENYLATE_CYCLASE_MODULATING_G_PROTEIN_COUPLED_RECEPTOR_SIGNALING_PATHWAY	0.0859698	GO_ADENYLATE_CYCLASE_MODULATING_G_PROTEIN_COUPLED_RECEPTOR_SIGNALING_PATHWAY	BP	1
	GO_CARTILAGE_DEVELOPMENT	0.0865385	GO_CARTILAGE_DEVELOPMENT	BP	1
	GO_CELL_MOTILITY	0.0865707	GO_CELL_MOTILITY	BP	1
	GO_CULLIN_RING_UBIQUITIN_LIGASE_COMPLEX	0.0871068	GO_CULLIN_RING_UBIQUITIN_LIGASE_COMPLEX	CC	1
	GO_ENDOCYTIC_VESICLE_MEMBRANE	0.0882423	GO_ENDOCYTIC_VESICLE_MEMBRANE	CC	1
	GO_HOMOPHILIC_CELL_ADHESION_VIA_PLASMA_MEMBRANE_ADHESION_MOLECULES	0.0888094	GO_HOMOPHILIC_CELL_ADHESION_VIA_PLASMA_MEMBRANE_ADHESION_MOLECULES	BP	1
	GO_PROTEIN_LOCALIZATION_TO_NUCLEUS	0.0905087	GO_PROTEIN_LOCALIZATION_TO_NUCLEUS	BP	1
	GO_CLATHRIN_COATED_VESICLE	0.0910744	GO_CLATHRIN_COATED_VESICLE	CC	1
	GO_REGULATION_OF_CYCLIC_NUCLEOTIDE_METABOLIC_PROCESS	0.0910744	GO_REGULATION_OF_CYCLIC_NUCLEOTIDE_METABOLIC_PROCESS	BP	1
	GO_RESPONSE_TO_NITROGEN_COMPOUND	0.0915137	GO_RESPONSE_TO_NITROGEN_COMPOUND	BP	1
	GO_REGENERATION	0.0933333	GO_REGENERATION	BP	1
	GO_REGULATION_OF_SIGNAL_TRANSDUCTION_BY_P53_CLASS_MEDIATOR	0.0944606	GO_REGULATION_OF_SIGNAL_TRANSDUCTION_BY_P53_CLASS_MEDIATOR	BP	1
	GO_TRANSCRIPTIONAL_REPRESSOR_ACTIVITY_RNA_POLYMERASE_II_TRANSCRIPTION_REGULATORY_REGION_SEQUENCE_SPECIFIC_BINDING	0.0989546	GO_TRANSCRIPTIONAL_REPRESSOR_ACTIVITY_RNA_POLYMERASE_II_TRANSCRIPTION_REGULATORY_REGION_SEQUENCE_SPECIFIC_BINDING	MF	1
	GO_BINDING_BRIDGING	0.101193	GO_BINDING_BRIDGING	MF	1
	GO_G_PROTEIN_COUPLED_RECEPTOR_SIGNALING_PATHWAY_COUPLED_TO_CYCLIC_NUCLEOTIDE_SECOND_MESSENGER	0.101193	GO_G_PROTEIN_COUPLED_RECEPTOR_SIGNALING_PATHWAY_COUPLED_TO_CYCLIC_NUCLEOTIDE_SECOND_MESSENGER	BP	1
	GO_PLASMA_MEMBRANE_RECEPTOR_COMPLEX	0.102309	GO_PLASMA_MEMBRANE_RECEPTOR_COMPLEX	CC	1
	GO_MITOCHONDRIAL_PART	0.102351	GO_MITOCHONDRIAL_PART	CC	1
	GO_RESPONSE_TO_ORGANIC_CYCLIC_COMPOUND	0.102351	GO_RESPONSE_TO_ORGANIC_CYCLIC_COMPOUND	BP	1
	GO_ANTIGEN_PROCESSING_AND_PRESENTATION_OF_PEPTIDE_ANTIGEN	0.103425	GO_ANTIGEN_PROCESSING_AND_PRESENTATION_OF_PEPTIDE_ANTIGEN	BP	1
	GO_CELLULAR_RESPONSE_TO_OXIDATIVE_STRESS	0.106762	GO_CELLULAR_RESPONSE_TO_OXIDATIVE_STRESS	BP	1
	GO_NEURON_PROJECTION	0.107143	GO_NEURON_PROJECTION	CC	1
	GO_CELL_PROJECTION_PART	0.107328	GO_CELL_PROJECTION_PART	CC	1
	GO_ORGANIC_ACID_METABOLIC_PROCESS	0.108071	GO_ORGANIC_ACID_METABOLIC_PROCESS	BP	1
	GO_REGULATION_OF_DEFENSE_RESPONSE_TO_VIRUS	0.111191	GO_REGULATION_OF_DEFENSE_RESPONSE_TO_VIRUS	BP	1
	GO_CONNECTIVE_TISSUE_DEVELOPMENT	0.112294	GO_CONNECTIVE_TISSUE_DEVELOPMENT	BP	1
	GO_TRANSMEMBRANE_TRANSPORTER_ACTIVITY	0.112927	GO_TRANSMEMBRANE_TRANSPORTER_ACTIVITY	MF	1
	GO_NEGATIVE_REGULATION_OF_SECRETION	0.115047	GO_NEGATIVE_REGULATION_OF_SECRETION	BP	1
	GO_ORGANONITROGEN_COMPOUND_BIOSYNTHETIC_PROCESS	0.115185	GO_ORGANONITROGEN_COMPOUND_BIOSYNTHETIC_PROCESS	BP	1
	GO_NUCLEAR_OUTER_MEMBRANE_ENDOPLASMIC_RETICULUM_MEMBRANE_NETWORK	0.116129	GO_NUCLEAR_OUTER_MEMBRANE_ENDOPLASMIC_RETICULUM_MEMBRANE_NETWORK	CC	1
	GO_MAGNESIUM_ION_BINDING	0.116145	GO_MAGNESIUM_ION_BINDING	MF	1
	GO_TRANSFERASE_ACTIVITY_TRANSFERRING_HEXOSYL_GROUPS	0.116145	GO_TRANSFERASE_ACTIVITY_TRANSFERRING_HEXOSYL_GROUPS	MF	1
	GO_MEMBRANE_PROTEIN_COMPLEX	0.116318	GO_MEMBRANE_PROTEIN_COMPLEX	CC	1
	GO_CELL_CELL_ADHESION_VIA_PLASMA_MEMBRANE_ADHESION_MOLECULES	0.116694	GO_CELL_CELL_ADHESION_VIA_PLASMA_MEMBRANE_ADHESION_MOLECULES	BP	1
	GO_NEGATIVE_REGULATION_OF_CATABOLIC_PROCESS	0.11779	GO_NEGATIVE_REGULATION_OF_CATABOLIC_PROCESS	BP	1
	GO_SULFUR_COMPOUND_BIOSYNTHETIC_PROCESS	0.118338	GO_SULFUR_COMPOUND_BIOSYNTHETIC_PROCESS	BP	1
	GO_MICROTUBULE_BASED_MOVEMENT	0.118338	GO_MICROTUBULE_BASED_MOVEMENT	BP	1
	GO_REGULATION_OF_PEPTIDE_SECRETION	0.118885	GO_REGULATION_OF_PEPTIDE_SECRETION	BP	1
	GO_POSTSYNAPTIC_MEMBRANE	0.119432	GO_POSTSYNAPTIC_MEMBRANE	CC	1
	GO_REGULATION_OF_NUCLEOTIDE_METABOLIC_PROCESS	0.12107	GO_REGULATION_OF_NUCLEOTIDE_METABOLIC_PROCESS	BP	1
	GO_RECEPTOR_MEDIATED_ENDOCYTOSIS	0.122161	GO_RECEPTOR_MEDIATED_ENDOCYTOSIS	BP	1
	GO_BIOLOGICAL_ADHESION	0.122594	GO_BIOLOGICAL_ADHESION	BP	1
	GO_ANTIGEN_PROCESSING_AND_PRESENTATION	0.12325	GO_ANTIGEN_PROCESSING_AND_PRESENTATION	BP	1
	GO_ALPHA_AMINO_ACID_METABOLIC_PROCESS	0.129754	GO_ALPHA_AMINO_ACID_METABOLIC_PROCESS	BP	1
	GO_TRANSMEMBRANE_TRANSPORT	0.131266	GO_TRANSMEMBRANE_TRANSPORT	BP	1
	GO_COATED_VESICLE	0.132987	GO_COATED_VESICLE	CC	1
	GO_POSITIVE_REGULATION_OF_ION_TRANSPORT	0.134598	GO_POSITIVE_REGULATION_OF_ION_TRANSPORT	BP	1
	GO_REGULATION_OF_RESPONSE_TO_BIOTIC_STIMULUS	0.135671	GO_REGULATION_OF_RESPONSE_TO_BIOTIC_STIMULUS	BP	1
	GO_RESPONSE_TO_TOXIC_SUBSTANCE	0.136742	GO_RESPONSE_TO_TOXIC_SUBSTANCE	BP	1
	GO_REGULATION_OF_ORGAN_MORPHOGENESIS	0.139414	GO_REGULATION_OF_ORGAN_MORPHOGENESIS	BP	1
	GO_MEMBRANE_REGION	0.142814	GO_MEMBRANE_REGION	CC	1
	GO_OSSIFICATION	0.143139	GO_OSSIFICATION	BP	1
	GO_REGULATION_OF_PEPTIDE_TRANSPORT	0.14367	GO_REGULATION_OF_PEPTIDE_TRANSPORT	BP	1
	GO_ENDOCYTIC_VESICLE	0.144731	GO_ENDOCYTIC_VESICLE	CC	1
	GO_CELL_JUNCTION	0.145185	GO_CELL_JUNCTION	CC	1
	GO_ENDOPLASMIC_RETICULUM_PART	0.146175	GO_ENDOPLASMIC_RETICULUM_PART	CC	1
	GO_REGULATION_OF_HORMONE_SECRETION	0.146848	GO_REGULATION_OF_HORMONE_SECRETION	BP	1
	GO_UBIQUITIN_LIGASE_COMPLEX	0.147904	GO_UBIQUITIN_LIGASE_COMPLEX	CC	1
	GO_LEUKOCYTE_MIGRATION	0.147904	GO_LEUKOCYTE_MIGRATION	BP	1
	GO_SYNAPTIC_MEMBRANE	0.148959	GO_SYNAPTIC_MEMBRANE	CC	1
	GO_ORGANIC_ACID_BIOSYNTHETIC_PROCESS	0.150013	GO_ORGANIC_ACID_BIOSYNTHETIC_PROCESS	BP	1
	GO_NEGATIVE_REGULATION_OF_CELL_COMMUNICATION	0.151542	GO_NEGATIVE_REGULATION_OF_CELL_COMMUNICATION	BP	1
	GO_AMIDE_BINDING	0.151591	GO_AMIDE_BINDING	MF	1
	GO_LYTIC_VACUOLE_MEMBRANE	0.15369	GO_LYTIC_VACUOLE_MEMBRANE	CC	1
	GO_DEPHOSPHORYLATION	0.15369	GO_DEPHOSPHORYLATION	BP	1
	GO_TRANSFERASE_ACTIVITY_TRANSFERRING_GLYCOSYL_GROUPS	0.157871	GO_TRANSFERASE_ACTIVITY_TRANSFERRING_GLYCOSYL_GROUPS	MF	1
	GO_CELLULAR_MACROMOLECULE_LOCALIZATION	0.160356	GO_CELLULAR_MACROMOLECULE_LOCALIZATION	BP	1
	GO_VIRAL_LIFE_CYCLE	0.161511	GO_VIRAL_LIFE_CYCLE	BP	1
	GO_MEMBRANE_MICRODOMAIN	0.16203	GO_MEMBRANE_MICRODOMAIN	CC	1
	GO_ION_TRANSPORT	0.163378	GO_ION_TRANSPORT	BP	1
	GO_GTPASE_BINDING	0.166167	GO_GTPASE_BINDING	MF	1
	GO_CELL_PROJECTION_MEMBRANE	0.167713	GO_CELL_PROJECTION_MEMBRANE	CC	1
	GO_REGULATION_OF_CELLULAR_LOCALIZATION	0.169041	GO_REGULATION_OF_CELLULAR_LOCALIZATION	BP	1
	GO_MODULATION_OF_SYNAPTIC_TRANSMISSION	0.169256	GO_MODULATION_OF_SYNAPTIC_TRANSMISSION	BP	1
	GO_NEURON_PART	0.169447	GO_NEURON_PART	CC	1
	GO_HEMOSTASIS	0.172844	GO_HEMOSTASIS	BP	1
	GO_SINGLE_ORGANISM_BIOSYNTHETIC_PROCESS	0.176768	GO_SINGLE_ORGANISM_BIOSYNTHETIC_PROCESS	BP	1
	GO_EYE_DEVELOPMENT	0.1825	GO_EYE_DEVELOPMENT	BP	1
	GO_RECEPTOR_COMPLEX	0.183004	GO_RECEPTOR_COMPLEX	CC	1
	GO_CELLULAR_AMINO_ACID_METABOLIC_PROCESS	0.183509	GO_CELLULAR_AMINO_ACID_METABOLIC_PROCESS	BP	1
	GO_NEGATIVE_REGULATION_OF_RESPONSE_TO_STIMULUS	0.184947	GO_NEGATIVE_REGULATION_OF_RESPONSE_TO_STIMULUS	BP	1
	GO_DEVELOPMENTAL_GROWTH	0.186027	GO_DEVELOPMENTAL_GROWTH	BP	1
	GO_TRANSPORT_VESICLE	0.187031	GO_TRANSPORT_VESICLE	CC	1
	GO_REGULATION_OF_MEMBRANE_POTENTIAL	0.189537	GO_REGULATION_OF_MEMBRANE_POTENTIAL	BP	1
	GO_GLYCOPROTEIN_METABOLIC_PROCESS	0.192534	GO_GLYCOPROTEIN_METABOLIC_PROCESS	BP	1
	GO_MONOVALENT_INORGANIC_CATION_TRANSMEMBRANE_TRANSPORTER_ACTIVITY	0.194028	GO_MONOVALENT_INORGANIC_CATION_TRANSMEMBRANE_TRANSPORTER_ACTIVITY	MF	1
	GO_WNT_SIGNALING_PATHWAY	0.194028	GO_WNT_SIGNALING_PATHWAY	BP	1
	GO_PHOSPHORIC_ESTER_HYDROLASE_ACTIVITY	0.195022	GO_PHOSPHORIC_ESTER_HYDROLASE_ACTIVITY	MF	1
	GO_SULFUR_COMPOUND_METABOLIC_PROCESS	0.197997	GO_SULFUR_COMPOUND_METABOLIC_PROCESS	BP	1
	GO_RESPONSE_TO_ALCOHOL	0.20096	GO_RESPONSE_TO_ALCOHOL	BP	1
	GO_POSITIVE_REGULATION_OF_SECRETION	0.201452	GO_POSITIVE_REGULATION_OF_SECRETION	BP	1
	GO_GOLGI_APPARATUS	0.201829	GO_GOLGI_APPARATUS	CC	1
	GO_CELL_CELL_JUNCTION	0.206362	GO_CELL_CELL_JUNCTION	CC	1
	GO_RESPONSE_TO_ENDOGENOUS_STIMULUS	0.206586	GO_RESPONSE_TO_ENDOGENOUS_STIMULUS	BP	1
	GO_REGULATION_OF_RESPONSE_TO_STRESS	0.207828	GO_REGULATION_OF_RESPONSE_TO_STRESS	BP	1
	GO_POSTSYNAPSE	0.208804	GO_POSTSYNAPSE	CC	1
	GO_REGULATION_OF_PROTEIN_CATABOLIC_PROCESS	0.213665	GO_REGULATION_OF_PROTEIN_CATABOLIC_PROCESS	BP	1
	GO_NEGATIVE_REGULATION_OF_NITROGEN_COMPOUND_METABOLIC_PROCESS	0.21529	GO_NEGATIVE_REGULATION_OF_NITROGEN_COMPOUND_METABOLIC_PROCESS	BP	1
	GO_MITOCHONDRIAL_MATRIX	0.219457	GO_MITOCHONDRIAL_MATRIX	CC	1
	GO_TISSUE_DEVELOPMENT	0.21965	GO_TISSUE_DEVELOPMENT	BP	1
	GO_GROWTH	0.222335	GO_GROWTH	BP	1
	GO_UBIQUITIN_LIKE_PROTEIN_TRANSFERASE_ACTIVITY	0.226156	GO_UBIQUITIN_LIKE_PROTEIN_TRANSFERASE_ACTIVITY	MF	1
	GO_METAL_ION_TRANSMEMBRANE_TRANSPORTER_ACTIVITY	0.227108	GO_METAL_ION_TRANSMEMBRANE_TRANSPORTER_ACTIVITY	MF	1
	GO_REGULATION_OF_IMMUNE_EFFECTOR_PROCESS	0.228059	GO_REGULATION_OF_IMMUNE_EFFECTOR_PROCESS	BP	1
	GO_ENDOSOMAL_PART	0.229008	GO_ENDOSOMAL_PART	CC	1
	GO_RECEPTOR_ACTIVITY	0.23337	GO_RECEPTOR_ACTIVITY	MF	1
	GO_SMALL_MOLECULE_BIOSYNTHETIC_PROCESS	0.234679	GO_SMALL_MOLECULE_BIOSYNTHETIC_PROCESS	BP	1
	GO_PROTEIN_SERINE_THREONINE_KINASE_ACTIVITY	0.23609	GO_PROTEIN_SERINE_THREONINE_KINASE_ACTIVITY	MF	1
	GO_ACTIN_CYTOSKELETON	0.237029	GO_ACTIN_CYTOSKELETON	CC	1
	GO_ACTIN_FILAMENT_BASED_PROCESS	0.239838	GO_ACTIN_FILAMENT_BASED_PROCESS	BP	1
	GO_SKELETAL_SYSTEM_DEVELOPMENT	0.240772	GO_SKELETAL_SYSTEM_DEVELOPMENT	BP	1
	GO_DENDRITE	0.243102	GO_DENDRITE	CC	1
	GO_INFLAMMATORY_RESPONSE	0.243567	GO_INFLAMMATORY_RESPONSE	BP	1
	GO_SINGLE_ORGANISM_CELL_ADHESION	0.244032	GO_SINGLE_ORGANISM_CELL_ADHESION	BP	1
	GO_NEGATIVE_REGULATION_OF_TRANSPORT	0.244032	GO_NEGATIVE_REGULATION_OF_TRANSPORT	BP	1
	GO_REGULATION_OF_MULTI_ORGANISM_PROCESS	0.249585	GO_REGULATION_OF_MULTI_ORGANISM_PROCESS	BP	1
	GO_REGULATION_OF_HORMONE_LEVELS	0.252345	GO_REGULATION_OF_HORMONE_LEVELS	BP	1
	GO_ENDOCYTOSIS	0.253721	GO_ENDOCYTOSIS	BP	1
	GO_SENSORY_ORGAN_DEVELOPMENT	0.261015	GO_SENSORY_ORGAN_DEVELOPMENT	BP	1
	GO_EPITHELIAL_CELL_DIFFERENTIATION	0.261921	GO_EPITHELIAL_CELL_DIFFERENTIATION	BP	1
	GO_CELL_BODY	0.262374	GO_CELL_BODY	CC	1
	GO_TRANSMEMBRANE_RECEPTOR_PROTEIN_TYROSINE_KINASE_SIGNALING_PATHWAY	0.264182	GO_TRANSMEMBRANE_RECEPTOR_PROTEIN_TYROSINE_KINASE_SIGNALING_PATHWAY	BP	1
	GO_REGULATION_OF_BODY_FLUID_LEVELS	0.265534	GO_REGULATION_OF_BODY_FLUID_LEVELS	BP	1
	GO_SMALL_MOLECULE_METABOLIC_PROCESS	0.266638	GO_SMALL_MOLECULE_METABOLIC_PROCESS	BP	1
	GO_INORGANIC_CATION_TRANSMEMBRANE_TRANSPORTER_ACTIVITY	0.269129	GO_INORGANIC_CATION_TRANSMEMBRANE_TRANSPORTER_ACTIVITY	MF	1
	GO_VESICLE_MEMBRANE	0.269129	GO_VESICLE_MEMBRANE	CC	1
	GO_MICROTUBULE_BASED_PROCESS	0.270919	GO_MICROTUBULE_BASED_PROCESS	BP	1
	GO_CHROMATIN_MODIFICATION	0.272259	GO_CHROMATIN_MODIFICATION	BP	1
	GO_TRANSCRIPTION_FACTOR_BINDING	0.272705	GO_TRANSCRIPTION_FACTOR_BINDING	MF	1
	GO_LYTIC_VACUOLE	0.273596	GO_LYTIC_VACUOLE	CC	1
	GO_CELL_PROJECTION	0.275344	GO_CELL_PROJECTION	CC	1
	GO_PROTEIN_LOCALIZATION	0.275551	GO_PROTEIN_LOCALIZATION	BP	1
	GO_NEGATIVE_REGULATION_OF_PHOSPHORUS_METABOLIC_PROCESS	0.280682	GO_NEGATIVE_REGULATION_OF_PHOSPHORUS_METABOLIC_PROCESS	BP	1
	GO_REGULATION_OF_CELLULAR_PROTEIN_LOCALIZATION	0.283759	GO_REGULATION_OF_CELLULAR_PROTEIN_LOCALIZATION	BP	1
	GO_PROTEIN_LOCALIZATION_TO_ORGANELLE	0.285074	GO_PROTEIN_LOCALIZATION_TO_ORGANELLE	BP	1
	GO_CELL_ACTIVATION	0.292474	GO_CELL_ACTIVATION	BP	1
	GO_CARBOHYDRATE_DERIVATIVE_BIOSYNTHETIC_PROCESS	0.294203	GO_CARBOHYDRATE_DERIVATIVE_BIOSYNTHETIC_PROCESS	BP	1
	GO_VACUOLAR_MEMBRANE	0.299364	GO_VACUOLAR_MEMBRANE	CC	1
	GO_REGULATION_OF_ION_TRANSPORT	0.30406	GO_REGULATION_OF_ION_TRANSPORT	BP	1
	GO_PHOSPHATE_CONTAINING_COMPOUND_METABOLIC_PROCESS	0.305629	GO_PHOSPHATE_CONTAINING_COMPOUND_METABOLIC_PROCESS	BP	1
	GO_IMMUNE_SYSTEM_PROCESS	0.306243	GO_IMMUNE_SYSTEM_PROCESS	BP	1
	GO_CATION_TRANSMEMBRANE_TRANSPORTER_ACTIVITY	0.309144	GO_CATION_TRANSMEMBRANE_TRANSPORTER_ACTIVITY	MF	1
	GO_CYTOSKELETON	0.310129	GO_CYTOSKELETON	CC	1
	GO_PROTEIN_UBIQUITINATION	0.317113	GO_PROTEIN_UBIQUITINATION	BP	1
	GO_RNA_POLYMERASE_II_TRANSCRIPTION_FACTOR_ACTIVITY_SEQUENCE_SPECIFIC_DNA_BINDING	0.318778	GO_RNA_POLYMERASE_II_TRANSCRIPTION_FACTOR_ACTIVITY_SEQUENCE_SPECIFIC_DNA_BINDING	MF	1
	GO_PROTEIN_KINASE_ACTIVITY	0.320439	GO_PROTEIN_KINASE_ACTIVITY	MF	1
	GO_CHROMATIN_ORGANIZATION	0.322509	GO_CHROMATIN_ORGANIZATION	BP	1
	GO_NEGATIVE_REGULATION_OF_CELL_PROLIFERATION	0.322509	GO_NEGATIVE_REGULATION_OF_CELL_PROLIFERATION	BP	1
	GO_INTERSPECIES_INTERACTION_BETWEEN_ORGANISMS	0.325807	GO_INTERSPECIES_INTERACTION_BETWEEN_ORGANISMS	BP	1
	GO_LIPID_BINDING	0.329497	GO_LIPID_BINDING	MF	1
	GO_SOMATODENDRITIC_COMPARTMENT	0.329497	GO_SOMATODENDRITIC_COMPARTMENT	CC	1
	GO_MITOCHONDRIAL_ENVELOPE	0.331538	GO_MITOCHONDRIAL_ENVELOPE	CC	1
	GO_CELL_PROLIFERATION	0.334383	GO_CELL_PROLIFERATION	BP	1
	GO_NEGATIVE_REGULATION_OF_CELLULAR_COMPONENT_ORGANIZATION	0.338426	GO_NEGATIVE_REGULATION_OF_CELLULAR_COMPONENT_ORGANIZATION	BP	1
	GO_REGULATION_OF_CELLULAR_RESPONSE_TO_STRESS	0.341642	GO_REGULATION_OF_CELLULAR_RESPONSE_TO_STRESS	BP	1
	GO_ENZYME_LINKED_RECEPTOR_PROTEIN_SIGNALING_PATHWAY	0.343243	GO_ENZYME_LINKED_RECEPTOR_PROTEIN_SIGNALING_PATHWAY	BP	1
	GO_VACUOLAR_PART	0.343643	GO_VACUOLAR_PART	CC	1
	GO_REGULATION_OF_SECRETION	0.34484	GO_REGULATION_OF_SECRETION	BP	1
	GO_TRANSFERASE_COMPLEX	0.345637	GO_TRANSFERASE_COMPLEX	CC	1
	GO_GOLGI_MEMBRANE	0.346831	GO_GOLGI_MEMBRANE	CC	1
	GO_HEAD_DEVELOPMENT	0.350003	GO_HEAD_DEVELOPMENT	BP	1
	GO_RESPONSE_TO_CYTOKINE	0.351977	GO_RESPONSE_TO_CYTOKINE	BP	1
	GO_OXIDOREDUCTASE_ACTIVITY	0.353552	GO_OXIDOREDUCTASE_ACTIVITY	MF	1
	GO_TRANSCRIPTION_FROM_RNA_POLYMERASE_II_PROMOTER	0.353552	GO_TRANSCRIPTION_FROM_RNA_POLYMERASE_II_PROMOTER	BP	1
	GO_HYDROLASE_ACTIVITY_ACTING_ON_ESTER_BONDS	0.354337	GO_HYDROLASE_ACTIVITY_ACTING_ON_ESTER_BONDS	MF	1
	GO_CELL_SURFACE	0.358251	GO_CELL_SURFACE	CC	1
	GO_REGULATION_OF_CATABOLIC_PROCESS	0.35981	GO_REGULATION_OF_CATABOLIC_PROCESS	BP	1
	GO_NEGATIVE_REGULATION_OF_TRANSCRIPTION_FROM_RNA_POLYMERASE_II_PROMOTER	0.361752	GO_NEGATIVE_REGULATION_OF_TRANSCRIPTION_FROM_RNA_POLYMERASE_II_PROMOTER	BP	1
	GO_REGULATION_OF_DEFENSE_RESPONSE	0.369459	GO_REGULATION_OF_DEFENSE_RESPONSE	BP	1
	GO_DOUBLE_STRANDED_DNA_BINDING	0.370606	GO_DOUBLE_STRANDED_DNA_BINDING	MF	1
	GO_INTRACELLULAR_PROTEIN_TRANSPORT	0.375931	GO_INTRACELLULAR_PROTEIN_TRANSPORT	BP	1
	GO_CATION_TRANSPORT	0.375931	GO_CATION_TRANSPORT	BP	1
	GO_ENDOSOME	0.377444	GO_ENDOSOME	CC	1
	GO_REGULATORY_REGION_NUCLEIC_ACID_BINDING	0.392357	GO_REGULATORY_REGION_NUCLEIC_ACID_BINDING	MF	1
	GO_G_PROTEIN_COUPLED_RECEPTOR_ACTIVITY	0.394194	GO_G_PROTEIN_COUPLED_RECEPTOR_ACTIVITY	MF	1
	GO_CYTOSKELETON_ORGANIZATION	0.394927	GO_CYTOSKELETON_ORGANIZATION	BP	1
	GO_KINASE_ACTIVITY	0.398579	GO_KINASE_ACTIVITY	MF	1
	GO_PROTEIN_MODIFICATION_BY_SMALL_PROTEIN_CONJUGATION_OR_REMOVAL	0.404374	GO_PROTEIN_MODIFICATION_BY_SMALL_PROTEIN_CONJUGATION_OR_REMOVAL	BP	1
	GO_NEGATIVE_REGULATION_OF_CELL_DEATH	0.40868	GO_NEGATIVE_REGULATION_OF_CELL_DEATH	BP	1
	GO_CENTRAL_NERVOUS_SYSTEM_DEVELOPMENT	0.410821	GO_CENTRAL_NERVOUS_SYSTEM_DEVELOPMENT	BP	1
	GO_GOLGI_APPARATUS_PART	0.415431	GO_GOLGI_APPARATUS_PART	CC	1
	GO_OXIDATION_REDUCTION_PROCESS	0.420003	GO_OXIDATION_REDUCTION_PROCESS	BP	1
	GO_PLASMA_MEMBRANE_REGION	0.430408	GO_PLASMA_MEMBRANE_REGION	CC	1
	GO_REGULATION_OF_RESPONSE_TO_EXTERNAL_STIMULUS	0.430408	GO_REGULATION_OF_RESPONSE_TO_EXTERNAL_STIMULUS	BP	1
	GO_POSITIVE_REGULATION_OF_TRANSPORT	0.430751	GO_POSITIVE_REGULATION_OF_TRANSPORT	BP	1
	GO_PROTEIN_PHOSPHORYLATION	0.434173	GO_PROTEIN_PHOSPHORYLATION	BP	1
	GO_REGULATION_OF_PROTEIN_LOCALIZATION	0.434514	GO_REGULATION_OF_PROTEIN_LOCALIZATION	BP	1
	GO_EPITHELIUM_DEVELOPMENT	0.437573	GO_EPITHELIUM_DEVELOPMENT	BP	1
	GO_CHROMOSOME_ORGANIZATION	0.446977	GO_CHROMOSOME_ORGANIZATION	BP	1
	GO_TRANSFERASE_ACTIVITY_TRANSFERRING_PHOSPHORUS_CONTAINING_GROUPS	0.447975	GO_TRANSFERASE_ACTIVITY_TRANSFERRING_PHOSPHORUS_CONTAINING_GROUPS	MF	1
	GO_REGULATION_OF_ANATOMICAL_STRUCTURE_MORPHOGENESIS	0.461741	GO_REGULATION_OF_ANATOMICAL_STRUCTURE_MORPHOGENESIS	BP	1
	GO_SEQUENCE_SPECIFIC_DNA_BINDING	0.463678	GO_SEQUENCE_SPECIFIC_DNA_BINDING	MF	1
	GO_CATALYTIC_COMPLEX	0.464	GO_CATALYTIC_COMPLEX	CC	1
	GO_ENVELOPE	0.469761	GO_ENVELOPE	CC	1
	GO_G_PROTEIN_COUPLED_RECEPTOR_SIGNALING_PATHWAY	0.497294	GO_G_PROTEIN_COUPLED_RECEPTOR_SIGNALING_PATHWAY	BP	1
	GO_VACUOLE	0.506228	GO_VACUOLE	CC	1
	GO_NUCLEIC_ACID_BINDING_TRANSCRIPTION_FACTOR_ACTIVITY	0.514124	GO_NUCLEIC_ACID_BINDING_TRANSCRIPTION_FACTOR_ACTIVITY	MF	1
	GO_IDENTICAL_PROTEIN_BINDING	0.514124	GO_IDENTICAL_PROTEIN_BINDING	MF	1
	GO_DEFENSE_RESPONSE	0.517014	GO_DEFENSE_RESPONSE	BP	1
	GO_PHOSPHORYLATION	0.5216	GO_PHOSPHORYLATION	BP	1
	GO_CELL_CYCLE	0.541942	GO_CELL_CYCLE	BP	1
	GO_SIGNALING_RECEPTOR_ACTIVITY	0.550833	GO_SIGNALING_RECEPTOR_ACTIVITY	MF	1
	GO_REGULATION_OF_IMMUNE_SYSTEM_PROCESS	0.558494	GO_REGULATION_OF_IMMUNE_SYSTEM_PROCESS	BP	1
	GO_RESPONSE_TO_OXYGEN_CONTAINING_COMPOUND	0.56473	GO_RESPONSE_TO_OXYGEN_CONTAINING_COMPOUND	BP	1
	GO_ESTABLISHMENT_OF_PROTEIN_LOCALIZATION	0.571632	GO_ESTABLISHMENT_OF_PROTEIN_LOCALIZATION	BP	1
	GO_RECEPTOR_BINDING	0.57667	GO_RECEPTOR_BINDING	MF	1
	GO_CYTOSKELETAL_PART	0.57692	GO_CYTOSKELETAL_PART	CC	1
	GO_REGULATION_OF_CELL_DEATH	0.584353	GO_REGULATION_OF_CELL_DEATH	BP	1
	GO_NEGATIVE_REGULATION_OF_GENE_EXPRESSION	0.587531	GO_NEGATIVE_REGULATION_OF_GENE_EXPRESSION	BP	1
	GO_REGULATION_OF_CELL_PROLIFERATION	0.588261	GO_REGULATION_OF_CELL_PROLIFERATION	BP	1
	GO_ADENYL_NUCLEOTIDE_BINDING	0.594527	GO_ADENYL_NUCLEOTIDE_BINDING	MF	1
	GO_POSITIVE_REGULATION_OF_CELL_COMMUNICATION	0.600221	GO_POSITIVE_REGULATION_OF_CELL_COMMUNICATION	BP	1
	GO_CELLULAR_RESPONSE_TO_STRESS	0.603737	GO_CELLULAR_RESPONSE_TO_STRESS	BP	1
	GO_INTRACELLULAR_SIGNAL_TRANSDUCTION	0.609293	GO_INTRACELLULAR_SIGNAL_TRANSDUCTION	BP	1
	GO_REGULATION_OF_PHOSPHORUS_METABOLIC_PROCESS	0.618594	GO_REGULATION_OF_PHOSPHORUS_METABOLIC_PROCESS	BP	1
	GO_ESTABLISHMENT_OF_LOCALIZATION_IN_CELL	0.624809	GO_ESTABLISHMENT_OF_LOCALIZATION_IN_CELL	BP	1
	GO_REGULATION_OF_INTRACELLULAR_SIGNAL_TRANSDUCTION	0.628095	GO_REGULATION_OF_INTRACELLULAR_SIGNAL_TRANSDUCTION	BP	1
	GO_SIGNAL_TRANSDUCER_ACTIVITY	0.630917	GO_SIGNAL_TRANSDUCER_ACTIVITY	MF	1
	GO_REGULATION_OF_MULTICELLULAR_ORGANISMAL_DEVELOPMENT	0.630917	GO_REGULATION_OF_MULTICELLULAR_ORGANISMAL_DEVELOPMENT	BP	1
	GO_ENZYME_BINDING	0.645106	GO_ENZYME_BINDING	MF	1
	GO_POSITIVE_REGULATION_OF_GENE_EXPRESSION	0.645106	GO_POSITIVE_REGULATION_OF_GENE_EXPRESSION	BP	1
	GO_REGULATION_OF_TRANSCRIPTION_FROM_RNA_POLYMERASE_II_PROMOTER	0.653096	GO_REGULATION_OF_TRANSCRIPTION_FROM_RNA_POLYMERASE_II_PROMOTER	BP	1
	GO_REGULATION_OF_TRANSPORT	0.657918	GO_REGULATION_OF_TRANSPORT	BP	1
	GO_POSITIVE_REGULATION_OF_BIOSYNTHETIC_PROCESS	0.6605	GO_POSITIVE_REGULATION_OF_BIOSYNTHETIC_PROCESS	BP	1
	GO_RIBONUCLEOTIDE_BINDING	0.66599	GO_RIBONUCLEOTIDE_BINDING	MF	1
	GO_CYCLIC_NUCLEOTIDE_PHOSPHODIESTERASE_ACTIVITY	1	GO_CYCLIC_NUCLEOTIDE_PHOSPHODIESTERASE_ACTIVITY	MF	1
	GO_PROTEIN_SERINE_THREONINE_TYROSINE_KINASE_ACTIVITY	1	GO_PROTEIN_SERINE_THREONINE_TYROSINE_KINASE_ACTIVITY	MF	1
	GO_HYDROLASE_ACTIVITY_ACTING_ON_CARBON_NITROGEN_BUT_NOT_PEPTIDE_BONDS_IN_CYCLIC_AMIDINES	1	GO_HYDROLASE_ACTIVITY_ACTING_ON_CARBON_NITROGEN_BUT_NOT_PEPTIDE_BONDS_IN_CYCLIC_AMIDINES	MF	1
	GO_5_3_EXONUCLEASE_ACTIVITY	1	GO_5_3_EXONUCLEASE_ACTIVITY	MF	1
	GO_POLYUBIQUITIN_BINDING	1	GO_POLYUBIQUITIN_BINDING	MF	1
	GO_COFACTOR_TRANSPORTER_ACTIVITY	1	GO_COFACTOR_TRANSPORTER_ACTIVITY	MF	1
	GO_BETA_CATENIN_BINDING	1	GO_BETA_CATENIN_BINDING	MF	1
	GO_UDP_GALACTOSYLTRANSFERASE_ACTIVITY	1	GO_UDP_GALACTOSYLTRANSFERASE_ACTIVITY	MF	1
	GO_MITOGEN_ACTIVATED_PROTEIN_KINASE_BINDING	1	GO_MITOGEN_ACTIVATED_PROTEIN_KINASE_BINDING	MF	1
	GO_PHOSPHATE_TRANSMEMBRANE_TRANSPORTER_ACTIVITY	1	GO_PHOSPHATE_TRANSMEMBRANE_TRANSPORTER_ACTIVITY	MF	1
	GO_PEPTIDASE_ACTIVITY	1	GO_PEPTIDASE_ACTIVITY	MF	1
	GO_IMMUNOGLOBULIN_BINDING	1	GO_IMMUNOGLOBULIN_BINDING	MF	1
	GO_PROTEIN_KINASE_A_REGULATORY_SUBUNIT_BINDING	1	GO_PROTEIN_KINASE_A_REGULATORY_SUBUNIT_BINDING	MF	1
	GO_MHC_PROTEIN_COMPLEX_BINDING	1	GO_MHC_PROTEIN_COMPLEX_BINDING	MF	1
	GO_IONOTROPIC_GLUTAMATE_RECEPTOR_BINDING	1	GO_IONOTROPIC_GLUTAMATE_RECEPTOR_BINDING	MF	1
	GO_TRANSMEMBRANE_RECEPTOR_PROTEIN_KINASE_ACTIVITY	1	GO_TRANSMEMBRANE_RECEPTOR_PROTEIN_KINASE_ACTIVITY	MF	1
	GO_SMAD_BINDING	1	GO_SMAD_BINDING	MF	1
	GO_SYNTAXIN_1_BINDING	1	GO_SYNTAXIN_1_BINDING	MF	1
	GO_LONG_CHAIN_FATTY_ACID_BINDING	1	GO_LONG_CHAIN_FATTY_ACID_BINDING	MF	1
	GO_ACETYLGALACTOSAMINYLTRANSFERASE_ACTIVITY	1	GO_ACETYLGALACTOSAMINYLTRANSFERASE_ACTIVITY	MF	1
	GO_OXIDOREDUCTASE_ACTIVITY_ACTING_ON_THE_ALDEHYDE_OR_OXO_GROUP_OF_DONORS_NAD_OR_NADP_AS_ACCEPTOR	1	GO_OXIDOREDUCTASE_ACTIVITY_ACTING_ON_THE_ALDEHYDE_OR_OXO_GROUP_OF_DONORS_NAD_OR_NADP_AS_ACCEPTOR	MF	1
	GO_CYTOKINE_BINDING	1	GO_CYTOKINE_BINDING	MF	1
	GO_NEUROTRANSMITTER_BINDING	1	GO_NEUROTRANSMITTER_BINDING	MF	1
	GO_OLFACTORY_RECEPTOR_ACTIVITY	1	GO_OLFACTORY_RECEPTOR_ACTIVITY	MF	1
	GO_SERINE_TYPE_EXOPEPTIDASE_ACTIVITY	1	GO_SERINE_TYPE_EXOPEPTIDASE_ACTIVITY	MF	1
	GO_3_5_CYCLIC_AMP_PHOSPHODIESTERASE_ACTIVITY	1	GO_3_5_CYCLIC_AMP_PHOSPHODIESTERASE_ACTIVITY	MF	1
	GO_VOLTAGE_GATED_ION_CHANNEL_ACTIVITY	1	GO_VOLTAGE_GATED_ION_CHANNEL_ACTIVITY	MF	1
	GO_PHOSPHATIDYLINOSITOL_3_5_BISPHOSPHATE_BINDING	1	GO_PHOSPHATIDYLINOSITOL_3_5_BISPHOSPHATE_BINDING	MF	1
	GO_PROTEIN_KINASE_C_BINDING	1	GO_PROTEIN_KINASE_C_BINDING	MF	1
	GO_BETA_2_MICROGLOBULIN_BINDING	1	GO_BETA_2_MICROGLOBULIN_BINDING	MF	1
	GO_PROTEIN_COMPLEX_SCAFFOLD	1	GO_PROTEIN_COMPLEX_SCAFFOLD	MF	1
	GO_HEAT_SHOCK_PROTEIN_BINDING	1	GO_HEAT_SHOCK_PROTEIN_BINDING	MF	1
	GO_PHOSPHOPROTEIN_BINDING	1	GO_PHOSPHOPROTEIN_BINDING	MF	1
	GO_GTPASE_ACTIVITY	1	GO_GTPASE_ACTIVITY	MF	1
	GO_AMINO_ACID_BINDING	1	GO_AMINO_ACID_BINDING	MF	1
	GO_OXIDOREDUCTASE_ACTIVITY_ACTING_ON_THE_CH_CH_GROUP_OF_DONORS	1	GO_OXIDOREDUCTASE_ACTIVITY_ACTING_ON_THE_CH_CH_GROUP_OF_DONORS	MF	1
	GO_OXIDOREDUCTASE_ACTIVITY_ACTING_ON_A_HEME_GROUP_OF_DONORS	1	GO_OXIDOREDUCTASE_ACTIVITY_ACTING_ON_A_HEME_GROUP_OF_DONORS	MF	1
	GO_QUINONE_BINDING	1	GO_QUINONE_BINDING	MF	1
	GO_G_PROTEIN_ALPHA_SUBUNIT_BINDING	1	GO_G_PROTEIN_ALPHA_SUBUNIT_BINDING	MF	1
	GO_MITOGEN_ACTIVATED_PROTEIN_KINASE_KINASE_BINDING	1	GO_MITOGEN_ACTIVATED_PROTEIN_KINASE_KINASE_BINDING	MF	1
	GO_CYTOSKELETAL_PROTEIN_BINDING	1	GO_CYTOSKELETAL_PROTEIN_BINDING	MF	1
	GO_VITAMIN_TRANSPORTER_ACTIVITY	1	GO_VITAMIN_TRANSPORTER_ACTIVITY	MF	1
	GO_TRANSFERASE_ACTIVITY_TRANSFERRING_SULFUR_CONTAINING_GROUPS	1	GO_TRANSFERASE_ACTIVITY_TRANSFERRING_SULFUR_CONTAINING_GROUPS	MF	1
	GO_CYCLASE_ACTIVITY	1	GO_CYCLASE_ACTIVITY	MF	1
	GO_PROTEIN_SELF_ASSOCIATION	1	GO_PROTEIN_SELF_ASSOCIATION	MF	1
	GO_CYSTEINE_TYPE_PEPTIDASE_ACTIVITY	1	GO_CYSTEINE_TYPE_PEPTIDASE_ACTIVITY	MF	1
	GO_LIPID_TRANSPORTER_ACTIVITY	1	GO_LIPID_TRANSPORTER_ACTIVITY	MF	1
	GO_ENDODEOXYRIBONUCLEASE_ACTIVITY_PRODUCING_5_PHOSPHOMONOESTERS	1	GO_ENDODEOXYRIBONUCLEASE_ACTIVITY_PRODUCING_5_PHOSPHOMONOESTERS	MF	1
	GO_DNA_POLYMERASE_ACTIVITY	1	GO_DNA_POLYMERASE_ACTIVITY	MF	1
	GO_HISTONE_BINDING	1	GO_HISTONE_BINDING	MF	1
	GO_UBIQUITIN_LIKE_PROTEIN_BINDING	1	GO_UBIQUITIN_LIKE_PROTEIN_BINDING	MF	1
	GO_DNA_BINDING_BENDING	1	GO_DNA_BINDING_BENDING	MF	1
	GO_RNA_METHYLTRANSFERASE_ACTIVITY	1	GO_RNA_METHYLTRANSFERASE_ACTIVITY	MF	1
	GO_CYCLIC_NUCLEOTIDE_GATED_ION_CHANNEL_ACTIVITY	1	GO_CYCLIC_NUCLEOTIDE_GATED_ION_CHANNEL_ACTIVITY	MF	1
	GO_NARROW_PORE_CHANNEL_ACTIVITY	1	GO_NARROW_PORE_CHANNEL_ACTIVITY	MF	1
	GO_STEROID_DEHYDROGENASE_ACTIVITY	1	GO_STEROID_DEHYDROGENASE_ACTIVITY	MF	1
	GO_BHLH_TRANSCRIPTION_FACTOR_BINDING	1	GO_BHLH_TRANSCRIPTION_FACTOR_BINDING	MF	1
	GO_G_PROTEIN_COUPLED_NEUROTRANSMITTER_RECEPTOR_ACTIVITY	1	GO_G_PROTEIN_COUPLED_NEUROTRANSMITTER_RECEPTOR_ACTIVITY	MF	1
	GO_METHYLATED_HISTONE_BINDING	1	GO_METHYLATED_HISTONE_BINDING	MF	1
	GO_ATP_DEPENDENT_DNA_HELICASE_ACTIVITY	1	GO_ATP_DEPENDENT_DNA_HELICASE_ACTIVITY	MF	1
	GO_PURINE_NTP_DEPENDENT_HELICASE_ACTIVITY	1	GO_PURINE_NTP_DEPENDENT_HELICASE_ACTIVITY	MF	1
	GO_PROTEIN_BINDING_INVOLVED_IN_CELL_ADHESION	1	GO_PROTEIN_BINDING_INVOLVED_IN_CELL_ADHESION	MF	1
	GO_FIBROBLAST_GROWTH_FACTOR_RECEPTOR_BINDING	1	GO_FIBROBLAST_GROWTH_FACTOR_RECEPTOR_BINDING	MF	1
	GO_VOLTAGE_GATED_ANION_CHANNEL_ACTIVITY	1	GO_VOLTAGE_GATED_ANION_CHANNEL_ACTIVITY	MF	1
	GO_RNA_POLYMERASE_II_TRANSCRIPTION_COREPRESSOR_ACTIVITY	1	GO_RNA_POLYMERASE_II_TRANSCRIPTION_COREPRESSOR_ACTIVITY	MF	1
	GO_PHOSPHATASE_INHIBITOR_ACTIVITY	1	GO_PHOSPHATASE_INHIBITOR_ACTIVITY	MF	1
	GO_DNA_SECONDARY_STRUCTURE_BINDING	1	GO_DNA_SECONDARY_STRUCTURE_BINDING	MF	1
	GO_SULFUR_COMPOUND_BINDING	1	GO_SULFUR_COMPOUND_BINDING	MF	1
	GO_OXIDOREDUCTASE_ACTIVITY_ACTING_ON_THE_CH_OH_GROUP_OF_DONORS_NAD_OR_NADP_AS_ACCEPTOR	1	GO_OXIDOREDUCTASE_ACTIVITY_ACTING_ON_THE_CH_OH_GROUP_OF_DONORS_NAD_OR_NADP_AS_ACCEPTOR	MF	1
	GO_SYNTAXIN_BINDING	1	GO_SYNTAXIN_BINDING	MF	1
	GO_HEPARAN_SULFATE_SULFOTRANSFERASE_ACTIVITY	1	GO_HEPARAN_SULFATE_SULFOTRANSFERASE_ACTIVITY	MF	1
	GO_PHOSPHATIDYLINOSITOL_PHOSPHATE_PHOSPHATASE_ACTIVITY	1	GO_PHOSPHATIDYLINOSITOL_PHOSPHATE_PHOSPHATASE_ACTIVITY	MF	1
	GO_CARBOHYDRATE_BINDING	1	GO_CARBOHYDRATE_BINDING	MF	1
	GO_TAU_PROTEIN_BINDING	1	GO_TAU_PROTEIN_BINDING	MF	1
	GO_ACYLGLYCEROL_O_ACYLTRANSFERASE_ACTIVITY	1	GO_ACYLGLYCEROL_O_ACYLTRANSFERASE_ACTIVITY	MF	1
	GO_COMPLEMENT_BINDING	1	GO_COMPLEMENT_BINDING	MF	1
	GO_HORMONE_RECEPTOR_BINDING	1	GO_HORMONE_RECEPTOR_BINDING	MF	1
	GO_DIVALENT_INORGANIC_CATION_TRANSMEMBRANE_TRANSPORTER_ACTIVITY	1	GO_DIVALENT_INORGANIC_CATION_TRANSMEMBRANE_TRANSPORTER_ACTIVITY	MF	1
	GO_PROTEIN_HETERODIMERIZATION_ACTIVITY	1	GO_PROTEIN_HETERODIMERIZATION_ACTIVITY	MF	1
	GO_PROTEIN_PHOSPHATASE_BINDING	1	GO_PROTEIN_PHOSPHATASE_BINDING	MF	1
	GO_3_5_CYCLIC_GMP_PHOSPHODIESTERASE_ACTIVITY	1	GO_3_5_CYCLIC_GMP_PHOSPHODIESTERASE_ACTIVITY	MF	1
	GO_VOLTAGE_GATED_CATION_CHANNEL_ACTIVITY	1	GO_VOLTAGE_GATED_CATION_CHANNEL_ACTIVITY	MF	1
	GO_PROTEIN_TYROSINE_KINASE_ACTIVITY	1	GO_PROTEIN_TYROSINE_KINASE_ACTIVITY	MF	1
	GO_TRANSMITTER_GATED_CHANNEL_ACTIVITY	1	GO_TRANSMITTER_GATED_CHANNEL_ACTIVITY	MF	1
	GO_PROTEIN_DEACETYLASE_ACTIVITY	1	GO_PROTEIN_DEACETYLASE_ACTIVITY	MF	1
	GO_ENDONUCLEASE_ACTIVITY_ACTIVE_WITH_EITHER_RIBO_OR_DEOXYRIBONUCLEIC_ACIDS_AND_PRODUCING_3_PHOSPHOMONOESTERS	1	GO_ENDONUCLEASE_ACTIVITY_ACTIVE_WITH_EITHER_RIBO_OR_DEOXYRIBONUCLEIC_ACIDS_AND_PRODUCING_3_PHOSPHOMONOESTERS	MF	1
	GO_SODIUM_AMINO_ACID_SYMPORTER_ACTIVITY	1	GO_SODIUM_AMINO_ACID_SYMPORTER_ACTIVITY	MF	1
	GO_FATTY_ACYL_COA_BINDING	1	GO_FATTY_ACYL_COA_BINDING	MF	1
	GO_PHOSPHATIDYLINOSITOL_3_5_BISPHOSPHATE_3_PHOSPHATASE_ACTIVITY	1	GO_PHOSPHATIDYLINOSITOL_3_5_BISPHOSPHATE_3_PHOSPHATASE_ACTIVITY	MF	1
	GO_TRANSCRIPTIONAL_ACTIVATOR_ACTIVITY_RNA_POLYMERASE_II_DISTAL_ENHANCER_SEQUENCE_SPECIFIC_BINDING	1	GO_TRANSCRIPTIONAL_ACTIVATOR_ACTIVITY_RNA_POLYMERASE_II_DISTAL_ENHANCER_SEQUENCE_SPECIFIC_BINDING	MF	1
	GO_CYCLIN_BINDING	1	GO_CYCLIN_BINDING	MF	1
	GO_ACID_AMINO_ACID_LIGASE_ACTIVITY	1	GO_ACID_AMINO_ACID_LIGASE_ACTIVITY	MF	1
	GO_OXIDOREDUCTASE_ACTIVITY_ACTING_ON_NAD_P_H	1	GO_OXIDOREDUCTASE_ACTIVITY_ACTING_ON_NAD_P_H	MF	1
	GO_CORE_PROMOTER_BINDING	1	GO_CORE_PROMOTER_BINDING	MF	1
	GO_NEUROPEPTIDE_RECEPTOR_BINDING	1	GO_NEUROPEPTIDE_RECEPTOR_BINDING	MF	1
	GO_RETINOIC_ACID_BINDING	1	GO_RETINOIC_ACID_BINDING	MF	1
	GO_DIACYLGLYCEROL_KINASE_ACTIVITY	1	GO_DIACYLGLYCEROL_KINASE_ACTIVITY	MF	1
	GO_STEROID_BINDING	1	GO_STEROID_BINDING	MF	1
	GO_LEUCINE_ZIPPER_DOMAIN_BINDING	1	GO_LEUCINE_ZIPPER_DOMAIN_BINDING	MF	1
	GO_PHOSPHATIDYLINOSITOL_5_PHOSPHATE_BINDING	1	GO_PHOSPHATIDYLINOSITOL_5_PHOSPHATE_BINDING	MF	1
	GO_I_SMAD_BINDING	1	GO_I_SMAD_BINDING	MF	1
	GO_DEMETHYLASE_ACTIVITY	1	GO_DEMETHYLASE_ACTIVITY	MF	1
	GO_RAC_GUANYL_NUCLEOTIDE_EXCHANGE_FACTOR_ACTIVITY	1	GO_RAC_GUANYL_NUCLEOTIDE_EXCHANGE_FACTOR_ACTIVITY	MF	1
	GO_PROTEIN_BINDING_INVOLVED_IN_PROTEIN_FOLDING	1	GO_PROTEIN_BINDING_INVOLVED_IN_PROTEIN_FOLDING	MF	1
	GO_KINASE_INHIBITOR_ACTIVITY	1	GO_KINASE_INHIBITOR_ACTIVITY	MF	1
	GO_PHOTORECEPTOR_ACTIVITY	1	GO_PHOTORECEPTOR_ACTIVITY	MF	1
	GO_CYTOSKELETAL_ADAPTOR_ACTIVITY	1	GO_CYTOSKELETAL_ADAPTOR_ACTIVITY	MF	1
	GO_TRANSCRIPTION_FACTOR_ACTIVITY_DIRECT_LIGAND_REGULATED_SEQUENCE_SPECIFIC_DNA_BINDING	1	GO_TRANSCRIPTION_FACTOR_ACTIVITY_DIRECT_LIGAND_REGULATED_SEQUENCE_SPECIFIC_DNA_BINDING	MF	1
	GO_RACEMASE_AND_EPIMERASE_ACTIVITY	1	GO_RACEMASE_AND_EPIMERASE_ACTIVITY	MF	1
	GO_PROTEIN_LIPID_COMPLEX_BINDING	1	GO_PROTEIN_LIPID_COMPLEX_BINDING	MF	1
	GO_CARBOXY_LYASE_ACTIVITY	1	GO_CARBOXY_LYASE_ACTIVITY	MF	1
	GO_MIRNA_BINDING	1	GO_MIRNA_BINDING	MF	1
	GO_ESTROGEN_RECEPTOR_BINDING	1	GO_ESTROGEN_RECEPTOR_BINDING	MF	1
	GO_UBIQUITIN_UBIQUITIN_LIGASE_ACTIVITY	1	GO_UBIQUITIN_UBIQUITIN_LIGASE_ACTIVITY	MF	1
	GO_FMN_BINDING	1	GO_FMN_BINDING	MF	1
	GO_ADENYLYLTRANSFERASE_ACTIVITY	1	GO_ADENYLYLTRANSFERASE_ACTIVITY	MF	1
	GO_ATPASE_ACTIVITY_COUPLED	1	GO_ATPASE_ACTIVITY_COUPLED	MF	1
	GO_S_ACYLTRANSFERASE_ACTIVITY	1	GO_S_ACYLTRANSFERASE_ACTIVITY	MF	1
	GO_ANKYRIN_BINDING	1	GO_ANKYRIN_BINDING	MF	1
	GO_PROTEASOME_BINDING	1	GO_PROTEASOME_BINDING	MF	1
	GO_DNA_N_GLYCOSYLASE_ACTIVITY	1	GO_DNA_N_GLYCOSYLASE_ACTIVITY	MF	1
	GO_PHOSPHATIDYLINOSITOL_MONOPHOSPHATE_PHOSPHATASE_ACTIVITY	1	GO_PHOSPHATIDYLINOSITOL_MONOPHOSPHATE_PHOSPHATASE_ACTIVITY	MF	1
	GO_PROTEIN_DIMERIZATION_ACTIVITY	1	GO_PROTEIN_DIMERIZATION_ACTIVITY	MF	1
	GO_TRANSFERASE_ACTIVITY_TRANSFERRING_ALKYL_OR_ARYL_OTHER_THAN_METHYL_GROUPS	1	GO_TRANSFERASE_ACTIVITY_TRANSFERRING_ALKYL_OR_ARYL_OTHER_THAN_METHYL_GROUPS	MF	1
	GO_UNFOLDED_PROTEIN_BINDING	1	GO_UNFOLDED_PROTEIN_BINDING	MF	1
	GO_POLY_A_BINDING	1	GO_POLY_A_BINDING	MF	1
	GO_ATPASE_ACTIVATOR_ACTIVITY	1	GO_ATPASE_ACTIVATOR_ACTIVITY	MF	1
	GO_CARBOHYDRATE_PHOSPHATASE_ACTIVITY	1	GO_CARBOHYDRATE_PHOSPHATASE_ACTIVITY	MF	1
	GO_NUCLEOSOME_BINDING	1	GO_NUCLEOSOME_BINDING	MF	1
	GO_UBIQUITIN_LIKE_PROTEIN_CONJUGATING_ENZYME_ACTIVITY	1	GO_UBIQUITIN_LIKE_PROTEIN_CONJUGATING_ENZYME_ACTIVITY	MF	1
	GO_ATP_DEPENDENT_MICROTUBULE_MOTOR_ACTIVITY	1	GO_ATP_DEPENDENT_MICROTUBULE_MOTOR_ACTIVITY	MF	1
	GO_C2H2_ZINC_FINGER_DOMAIN_BINDING	1	GO_C2H2_ZINC_FINGER_DOMAIN_BINDING	MF	1
	GO_CALCIUM_ACTIVATED_POTASSIUM_CHANNEL_ACTIVITY	1	GO_CALCIUM_ACTIVATED_POTASSIUM_CHANNEL_ACTIVITY	MF	1
	GO_ACTIN_BINDING	1	GO_ACTIN_BINDING	MF	1
	GO_PHOSPHATIDYLINOSITOL_4_5_BISPHOSPHATE_BINDING	1	GO_PHOSPHATIDYLINOSITOL_4_5_BISPHOSPHATE_BINDING	MF	1
	GO_PRENYLTRANSFERASE_ACTIVITY	1	GO_PRENYLTRANSFERASE_ACTIVITY	MF	1
	GO_LYSINE_ACETYLATED_HISTONE_BINDING	1	GO_LYSINE_ACETYLATED_HISTONE_BINDING	MF	1
	GO_PEPTIDE_HORMONE_RECEPTOR_BINDING	1	GO_PEPTIDE_HORMONE_RECEPTOR_BINDING	MF	1
	GO_INORGANIC_ANION_TRANSMEMBRANE_TRANSPORTER_ACTIVITY	1	GO_INORGANIC_ANION_TRANSMEMBRANE_TRANSPORTER_ACTIVITY	MF	1
	GO_PROTEIN_KINASE_A_BINDING	1	GO_PROTEIN_KINASE_A_BINDING	MF	1
	GO_MANNOSIDASE_ACTIVITY	1	GO_MANNOSIDASE_ACTIVITY	MF	1
	GO_KINASE_BINDING	1	GO_KINASE_BINDING	MF	1
	GO_COA_HYDROLASE_ACTIVITY	1	GO_COA_HYDROLASE_ACTIVITY	MF	1
	GO_ADRENERGIC_RECEPTOR_ACTIVITY	1	GO_ADRENERGIC_RECEPTOR_ACTIVITY	MF	1
	GO_GATED_CHANNEL_ACTIVITY	1	GO_GATED_CHANNEL_ACTIVITY	MF	1
	GO_RNA_DNA_HYBRID_RIBONUCLEASE_ACTIVITY	1	GO_RNA_DNA_HYBRID_RIBONUCLEASE_ACTIVITY	MF	1
	GO_HISTONE_DEACETYLASE_BINDING	1	GO_HISTONE_DEACETYLASE_BINDING	MF	1
	GO_ACTIN_FILAMENT_BINDING	1	GO_ACTIN_FILAMENT_BINDING	MF	1
	GO_HYDROLASE_ACTIVITY_ACTING_ON_CARBON_NITROGEN_BUT_NOT_PEPTIDE_BONDS_IN_LINEAR_AMIDINES	1	GO_HYDROLASE_ACTIVITY_ACTING_ON_CARBON_NITROGEN_BUT_NOT_PEPTIDE_BONDS_IN_LINEAR_AMIDINES	MF	1
	GO_HEPARIN_BINDING	1	GO_HEPARIN_BINDING	MF	1
	GO_EPIDERMAL_GROWTH_FACTOR_RECEPTOR_BINDING	1	GO_EPIDERMAL_GROWTH_FACTOR_RECEPTOR_BINDING	MF	1
	GO_LOW_DENSITY_LIPOPROTEIN_PARTICLE_BINDING	1	GO_LOW_DENSITY_LIPOPROTEIN_PARTICLE_BINDING	MF	1
	GO_SERINE_HYDROLASE_ACTIVITY	1	GO_SERINE_HYDROLASE_ACTIVITY	MF	1
	GO_TRANSMEMBRANE_RECEPTOR_PROTEIN_TYROSINE_KINASE_ACTIVITY	1	GO_TRANSMEMBRANE_RECEPTOR_PROTEIN_TYROSINE_KINASE_ACTIVITY	MF	1
	GO_WNT_PROTEIN_BINDING	1	GO_WNT_PROTEIN_BINDING	MF	1
	GO_ARYL_SULFOTRANSFERASE_ACTIVITY	1	GO_ARYL_SULFOTRANSFERASE_ACTIVITY	MF	1
	GO_PROTEIN_SERINE_THREONINE_PHOSPHATASE_INHIBITOR_ACTIVITY	1	GO_PROTEIN_SERINE_THREONINE_PHOSPHATASE_INHIBITOR_ACTIVITY	MF	1
	GO_HYDRO_LYASE_ACTIVITY	1	GO_HYDRO_LYASE_ACTIVITY	MF	1
	GO_TRANSLATION_INITIATION_FACTOR_ACTIVITY	1	GO_TRANSLATION_INITIATION_FACTOR_ACTIVITY	MF	1
	GO_LIGAND_GATED_CHANNEL_ACTIVITY	1	GO_LIGAND_GATED_CHANNEL_ACTIVITY	MF	1
	GO_PROTEIN_HOMODIMERIZATION_ACTIVITY	1	GO_PROTEIN_HOMODIMERIZATION_ACTIVITY	MF	1
	GO_POLY_PYRIMIDINE_TRACT_BINDING	1	GO_POLY_PYRIMIDINE_TRACT_BINDING	MF	1
	GO_PROTEIN_PHOSPHORYLATED_AMINO_ACID_BINDING	1	GO_PROTEIN_PHOSPHORYLATED_AMINO_ACID_BINDING	MF	1
	GO_COLLAGEN_BINDING	1	GO_COLLAGEN_BINDING	MF	1
	GO_TRIGLYCERIDE_LIPASE_ACTIVITY	1	GO_TRIGLYCERIDE_LIPASE_ACTIVITY	MF	1
	GO_N_METHYLTRANSFERASE_ACTIVITY	1	GO_N_METHYLTRANSFERASE_ACTIVITY	MF	1
	GO_TRANSCRIPTIONAL_ACTIVATOR_ACTIVITY_RNA_POLYMERASE_II_TRANSCRIPTION_REGULATORY_REGION_SEQUENCE_SPECIFIC_BINDING	1	GO_TRANSCRIPTIONAL_ACTIVATOR_ACTIVITY_RNA_POLYMERASE_II_TRANSCRIPTION_REGULATORY_REGION_SEQUENCE_SPECIFIC_BINDING	MF	1
	GO_ACETYLCHOLINE_RECEPTOR_ACTIVITY	1	GO_ACETYLCHOLINE_RECEPTOR_ACTIVITY	MF	1
	GO_CALCIUM_ACTIVATED_CATION_CHANNEL_ACTIVITY	1	GO_CALCIUM_ACTIVATED_CATION_CHANNEL_ACTIVITY	MF	1
	GO_KINASE_REGULATOR_ACTIVITY	1	GO_KINASE_REGULATOR_ACTIVITY	MF	1
	GO_ENDONUCLEASE_ACTIVITY_ACTIVE_WITH_EITHER_RIBO_OR_DEOXYRIBONUCLEIC_ACIDS_AND_PRODUCING_5_PHOSPHOMONOESTERS	1	GO_ENDONUCLEASE_ACTIVITY_ACTIVE_WITH_EITHER_RIBO_OR_DEOXYRIBONUCLEIC_ACIDS_AND_PRODUCING_5_PHOSPHOMONOESTERS	MF	1
	GO_CARBOXYPEPTIDASE_ACTIVITY	1	GO_CARBOXYPEPTIDASE_ACTIVITY	MF	1
	GO_ATPASE_REGULATOR_ACTIVITY	1	GO_ATPASE_REGULATOR_ACTIVITY	MF	1
	GO_PHOSPHATIDYLINOSITOL_PHOSPHATE_BINDING	1	GO_PHOSPHATIDYLINOSITOL_PHOSPHATE_BINDING	MF	1
	GO_GTPASE_INHIBITOR_ACTIVITY	1	GO_GTPASE_INHIBITOR_ACTIVITY	MF	1
	GO_PHOSPHATIDYLINOSITOL_PHOSPHATE_5_PHOSPHATASE_ACTIVITY	1	GO_PHOSPHATIDYLINOSITOL_PHOSPHATE_5_PHOSPHATASE_ACTIVITY	MF	1
	GO_ATPASE_ACTIVITY_COUPLED_TO_TRANSMEMBRANE_MOVEMENT_OF_IONS_PHOSPHORYLATIVE_MECHANISM	1	GO_ATPASE_ACTIVITY_COUPLED_TO_TRANSMEMBRANE_MOVEMENT_OF_IONS_PHOSPHORYLATIVE_MECHANISM	MF	1
	GO_GLUCOSIDASE_ACTIVITY	1	GO_GLUCOSIDASE_ACTIVITY	MF	1
	GO_ORGANIC_HYDROXY_COMPOUND_TRANSMEMBRANE_TRANSPORTER_ACTIVITY	1	GO_ORGANIC_HYDROXY_COMPOUND_TRANSMEMBRANE_TRANSPORTER_ACTIVITY	MF	1
	GO_EXTRACELLULAR_MATRIX_STRUCTURAL_CONSTITUENT	1	GO_EXTRACELLULAR_MATRIX_STRUCTURAL_CONSTITUENT	MF	1
	GO_SOLUTE_PROTON_ANTIPORTER_ACTIVITY	1	GO_SOLUTE_PROTON_ANTIPORTER_ACTIVITY	MF	1
	GO_ENDORIBONUCLEASE_ACTIVITY_PRODUCING_5_PHOSPHOMONOESTERS	1	GO_ENDORIBONUCLEASE_ACTIVITY_PRODUCING_5_PHOSPHOMONOESTERS	MF	1
	GO_LYSOPHOSPHOLIPASE_ACTIVITY	1	GO_LYSOPHOSPHOLIPASE_ACTIVITY	MF	1
	GO_ADRENERGIC_RECEPTOR_BINDING	1	GO_ADRENERGIC_RECEPTOR_BINDING	MF	1
	GO_NUCLEOSIDE_DIPHOSPHATASE_ACTIVITY	1	GO_NUCLEOSIDE_DIPHOSPHATASE_ACTIVITY	MF	1
	GO_ACETYLTRANSFERASE_ACTIVITY	1	GO_ACETYLTRANSFERASE_ACTIVITY	MF	1
	GO_PASSIVE_TRANSMEMBRANE_TRANSPORTER_ACTIVITY	1	GO_PASSIVE_TRANSMEMBRANE_TRANSPORTER_ACTIVITY	MF	1
	GO_RNA_POLYMERASE_II_CORE_BINDING	1	GO_RNA_POLYMERASE_II_CORE_BINDING	MF	1
	GO_MRNA_BINDING	1	GO_MRNA_BINDING	MF	1
	GO_MHC_CLASS_II_RECEPTOR_ACTIVITY	1	GO_MHC_CLASS_II_RECEPTOR_ACTIVITY	MF	1
	GO_NEUROPEPTIDE_RECEPTOR_ACTIVITY	1	GO_NEUROPEPTIDE_RECEPTOR_ACTIVITY	MF	1
	GO_EXTRACELLULAR_MATRIX_BINDING	1	GO_EXTRACELLULAR_MATRIX_BINDING	MF	1
	GO_SEROTONIN_RECEPTOR_ACTIVITY	1	GO_SEROTONIN_RECEPTOR_ACTIVITY	MF	1
	GO_METALLOEXOPEPTIDASE_ACTIVITY	1	GO_METALLOEXOPEPTIDASE_ACTIVITY	MF	1
	GO_TRNA_BINDING	1	GO_TRNA_BINDING	MF	1
	GO_NITRIC_OXIDE_SYNTHASE_BINDING	1	GO_NITRIC_OXIDE_SYNTHASE_BINDING	MF	1
	GO_PROTEIN_C_TERMINUS_BINDING	1	GO_PROTEIN_C_TERMINUS_BINDING	MF	1
	GO_GLYCINE_BINDING	1	GO_GLYCINE_BINDING	MF	1
	GO_THIOLESTER_HYDROLASE_ACTIVITY	1	GO_THIOLESTER_HYDROLASE_ACTIVITY	MF	1
	GO_INSULIN_RECEPTOR_BINDING	1	GO_INSULIN_RECEPTOR_BINDING	MF	1
	GO_R_SMAD_BINDING	1	GO_R_SMAD_BINDING	MF	1
	GO_CIS_TRANS_ISOMERASE_ACTIVITY	1	GO_CIS_TRANS_ISOMERASE_ACTIVITY	MF	1
	GO_METALLOCARBOXYPEPTIDASE_ACTIVITY	1	GO_METALLOCARBOXYPEPTIDASE_ACTIVITY	MF	1
	GO_ALDEHYDE_DEHYDROGENASE_NAD_ACTIVITY	1	GO_ALDEHYDE_DEHYDROGENASE_NAD_ACTIVITY	MF	1
	GO_OXIDOREDUCTASE_ACTIVITY_ACTING_ON_PAIRED_DONORS_WITH_INCORPORATION_OR_REDUCTION_OF_MOLECULAR_OXYGEN_2_OXOGLUTARATE_AS_ONE_DONOR_AND_INCORPORATION_OF_ONE_ATOM_EACH_OF_OXYGEN_INTO_BOTH_DONORS	1	GO_OXIDOREDUCTASE_ACTIVITY_ACTING_ON_PAIRED_DONORS_WITH_INCORPORATION_OR_REDUCTION_OF_MOLECULAR_OXYGEN_2_OXOGLUTARATE_AS_ONE_DONOR_AND_INCORPORATION_OF_ONE_ATOM_EACH_OF_OXYGEN_INTO_BOTH_DONORS	MF	1
	GO_PHOSPHATE_ION_BINDING	1	GO_PHOSPHATE_ION_BINDING	MF	1
	GO_NUCLEOSIDE_DIPHOSPHATE_KINASE_ACTIVITY	1	GO_NUCLEOSIDE_DIPHOSPHATE_KINASE_ACTIVITY	MF	1
	GO_FAD_BINDING	1	GO_FAD_BINDING	MF	1
	GO_CATION_CATION_ANTIPORTER_ACTIVITY	1	GO_CATION_CATION_ANTIPORTER_ACTIVITY	MF	1
	GO_PROTEASE_BINDING	1	GO_PROTEASE_BINDING	MF	1
	GO_RAN_GTPASE_BINDING	1	GO_RAN_GTPASE_BINDING	MF	1
	GO_AMMONIUM_TRANSMEMBRANE_TRANSPORTER_ACTIVITY	1	GO_AMMONIUM_TRANSMEMBRANE_TRANSPORTER_ACTIVITY	MF	1
	GO_PHOSPHATASE_ACTIVATOR_ACTIVITY	1	GO_PHOSPHATASE_ACTIVATOR_ACTIVITY	MF	1
	GO_FATTY_ACID_BINDING	1	GO_FATTY_ACID_BINDING	MF	1
	GO_AMINOPEPTIDASE_ACTIVITY	1	GO_AMINOPEPTIDASE_ACTIVITY	MF	1
	GO_NADPH_BINDING	1	GO_NADPH_BINDING	MF	1
	GO_SINGLE_STRANDED_RNA_BINDING	1	GO_SINGLE_STRANDED_RNA_BINDING	MF	1
	GO_CATECHOLAMINE_BINDING	1	GO_CATECHOLAMINE_BINDING	MF	1
	GO_CALCIUM_DEPENDENT_PROTEIN_BINDING	1	GO_CALCIUM_DEPENDENT_PROTEIN_BINDING	MF	1
	GO_NUCLEOCYTOPLASMIC_TRANSPORTER_ACTIVITY	1	GO_NUCLEOCYTOPLASMIC_TRANSPORTER_ACTIVITY	MF	1
	GO_GLUTATHIONE_PEROXIDASE_ACTIVITY	1	GO_GLUTATHIONE_PEROXIDASE_ACTIVITY	MF	1
	GO_PSEUDOURIDINE_SYNTHASE_ACTIVITY	1	GO_PSEUDOURIDINE_SYNTHASE_ACTIVITY	MF	1
	GO_MAP_KINASE_ACTIVITY	1	GO_MAP_KINASE_ACTIVITY	MF	1
	GO_NEUROPEPTIDE_HORMONE_ACTIVITY	1	GO_NEUROPEPTIDE_HORMONE_ACTIVITY	MF	1
	GO_CHANNEL_REGULATOR_ACTIVITY	1	GO_CHANNEL_REGULATOR_ACTIVITY	MF	1
	GO_INOSITOL_TETRAKISPHOSPHATE_PHOSPHATASE_ACTIVITY	1	GO_INOSITOL_TETRAKISPHOSPHATE_PHOSPHATASE_ACTIVITY	MF	1
	GO_PHOSPHOLIPASE_BINDING	1	GO_PHOSPHOLIPASE_BINDING	MF	1
	GO_STRUCTURAL_CONSTITUENT_OF_EYE_LENS	1	GO_STRUCTURAL_CONSTITUENT_OF_EYE_LENS	MF	1
	GO_DISULFIDE_OXIDOREDUCTASE_ACTIVITY	1	GO_DISULFIDE_OXIDOREDUCTASE_ACTIVITY	MF	1
	GO_GDP_BINDING	1	GO_GDP_BINDING	MF	1
	GO_PHOSPHORIC_DIESTER_HYDROLASE_ACTIVITY	1	GO_PHOSPHORIC_DIESTER_HYDROLASE_ACTIVITY	MF	1
	GO_S100_PROTEIN_BINDING	1	GO_S100_PROTEIN_BINDING	MF	1
	GO_CARBOHYDRATE_DERIVATIVE_TRANSPORTER_ACTIVITY	1	GO_CARBOHYDRATE_DERIVATIVE_TRANSPORTER_ACTIVITY	MF	1
	GO_SERINE_TYPE_CARBOXYPEPTIDASE_ACTIVITY	1	GO_SERINE_TYPE_CARBOXYPEPTIDASE_ACTIVITY	MF	1
	GO_HORMONE_ACTIVITY	1	GO_HORMONE_ACTIVITY	MF	1
	GO_STEROID_HORMONE_RECEPTOR_ACTIVITY	1	GO_STEROID_HORMONE_RECEPTOR_ACTIVITY	MF	1
	GO_ANDROGEN_RECEPTOR_BINDING	1	GO_ANDROGEN_RECEPTOR_BINDING	MF	1
	GO_AMIDE_TRANSMEMBRANE_TRANSPORTER_ACTIVITY	1	GO_AMIDE_TRANSMEMBRANE_TRANSPORTER_ACTIVITY	MF	1
	GO_MANGANESE_ION_BINDING	1	GO_MANGANESE_ION_BINDING	MF	1
	GO_RNA_CAP_BINDING	1	GO_RNA_CAP_BINDING	MF	1
	GO_SCAVENGER_RECEPTOR_ACTIVITY	1	GO_SCAVENGER_RECEPTOR_ACTIVITY	MF	1
	GO_CYCLIN_DEPENDENT_PROTEIN_SERINE_THREONINE_KINASE_INHIBITOR_ACTIVITY	1	GO_CYCLIN_DEPENDENT_PROTEIN_SERINE_THREONINE_KINASE_INHIBITOR_ACTIVITY	MF	1
	GO_ICOSANOID_RECEPTOR_ACTIVITY	1	GO_ICOSANOID_RECEPTOR_ACTIVITY	MF	1
	GO_METALLOENDOPEPTIDASE_ACTIVITY	1	GO_METALLOENDOPEPTIDASE_ACTIVITY	MF	1
	GO_PHOSPHATIDYLCHOLINE_BINDING	1	GO_PHOSPHATIDYLCHOLINE_BINDING	MF	1
	GO_TRANSLATION_ELONGATION_FACTOR_ACTIVITY	1	GO_TRANSLATION_ELONGATION_FACTOR_ACTIVITY	MF	1
	GO_MONOSACCHARIDE_TRANSMEMBRANE_TRANSPORTER_ACTIVITY	1	GO_MONOSACCHARIDE_TRANSMEMBRANE_TRANSPORTER_ACTIVITY	MF	1
	GO_CAMP_BINDING	1	GO_CAMP_BINDING	MF	1
	GO_GLYCOSAMINOGLYCAN_BINDING	1	GO_GLYCOSAMINOGLYCAN_BINDING	MF	1
	GO_VITAMIN_D_RECEPTOR_BINDING	1	GO_VITAMIN_D_RECEPTOR_BINDING	MF	1
	GO_DAMAGED_DNA_BINDING	1	GO_DAMAGED_DNA_BINDING	MF	1
	GO_PROTEIN_SERINE_THREONINE_KINASE_ACTIVATOR_ACTIVITY	1	GO_PROTEIN_SERINE_THREONINE_KINASE_ACTIVATOR_ACTIVITY	MF	1
	GO_PHOSPHOLIPID_TRANSLOCATING_ATPASE_ACTIVITY	1	GO_PHOSPHOLIPID_TRANSLOCATING_ATPASE_ACTIVITY	MF	1
	GO_ALCOHOL_BINDING	1	GO_ALCOHOL_BINDING	MF	1
	GO_L_ASCORBIC_ACID_BINDING	1	GO_L_ASCORBIC_ACID_BINDING	MF	1
	GO_DIPEPTIDASE_ACTIVITY	1	GO_DIPEPTIDASE_ACTIVITY	MF	1
	GO_GLUTAMATE_RECEPTOR_ACTIVITY	1	GO_GLUTAMATE_RECEPTOR_ACTIVITY	MF	1
	GO_GAMMA_TUBULIN_BINDING	1	GO_GAMMA_TUBULIN_BINDING	MF	1
	GO_PEPTIDASE_ACTIVATOR_ACTIVITY	1	GO_PEPTIDASE_ACTIVATOR_ACTIVITY	MF	1
	GO_POLY_PURINE_TRACT_BINDING	1	GO_POLY_PURINE_TRACT_BINDING	MF	1
	GO_INTRONIC_TRANSCRIPTION_REGULATORY_REGION_DNA_BINDING	1	GO_INTRONIC_TRANSCRIPTION_REGULATORY_REGION_DNA_BINDING	MF	1
	GO_HYDROLASE_ACTIVITY_ACTING_ON_ACID_ANHYDRIDES	1	GO_HYDROLASE_ACTIVITY_ACTING_ON_ACID_ANHYDRIDES	MF	1
	GO_STEROL_BINDING	1	GO_STEROL_BINDING	MF	1
	GO_PHOSPHATIDYLINOSITOL_BINDING	1	GO_PHOSPHATIDYLINOSITOL_BINDING	MF	1
	GO_TRANSFORMING_GROWTH_FACTOR_BETA_BINDING	1	GO_TRANSFORMING_GROWTH_FACTOR_BETA_BINDING	MF	1
	GO_SH3_DOMAIN_BINDING	1	GO_SH3_DOMAIN_BINDING	MF	1
	GO_LIGASE_ACTIVITY_FORMING_CARBON_SULFUR_BONDS	1	GO_LIGASE_ACTIVITY_FORMING_CARBON_SULFUR_BONDS	MF	1
	GO_MANNOSE_BINDING	1	GO_MANNOSE_BINDING	MF	1
	GO_RNA_POLYMERASE_II_REPRESSING_TRANSCRIPTION_FACTOR_BINDING	1	GO_RNA_POLYMERASE_II_REPRESSING_TRANSCRIPTION_FACTOR_BINDING	MF	1
	GO_CATION_SUGAR_SYMPORTER_ACTIVITY	1	GO_CATION_SUGAR_SYMPORTER_ACTIVITY	MF	1
	GO_PROTEIN_SERINE_THREONINE_PHOSPHATASE_ACTIVITY	1	GO_PROTEIN_SERINE_THREONINE_PHOSPHATASE_ACTIVITY	MF	1
	GO_TRANSCRIPTION_FACTOR_ACTIVITY_RNA_POLYMERASE_II_TRANSCRIPTION_FACTOR_BINDING	1	GO_TRANSCRIPTION_FACTOR_ACTIVITY_RNA_POLYMERASE_II_TRANSCRIPTION_FACTOR_BINDING	MF	1
	GO_AMINOACYL_TRNA_EDITING_ACTIVITY	1	GO_AMINOACYL_TRNA_EDITING_ACTIVITY	MF	1
	GO_FOLIC_ACID_BINDING	1	GO_FOLIC_ACID_BINDING	MF	1
	GO_E_BOX_BINDING	1	GO_E_BOX_BINDING	MF	1
	GO_GLUCOSE_BINDING	1	GO_GLUCOSE_BINDING	MF	1
	GO_NEUROTRANSMITTER_SODIUM_SYMPORTER_ACTIVITY	1	GO_NEUROTRANSMITTER_SODIUM_SYMPORTER_ACTIVITY	MF	1
	GO_NUCLEASE_ACTIVITY	1	GO_NUCLEASE_ACTIVITY	MF	1
	GO_DIPEPTIDYL_PEPTIDASE_ACTIVITY	1	GO_DIPEPTIDYL_PEPTIDASE_ACTIVITY	MF	1
	GO_TOXIC_SUBSTANCE_BINDING	1	GO_TOXIC_SUBSTANCE_BINDING	MF	1
	GO_ESTRADIOL_17_BETA_DEHYDROGENASE_ACTIVITY	1	GO_ESTRADIOL_17_BETA_DEHYDROGENASE_ACTIVITY	MF	1
	GO_GDP_DISSOCIATION_INHIBITOR_ACTIVITY	1	GO_GDP_DISSOCIATION_INHIBITOR_ACTIVITY	MF	1
	GO_POLYSACCHARIDE_BINDING	1	GO_POLYSACCHARIDE_BINDING	MF	1
	GO_SNAP_RECEPTOR_ACTIVITY	1	GO_SNAP_RECEPTOR_ACTIVITY	MF	1
	GO_MICROTUBULE_SEVERING_ATPASE_ACTIVITY	1	GO_MICROTUBULE_SEVERING_ATPASE_ACTIVITY	MF	1
	GO_RRNA_METHYLTRANSFERASE_ACTIVITY	1	GO_RRNA_METHYLTRANSFERASE_ACTIVITY	MF	1
	GO_NON_MEMBRANE_SPANNING_PROTEIN_TYROSINE_KINASE_ACTIVITY	1	GO_NON_MEMBRANE_SPANNING_PROTEIN_TYROSINE_KINASE_ACTIVITY	MF	1
	GO_H4_HISTONE_ACETYLTRANSFERASE_ACTIVITY	1	GO_H4_HISTONE_ACETYLTRANSFERASE_ACTIVITY	MF	1
	GO_HISTONE_DEMETHYLASE_ACTIVITY	1	GO_HISTONE_DEMETHYLASE_ACTIVITY	MF	1
	GO_EXONUCLEASE_ACTIVITY	1	GO_EXONUCLEASE_ACTIVITY	MF	1
	GO_MACROLIDE_BINDING	1	GO_MACROLIDE_BINDING	MF	1
	GO_INSULIN_LIKE_GROWTH_FACTOR_BINDING	1	GO_INSULIN_LIKE_GROWTH_FACTOR_BINDING	MF	1
	GO_O_METHYLTRANSFERASE_ACTIVITY	1	GO_O_METHYLTRANSFERASE_ACTIVITY	MF	1
	GO_TROPOMYOSIN_BINDING	1	GO_TROPOMYOSIN_BINDING	MF	1
	GO_LYSOZYME_ACTIVITY	1	GO_LYSOZYME_ACTIVITY	MF	1
	GO_ANION_CHANNEL_ACTIVITY	1	GO_ANION_CHANNEL_ACTIVITY	MF	1
	GO_STRUCTURAL_CONSTITUENT_OF_NUCLEAR_PORE	1	GO_STRUCTURAL_CONSTITUENT_OF_NUCLEAR_PORE	MF	1
	GO_SUGAR_TRANSMEMBRANE_TRANSPORTER_ACTIVITY	1	GO_SUGAR_TRANSMEMBRANE_TRANSPORTER_ACTIVITY	MF	1
	GO_INTERLEUKIN_1_RECEPTOR_BINDING	1	GO_INTERLEUKIN_1_RECEPTOR_BINDING	MF	1
	GO_PROTEIN_TRANSPORTER_ACTIVITY	1	GO_PROTEIN_TRANSPORTER_ACTIVITY	MF	1
	GO_IMMUNOGLOBULIN_RECEPTOR_BINDING	1	GO_IMMUNOGLOBULIN_RECEPTOR_BINDING	MF	1
	GO_RECEPTOR_ACTIVATOR_ACTIVITY	1	GO_RECEPTOR_ACTIVATOR_ACTIVITY	MF	1
	GO_ALCOHOL_DEHYDROGENASE_NADP_ACTIVITY	1	GO_ALCOHOL_DEHYDROGENASE_NADP_ACTIVITY	MF	1
	GO_NEUROTRANSMITTER_RECEPTOR_ACTIVITY	1	GO_NEUROTRANSMITTER_RECEPTOR_ACTIVITY	MF	1
	GO_DIACYLGLYCEROL_BINDING	1	GO_DIACYLGLYCEROL_BINDING	MF	1
	GO_PHOSPHOLIPASE_INHIBITOR_ACTIVITY	1	GO_PHOSPHOLIPASE_INHIBITOR_ACTIVITY	MF	1
	GO_ACTININ_BINDING	1	GO_ACTININ_BINDING	MF	1
	GO_PROTEIN_SERINE_THREONINE_KINASE_INHIBITOR_ACTIVITY	1	GO_PROTEIN_SERINE_THREONINE_KINASE_INHIBITOR_ACTIVITY	MF	1
	GO_OXIDOREDUCTASE_ACTIVITY_ACTING_ON_A_SULFUR_GROUP_OF_DONORS_DISULFIDE_AS_ACCEPTOR	1	GO_OXIDOREDUCTASE_ACTIVITY_ACTING_ON_A_SULFUR_GROUP_OF_DONORS_DISULFIDE_AS_ACCEPTOR	MF	1
	GO_TRANSCRIPTION_COFACTOR_BINDING	1	GO_TRANSCRIPTION_COFACTOR_BINDING	MF	1
	GO_HSP90_PROTEIN_BINDING	1	GO_HSP90_PROTEIN_BINDING	MF	1
	GO_AMINE_BINDING	1	GO_AMINE_BINDING	MF	1
	GO_DIOXYGENASE_ACTIVITY	1	GO_DIOXYGENASE_ACTIVITY	MF	1
	GO_PHOSPHOTRANSFERASE_ACTIVITY_FOR_OTHER_SUBSTITUTED_PHOSPHATE_GROUPS	1	GO_PHOSPHOTRANSFERASE_ACTIVITY_FOR_OTHER_SUBSTITUTED_PHOSPHATE_GROUPS	MF	1
	GO_PALMITOYLTRANSFERASE_ACTIVITY	1	GO_PALMITOYLTRANSFERASE_ACTIVITY	MF	1
	GO_NUCLEAR_LOCALIZATION_SEQUENCE_BINDING	1	GO_NUCLEAR_LOCALIZATION_SEQUENCE_BINDING	MF	1
	GO_RECEPTOR_AGONIST_ACTIVITY	1	GO_RECEPTOR_AGONIST_ACTIVITY	MF	1
	GO_PHOSPHATASE_BINDING	1	GO_PHOSPHATASE_BINDING	MF	1
	GO_RNA_DIRECTED_DNA_POLYMERASE_ACTIVITY	1	GO_RNA_DIRECTED_DNA_POLYMERASE_ACTIVITY	MF	1
	GO_RAS_GUANYL_NUCLEOTIDE_EXCHANGE_FACTOR_ACTIVITY	1	GO_RAS_GUANYL_NUCLEOTIDE_EXCHANGE_FACTOR_ACTIVITY	MF	1
	GO_PROTEIN_METHYLTRANSFERASE_ACTIVITY	1	GO_PROTEIN_METHYLTRANSFERASE_ACTIVITY	MF	1
	GO_LYSOPHOSPHOLIPID_ACYLTRANSFERASE_ACTIVITY	1	GO_LYSOPHOSPHOLIPID_ACYLTRANSFERASE_ACTIVITY	MF	1
	GO_STRUCTURAL_CONSTITUENT_OF_MUSCLE	1	GO_STRUCTURAL_CONSTITUENT_OF_MUSCLE	MF	1
	GO_ENZYME_ACTIVATOR_ACTIVITY	1	GO_ENZYME_ACTIVATOR_ACTIVITY	MF	1
	GO_SH2_DOMAIN_BINDING	1	GO_SH2_DOMAIN_BINDING	MF	1
	GO_CARBON_CARBON_LYASE_ACTIVITY	1	GO_CARBON_CARBON_LYASE_ACTIVITY	MF	1
	GO_PROTEIN_COMPLEX_BINDING	1	GO_PROTEIN_COMPLEX_BINDING	MF	1
	GO_TRANSFERASE_ACTIVITY_TRANSFERRING_ACYL_GROUPS	1	GO_TRANSFERASE_ACTIVITY_TRANSFERRING_ACYL_GROUPS	MF	1
	GO_FATTY_ACID_TRANSPORTER_ACTIVITY	1	GO_FATTY_ACID_TRANSPORTER_ACTIVITY	MF	1
	GO_PROTEIN_TYROSINE_SERINE_THREONINE_PHOSPHATASE_ACTIVITY	1	GO_PROTEIN_TYROSINE_SERINE_THREONINE_PHOSPHATASE_ACTIVITY	MF	1
	GO_NUCLEOSIDE_KINASE_ACTIVITY	1	GO_NUCLEOSIDE_KINASE_ACTIVITY	MF	1
	GO_FIBROBLAST_GROWTH_FACTOR_BINDING	1	GO_FIBROBLAST_GROWTH_FACTOR_BINDING	MF	1
	GO_ADP_BINDING	1	GO_ADP_BINDING	MF	1
	GO_BETA_1_3_GALACTOSYLTRANSFERASE_ACTIVITY	1	GO_BETA_1_3_GALACTOSYLTRANSFERASE_ACTIVITY	MF	1
	GO_CATION_TRANSPORTING_ATPASE_ACTIVITY	1	GO_CATION_TRANSPORTING_ATPASE_ACTIVITY	MF	1
	GO_ATPASE_COUPLED_ION_TRANSMEMBRANE_TRANSPORTER_ACTIVITY	1	GO_ATPASE_COUPLED_ION_TRANSMEMBRANE_TRANSPORTER_ACTIVITY	MF	1
	GO_STEROL_TRANSPORTER_ACTIVITY	1	GO_STEROL_TRANSPORTER_ACTIVITY	MF	1
	GO_RNA_POLYMERASE_BINDING	1	GO_RNA_POLYMERASE_BINDING	MF	1
	GO_CARBOHYDRATE_KINASE_ACTIVITY	1	GO_CARBOHYDRATE_KINASE_ACTIVITY	MF	1
	GO_THREONINE_TYPE_PEPTIDASE_ACTIVITY	1	GO_THREONINE_TYPE_PEPTIDASE_ACTIVITY	MF	1
	GO_MONOOXYGENASE_ACTIVITY	1	GO_MONOOXYGENASE_ACTIVITY	MF	1
	GO_ADENOSINE_DEAMINASE_ACTIVITY	1	GO_ADENOSINE_DEAMINASE_ACTIVITY	MF	1
	GO_STRUCTURAL_CONSTITUENT_OF_RIBOSOME	1	GO_STRUCTURAL_CONSTITUENT_OF_RIBOSOME	MF	1
	GO_14_3_3_PROTEIN_BINDING	1	GO_14_3_3_PROTEIN_BINDING	MF	1
	GO_COPPER_ION_BINDING	1	GO_COPPER_ION_BINDING	MF	1
	GO_MISMATCHED_DNA_BINDING	1	GO_MISMATCHED_DNA_BINDING	MF	1
	GO_HYDROLASE_ACTIVITY_ACTING_ON_GLYCOSYL_BONDS	1	GO_HYDROLASE_ACTIVITY_ACTING_ON_GLYCOSYL_BONDS	MF	1
	GO_RAB_GTPASE_BINDING	1	GO_RAB_GTPASE_BINDING	MF	1
	GO_NAD_ADP_RIBOSYLTRANSFERASE_ACTIVITY	1	GO_NAD_ADP_RIBOSYLTRANSFERASE_ACTIVITY	MF	1
	GO_GUANYL_NUCLEOTIDE_EXCHANGE_FACTOR_ACTIVITY	1	GO_GUANYL_NUCLEOTIDE_EXCHANGE_FACTOR_ACTIVITY	MF	1
	GO_TELOMERASE_RNA_BINDING	1	GO_TELOMERASE_RNA_BINDING	MF	1
	GO_BETA_TUBULIN_BINDING	1	GO_BETA_TUBULIN_BINDING	MF	1
	GO_INTRAMOLECULAR_TRANSFERASE_ACTIVITY	1	GO_INTRAMOLECULAR_TRANSFERASE_ACTIVITY	MF	1
	GO_HELICASE_ACTIVITY	1	GO_HELICASE_ACTIVITY	MF	1
	GO_RNA_POLYMERASE_CORE_ENZYME_BINDING	1	GO_RNA_POLYMERASE_CORE_ENZYME_BINDING	MF	1
	GO_VOLTAGE_GATED_CHLORIDE_CHANNEL_ACTIVITY	1	GO_VOLTAGE_GATED_CHLORIDE_CHANNEL_ACTIVITY	MF	1
	GO_PYRIDOXAL_PHOSPHATE_BINDING	1	GO_PYRIDOXAL_PHOSPHATE_BINDING	MF	1
	GO_LIPASE_INHIBITOR_ACTIVITY	1	GO_LIPASE_INHIBITOR_ACTIVITY	MF	1
	GO_CHROMATIN_DNA_BINDING	1	GO_CHROMATIN_DNA_BINDING	MF	1
	GO_ATPASE_BINDING	1	GO_ATPASE_BINDING	MF	1
	GO_LAMIN_BINDING	1	GO_LAMIN_BINDING	MF	1
	GO_PHOSPHATIDYLINOSITOL_KINASE_ACTIVITY	1	GO_PHOSPHATIDYLINOSITOL_KINASE_ACTIVITY	MF	1
	GO_CYCLIC_NUCLEOTIDE_BINDING	1	GO_CYCLIC_NUCLEOTIDE_BINDING	MF	1
	GO_CYSTEINE_TYPE_ENDOPEPTIDASE_ACTIVITY	1	GO_CYSTEINE_TYPE_ENDOPEPTIDASE_ACTIVITY	MF	1
	GO_OLIGOPEPTIDE_BINDING	1	GO_OLIGOPEPTIDE_BINDING	MF	1
	GO_CO_SMAD_BINDING	1	GO_CO_SMAD_BINDING	MF	1
	GO_GROWTH_FACTOR_ACTIVITY	1	GO_GROWTH_FACTOR_ACTIVITY	MF	1
	GO_INTRACELLULAR_CALCIUM_ACTIVATED_CHLORIDE_CHANNEL_ACTIVITY	1	GO_INTRACELLULAR_CALCIUM_ACTIVATED_CHLORIDE_CHANNEL_ACTIVITY	MF	1
	GO_G_PROTEIN_COUPLED_PHOTORECEPTOR_ACTIVITY	1	GO_G_PROTEIN_COUPLED_PHOTORECEPTOR_ACTIVITY	MF	1
	GO_ALDO_KETO_REDUCTASE_NADP_ACTIVITY	1	GO_ALDO_KETO_REDUCTASE_NADP_ACTIVITY	MF	1
	GO_TRANSFERASE_ACTIVITY_TRANSFERRING_ACYL_GROUPS_OTHER_THAN_AMINO_ACYL_GROUPS	1	GO_TRANSFERASE_ACTIVITY_TRANSFERRING_ACYL_GROUPS_OTHER_THAN_AMINO_ACYL_GROUPS	MF	1
	GO_CYSTEINE_TYPE_ENDOPEPTIDASE_INHIBITOR_ACTIVITY_INVOLVED_IN_APOPTOTIC_PROCESS	1	GO_CYSTEINE_TYPE_ENDOPEPTIDASE_INHIBITOR_ACTIVITY_INVOLVED_IN_APOPTOTIC_PROCESS	MF	1
	GO_FIBRONECTIN_BINDING	1	GO_FIBRONECTIN_BINDING	MF	1
	GO_POTASSIUM_TRANSPORTING_ATPASE_ACTIVITY	1	GO_POTASSIUM_TRANSPORTING_ATPASE_ACTIVITY	MF	1
	GO_MICROTUBULE_MOTOR_ACTIVITY	1	GO_MICROTUBULE_MOTOR_ACTIVITY	MF	1
	GO_OXIDOREDUCTASE_ACTIVITY_OXIDIZING_METAL_IONS	1	GO_OXIDOREDUCTASE_ACTIVITY_OXIDIZING_METAL_IONS	MF	1
	GO_ALPHA_TUBULIN_BINDING	1	GO_ALPHA_TUBULIN_BINDING	MF	1
	GO_EXCITATORY_EXTRACELLULAR_LIGAND_GATED_ION_CHANNEL_ACTIVITY	1	GO_EXCITATORY_EXTRACELLULAR_LIGAND_GATED_ION_CHANNEL_ACTIVITY	MF	1
	GO_OXIDOREDUCTASE_ACTIVITY_OXIDIZING_METAL_IONS_NAD_OR_NADP_AS_ACCEPTOR	1	GO_OXIDOREDUCTASE_ACTIVITY_OXIDIZING_METAL_IONS_NAD_OR_NADP_AS_ACCEPTOR	MF	1
	GO_ATPASE_ACTIVITY_COUPLED_TO_MOVEMENT_OF_SUBSTANCES	1	GO_ATPASE_ACTIVITY_COUPLED_TO_MOVEMENT_OF_SUBSTANCES	MF	1
	GO_TRANSITION_METAL_ION_TRANSMEMBRANE_TRANSPORTER_ACTIVITY	1	GO_TRANSITION_METAL_ION_TRANSMEMBRANE_TRANSPORTER_ACTIVITY	MF	1
	GO_TRANSITION_METAL_ION_BINDING	1	GO_TRANSITION_METAL_ION_BINDING	MF	1
	GO_TELOMERIC_DNA_BINDING	1	GO_TELOMERIC_DNA_BINDING	MF	1
	GO_SCAFFOLD_PROTEIN_BINDING	1	GO_SCAFFOLD_PROTEIN_BINDING	MF	1
	GO_TRANSCRIPTIONAL_REPRESSOR_ACTIVITY_RNA_POLYMERASE_II_ACTIVATING_TRANSCRIPTION_FACTOR_BINDING	1	GO_TRANSCRIPTIONAL_REPRESSOR_ACTIVITY_RNA_POLYMERASE_II_ACTIVATING_TRANSCRIPTION_FACTOR_BINDING	MF	1
	GO_PHOSPHATIDYLSERINE_BINDING	1	GO_PHOSPHATIDYLSERINE_BINDING	MF	1
	GO_GLYCOLIPID_BINDING	1	GO_GLYCOLIPID_BINDING	MF	1
	GO_RECEPTOR_SIGNALING_PROTEIN_SERINE_THREONINE_KINASE_ACTIVITY	1	GO_RECEPTOR_SIGNALING_PROTEIN_SERINE_THREONINE_KINASE_ACTIVITY	MF	1
	GO_CALMODULIN_BINDING	1	GO_CALMODULIN_BINDING	MF	1
	GO_RNA_POLYMERASE_II_CORE_PROMOTER_SEQUENCE_SPECIFIC_DNA_BINDING	1	GO_RNA_POLYMERASE_II_CORE_PROMOTER_SEQUENCE_SPECIFIC_DNA_BINDING	MF	1
	GO_MAP_KINASE_KINASE_KINASE_ACTIVITY	1	GO_MAP_KINASE_KINASE_KINASE_ACTIVITY	MF	1
	GO_MHC_CLASS_II_PROTEIN_COMPLEX_BINDING	1	GO_MHC_CLASS_II_PROTEIN_COMPLEX_BINDING	MF	1
	GO_PHOSPHOTYROSINE_BINDING	1	GO_PHOSPHOTYROSINE_BINDING	MF	1
	GO_NUCLEOSIDE_TRIPHOSPHATASE_REGULATOR_ACTIVITY	1	GO_NUCLEOSIDE_TRIPHOSPHATASE_REGULATOR_ACTIVITY	MF	1
	GO_LIGAND_GATED_CALCIUM_CHANNEL_ACTIVITY	1	GO_LIGAND_GATED_CALCIUM_CHANNEL_ACTIVITY	MF	1
	GO_RIBOSOMAL_SMALL_SUBUNIT_BINDING	1	GO_RIBOSOMAL_SMALL_SUBUNIT_BINDING	MF	1
	GO_OMEGA_PEPTIDASE_ACTIVITY	1	GO_OMEGA_PEPTIDASE_ACTIVITY	MF	1
	GO_PHOSPHATIDYLCHOLINE_1_ACYLHYDROLASE_ACTIVITY	1	GO_PHOSPHATIDYLCHOLINE_1_ACYLHYDROLASE_ACTIVITY	MF	1
	GO_ELECTRON_CARRIER_ACTIVITY	1	GO_ELECTRON_CARRIER_ACTIVITY	MF	1
	GO_HMG_BOX_DOMAIN_BINDING	1	GO_HMG_BOX_DOMAIN_BINDING	MF	1
	GO_CHANNEL_INHIBITOR_ACTIVITY	1	GO_CHANNEL_INHIBITOR_ACTIVITY	MF	1
	GO_SUMO_BINDING	1	GO_SUMO_BINDING	MF	1
	GO_PALMITOYL_COA_HYDROLASE_ACTIVITY	1	GO_PALMITOYL_COA_HYDROLASE_ACTIVITY	MF	1
	GO_MANNOSYLTRANSFERASE_ACTIVITY	1	GO_MANNOSYLTRANSFERASE_ACTIVITY	MF	1
	GO_RECEPTOR_SERINE_THREONINE_KINASE_BINDING	1	GO_RECEPTOR_SERINE_THREONINE_KINASE_BINDING	MF	1
	GO_RETINAL_BINDING	1	GO_RETINAL_BINDING	MF	1
	GO_TRANSFORMING_GROWTH_FACTOR_BETA_RECEPTOR_BINDING	1	GO_TRANSFORMING_GROWTH_FACTOR_BETA_RECEPTOR_BINDING	MF	1
	GO_WW_DOMAIN_BINDING	1	GO_WW_DOMAIN_BINDING	MF	1
	GO_PEPTIDE_N_ACETYLTRANSFERASE_ACTIVITY	1	GO_PEPTIDE_N_ACETYLTRANSFERASE_ACTIVITY	MF	1
	GO_GLUCOCORTICOID_RECEPTOR_BINDING	1	GO_GLUCOCORTICOID_RECEPTOR_BINDING	MF	1
	GO_LIGASE_REGULATOR_ACTIVITY	1	GO_LIGASE_REGULATOR_ACTIVITY	MF	1
	GO_CAMP_RESPONSE_ELEMENT_BINDING	1	GO_CAMP_RESPONSE_ELEMENT_BINDING	MF	1
	GO_PROTEIN_DISULFIDE_OXIDOREDUCTASE_ACTIVITY	1	GO_PROTEIN_DISULFIDE_OXIDOREDUCTASE_ACTIVITY	MF	1
	GO_PHOSPHATIDYLINOSITOL_BISPHOSPHATE_BINDING	1	GO_PHOSPHATIDYLINOSITOL_BISPHOSPHATE_BINDING	MF	1
	GO_CALCIUM_ION_TRANSMEMBRANE_TRANSPORTER_ACTIVITY	1	GO_CALCIUM_ION_TRANSMEMBRANE_TRANSPORTER_ACTIVITY	MF	1
	GO_INTERMEDIATE_FILAMENT_BINDING	1	GO_INTERMEDIATE_FILAMENT_BINDING	MF	1
	GO_LIPOPOLYSACCHARIDE_BINDING	1	GO_LIPOPOLYSACCHARIDE_BINDING	MF	1
	GO_LIGAND_DEPENDENT_NUCLEAR_RECEPTOR_BINDING	1	GO_LIGAND_DEPENDENT_NUCLEAR_RECEPTOR_BINDING	MF	1
	GO_POLYPEPTIDE_N_ACETYLGALACTOSAMINYLTRANSFERASE_ACTIVITY	1	GO_POLYPEPTIDE_N_ACETYLGALACTOSAMINYLTRANSFERASE_ACTIVITY	MF	1
	GO_MODIFIED_AMINO_ACID_BINDING	1	GO_MODIFIED_AMINO_ACID_BINDING	MF	1
	GO_FILAMIN_BINDING	1	GO_FILAMIN_BINDING	MF	1
	GO_PROTEOGLYCAN_BINDING	1	GO_PROTEOGLYCAN_BINDING	MF	1
	GO_SUMO_TRANSFERASE_ACTIVITY	1	GO_SUMO_TRANSFERASE_ACTIVITY	MF	1
	GO_MYOSIN_HEAVY_CHAIN_BINDING	1	GO_MYOSIN_HEAVY_CHAIN_BINDING	MF	1
	GO_LRR_DOMAIN_BINDING	1	GO_LRR_DOMAIN_BINDING	MF	1
	GO_TRANSFERASE_ACTIVITY_TRANSFERRING_AMINO_ACYL_GROUPS	1	GO_TRANSFERASE_ACTIVITY_TRANSFERRING_AMINO_ACYL_GROUPS	MF	1
	GO_INTEGRIN_BINDING	1	GO_INTEGRIN_BINDING	MF	1
	GO_ALCOHOL_TRANSMEMBRANE_TRANSPORTER_ACTIVITY	1	GO_ALCOHOL_TRANSMEMBRANE_TRANSPORTER_ACTIVITY	MF	1
	GO_CALMODULIN_DEPENDENT_PROTEIN_KINASE_ACTIVITY	1	GO_CALMODULIN_DEPENDENT_PROTEIN_KINASE_ACTIVITY	MF	1
	GO_MICROFILAMENT_MOTOR_ACTIVITY	1	GO_MICROFILAMENT_MOTOR_ACTIVITY	MF	1
	GO_THIOL_DEPENDENT_UBIQUITIN_SPECIFIC_PROTEASE_ACTIVITY	1	GO_THIOL_DEPENDENT_UBIQUITIN_SPECIFIC_PROTEASE_ACTIVITY	MF	1
	GO_FERROUS_IRON_BINDING	1	GO_FERROUS_IRON_BINDING	MF	1
	GO_ACETYLCHOLINE_BINDING	1	GO_ACETYLCHOLINE_BINDING	MF	1
	GO_TRANSCRIPTION_FACTOR_ACTIVITY_RNA_POLYMERASE_II_CORE_PROMOTER_PROXIMAL_REGION_SEQUENCE_SPECIFIC_BINDING	1	GO_TRANSCRIPTION_FACTOR_ACTIVITY_RNA_POLYMERASE_II_CORE_PROMOTER_PROXIMAL_REGION_SEQUENCE_SPECIFIC_BINDING	MF	1
	GO_NAD_BINDING	1	GO_NAD_BINDING	MF	1
	GO_CHAPERONE_BINDING	1	GO_CHAPERONE_BINDING	MF	1
	GO_PROTEIN_TYROSINE_PHOSPHATASE_ACTIVITY	1	GO_PROTEIN_TYROSINE_PHOSPHATASE_ACTIVITY	MF	1
	GO_GALACTOSYLTRANSFERASE_ACTIVITY	1	GO_GALACTOSYLTRANSFERASE_ACTIVITY	MF	1
	GO_PHOSPHOTRANSFERASE_ACTIVITY_PHOSPHATE_GROUP_AS_ACCEPTOR	1	GO_PHOSPHOTRANSFERASE_ACTIVITY_PHOSPHATE_GROUP_AS_ACCEPTOR	MF	1
	GO_ALKALI_METAL_ION_BINDING	1	GO_ALKALI_METAL_ION_BINDING	MF	1
	GO_RIBONUCLEOPROTEIN_COMPLEX_BINDING	1	GO_RIBONUCLEOPROTEIN_COMPLEX_BINDING	MF	1
	GO_DNA_APURINIC_OR_APYRIMIDINIC_SITE_LYASE_ACTIVITY	1	GO_DNA_APURINIC_OR_APYRIMIDINIC_SITE_LYASE_ACTIVITY	MF	1
	GO_NEUROPILIN_BINDING	1	GO_NEUROPILIN_BINDING	MF	1
	GO_PEPTIDE_ANTIGEN_BINDING	1	GO_PEPTIDE_ANTIGEN_BINDING	MF	1
	GO_DYNEIN_BINDING	1	GO_DYNEIN_BINDING	MF	1
	GO_TRANSCRIPTIONAL_REPRESSOR_ACTIVITY_RNA_POLYMERASE_II_TRANSCRIPTION_FACTOR_BINDING	1	GO_TRANSCRIPTIONAL_REPRESSOR_ACTIVITY_RNA_POLYMERASE_II_TRANSCRIPTION_FACTOR_BINDING	MF	1
	GO_RAGE_RECEPTOR_BINDING	1	GO_RAGE_RECEPTOR_BINDING	MF	1
	GO_TRANSLATION_FACTOR_ACTIVITY_RNA_BINDING	1	GO_TRANSLATION_FACTOR_ACTIVITY_RNA_BINDING	MF	1
	GO_LOW_DENSITY_LIPOPROTEIN_RECEPTOR_ACTIVITY	1	GO_LOW_DENSITY_LIPOPROTEIN_RECEPTOR_ACTIVITY	MF	1
	GO_CGMP_BINDING	1	GO_CGMP_BINDING	MF	1
	GO_DRUG_BINDING	1	GO_DRUG_BINDING	MF	1
	GO_SPECTRIN_BINDING	1	GO_SPECTRIN_BINDING	MF	1
	GO_O_ACYLTRANSFERASE_ACTIVITY	1	GO_O_ACYLTRANSFERASE_ACTIVITY	MF	1
	GO_TRANSFERASE_ACTIVITY_TRANSFERRING_NITROGENOUS_GROUPS	1	GO_TRANSFERASE_ACTIVITY_TRANSFERRING_NITROGENOUS_GROUPS	MF	1
	GO_TRANSLATION_INITIATION_FACTOR_BINDING	1	GO_TRANSLATION_INITIATION_FACTOR_BINDING	MF	1
	GO_BILE_ACID_TRANSMEMBRANE_TRANSPORTER_ACTIVITY	1	GO_BILE_ACID_TRANSMEMBRANE_TRANSPORTER_ACTIVITY	MF	1
	GO_PEPTIDASE_ACTIVATOR_ACTIVITY_INVOLVED_IN_APOPTOTIC_PROCESS	1	GO_PEPTIDASE_ACTIVATOR_ACTIVITY_INVOLVED_IN_APOPTOTIC_PROCESS	MF	1
	GO_METAL_CLUSTER_BINDING	1	GO_METAL_CLUSTER_BINDING	MF	1
	GO_OXYGEN_BINDING	1	GO_OXYGEN_BINDING	MF	1
	GO_ENDODEOXYRIBONUCLEASE_ACTIVITY	1	GO_ENDODEOXYRIBONUCLEASE_ACTIVITY	MF	1
	GO_CARBON_NITROGEN_LIGASE_ACTIVITY_WITH_GLUTAMINE_AS_AMIDO_N_DONOR	1	GO_CARBON_NITROGEN_LIGASE_ACTIVITY_WITH_GLUTAMINE_AS_AMIDO_N_DONOR	MF	1
	GO_LONG_CHAIN_FATTY_ACID_COA_LIGASE_ACTIVITY	1	GO_LONG_CHAIN_FATTY_ACID_COA_LIGASE_ACTIVITY	MF	1
	GO_DEATH_RECEPTOR_BINDING	1	GO_DEATH_RECEPTOR_BINDING	MF	1
	GO_SUPEROXIDE_GENERATING_NADPH_OXIDASE_ACTIVITY	1	GO_SUPEROXIDE_GENERATING_NADPH_OXIDASE_ACTIVITY	MF	1
	GO_INTRAMOLECULAR_OXIDOREDUCTASE_ACTIVITY_TRANSPOSING_S_S_BONDS	1	GO_INTRAMOLECULAR_OXIDOREDUCTASE_ACTIVITY_TRANSPOSING_S_S_BONDS	MF	1
	GO_RHO_GUANYL_NUCLEOTIDE_EXCHANGE_FACTOR_ACTIVITY	1	GO_RHO_GUANYL_NUCLEOTIDE_EXCHANGE_FACTOR_ACTIVITY	MF	1
	GO_BICARBONATE_TRANSMEMBRANE_TRANSPORTER_ACTIVITY	1	GO_BICARBONATE_TRANSMEMBRANE_TRANSPORTER_ACTIVITY	MF	1
	GO_HORMONE_BINDING	1	GO_HORMONE_BINDING	MF	1
	GO_INOSITOL_PHOSPHATE_PHOSPHATASE_ACTIVITY	1	GO_INOSITOL_PHOSPHATE_PHOSPHATASE_ACTIVITY	MF	1
	GO_3_5_DNA_HELICASE_ACTIVITY	1	GO_3_5_DNA_HELICASE_ACTIVITY	MF	1
	GO_FOUR_WAY_JUNCTION_DNA_BINDING	1	GO_FOUR_WAY_JUNCTION_DNA_BINDING	MF	1
	GO_ISOPRENOID_BINDING	1	GO_ISOPRENOID_BINDING	MF	1
	GO_PROTEIN_KINASE_A_CATALYTIC_SUBUNIT_BINDING	1	GO_PROTEIN_KINASE_A_CATALYTIC_SUBUNIT_BINDING	MF	1
	GO_INOSITOL_TRISPHOSPHATE_KINASE_ACTIVITY	1	GO_INOSITOL_TRISPHOSPHATE_KINASE_ACTIVITY	MF	1
	GO_MHC_CLASS_I_PROTEIN_BINDING	1	GO_MHC_CLASS_I_PROTEIN_BINDING	MF	1
	GO_ORGANIC_ACID_BINDING	1	GO_ORGANIC_ACID_BINDING	MF	1
	GO_GABA_RECEPTOR_BINDING	1	GO_GABA_RECEPTOR_BINDING	MF	1
	GO_CARBOXYLIC_ESTER_HYDROLASE_ACTIVITY	1	GO_CARBOXYLIC_ESTER_HYDROLASE_ACTIVITY	MF	1
	GO_CARBON_SULFUR_LYASE_ACTIVITY	1	GO_CARBON_SULFUR_LYASE_ACTIVITY	MF	1
	GO_CARGO_RECEPTOR_ACTIVITY	1	GO_CARGO_RECEPTOR_ACTIVITY	MF	1
	GO_LIPASE_ACTIVATOR_ACTIVITY	1	GO_LIPASE_ACTIVATOR_ACTIVITY	MF	1
	GO_SOLUTE_CATION_ANTIPORTER_ACTIVITY	1	GO_SOLUTE_CATION_ANTIPORTER_ACTIVITY	MF	1
	GO_GLUCURONOSYLTRANSFERASE_ACTIVITY	1	GO_GLUCURONOSYLTRANSFERASE_ACTIVITY	MF	1
	GO_ANNEALING_ACTIVITY	1	GO_ANNEALING_ACTIVITY	MF	1
	GO_ION_GATED_CHANNEL_ACTIVITY	1	GO_ION_GATED_CHANNEL_ACTIVITY	MF	1
	GO_HYDROGEN_EXPORTING_ATPASE_ACTIVITY	1	GO_HYDROGEN_EXPORTING_ATPASE_ACTIVITY	MF	1
	GO_MAP_KINASE_PHOSPHATASE_ACTIVITY	1	GO_MAP_KINASE_PHOSPHATASE_ACTIVITY	MF	1
	GO_HEPARAN_SULFATE_PROTEOGLYCAN_BINDING	1	GO_HEPARAN_SULFATE_PROTEOGLYCAN_BINDING	MF	1
	GO_WIDE_PORE_CHANNEL_ACTIVITY	1	GO_WIDE_PORE_CHANNEL_ACTIVITY	MF	1
	GO_DEOXYRIBONUCLEASE_ACTIVITY	1	GO_DEOXYRIBONUCLEASE_ACTIVITY	MF	1
	GO_RRNA_BINDING	1	GO_RRNA_BINDING	MF	1
	GO_OXIDOREDUCTASE_ACTIVITY_ACTING_ON_SINGLE_DONORS_WITH_INCORPORATION_OF_MOLECULAR_OXYGEN	1	GO_OXIDOREDUCTASE_ACTIVITY_ACTING_ON_SINGLE_DONORS_WITH_INCORPORATION_OF_MOLECULAR_OXYGEN	MF	1
	GO_CARBOHYDRATE_TRANSPORTER_ACTIVITY	1	GO_CARBOHYDRATE_TRANSPORTER_ACTIVITY	MF	1
	GO_VITAMIN_BINDING	1	GO_VITAMIN_BINDING	MF	1
	GO_RAL_GTPASE_BINDING	1	GO_RAL_GTPASE_BINDING	MF	1
	GO_CHEMOKINE_ACTIVITY	1	GO_CHEMOKINE_ACTIVITY	MF	1
	GO_GLUTATHIONE_TRANSFERASE_ACTIVITY	1	GO_GLUTATHIONE_TRANSFERASE_ACTIVITY	MF	1
	GO_OXIDOREDUCTASE_ACTIVITY_ACTING_ON_NAD_P_H_OXYGEN_AS_ACCEPTOR	1	GO_OXIDOREDUCTASE_ACTIVITY_ACTING_ON_NAD_P_H_OXYGEN_AS_ACCEPTOR	MF	1
	GO_SULFOTRANSFERASE_ACTIVITY	1	GO_SULFOTRANSFERASE_ACTIVITY	MF	1
	GO_WNT_ACTIVATED_RECEPTOR_ACTIVITY	1	GO_WNT_ACTIVATED_RECEPTOR_ACTIVITY	MF	1
	GO_PHOSPHATIDYLINOSITOL_3_PHOSPHATE_BINDING	1	GO_PHOSPHATIDYLINOSITOL_3_PHOSPHATE_BINDING	MF	1
	GO_LYASE_ACTIVITY	1	GO_LYASE_ACTIVITY	MF	1
	GO_CHOLESTEROL_TRANSPORTER_ACTIVITY	1	GO_CHOLESTEROL_TRANSPORTER_ACTIVITY	MF	1
	GO_TRANSCRIPTIONAL_ACTIVATOR_ACTIVITY_RNA_POLYMERASE_II_CORE_PROMOTER_PROXIMAL_REGION_SEQUENCE_SPECIFIC_BINDING	1	GO_TRANSCRIPTIONAL_ACTIVATOR_ACTIVITY_RNA_POLYMERASE_II_CORE_PROMOTER_PROXIMAL_REGION_SEQUENCE_SPECIFIC_BINDING	MF	1
	GO_SINGLE_STRANDED_DNA_DEPENDENT_ATPASE_ACTIVITY	1	GO_SINGLE_STRANDED_DNA_DEPENDENT_ATPASE_ACTIVITY	MF	1
	GO_N_ACYLTRANSFERASE_ACTIVITY	1	GO_N_ACYLTRANSFERASE_ACTIVITY	MF	1
	GO_PROTEIN_PHOSPHATASE_1_BINDING	1	GO_PROTEIN_PHOSPHATASE_1_BINDING	MF	1
	GO_CHEMOATTRACTANT_ACTIVITY	1	GO_CHEMOATTRACTANT_ACTIVITY	MF	1
	GO_CORECEPTOR_ACTIVITY	1	GO_CORECEPTOR_ACTIVITY	MF	1
	GO_QUATERNARY_AMMONIUM_GROUP_BINDING	1	GO_QUATERNARY_AMMONIUM_GROUP_BINDING	MF	1
	GO_VOLTAGE_GATED_POTASSIUM_CHANNEL_ACTIVITY	1	GO_VOLTAGE_GATED_POTASSIUM_CHANNEL_ACTIVITY	MF	1
	GO_CYCLIN_DEPENDENT_PROTEIN_KINASE_ACTIVITY	1	GO_CYCLIN_DEPENDENT_PROTEIN_KINASE_ACTIVITY	MF	1
	GO_CHEMOKINE_BINDING	1	GO_CHEMOKINE_BINDING	MF	1
	GO_PEPTIDE_HORMONE_BINDING	1	GO_PEPTIDE_HORMONE_BINDING	MF	1
	GO_KINESIN_BINDING	1	GO_KINESIN_BINDING	MF	1
	GO_PHOSPHATIDYLINOSITOL_3_KINASE_ACTIVITY	1	GO_PHOSPHATIDYLINOSITOL_3_KINASE_ACTIVITY	MF	1
	GO_UBIQUITIN_LIKE_PROTEIN_CONJUGATING_ENZYME_BINDING	1	GO_UBIQUITIN_LIKE_PROTEIN_CONJUGATING_ENZYME_BINDING	MF	1
	GO_STEROID_HORMONE_RECEPTOR_BINDING	1	GO_STEROID_HORMONE_RECEPTOR_BINDING	MF	1
	GO_BITTER_TASTE_RECEPTOR_ACTIVITY	1	GO_BITTER_TASTE_RECEPTOR_ACTIVITY	MF	1
	GO_PROTEIN_KINASE_C_ACTIVITY	1	GO_PROTEIN_KINASE_C_ACTIVITY	MF	1
	GO_AU_RICH_ELEMENT_BINDING	1	GO_AU_RICH_ELEMENT_BINDING	MF	1
	GO_UBIQUITIN_LIKE_PROTEIN_LIGASE_BINDING	1	GO_UBIQUITIN_LIKE_PROTEIN_LIGASE_BINDING	MF	1
	GO_LIPOPROTEIN_PARTICLE_RECEPTOR_ACTIVITY	1	GO_LIPOPROTEIN_PARTICLE_RECEPTOR_ACTIVITY	MF	1
	GO_RNA_HELICASE_ACTIVITY	1	GO_RNA_HELICASE_ACTIVITY	MF	1
	GO_CYCLIN_DEPENDENT_PROTEIN_SERINE_THREONINE_KINASE_REGULATOR_ACTIVITY	1	GO_CYCLIN_DEPENDENT_PROTEIN_SERINE_THREONINE_KINASE_REGULATOR_ACTIVITY	MF	1
	GO_CCR_CHEMOKINE_RECEPTOR_BINDING	1	GO_CCR_CHEMOKINE_RECEPTOR_BINDING	MF	1
	GO_DNA_DEPENDENT_ATPASE_ACTIVITY	1	GO_DNA_DEPENDENT_ATPASE_ACTIVITY	MF	1
	GO_METALLOPEPTIDASE_ACTIVITY	1	GO_METALLOPEPTIDASE_ACTIVITY	MF	1
	GO_UBIQUITIN_LIKE_PROTEIN_LIGASE_ACTIVITY	1	GO_UBIQUITIN_LIKE_PROTEIN_LIGASE_ACTIVITY	MF	1
	GO_OXIDOREDUCTASE_ACTIVITY_ACTING_ON_THE_CH_CH_GROUP_OF_DONORS_NAD_OR_NADP_AS_ACCEPTOR	1	GO_OXIDOREDUCTASE_ACTIVITY_ACTING_ON_THE_CH_CH_GROUP_OF_DONORS_NAD_OR_NADP_AS_ACCEPTOR	MF	1
	GO_GUANYL_NUCLEOTIDE_BINDING	1	GO_GUANYL_NUCLEOTIDE_BINDING	MF	1
	GO_PHOSPHATIDYLINOSITOL_3_KINASE_BINDING	1	GO_PHOSPHATIDYLINOSITOL_3_KINASE_BINDING	MF	1
	GO_ENDONUCLEASE_ACTIVITY	1	GO_ENDONUCLEASE_ACTIVITY	MF	1
	GO_TRANSCRIPTIONAL_REPRESSOR_ACTIVITY_RNA_POLYMERASE_II_CORE_PROMOTER_PROXIMAL_REGION_SEQUENCE_SPECIFIC_BINDING	1	GO_TRANSCRIPTIONAL_REPRESSOR_ACTIVITY_RNA_POLYMERASE_II_CORE_PROMOTER_PROXIMAL_REGION_SEQUENCE_SPECIFIC_BINDING	MF	1
	GO_TASTE_RECEPTOR_ACTIVITY	1	GO_TASTE_RECEPTOR_ACTIVITY	MF	1
	GO_ORGANIC_CATION_TRANSMEMBRANE_TRANSPORTER_ACTIVITY	1	GO_ORGANIC_CATION_TRANSMEMBRANE_TRANSPORTER_ACTIVITY	MF	1
	GO_WATER_TRANSMEMBRANE_TRANSPORTER_ACTIVITY	1	GO_WATER_TRANSMEMBRANE_TRANSPORTER_ACTIVITY	MF	1
	GO_ACTIVIN_BINDING	1	GO_ACTIVIN_BINDING	MF	1
	GO_OXIDOREDUCTASE_ACTIVITY_ACTING_ON_THE_CH_NH2_GROUP_OF_DONORS	1	GO_OXIDOREDUCTASE_ACTIVITY_ACTING_ON_THE_CH_NH2_GROUP_OF_DONORS	MF	1
	GO_BETA_AMYLOID_BINDING	1	GO_BETA_AMYLOID_BINDING	MF	1
	GO_HYDROLASE_ACTIVITY_HYDROLYZING_N_GLYCOSYL_COMPOUNDS	1	GO_HYDROLASE_ACTIVITY_HYDROLYZING_N_GLYCOSYL_COMPOUNDS	MF	1
	GO_PROTEIN_HORMONE_RECEPTOR_ACTIVITY	1	GO_PROTEIN_HORMONE_RECEPTOR_ACTIVITY	MF	1
	GO_CHEMOKINE_RECEPTOR_BINDING	1	GO_CHEMOKINE_RECEPTOR_BINDING	MF	1
	GO_PROLINE_RICH_REGION_BINDING	1	GO_PROLINE_RICH_REGION_BINDING	MF	1
	GO_VOLTAGE_GATED_SODIUM_CHANNEL_ACTIVITY	1	GO_VOLTAGE_GATED_SODIUM_CHANNEL_ACTIVITY	MF	1
	GO_OXIDOREDUCTASE_ACTIVITY_ACTING_ON_PAIRED_DONORS_WITH_INCORPORATION_OR_REDUCTION_OF_MOLECULAR_OXYGEN	1	GO_OXIDOREDUCTASE_ACTIVITY_ACTING_ON_PAIRED_DONORS_WITH_INCORPORATION_OR_REDUCTION_OF_MOLECULAR_OXYGEN	MF	1
	GO_TRANSCRIPTION_FACTOR_ACTIVITY_PROTEIN_BINDING	1	GO_TRANSCRIPTION_FACTOR_ACTIVITY_PROTEIN_BINDING	MF	1
	GO_INTRAMOLECULAR_TRANSFERASE_ACTIVITY_PHOSPHOTRANSFERASES	1	GO_INTRAMOLECULAR_TRANSFERASE_ACTIVITY_PHOSPHOTRANSFERASES	MF	1
	GO_SINGLE_STRANDED_DNA_BINDING	1	GO_SINGLE_STRANDED_DNA_BINDING	MF	1
	GO_TYPE_I_INTERFERON_RECEPTOR_BINDING	1	GO_TYPE_I_INTERFERON_RECEPTOR_BINDING	MF	1
	GO_TRANSCRIPTION_COACTIVATOR_BINDING	1	GO_TRANSCRIPTION_COACTIVATOR_BINDING	MF	1
	GO_RETINOIC_ACID_RECEPTOR_BINDING	1	GO_RETINOIC_ACID_RECEPTOR_BINDING	MF	1
	GO_PHOSPHATIDYLINOSITOL_PHOSPHATE_KINASE_ACTIVITY	1	GO_PHOSPHATIDYLINOSITOL_PHOSPHATE_KINASE_ACTIVITY	MF	1
	GO_ACTIVATING_TRANSCRIPTION_FACTOR_BINDING	1	GO_ACTIVATING_TRANSCRIPTION_FACTOR_BINDING	MF	1
	GO_NEUREXIN_FAMILY_PROTEIN_BINDING	1	GO_NEUREXIN_FAMILY_PROTEIN_BINDING	MF	1
	GO_MICROTUBULE_BINDING	1	GO_MICROTUBULE_BINDING	MF	1
	GO_TUBULIN_BINDING	1	GO_TUBULIN_BINDING	MF	1
	GO_ORGANOPHOSPHATE_ESTER_TRANSMEMBRANE_TRANSPORTER_ACTIVITY	1	GO_ORGANOPHOSPHATE_ESTER_TRANSMEMBRANE_TRANSPORTER_ACTIVITY	MF	1
	GO_TRANSMEMBRANE_RECEPTOR_PROTEIN_PHOSPHATASE_ACTIVITY	1	GO_TRANSMEMBRANE_RECEPTOR_PROTEIN_PHOSPHATASE_ACTIVITY	MF	1
	GO_NADP_BINDING	1	GO_NADP_BINDING	MF	1
	GO_S_ADENOSYLMETHIONINE_DEPENDENT_METHYLTRANSFERASE_ACTIVITY	1	GO_S_ADENOSYLMETHIONINE_DEPENDENT_METHYLTRANSFERASE_ACTIVITY	MF	1
	GO_KINASE_ACTIVATOR_ACTIVITY	1	GO_KINASE_ACTIVATOR_ACTIVITY	MF	1
	GO_HISTONE_LYSINE_N_METHYLTRANSFERASE_ACTIVITY	1	GO_HISTONE_LYSINE_N_METHYLTRANSFERASE_ACTIVITY	MF	1
	GO_INSULIN_LIKE_GROWTH_FACTOR_RECEPTOR_BINDING	1	GO_INSULIN_LIKE_GROWTH_FACTOR_RECEPTOR_BINDING	MF	1
	GO_MOTOR_ACTIVITY	1	GO_MOTOR_ACTIVITY	MF	1
	GO_TRNA_SPECIFIC_RIBONUCLEASE_ACTIVITY	1	GO_TRNA_SPECIFIC_RIBONUCLEASE_ACTIVITY	MF	1
	GO_UBIQUITIN_SPECIFIC_PROTEASE_BINDING	1	GO_UBIQUITIN_SPECIFIC_PROTEASE_BINDING	MF	1
	GO_PHOSPHOLIPID_TRANSPORTER_ACTIVITY	1	GO_PHOSPHOLIPID_TRANSPORTER_ACTIVITY	MF	1
	GO_RETINOID_X_RECEPTOR_BINDING	1	GO_RETINOID_X_RECEPTOR_BINDING	MF	1
	GO_MONOCARBOXYLIC_ACID_TRANSMEMBRANE_TRANSPORTER_ACTIVITY	1	GO_MONOCARBOXYLIC_ACID_TRANSMEMBRANE_TRANSPORTER_ACTIVITY	MF	1
	GO_ANION_TRANSMEMBRANE_TRANSPORTING_ATPASE_ACTIVITY	1	GO_ANION_TRANSMEMBRANE_TRANSPORTING_ATPASE_ACTIVITY	MF	1
	GO_POTASSIUM_ION_BINDING	1	GO_POTASSIUM_ION_BINDING	MF	1
	GO_BASAL_TRANSCRIPTION_MACHINERY_BINDING	1	GO_BASAL_TRANSCRIPTION_MACHINERY_BINDING	MF	1
	GO_INTRACELLULAR_LIGAND_GATED_ION_CHANNEL_ACTIVITY	1	GO_INTRACELLULAR_LIGAND_GATED_ION_CHANNEL_ACTIVITY	MF	1
	GO_LIGASE_ACTIVITY_FORMING_CARBON_NITROGEN_BONDS	1	GO_LIGASE_ACTIVITY_FORMING_CARBON_NITROGEN_BONDS	MF	1
	GO_1_PHOSPHATIDYLINOSITOL_BINDING	1	GO_1_PHOSPHATIDYLINOSITOL_BINDING	MF	1
	GO_OXIDOREDUCTASE_ACTIVITY_ACTING_ON_PEROXIDE_AS_ACCEPTOR	1	GO_OXIDOREDUCTASE_ACTIVITY_ACTING_ON_PEROXIDE_AS_ACCEPTOR	MF	1
	GO_GROWTH_FACTOR_RECEPTOR_BINDING	1	GO_GROWTH_FACTOR_RECEPTOR_BINDING	MF	1
	GO_PHOSPHOLIPASE_A2_ACTIVITY	1	GO_PHOSPHOLIPASE_A2_ACTIVITY	MF	1
	GO_TITIN_BINDING	1	GO_TITIN_BINDING	MF	1
	GO_NUCLEOBASE_CONTAINING_COMPOUND_TRANSMEMBRANE_TRANSPORTER_ACTIVITY	1	GO_NUCLEOBASE_CONTAINING_COMPOUND_TRANSMEMBRANE_TRANSPORTER_ACTIVITY	MF	1
	GO_GTPASE_ACTIVATING_PROTEIN_BINDING	1	GO_GTPASE_ACTIVATING_PROTEIN_BINDING	MF	1
	GO_OXIDOREDUCTASE_ACTIVITY_ACTING_ON_THE_CH_NH2_GROUP_OF_DONORS_OXYGEN_AS_ACCEPTOR	1	GO_OXIDOREDUCTASE_ACTIVITY_ACTING_ON_THE_CH_NH2_GROUP_OF_DONORS_OXYGEN_AS_ACCEPTOR	MF	1
	GO_LIGAND_DEPENDENT_NUCLEAR_RECEPTOR_TRANSCRIPTION_COACTIVATOR_ACTIVITY	1	GO_LIGAND_DEPENDENT_NUCLEAR_RECEPTOR_TRANSCRIPTION_COACTIVATOR_ACTIVITY	MF	1
	GO_HSP70_PROTEIN_BINDING	1	GO_HSP70_PROTEIN_BINDING	MF	1
	GO_SNRNA_BINDING	1	GO_SNRNA_BINDING	MF	1
	GO_ARF_GUANYL_NUCLEOTIDE_EXCHANGE_FACTOR_ACTIVITY	1	GO_ARF_GUANYL_NUCLEOTIDE_EXCHANGE_FACTOR_ACTIVITY	MF	1
	GO_CARBONATE_DEHYDRATASE_ACTIVITY	1	GO_CARBONATE_DEHYDRATASE_ACTIVITY	MF	1
	GO_RECEPTOR_SIGNALING_COMPLEX_SCAFFOLD_ACTIVITY	1	GO_RECEPTOR_SIGNALING_COMPLEX_SCAFFOLD_ACTIVITY	MF	1
	GO_GLYCOPROTEIN_BINDING	1	GO_GLYCOPROTEIN_BINDING	MF	1
	GO_MYOSIN_V_BINDING	1	GO_MYOSIN_V_BINDING	MF	1
	GO_EXOPEPTIDASE_ACTIVITY	1	GO_EXOPEPTIDASE_ACTIVITY	MF	1
	GO_NUCLEOTIDE_TRANSMEMBRANE_TRANSPORTER_ACTIVITY	1	GO_NUCLEOTIDE_TRANSMEMBRANE_TRANSPORTER_ACTIVITY	MF	1
	GO_FUCOSYLTRANSFERASE_ACTIVITY	1	GO_FUCOSYLTRANSFERASE_ACTIVITY	MF	1
	GO_SOLUTE_PROTON_SYMPORTER_ACTIVITY	1	GO_SOLUTE_PROTON_SYMPORTER_ACTIVITY	MF	1
	GO_PLATELET_DERIVED_GROWTH_FACTOR_BINDING	1	GO_PLATELET_DERIVED_GROWTH_FACTOR_BINDING	MF	1
	GO_PHOSPHOTRANSFERASE_ACTIVITY_NITROGENOUS_GROUP_AS_ACCEPTOR	1	GO_PHOSPHOTRANSFERASE_ACTIVITY_NITROGENOUS_GROUP_AS_ACCEPTOR	MF	1
	GO_SNARE_BINDING	1	GO_SNARE_BINDING	MF	1
	GO_GTP_RHO_BINDING	1	GO_GTP_RHO_BINDING	MF	1
	GO_DELAYED_RECTIFIER_POTASSIUM_CHANNEL_ACTIVITY	1	GO_DELAYED_RECTIFIER_POTASSIUM_CHANNEL_ACTIVITY	MF	1
	GO_NAD_DEPENDENT_PROTEIN_DEACETYLASE_ACTIVITY	1	GO_NAD_DEPENDENT_PROTEIN_DEACETYLASE_ACTIVITY	MF	1
	GO_PHOSPHATIDIC_ACID_BINDING	1	GO_PHOSPHATIDIC_ACID_BINDING	MF	1
	GO_TRANSLATION_REGULATOR_ACTIVITY	1	GO_TRANSLATION_REGULATOR_ACTIVITY	MF	1
	GO_INTRAMOLECULAR_OXIDOREDUCTASE_ACTIVITY_TRANSPOSING_C_C_BONDS	1	GO_INTRAMOLECULAR_OXIDOREDUCTASE_ACTIVITY_TRANSPOSING_C_C_BONDS	MF	1
	GO_NF_KAPPAB_BINDING	1	GO_NF_KAPPAB_BINDING	MF	1
	GO_SODIUM_INDEPENDENT_ORGANIC_ANION_TRANSMEMBRANE_TRANSPORTER_ACTIVITY	1	GO_SODIUM_INDEPENDENT_ORGANIC_ANION_TRANSMEMBRANE_TRANSPORTER_ACTIVITY	MF	1
	GO_BIOACTIVE_LIPID_RECEPTOR_ACTIVITY	1	GO_BIOACTIVE_LIPID_RECEPTOR_ACTIVITY	MF	1
	GO_STORE_OPERATED_CALCIUM_CHANNEL_ACTIVITY	1	GO_STORE_OPERATED_CALCIUM_CHANNEL_ACTIVITY	MF	1
	GO_CALCIUM_DEPENDENT_PROTEIN_KINASE_ACTIVITY	1	GO_CALCIUM_DEPENDENT_PROTEIN_KINASE_ACTIVITY	MF	1
	GO_MACROMOLECULE_TRANSMEMBRANE_TRANSPORTER_ACTIVITY	1	GO_MACROMOLECULE_TRANSMEMBRANE_TRANSPORTER_ACTIVITY	MF	1
	GO_RAC_GTPASE_BINDING	1	GO_RAC_GTPASE_BINDING	MF	1
	GO_SULFURIC_ESTER_HYDROLASE_ACTIVITY	1	GO_SULFURIC_ESTER_HYDROLASE_ACTIVITY	MF	1
	GO_PEPTIDOGLYCAN_BINDING	1	GO_PEPTIDOGLYCAN_BINDING	MF	1
	GO_DRUG_TRANSPORTER_ACTIVITY	1	GO_DRUG_TRANSPORTER_ACTIVITY	MF	1
	GO_HYALURONIC_ACID_BINDING	1	GO_HYALURONIC_ACID_BINDING	MF	1
	GO_TRANSLATION_REPRESSOR_ACTIVITY	1	GO_TRANSLATION_REPRESSOR_ACTIVITY	MF	1
	GO_DNA_DIRECTED_DNA_POLYMERASE_ACTIVITY	1	GO_DNA_DIRECTED_DNA_POLYMERASE_ACTIVITY	MF	1
	GO_COFACTOR_BINDING	1	GO_COFACTOR_BINDING	MF	1
	GO_RNA_POLYMERASE_II_ACTIVATING_TRANSCRIPTION_FACTOR_BINDING	1	GO_RNA_POLYMERASE_II_ACTIVATING_TRANSCRIPTION_FACTOR_BINDING	MF	1
	GO_RNA_POLYMERASE_II_TRANSCRIPTION_COACTIVATOR_ACTIVITY	1	GO_RNA_POLYMERASE_II_TRANSCRIPTION_COACTIVATOR_ACTIVITY	MF	1
	GO_PEROXISOME_PROLIFERATOR_ACTIVATED_RECEPTOR_BINDING	1	GO_PEROXISOME_PROLIFERATOR_ACTIVATED_RECEPTOR_BINDING	MF	1
	GO_K63_LINKED_POLYUBIQUITIN_BINDING	1	GO_K63_LINKED_POLYUBIQUITIN_BINDING	MF	1
	GO_OXIDOREDUCTASE_ACTIVITY_ACTING_ON_CH_OH_GROUP_OF_DONORS	1	GO_OXIDOREDUCTASE_ACTIVITY_ACTING_ON_CH_OH_GROUP_OF_DONORS	MF	1
	GO_CULLIN_FAMILY_PROTEIN_BINDING	1	GO_CULLIN_FAMILY_PROTEIN_BINDING	MF	1
	GO_PROTEIN_TYROSINE_KINASE_BINDING	1	GO_PROTEIN_TYROSINE_KINASE_BINDING	MF	1
	GO_INSULIN_RECEPTOR_SUBSTRATE_BINDING	1	GO_INSULIN_RECEPTOR_SUBSTRATE_BINDING	MF	1
	GO_MONOVALENT_CATION_PROTON_ANTIPORTER_ACTIVITY	1	GO_MONOVALENT_CATION_PROTON_ANTIPORTER_ACTIVITY	MF	1
	GO_ZINC_ION_BINDING	1	GO_ZINC_ION_BINDING	MF	1
	GO_TETRAPYRROLE_BINDING	1	GO_TETRAPYRROLE_BINDING	MF	1
	GO_3_5_EXONUCLEASE_ACTIVITY	1	GO_3_5_EXONUCLEASE_ACTIVITY	MF	1
	GO_MITOGEN_ACTIVATED_PROTEIN_KINASE_KINASE_KINASE_BINDING	1	GO_MITOGEN_ACTIVATED_PROTEIN_KINASE_KINASE_KINASE_BINDING	MF	1
	GO_PDZ_DOMAIN_BINDING	1	GO_PDZ_DOMAIN_BINDING	MF	1
	GO_POLY_A_RNA_BINDING	1	GO_POLY_A_RNA_BINDING	MF	1
	GO_POTASSIUM_CHANNEL_REGULATOR_ACTIVITY	1	GO_POTASSIUM_CHANNEL_REGULATOR_ACTIVITY	MF	1
	GO_EXTRACELLULAR_LIGAND_GATED_ION_CHANNEL_ACTIVITY	1	GO_EXTRACELLULAR_LIGAND_GATED_ION_CHANNEL_ACTIVITY	MF	1
	GO_G_PROTEIN_COUPLED_AMINE_RECEPTOR_ACTIVITY	1	GO_G_PROTEIN_COUPLED_AMINE_RECEPTOR_ACTIVITY	MF	1
	GO_CXCR_CHEMOKINE_RECEPTOR_BINDING	1	GO_CXCR_CHEMOKINE_RECEPTOR_BINDING	MF	1
	GO_IRON_ION_BINDING	1	GO_IRON_ION_BINDING	MF	1
	GO_STEROID_HYDROXYLASE_ACTIVITY	1	GO_STEROID_HYDROXYLASE_ACTIVITY	MF	1
	GO_SIGNALING_ADAPTOR_ACTIVITY	1	GO_SIGNALING_ADAPTOR_ACTIVITY	MF	1
	GO_G_PROTEIN_BETA_GAMMA_SUBUNIT_COMPLEX_BINDING	1	GO_G_PROTEIN_BETA_GAMMA_SUBUNIT_COMPLEX_BINDING	MF	1
	GO_DOPAMINE_BINDING	1	GO_DOPAMINE_BINDING	MF	1
	GO_SH3_SH2_ADAPTOR_ACTIVITY	1	GO_SH3_SH2_ADAPTOR_ACTIVITY	MF	1
	GO_RETINOL_BINDING	1	GO_RETINOL_BINDING	MF	1
	GO_INORGANIC_ANION_EXCHANGER_ACTIVITY	1	GO_INORGANIC_ANION_EXCHANGER_ACTIVITY	MF	1
	GO_RETINOL_DEHYDROGENASE_ACTIVITY	1	GO_RETINOL_DEHYDROGENASE_ACTIVITY	MF	1
	GO_PHOSPHOLIPASE_C_ACTIVITY	1	GO_PHOSPHOLIPASE_C_ACTIVITY	MF	1
	GO_NUCLEOSOMAL_DNA_BINDING	1	GO_NUCLEOSOMAL_DNA_BINDING	MF	1
	GO_LIPASE_ACTIVITY	1	GO_LIPASE_ACTIVITY	MF	1
	GO_PROTEIN_BINDING_INVOLVED_IN_CELL_CELL_ADHESION	1	GO_PROTEIN_BINDING_INVOLVED_IN_CELL_CELL_ADHESION	MF	1
	GO_PHOSPHATIDYLINOSITOL_3_4_BISPHOSPHATE_BINDING	1	GO_PHOSPHATIDYLINOSITOL_3_4_BISPHOSPHATE_BINDING	MF	1
	GO_ACTIN_DEPENDENT_ATPASE_ACTIVITY	1	GO_ACTIN_DEPENDENT_ATPASE_ACTIVITY	MF	1
	GO_METHYL_CPG_BINDING	1	GO_METHYL_CPG_BINDING	MF	1
	GO_TRANSLATION_REGULATOR_ACTIVITY_NUCLEIC_ACID_BINDING	1	GO_TRANSLATION_REGULATOR_ACTIVITY_NUCLEIC_ACID_BINDING	MF	1
	GO_ACTIN_MONOMER_BINDING	1	GO_ACTIN_MONOMER_BINDING	MF	1
	GO_REPRESSING_TRANSCRIPTION_FACTOR_BINDING	1	GO_REPRESSING_TRANSCRIPTION_FACTOR_BINDING	MF	1
	GO_POLYOL_TRANSMEMBRANE_TRANSPORTER_ACTIVITY	1	GO_POLYOL_TRANSMEMBRANE_TRANSPORTER_ACTIVITY	MF	1
	GO_CHROMATIN_BINDING	1	GO_CHROMATIN_BINDING	MF	1
	GO_MYOSIN_BINDING	1	GO_MYOSIN_BINDING	MF	1
	GO_HYDROLASE_ACTIVITY_ACTING_ON_CARBON_NITROGEN_BUT_NOT_PEPTIDE_BONDS_IN_LINEAR_AMIDES	1	GO_HYDROLASE_ACTIVITY_ACTING_ON_CARBON_NITROGEN_BUT_NOT_PEPTIDE_BONDS_IN_LINEAR_AMIDES	MF	1
	GO_CHEMOREPELLENT_ACTIVITY	1	GO_CHEMOREPELLENT_ACTIVITY	MF	1
	GO_MAP_KINASE_KINASE_ACTIVITY	1	GO_MAP_KINASE_KINASE_ACTIVITY	MF	1
	GO_ANTIGEN_BINDING	1	GO_ANTIGEN_BINDING	MF	1
	GO_PROTEIN_DOMAIN_SPECIFIC_BINDING	1	GO_PROTEIN_DOMAIN_SPECIFIC_BINDING	MF	1
	GO_SODIUM_CHANNEL_REGULATOR_ACTIVITY	1	GO_SODIUM_CHANNEL_REGULATOR_ACTIVITY	MF	1
	GO_POLY_A_SPECIFIC_RIBONUCLEASE_ACTIVITY	1	GO_POLY_A_SPECIFIC_RIBONUCLEASE_ACTIVITY	MF	1
	GO_OXIDOREDUCTASE_ACTIVITY_ACTING_ON_THE_ALDEHYDE_OR_OXO_GROUP_OF_DONORS	1	GO_OXIDOREDUCTASE_ACTIVITY_ACTING_ON_THE_ALDEHYDE_OR_OXO_GROUP_OF_DONORS	MF	1
	GO_DOUBLE_STRANDED_RNA_BINDING	1	GO_DOUBLE_STRANDED_RNA_BINDING	MF	1
	GO_MHC_PROTEIN_BINDING	1	GO_MHC_PROTEIN_BINDING	MF	1
	GO_POTASSIUM_CHANNEL_ACTIVITY	1	GO_POTASSIUM_CHANNEL_ACTIVITY	MF	1
	GO_FATTY_ACID_LIGASE_ACTIVITY	1	GO_FATTY_ACID_LIGASE_ACTIVITY	MF	1
	GO_APOLIPOPROTEIN_BINDING	1	GO_APOLIPOPROTEIN_BINDING	MF	1
	GO_HISTONE_ACETYLTRANSFERASE_BINDING	1	GO_HISTONE_ACETYLTRANSFERASE_BINDING	MF	1
	GO_STRUCTURAL_CONSTITUENT_OF_CYTOSKELETON	1	GO_STRUCTURAL_CONSTITUENT_OF_CYTOSKELETON	MF	1
	GO_IGG_BINDING	1	GO_IGG_BINDING	MF	1
	GO_2_IRON_2_SULFUR_CLUSTER_BINDING	1	GO_2_IRON_2_SULFUR_CLUSTER_BINDING	MF	1
	GO_ALPHA_ACTININ_BINDING	1	GO_ALPHA_ACTININ_BINDING	MF	1
	GO_OXIDOREDUCTASE_ACTIVITY_ACTING_ON_A_SULFUR_GROUP_OF_DONORS	1	GO_OXIDOREDUCTASE_ACTIVITY_ACTING_ON_A_SULFUR_GROUP_OF_DONORS	MF	1
	GO_DEACETYLASE_ACTIVITY	1	GO_DEACETYLASE_ACTIVITY	MF	1
	GO_TUMOR_NECROSIS_FACTOR_RECEPTOR_BINDING	1	GO_TUMOR_NECROSIS_FACTOR_RECEPTOR_BINDING	MF	1
	GO_FLAVIN_ADENINE_DINUCLEOTIDE_BINDING	1	GO_FLAVIN_ADENINE_DINUCLEOTIDE_BINDING	MF	1
	GO_TRANSFERASE_ACTIVITY_TRANSFERRING_ONE_CARBON_GROUPS	1	GO_TRANSFERASE_ACTIVITY_TRANSFERRING_ONE_CARBON_GROUPS	MF	1
	GO_PROTEIN_N_TERMINUS_BINDING	1	GO_PROTEIN_N_TERMINUS_BINDING	MF	1
	GO_ANGIOTENSIN_RECEPTOR_BINDING	1	GO_ANGIOTENSIN_RECEPTOR_BINDING	MF	1
	GO_INWARD_RECTIFIER_POTASSIUM_CHANNEL_ACTIVITY	1	GO_INWARD_RECTIFIER_POTASSIUM_CHANNEL_ACTIVITY	MF	1
	GO_GLUCOSYLTRANSFERASE_ACTIVITY	1	GO_GLUCOSYLTRANSFERASE_ACTIVITY	MF	1
	GO_RIBONUCLEASE_P_ACTIVITY	1	GO_RIBONUCLEASE_P_ACTIVITY	MF	1
	GO_PROTON_TRANSPORTING_ATP_SYNTHASE_ACTIVITY_ROTATIONAL_MECHANISM	1	GO_PROTON_TRANSPORTING_ATP_SYNTHASE_ACTIVITY_ROTATIONAL_MECHANISM	MF	1
	GO_PEPTIDE_RECEPTOR_ACTIVITY	1	GO_PEPTIDE_RECEPTOR_ACTIVITY	MF	1
	GO_FRIZZLED_BINDING	1	GO_FRIZZLED_BINDING	MF	1
	GO_RNA_POLYMERASE_II_TRANSCRIPTION_COFACTOR_ACTIVITY	1	GO_RNA_POLYMERASE_II_TRANSCRIPTION_COFACTOR_ACTIVITY	MF	1
	GO_RNA_POLYMERASE_II_CARBOXY_TERMINAL_DOMAIN_KINASE_ACTIVITY	1	GO_RNA_POLYMERASE_II_CARBOXY_TERMINAL_DOMAIN_KINASE_ACTIVITY	MF	1
	GO_ENDORIBONUCLEASE_ACTIVITY	1	GO_ENDORIBONUCLEASE_ACTIVITY	MF	1
	GO_NEUROTROPHIN_RECEPTOR_BINDING	1	GO_NEUROTROPHIN_RECEPTOR_BINDING	MF	1
	GO_UBIQUITIN_LIKE_PROTEIN_SPECIFIC_PROTEASE_ACTIVITY	1	GO_UBIQUITIN_LIKE_PROTEIN_SPECIFIC_PROTEASE_ACTIVITY	MF	1
	GO_PHOSPHOLIPID_BINDING	1	GO_PHOSPHOLIPID_BINDING	MF	1
	GO_C_ACYLTRANSFERASE_ACTIVITY	1	GO_C_ACYLTRANSFERASE_ACTIVITY	MF	1
	GO_INTRAMOLECULAR_OXIDOREDUCTASE_ACTIVITY	1	GO_INTRAMOLECULAR_OXIDOREDUCTASE_ACTIVITY	MF	1
	GO_G_PROTEIN_COUPLED_CHEMOATTRACTANT_RECEPTOR_ACTIVITY	1	GO_G_PROTEIN_COUPLED_CHEMOATTRACTANT_RECEPTOR_ACTIVITY	MF	1
	GO_GTP_DEPENDENT_PROTEIN_BINDING	1	GO_GTP_DEPENDENT_PROTEIN_BINDING	MF	1
	GO_TRANSCRIPTION_COREPRESSOR_ACTIVITY	1	GO_TRANSCRIPTION_COREPRESSOR_ACTIVITY	MF	1
	GO_DEATH_RECEPTOR_ACTIVITY	1	GO_DEATH_RECEPTOR_ACTIVITY	MF	1
	GO_RIBONUCLEASE_ACTIVITY	1	GO_RIBONUCLEASE_ACTIVITY	MF	1
	GO_MISFOLDED_PROTEIN_BINDING	1	GO_MISFOLDED_PROTEIN_BINDING	MF	1
	GO_LAMININ_BINDING	1	GO_LAMININ_BINDING	MF	1
	GO_GLUTAMATE_RECEPTOR_BINDING	1	GO_GLUTAMATE_RECEPTOR_BINDING	MF	1
	GO_CYTOKINE_RECEPTOR_ACTIVITY	1	GO_CYTOKINE_RECEPTOR_ACTIVITY	MF	1
	GO_ACID_PHOSPHATASE_ACTIVITY	1	GO_ACID_PHOSPHATASE_ACTIVITY	MF	1
	GO_ENDOPEPTIDASE_ACTIVITY	1	GO_ENDOPEPTIDASE_ACTIVITY	MF	1
	GO_OXIDOREDUCTASE_ACTIVITY_ACTING_ON_PAIRED_DONORS_WITH_INCORPORATION_OR_REDUCTION_OF_MOLECULAR_OXYGEN_REDUCED_FLAVIN_OR_FLAVOPROTEIN_AS_ONE_DONOR_AND_INCORPORATION_OF_ONE_ATOM_OF_OXYGEN	1	GO_OXIDOREDUCTASE_ACTIVITY_ACTING_ON_PAIRED_DONORS_WITH_INCORPORATION_OR_REDUCTION_OF_MOLECULAR_OXYGEN_REDUCED_FLAVIN_OR_FLAVOPROTEIN_AS_ONE_DONOR_AND_INCORPORATION_OF_ONE_ATOM_OF_OXYGEN	MF	1
	GO_ARYLSULFATASE_ACTIVITY	1	GO_ARYLSULFATASE_ACTIVITY	MF	1
	GO_NOTCH_BINDING	1	GO_NOTCH_BINDING	MF	1
	GO_CATION_AMINO_ACID_SYMPORTER_ACTIVITY	1	GO_CATION_AMINO_ACID_SYMPORTER_ACTIVITY	MF	1
	GO_DEAMINASE_ACTIVITY	1	GO_DEAMINASE_ACTIVITY	MF	1
	GO_THYROID_HORMONE_RECEPTOR_BINDING	1	GO_THYROID_HORMONE_RECEPTOR_BINDING	MF	1
	GO_RECEPTOR_SIGNALING_PROTEIN_ACTIVITY	1	GO_RECEPTOR_SIGNALING_PROTEIN_ACTIVITY	MF	1
	GO_METALLOAMINOPEPTIDASE_ACTIVITY	1	GO_METALLOAMINOPEPTIDASE_ACTIVITY	MF	1
	GO_GAP_JUNCTION_CHANNEL_ACTIVITY	1	GO_GAP_JUNCTION_CHANNEL_ACTIVITY	MF	1
	GO_DOPAMINE_RECEPTOR_BINDING	1	GO_DOPAMINE_RECEPTOR_BINDING	MF	1
	GO_SIGNALING_PATTERN_RECOGNITION_RECEPTOR_ACTIVITY	1	GO_SIGNALING_PATTERN_RECOGNITION_RECEPTOR_ACTIVITY	MF	1
	GO_NEUROPEPTIDE_BINDING	1	GO_NEUROPEPTIDE_BINDING	MF	1
	GO_HIGH_VOLTAGE_GATED_CALCIUM_CHANNEL_ACTIVITY	1	GO_HIGH_VOLTAGE_GATED_CALCIUM_CHANNEL_ACTIVITY	MF	1
	GO_GAMMA_CATENIN_BINDING	1	GO_GAMMA_CATENIN_BINDING	MF	1
	GO_CALCIUM_DEPENDENT_CYSTEINE_TYPE_ENDOPEPTIDASE_ACTIVITY	1	GO_CALCIUM_DEPENDENT_CYSTEINE_TYPE_ENDOPEPTIDASE_ACTIVITY	MF	1
	GO_TBP_CLASS_PROTEIN_BINDING	1	GO_TBP_CLASS_PROTEIN_BINDING	MF	1
	GO_OXIDOREDUCTASE_ACTIVITY_ACTING_ON_NAD_P_H_QUINONE_OR_SIMILAR_COMPOUND_AS_ACCEPTOR	1	GO_OXIDOREDUCTASE_ACTIVITY_ACTING_ON_NAD_P_H_QUINONE_OR_SIMILAR_COMPOUND_AS_ACCEPTOR	MF	1
	GO_TAU_PROTEIN_KINASE_ACTIVITY	1	GO_TAU_PROTEIN_KINASE_ACTIVITY	MF	1
	GO_TRANSCRIPTION_FACTOR_ACTIVITY_RNA_POLYMERASE_II_CORE_PROMOTER_SEQUENCE_SPECIFIC	1	GO_TRANSCRIPTION_FACTOR_ACTIVITY_RNA_POLYMERASE_II_CORE_PROMOTER_SEQUENCE_SPECIFIC	MF	1
	GO_RIBOSOME_BINDING	1	GO_RIBOSOME_BINDING	MF	1
	GO_TRANSCRIPTION_COACTIVATOR_ACTIVITY	1	GO_TRANSCRIPTION_COACTIVATOR_ACTIVITY	MF	1
	GO_RECEPTOR_REGULATOR_ACTIVITY	1	GO_RECEPTOR_REGULATOR_ACTIVITY	MF	1
	GO_LYSINE_N_METHYLTRANSFERASE_ACTIVITY	1	GO_LYSINE_N_METHYLTRANSFERASE_ACTIVITY	MF	1
	GO_SODIUM_ION_BINDING	1	GO_SODIUM_ION_BINDING	MF	1
	GO_C_C_CHEMOKINE_RECEPTOR_ACTIVITY	1	GO_C_C_CHEMOKINE_RECEPTOR_ACTIVITY	MF	1
	GO_MONOSACCHARIDE_BINDING	1	GO_MONOSACCHARIDE_BINDING	MF	1
	GO_CORE_PROMOTER_PROXIMAL_REGION_DNA_BINDING	1	GO_CORE_PROMOTER_PROXIMAL_REGION_DNA_BINDING	MF	1
	GO_EPHRIN_RECEPTOR_ACTIVITY	1	GO_EPHRIN_RECEPTOR_ACTIVITY	MF	1
	GO_ATPASE_ACTIVITY	1	GO_ATPASE_ACTIVITY	MF	1
	GO_PRE_MRNA_BINDING	1	GO_PRE_MRNA_BINDING	MF	1
	GO_TRANSMEMBRANE_RECEPTOR_PROTEIN_SERINE_THREONINE_KINASE_ACTIVITY	1	GO_TRANSMEMBRANE_RECEPTOR_PROTEIN_SERINE_THREONINE_KINASE_ACTIVITY	MF	1
	GO_G_PROTEIN_COUPLED_RECEPTOR_BINDING	1	GO_G_PROTEIN_COUPLED_RECEPTOR_BINDING	MF	1
	GO_LIGASE_ACTIVITY_FORMING_CARBON_OXYGEN_BONDS	1	GO_LIGASE_ACTIVITY_FORMING_CARBON_OXYGEN_BONDS	MF	1
	GO_CARBON_OXYGEN_LYASE_ACTIVITY	1	GO_CARBON_OXYGEN_LYASE_ACTIVITY	MF	1
	GO_EXTRACELLULAR_GLUTAMATE_GATED_ION_CHANNEL_ACTIVITY	1	GO_EXTRACELLULAR_GLUTAMATE_GATED_ION_CHANNEL_ACTIVITY	MF	1
	GO_PHOSPHATIDATE_PHOSPHATASE_ACTIVITY	1	GO_PHOSPHATIDATE_PHOSPHATASE_ACTIVITY	MF	1
	GO_NUCLEOTIDE_KINASE_ACTIVITY	1	GO_NUCLEOTIDE_KINASE_ACTIVITY	MF	1
	GO_NEUROTRANSMITTER_TRANSPORTER_ACTIVITY	1	GO_NEUROTRANSMITTER_TRANSPORTER_ACTIVITY	MF	1
	GO_TRNA_METHYLTRANSFERASE_ACTIVITY	1	GO_TRNA_METHYLTRANSFERASE_ACTIVITY	MF	1
	GO_HISTONE_METHYLTRANSFERASE_ACTIVITY_H3_K4_SPECIFIC_	1	GO_HISTONE_METHYLTRANSFERASE_ACTIVITY_H3_K4_SPECIFIC_	MF	1
	GO_CELL_ADHESION_MOLECULE_BINDING	1	GO_CELL_ADHESION_MOLECULE_BINDING	MF	1
	GO_RECEPTOR_INHIBITOR_ACTIVITY	1	GO_RECEPTOR_INHIBITOR_ACTIVITY	MF	1
	GO_CADHERIN_BINDING	1	GO_CADHERIN_BINDING	MF	1
	GO_SEMAPHORIN_RECEPTOR_BINDING	1	GO_SEMAPHORIN_RECEPTOR_BINDING	MF	1
	GO_METALLOENDOPEPTIDASE_INHIBITOR_ACTIVITY	1	GO_METALLOENDOPEPTIDASE_INHIBITOR_ACTIVITY	MF	1
	GO_EPHRIN_RECEPTOR_BINDING	1	GO_EPHRIN_RECEPTOR_BINDING	MF	1
	GO_CHLORIDE_CHANNEL_REGULATOR_ACTIVITY	1	GO_CHLORIDE_CHANNEL_REGULATOR_ACTIVITY	MF	1
	GO_OPSONIN_BINDING	1	GO_OPSONIN_BINDING	MF	1
	GO_DNA_HELICASE_ACTIVITY	1	GO_DNA_HELICASE_ACTIVITY	MF	1
	GO_AMMONIUM_ION_BINDING	1	GO_AMMONIUM_ION_BINDING	MF	1
	GO_RNA_POLYMERASE_II_TRANSCRIPTION_FACTOR_BINDING	1	GO_RNA_POLYMERASE_II_TRANSCRIPTION_FACTOR_BINDING	MF	1
	GO_EXONUCLEASE_ACTIVITY_ACTIVE_WITH_EITHER_RIBO_OR_DEOXYRIBONUCLEIC_ACIDS_AND_PRODUCING_5_PHOSPHOMONOESTERS	1	GO_EXONUCLEASE_ACTIVITY_ACTIVE_WITH_EITHER_RIBO_OR_DEOXYRIBONUCLEIC_ACIDS_AND_PRODUCING_5_PHOSPHOMONOESTERS	MF	1
	GO_ASPARTIC_TYPE_PEPTIDASE_ACTIVITY	1	GO_ASPARTIC_TYPE_PEPTIDASE_ACTIVITY	MF	1
	GO_RNA_POLYMERASE_ACTIVITY	1	GO_RNA_POLYMERASE_ACTIVITY	MF	1
	GO_PROTEIN_PHOSPHATASE_2A_BINDING	1	GO_PROTEIN_PHOSPHATASE_2A_BINDING	MF	1
	GO_MONOCARBOXYLIC_ACID_BINDING	1	GO_MONOCARBOXYLIC_ACID_BINDING	MF	1
	GO_ISOMERASE_ACTIVITY	1	GO_ISOMERASE_ACTIVITY	MF	1
	GO_HYDROLASE_ACTIVITY_ACTING_ON_CARBON_NITROGEN_BUT_NOT_PEPTIDE_BONDS	1	GO_HYDROLASE_ACTIVITY_ACTING_ON_CARBON_NITROGEN_BUT_NOT_PEPTIDE_BONDS	MF	1
	GO_PLATELET_DERIVED_GROWTH_FACTOR_RECEPTOR_BINDING	1	GO_PLATELET_DERIVED_GROWTH_FACTOR_RECEPTOR_BINDING	MF	1
	GO_DNA_POLYMERASE_BINDING	1	GO_DNA_POLYMERASE_BINDING	MF	1
	GO_NUCLEOBASE_CONTAINING_COMPOUND_KINASE_ACTIVITY	1	GO_NUCLEOBASE_CONTAINING_COMPOUND_KINASE_ACTIVITY	MF	1
	GO_VOLTAGE_GATED_CALCIUM_CHANNEL_ACTIVITY	1	GO_VOLTAGE_GATED_CALCIUM_CHANNEL_ACTIVITY	MF	1
	GO_CYTOKINE_ACTIVITY	1	GO_CYTOKINE_ACTIVITY	MF	1
	GO_EXODEOXYRIBONUCLEASE_ACTIVITY	1	GO_EXODEOXYRIBONUCLEASE_ACTIVITY	MF	1
	GO_4_IRON_4_SULFUR_CLUSTER_BINDING	1	GO_4_IRON_4_SULFUR_CLUSTER_BINDING	MF	1
	GO_OXIDOREDUCTASE_ACTIVITY_ACTING_ON_PAIRED_DONORS_WITH_INCORPORATION_OR_REDUCTION_OF_MOLECULAR_OXYGEN_NAD_P_H_AS_ONE_DONOR_AND_INCORPORATION_OF_ONE_ATOM_OF_OXYGEN	1	GO_OXIDOREDUCTASE_ACTIVITY_ACTING_ON_PAIRED_DONORS_WITH_INCORPORATION_OR_REDUCTION_OF_MOLECULAR_OXYGEN_NAD_P_H_AS_ONE_DONOR_AND_INCORPORATION_OF_ONE_ATOM_OF_OXYGEN	MF	1
	GO_PHOSPHOLIPASE_ACTIVITY	1	GO_PHOSPHOLIPASE_ACTIVITY	MF	1
	GO_ARACHIDONIC_ACID_MONOOXYGENASE_ACTIVITY	1	GO_ARACHIDONIC_ACID_MONOOXYGENASE_ACTIVITY	MF	1
	GO_N_ACETYLTRANSFERASE_ACTIVITY	1	GO_N_ACETYLTRANSFERASE_ACTIVITY	MF	1
	GO_HYDROLASE_ACTIVITY_HYDROLYZING_O_GLYCOSYL_COMPOUNDS	1	GO_HYDROLASE_ACTIVITY_HYDROLYZING_O_GLYCOSYL_COMPOUNDS	MF	1
	GO_MACROMOLECULAR_COMPLEX_BINDING	1	GO_MACROMOLECULAR_COMPLEX_BINDING	MF	1
	GO_INTRAMOLECULAR_OXIDOREDUCTASE_ACTIVITY_INTERCONVERTING_ALDOSES_AND_KETOSES	1	GO_INTRAMOLECULAR_OXIDOREDUCTASE_ACTIVITY_INTERCONVERTING_ALDOSES_AND_KETOSES	MF	1
	GO_ACID_THIOL_LIGASE_ACTIVITY	1	GO_ACID_THIOL_LIGASE_ACTIVITY	MF	1
	GO_STRUCTURAL_MOLECULE_ACTIVITY	1	GO_STRUCTURAL_MOLECULE_ACTIVITY	MF	1
	GO_HISTONE_DEACETYLASE_ACTIVITY_H3_K14_SPECIFIC_	1	GO_HISTONE_DEACETYLASE_ACTIVITY_H3_K14_SPECIFIC_	MF	1
	GO_RNA_BINDING	1	GO_RNA_BINDING	MF	1
	GO_ODORANT_BINDING	1	GO_ODORANT_BINDING	MF	1
	GO_CYSTEINE_TYPE_ENDOPEPTIDASE_INHIBITOR_ACTIVITY	1	GO_CYSTEINE_TYPE_ENDOPEPTIDASE_INHIBITOR_ACTIVITY	MF	1
	GO_PHOSPHATIDYLINOSITOL_3_4_5_TRISPHOSPHATE_BINDING	1	GO_PHOSPHATIDYLINOSITOL_3_4_5_TRISPHOSPHATE_BINDING	MF	1
	GO_CYTOKINE_RECEPTOR_BINDING	1	GO_CYTOKINE_RECEPTOR_BINDING	MF	1
	GO_PHOSPHATASE_REGULATOR_ACTIVITY	1	GO_PHOSPHATASE_REGULATOR_ACTIVITY	MF	1
	GO_TUMOR_NECROSIS_FACTOR_RECEPTOR_SUPERFAMILY_BINDING	1	GO_TUMOR_NECROSIS_FACTOR_RECEPTOR_SUPERFAMILY_BINDING	MF	1
	GO_PROTEIN_CHANNEL_ACTIVITY	1	GO_PROTEIN_CHANNEL_ACTIVITY	MF	1
	GO_CORE_PROMOTER_SEQUENCE_SPECIFIC_DNA_BINDING	1	GO_CORE_PROMOTER_SEQUENCE_SPECIFIC_DNA_BINDING	MF	1
	GO_HISTONE_KINASE_ACTIVITY	1	GO_HISTONE_KINASE_ACTIVITY	MF	1
	GO_ARMADILLO_REPEAT_DOMAIN_BINDING	1	GO_ARMADILLO_REPEAT_DOMAIN_BINDING	MF	1
	GO_CATION_CHANNEL_ACTIVITY	1	GO_CATION_CHANNEL_ACTIVITY	MF	1
	GO_RAB_GUANYL_NUCLEOTIDE_EXCHANGE_FACTOR_ACTIVITY	1	GO_RAB_GUANYL_NUCLEOTIDE_EXCHANGE_FACTOR_ACTIVITY	MF	1
	GO_OXIDIZED_NAD_BINDING	1	GO_OXIDIZED_NAD_BINDING	MF	1
	GO_GROWTH_FACTOR_BINDING	1	GO_GROWTH_FACTOR_BINDING	MF	1
	GO_CALCIUM_CHANNEL_REGULATOR_ACTIVITY	1	GO_CALCIUM_CHANNEL_REGULATOR_ACTIVITY	MF	1
	GO_THIOESTERASE_BINDING	1	GO_THIOESTERASE_BINDING	MF	1
	GO_INOSITOL_TRISPHOSPHATE_PHOSPHATASE_ACTIVITY	1	GO_INOSITOL_TRISPHOSPHATE_PHOSPHATASE_ACTIVITY	MF	1
	GO_HYDROLASE_ACTIVITY_ACTING_ON_ETHER_BONDS	1	GO_HYDROLASE_ACTIVITY_ACTING_ON_ETHER_BONDS	MF	1
	GO_ACYL_COA_DEHYDROGENASE_ACTIVITY	1	GO_ACYL_COA_DEHYDROGENASE_ACTIVITY	MF	1
	GO_LIGASE_ACTIVITY	1	GO_LIGASE_ACTIVITY	MF	1
	GO_HEXOSAMINIDASE_ACTIVITY	1	GO_HEXOSAMINIDASE_ACTIVITY	MF	1
	GO_MRNA_3_UTR_BINDING	1	GO_MRNA_3_UTR_BINDING	MF	1
	GO_PHOSPHATIDYLINOSITOL_4_PHOSPHATE_BINDING	1	GO_PHOSPHATIDYLINOSITOL_4_PHOSPHATE_BINDING	MF	1
	GO_CYSTEINE_TYPE_ENDOPEPTIDASE_ACTIVITY_INVOLVED_IN_APOPTOTIC_PROCESS	1	GO_CYSTEINE_TYPE_ENDOPEPTIDASE_ACTIVITY_INVOLVED_IN_APOPTOTIC_PROCESS	MF	1
	GO_SODIUM_CHANNEL_ACTIVITY	1	GO_SODIUM_CHANNEL_ACTIVITY	MF	1
	GO_STRUCTURE_SPECIFIC_DNA_BINDING	1	GO_STRUCTURE_SPECIFIC_DNA_BINDING	MF	1
	GO_COENZYME_BINDING	1	GO_COENZYME_BINDING	MF	1
	GO_SNORNA_BINDING	1	GO_SNORNA_BINDING	MF	1
	GO_NUCLEOTIDYLTRANSFERASE_ACTIVITY	1	GO_NUCLEOTIDYLTRANSFERASE_ACTIVITY	MF	1
	GO_CALCIUM_DEPENDENT_PHOSPHOLIPID_BINDING	1	GO_CALCIUM_DEPENDENT_PHOSPHOLIPID_BINDING	MF	1
	GO_CYSTEINE_TYPE_ENDOPEPTIDASE_REGULATOR_ACTIVITY_INVOLVED_IN_APOPTOTIC_PROCESS	1	GO_CYSTEINE_TYPE_ENDOPEPTIDASE_REGULATOR_ACTIVITY_INVOLVED_IN_APOPTOTIC_PROCESS	MF	1
	GO_HISTONE_METHYLTRANSFERASE_ACTIVITY	1	GO_HISTONE_METHYLTRANSFERASE_ACTIVITY	MF	1
	GO_PROTEIN_TYROSINE_KINASE_ACTIVATOR_ACTIVITY	1	GO_PROTEIN_TYROSINE_KINASE_ACTIVATOR_ACTIVITY	MF	1
	GO_FILOPODIUM	1	GO_FILOPODIUM	CC	1
	GO_NUCLEAR_CHROMOSOME_TELOMERIC_REGION	1	GO_NUCLEAR_CHROMOSOME_TELOMERIC_REGION	CC	1
	GO_CLATHRIN_SCULPTED_VESICLE	1	GO_CLATHRIN_SCULPTED_VESICLE	CC	1
	GO_I_BAND	1	GO_I_BAND	CC	1
	GO_AGGRESOME	1	GO_AGGRESOME	CC	1
	GO_MULTIVESICULAR_BODY	1	GO_MULTIVESICULAR_BODY	CC	1
	GO_RNA_CAP_BINDING_COMPLEX	1	GO_RNA_CAP_BINDING_COMPLEX	CC	1
	GO_LOW_DENSITY_LIPOPROTEIN_PARTICLE	1	GO_LOW_DENSITY_LIPOPROTEIN_PARTICLE	CC	1
	GO_EXTRACELLULAR_MATRIX	1	GO_EXTRACELLULAR_MATRIX	CC	1
	GO_PHAGOCYTIC_VESICLE	1	GO_PHAGOCYTIC_VESICLE	CC	1
	GO_90S_PRERIBOSOME	1	GO_90S_PRERIBOSOME	CC	1
	GO_CYTOCHROME_COMPLEX	1	GO_CYTOCHROME_COMPLEX	CC	1
	GO_CHROMOSOME	1	GO_CHROMOSOME	CC	1
	GO_CONDENSED_NUCLEAR_CHROMOSOME	1	GO_CONDENSED_NUCLEAR_CHROMOSOME	CC	1
	GO_NUCLEAR_ENVELOPE	1	GO_NUCLEAR_ENVELOPE	CC	1
	GO_RETROMER_COMPLEX	1	GO_RETROMER_COMPLEX	CC	1
	GO_PROTEASOME_COMPLEX	1	GO_PROTEASOME_COMPLEX	CC	1
	GO_NUCLEAR_EXOSOME_RNASE_COMPLEX_	1	GO_NUCLEAR_EXOSOME_RNASE_COMPLEX_	CC	1
	GO_ER_TO_GOLGI_TRANSPORT_VESICLE	1	GO_ER_TO_GOLGI_TRANSPORT_VESICLE	CC	1
	GO_TRANSCRIPTION_FACTOR_TFIID_COMPLEX	1	GO_TRANSCRIPTION_FACTOR_TFIID_COMPLEX	CC	1
	GO_CENTRIOLE	1	GO_CENTRIOLE	CC	1
	GO_MICROTUBULE_CYTOSKELETON	1	GO_MICROTUBULE_CYTOSKELETON	CC	1
	GO_LYSOSOMAL_LUMEN	1	GO_LYSOSOMAL_LUMEN	CC	1
	GO_PRE_AUTOPHAGOSOMAL_STRUCTURE	1	GO_PRE_AUTOPHAGOSOMAL_STRUCTURE	CC	1
	GO_CELL_CELL_CONTACT_ZONE	1	GO_CELL_CELL_CONTACT_ZONE	CC	1
	GO_MUSCLE_MYOSIN_COMPLEX	1	GO_MUSCLE_MYOSIN_COMPLEX	CC	1
	GO_VOLTAGE_GATED_CALCIUM_CHANNEL_COMPLEX	1	GO_VOLTAGE_GATED_CALCIUM_CHANNEL_COMPLEX	CC	1
	GO_INFLAMMASOME_COMPLEX	1	GO_INFLAMMASOME_COMPLEX	CC	1
	GO_IMMUNOLOGICAL_SYNAPSE	1	GO_IMMUNOLOGICAL_SYNAPSE	CC	1
	GO_GABA_RECEPTOR_COMPLEX	1	GO_GABA_RECEPTOR_COMPLEX	CC	1
	GO_ENDOPLASMIC_RETICULUM_TUBULAR_NETWORK	1	GO_ENDOPLASMIC_RETICULUM_TUBULAR_NETWORK	CC	1
	GO_FILOPODIUM_MEMBRANE	1	GO_FILOPODIUM_MEMBRANE	CC	1
	GO_PHOSPHATASE_COMPLEX	1	GO_PHOSPHATASE_COMPLEX	CC	1
	GO_TRANSCRIPTION_EXPORT_COMPLEX	1	GO_TRANSCRIPTION_EXPORT_COMPLEX	CC	1
	GO_SPERM_PART	1	GO_SPERM_PART	CC	1
	GO_U1_SNRNP	1	GO_U1_SNRNP	CC	1
	GO_ANCHORED_COMPONENT_OF_EXTERNAL_SIDE_OF_PLASMA_MEMBRANE	1	GO_ANCHORED_COMPONENT_OF_EXTERNAL_SIDE_OF_PLASMA_MEMBRANE	CC	1
	GO_NUCLEOID	1	GO_NUCLEOID	CC	1
	GO_KINESIN_COMPLEX	1	GO_KINESIN_COMPLEX	CC	1
	GO_HOLO_TFIIH_COMPLEX	1	GO_HOLO_TFIIH_COMPLEX	CC	1
	GO_BASOLATERAL_PLASMA_MEMBRANE	1	GO_BASOLATERAL_PLASMA_MEMBRANE	CC	1
	GO_NUCLEAR_OUTER_MEMBRANE	1	GO_NUCLEAR_OUTER_MEMBRANE	CC	1
	GO_CATION_TRANSPORTING_ATPASE_COMPLEX	1	GO_CATION_TRANSPORTING_ATPASE_COMPLEX	CC	1
	GO_CYTOPLASMIC_STRESS_GRANULE	1	GO_CYTOPLASMIC_STRESS_GRANULE	CC	1
	GO_INTRINSIC_COMPONENT_OF_MITOCHONDRIAL_OUTER_MEMBRANE	1	GO_INTRINSIC_COMPONENT_OF_MITOCHONDRIAL_OUTER_MEMBRANE	CC	1
	GO_OXIDOREDUCTASE_COMPLEX	1	GO_OXIDOREDUCTASE_COMPLEX	CC	1
	GO_SAGA_COMPLEX	1	GO_SAGA_COMPLEX	CC	1
	GO_CYTOPLASMIC_UBIQUITIN_LIGASE_COMPLEX	1	GO_CYTOPLASMIC_UBIQUITIN_LIGASE_COMPLEX	CC	1
	GO_AUTOPHAGOSOME	1	GO_AUTOPHAGOSOME	CC	1
	GO_LARGE_RIBOSOMAL_SUBUNIT	1	GO_LARGE_RIBOSOMAL_SUBUNIT	CC	1
	GO_H4_HISTONE_ACETYLTRANSFERASE_COMPLEX	1	GO_H4_HISTONE_ACETYLTRANSFERASE_COMPLEX	CC	1
	GO_ZYMOGEN_GRANULE	1	GO_ZYMOGEN_GRANULE	CC	1
	GO_TRANS_GOLGI_NETWORK_TRANSPORT_VESICLE_MEMBRANE	1	GO_TRANS_GOLGI_NETWORK_TRANSPORT_VESICLE_MEMBRANE	CC	1
	GO_ENDOSOME_LUMEN	1	GO_ENDOSOME_LUMEN	CC	1
	GO_INTERCALATED_DISC	1	GO_INTERCALATED_DISC	CC	1
	GO_LATE_ENDOSOME_MEMBRANE	1	GO_LATE_ENDOSOME_MEMBRANE	CC	1
	GO_EXCITATORY_SYNAPSE	1	GO_EXCITATORY_SYNAPSE	CC	1
	GO_TRANSFERASE_COMPLEX_TRANSFERRING_PHOSPHORUS_CONTAINING_GROUPS	1	GO_TRANSFERASE_COMPLEX_TRANSFERRING_PHOSPHORUS_CONTAINING_GROUPS	CC	1
	GO_CHROMOSOME_CENTROMERIC_REGION	1	GO_CHROMOSOME_CENTROMERIC_REGION	CC	1
	GO_DNA_POLYMERASE_COMPLEX	1	GO_DNA_POLYMERASE_COMPLEX	CC	1
	GO_PLATELET_ALPHA_GRANULE	1	GO_PLATELET_ALPHA_GRANULE	CC	1
	GO_TELOMERASE_HOLOENZYME_COMPLEX	1	GO_TELOMERASE_HOLOENZYME_COMPLEX	CC	1
	GO_INTRINSIC_COMPONENT_OF_ORGANELLE_MEMBRANE	1	GO_INTRINSIC_COMPONENT_OF_ORGANELLE_MEMBRANE	CC	1
	GO_ADA2_GCN5_ADA3_TRANSCRIPTION_ACTIVATOR_COMPLEX	1	GO_ADA2_GCN5_ADA3_TRANSCRIPTION_ACTIVATOR_COMPLEX	CC	1
	GO_SARCOPLASMIC_RETICULUM_MEMBRANE	1	GO_SARCOPLASMIC_RETICULUM_MEMBRANE	CC	1
	GO_U2_TYPE_SPLICEOSOMAL_COMPLEX	1	GO_U2_TYPE_SPLICEOSOMAL_COMPLEX	CC	1
	GO_ACROSOMAL_MEMBRANE	1	GO_ACROSOMAL_MEMBRANE	CC	1
	GO_MICROBODY_MEMBRANE	1	GO_MICROBODY_MEMBRANE	CC	1
	GO_BASAL_LAMINA	1	GO_BASAL_LAMINA	CC	1
	GO_COPI_VESICLE_COAT	1	GO_COPI_VESICLE_COAT	CC	1
	GO_CYTOPLASMIC_SIDE_OF_MEMBRANE	1	GO_CYTOPLASMIC_SIDE_OF_MEMBRANE	CC	1
	GO_PLATELET_ALPHA_GRANULE_MEMBRANE	1	GO_PLATELET_ALPHA_GRANULE_MEMBRANE	CC	1
	GO_CYTOPLASMIC_REGION	1	GO_CYTOPLASMIC_REGION	CC	1
	GO_PROTEASOME_REGULATORY_PARTICLE_BASE_SUBCOMPLEX	1	GO_PROTEASOME_REGULATORY_PARTICLE_BASE_SUBCOMPLEX	CC	1
	GO_RIBOSOME	1	GO_RIBOSOME	CC	1
	GO_MHC_PROTEIN_COMPLEX	1	GO_MHC_PROTEIN_COMPLEX	CC	1
	GO_GLYCOPROTEIN_COMPLEX	1	GO_GLYCOPROTEIN_COMPLEX	CC	1
	GO_RNA_POLYMERASE_COMPLEX	1	GO_RNA_POLYMERASE_COMPLEX	CC	1
	GO_MRNA_CLEAVAGE_FACTOR_COMPLEX	1	GO_MRNA_CLEAVAGE_FACTOR_COMPLEX	CC	1
	GO_PERINUCLEAR_REGION_OF_CYTOPLASM	1	GO_PERINUCLEAR_REGION_OF_CYTOPLASM	CC	1
	GO_NUCLEOLAR_PART	1	GO_NUCLEOLAR_PART	CC	1
	GO_RNA_POLYMERASE_II_TRANSCRIPTION_FACTOR_COMPLEX	1	GO_RNA_POLYMERASE_II_TRANSCRIPTION_FACTOR_COMPLEX	CC	1
	GO_INO80_TYPE_COMPLEX	1	GO_INO80_TYPE_COMPLEX	CC	1
	GO_CELL_CORTEX_PART	1	GO_CELL_CORTEX_PART	CC	1
	GO_SMN_COMPLEX	1	GO_SMN_COMPLEX	CC	1
	GO_GOLGI_STACK	1	GO_GOLGI_STACK	CC	1
	GO_SCF_UBIQUITIN_LIGASE_COMPLEX	1	GO_SCF_UBIQUITIN_LIGASE_COMPLEX	CC	1
	GO_CD40_RECEPTOR_COMPLEX	1	GO_CD40_RECEPTOR_COMPLEX	CC	1
	GO_BLOC_1_COMPLEX	1	GO_BLOC_1_COMPLEX	CC	1
	GO_T_CELL_RECEPTOR_COMPLEX	1	GO_T_CELL_RECEPTOR_COMPLEX	CC	1
	GO_CYTOSOLIC_PART	1	GO_CYTOSOLIC_PART	CC	1
	GO_NUCLEAR_SPECK	1	GO_NUCLEAR_SPECK	CC	1
	GO_NUCLEAR_TRANSCRIPTIONAL_REPRESSOR_COMPLEX	1	GO_NUCLEAR_TRANSCRIPTIONAL_REPRESSOR_COMPLEX	CC	1
	GO_NUCLEAR_CYCLIN_DEPENDENT_PROTEIN_KINASE_HOLOENZYME_COMPLEX	1	GO_NUCLEAR_CYCLIN_DEPENDENT_PROTEIN_KINASE_HOLOENZYME_COMPLEX	CC	1
	GO_SITE_OF_POLARIZED_GROWTH	1	GO_SITE_OF_POLARIZED_GROWTH	CC	1
	GO_CHROMOSOMAL_REGION	1	GO_CHROMOSOMAL_REGION	CC	1
	GO_INCLUSION_BODY	1	GO_INCLUSION_BODY	CC	1
	GO_MITOTIC_SPINDLE	1	GO_MITOTIC_SPINDLE	CC	1
	GO_ANAPHASE_PROMOTING_COMPLEX	1	GO_ANAPHASE_PROMOTING_COMPLEX	CC	1
	GO_NUCLEAR_INCLUSION_BODY	1	GO_NUCLEAR_INCLUSION_BODY	CC	1
	GO_CELL_PROJECTION_CYTOPLASM	1	GO_CELL_PROJECTION_CYTOPLASM	CC	1
	GO_PROTON_TRANSPORTING_TWO_SECTOR_ATPASE_COMPLEX_PROTON_TRANSPORTING_DOMAIN	1	GO_PROTON_TRANSPORTING_TWO_SECTOR_ATPASE_COMPLEX_PROTON_TRANSPORTING_DOMAIN	CC	1
	GO_MALE_GERM_CELL_NUCLEUS	1	GO_MALE_GERM_CELL_NUCLEUS	CC	1
	GO_MYOFILAMENT	1	GO_MYOFILAMENT	CC	1
	GO_GEMINI_OF_COILED_BODIES	1	GO_GEMINI_OF_COILED_BODIES	CC	1
	GO_APICAL_PART_OF_CELL	1	GO_APICAL_PART_OF_CELL	CC	1
	GO_INTRINSIC_COMPONENT_OF_ENDOPLASMIC_RETICULUM_MEMBRANE	1	GO_INTRINSIC_COMPONENT_OF_ENDOPLASMIC_RETICULUM_MEMBRANE	CC	1
	GO_SPINDLE_POLE	1	GO_SPINDLE_POLE	CC	1
	GO_FANCONI_ANAEMIA_NUCLEAR_COMPLEX	1	GO_FANCONI_ANAEMIA_NUCLEAR_COMPLEX	CC	1
	GO_SEX_CHROMOSOME	1	GO_SEX_CHROMOSOME	CC	1
	GO_MRNA_CLEAVAGE_AND_POLYADENYLATION_SPECIFICITY_FACTOR_COMPLEX	1	GO_MRNA_CLEAVAGE_AND_POLYADENYLATION_SPECIFICITY_FACTOR_COMPLEX	CC	1
	GO_CAJAL_BODY	1	GO_CAJAL_BODY	CC	1
	GO_VACUOLAR_PROTON_TRANSPORTING_V_TYPE_ATPASE_COMPLEX	1	GO_VACUOLAR_PROTON_TRANSPORTING_V_TYPE_ATPASE_COMPLEX	CC	1
	GO_APICAL_JUNCTION_COMPLEX	1	GO_APICAL_JUNCTION_COMPLEX	CC	1
	GO_MICROBODY	1	GO_MICROBODY	CC	1
	GO_GERM_CELL_NUCLEUS	1	GO_GERM_CELL_NUCLEUS	CC	1
	GO_PORE_COMPLEX	1	GO_PORE_COMPLEX	CC	1
	GO_LUMENAL_SIDE_OF_MEMBRANE	1	GO_LUMENAL_SIDE_OF_MEMBRANE	CC	1
	GO_GOLGI_ASSOCIATED_VESICLE_MEMBRANE	1	GO_GOLGI_ASSOCIATED_VESICLE_MEMBRANE	CC	1
	GO_CYTOPLASMIC_EXOSOME_RNASE_COMPLEX_	1	GO_CYTOPLASMIC_EXOSOME_RNASE_COMPLEX_	CC	1
	GO_LIPID_PARTICLE	1	GO_LIPID_PARTICLE	CC	1
	GO_INTRINSIC_COMPONENT_OF_PEROXISOMAL_MEMBRANE	1	GO_INTRINSIC_COMPONENT_OF_PEROXISOMAL_MEMBRANE	CC	1
	GO_PRECATALYTIC_SPLICEOSOME	1	GO_PRECATALYTIC_SPLICEOSOME	CC	1
	GO_BASAL_PLASMA_MEMBRANE	1	GO_BASAL_PLASMA_MEMBRANE	CC	1
	GO_MCM_COMPLEX	1	GO_MCM_COMPLEX	CC	1
	GO_NUCLEAR_BODY	1	GO_NUCLEAR_BODY	CC	1
	GO_AMPA_GLUTAMATE_RECEPTOR_COMPLEX	1	GO_AMPA_GLUTAMATE_RECEPTOR_COMPLEX	CC	1
	GO_PROTEIN_KINASE_COMPLEX	1	GO_PROTEIN_KINASE_COMPLEX	CC	1
	GO_PROTEIN_COMPLEX_INVOLVED_IN_CELL_ADHESION	1	GO_PROTEIN_COMPLEX_INVOLVED_IN_CELL_ADHESION	CC	1
	GO_TRANS_GOLGI_NETWORK	1	GO_TRANS_GOLGI_NETWORK	CC	1
	GO_PHOTORECEPTOR_OUTER_SEGMENT_MEMBRANE	1	GO_PHOTORECEPTOR_OUTER_SEGMENT_MEMBRANE	CC	1
	GO_HOPS_COMPLEX	1	GO_HOPS_COMPLEX	CC	1
	GO_IONOTROPIC_GLUTAMATE_RECEPTOR_COMPLEX	1	GO_IONOTROPIC_GLUTAMATE_RECEPTOR_COMPLEX	CC	1
	GO_ORGANELLE_MEMBRANE_CONTACT_SITE	1	GO_ORGANELLE_MEMBRANE_CONTACT_SITE	CC	1
	GO_SODIUM_CHANNEL_COMPLEX	1	GO_SODIUM_CHANNEL_COMPLEX	CC	1
	GO_EUKARYOTIC_TRANSLATION_INITIATION_FACTOR_3_COMPLEX	1	GO_EUKARYOTIC_TRANSLATION_INITIATION_FACTOR_3_COMPLEX	CC	1
	GO_CCR4_NOT_COMPLEX	1	GO_CCR4_NOT_COMPLEX	CC	1
	GO_M_BAND	1	GO_M_BAND	CC	1
	GO_NPBAF_COMPLEX	1	GO_NPBAF_COMPLEX	CC	1
	GO_OUTER_MITOCHONDRIAL_MEMBRANE_PROTEIN_COMPLEX	1	GO_OUTER_MITOCHONDRIAL_MEMBRANE_PROTEIN_COMPLEX	CC	1
	GO_CORTICAL_CYTOSKELETON	1	GO_CORTICAL_CYTOSKELETON	CC	1
	GO_MYOSIN_FILAMENT	1	GO_MYOSIN_FILAMENT	CC	1
	GO_NEURONAL_POSTSYNAPTIC_DENSITY	1	GO_NEURONAL_POSTSYNAPTIC_DENSITY	CC	1
	GO_INTERMEDIATE_FILAMENT	1	GO_INTERMEDIATE_FILAMENT	CC	1
	GO_CYTOSOLIC_SMALL_RIBOSOMAL_SUBUNIT	1	GO_CYTOSOLIC_SMALL_RIBOSOMAL_SUBUNIT	CC	1
	GO_SNARE_COMPLEX	1	GO_SNARE_COMPLEX	CC	1
	GO_DNA_REPLICATION_FACTOR_A_COMPLEX	1	GO_DNA_REPLICATION_FACTOR_A_COMPLEX	CC	1
	GO_ROUGH_ENDOPLASMIC_RETICULUM_MEMBRANE	1	GO_ROUGH_ENDOPLASMIC_RETICULUM_MEMBRANE	CC	1
	GO_AXON_INITIAL_SEGMENT	1	GO_AXON_INITIAL_SEGMENT	CC	1
	GO_U2_SNRNP	1	GO_U2_SNRNP	CC	1
	GO_ACTIN_FILAMENT_BUNDLE	1	GO_ACTIN_FILAMENT_BUNDLE	CC	1
	GO_PERINUCLEAR_ENDOPLASMIC_RETICULUM	1	GO_PERINUCLEAR_ENDOPLASMIC_RETICULUM	CC	1
	GO_CILIARY_TIP	1	GO_CILIARY_TIP	CC	1
	GO_PRONUCLEUS	1	GO_PRONUCLEUS	CC	1
	GO_ORGANELLE_INNER_MEMBRANE	1	GO_ORGANELLE_INNER_MEMBRANE	CC	1
	GO_GOLGI_CISTERNA	1	GO_GOLGI_CISTERNA	CC	1
	GO_NUCLEAR_NUCLEOSOME	1	GO_NUCLEAR_NUCLEOSOME	CC	1
	GO_PCG_PROTEIN_COMPLEX	1	GO_PCG_PROTEIN_COMPLEX	CC	1
	GO_POTASSIUM_CHANNEL_COMPLEX	1	GO_POTASSIUM_CHANNEL_COMPLEX	CC	1
	GO_SMALL_RIBOSOMAL_SUBUNIT	1	GO_SMALL_RIBOSOMAL_SUBUNIT	CC	1
	GO_COPI_COATED_VESICLE_MEMBRANE	1	GO_COPI_COATED_VESICLE_MEMBRANE	CC	1
	GO_PROTON_TRANSPORTING_TWO_SECTOR_ATPASE_COMPLEX	1	GO_PROTON_TRANSPORTING_TWO_SECTOR_ATPASE_COMPLEX	CC	1
	GO_CENTROSOME	1	GO_CENTROSOME	CC	1
	GO_SET1C_COMPASS_COMPLEX	1	GO_SET1C_COMPASS_COMPLEX	CC	1
	GO_CYTOPLASMIC_MRNA_PROCESSING_BODY	1	GO_CYTOPLASMIC_MRNA_PROCESSING_BODY	CC	1
	GO_PROTEIN_PHOSPHATASE_TYPE_1_COMPLEX	1	GO_PROTEIN_PHOSPHATASE_TYPE_1_COMPLEX	CC	1
	GO_NODE_OF_RANVIER	1	GO_NODE_OF_RANVIER	CC	1
	GO_COMPACT_MYELIN	1	GO_COMPACT_MYELIN	CC	1
	GO_MOTILE_CILIUM	1	GO_MOTILE_CILIUM	CC	1
	GO_MICROVILLUS	1	GO_MICROVILLUS	CC	1
	GO_CYTOSOLIC_PROTEASOME_COMPLEX	1	GO_CYTOSOLIC_PROTEASOME_COMPLEX	CC	1
	GO_PML_BODY	1	GO_PML_BODY	CC	1
	GO_CELL_CORTEX_REGION	1	GO_CELL_CORTEX_REGION	CC	1
	GO_NUCLEAR_CHROMOSOME	1	GO_NUCLEAR_CHROMOSOME	CC	1
	GO_HIGH_DENSITY_LIPOPROTEIN_PARTICLE	1	GO_HIGH_DENSITY_LIPOPROTEIN_PARTICLE	CC	1
	GO_NMDA_SELECTIVE_GLUTAMATE_RECEPTOR_COMPLEX	1	GO_NMDA_SELECTIVE_GLUTAMATE_RECEPTOR_COMPLEX	CC	1
	GO_PRERIBOSOME	1	GO_PRERIBOSOME	CC	1
	GO_PARANODE_REGION_OF_AXON	1	GO_PARANODE_REGION_OF_AXON	CC	1
	GO_AXONAL_GROWTH_CONE	1	GO_AXONAL_GROWTH_CONE	CC	1
	GO_PROTEIN_DNA_COMPLEX	1	GO_PROTEIN_DNA_COMPLEX	CC	1
	GO_APICAL_DENDRITE	1	GO_APICAL_DENDRITE	CC	1
	GO_STEREOCILIUM_BUNDLE	1	GO_STEREOCILIUM_BUNDLE	CC	1
	GO_ORGANELLAR_RIBOSOME	1	GO_ORGANELLAR_RIBOSOME	CC	1
	GO_TRANSCRIPTIONAL_REPRESSOR_COMPLEX	1	GO_TRANSCRIPTIONAL_REPRESSOR_COMPLEX	CC	1
	GO_NUCLEAR_REPLICATION_FORK	1	GO_NUCLEAR_REPLICATION_FORK	CC	1
	GO_INVADOPODIUM	1	GO_INVADOPODIUM	CC	1
	GO_EXON_EXON_JUNCTION_COMPLEX	1	GO_EXON_EXON_JUNCTION_COMPLEX	CC	1
	GO_CILIARY_PART	1	GO_CILIARY_PART	CC	1
	GO_COSTAMERE	1	GO_COSTAMERE	CC	1
	GO_SWI_SNF_SUPERFAMILY_TYPE_COMPLEX	1	GO_SWI_SNF_SUPERFAMILY_TYPE_COMPLEX	CC	1
	GO_CHROMATIN	1	GO_CHROMATIN	CC	1
	GO_BASEMENT_MEMBRANE	1	GO_BASEMENT_MEMBRANE	CC	1
	GO_BRUSH_BORDER	1	GO_BRUSH_BORDER	CC	1
	GO_PLATELET_DENSE_TUBULAR_NETWORK	1	GO_PLATELET_DENSE_TUBULAR_NETWORK	CC	1
	GO_NUCLEAR_CHROMATIN	1	GO_NUCLEAR_CHROMATIN	CC	1
	GO_COMPLEX_OF_COLLAGEN_TRIMERS	1	GO_COMPLEX_OF_COLLAGEN_TRIMERS	CC	1
	GO_EARLY_ENDOSOME_MEMBRANE	1	GO_EARLY_ENDOSOME_MEMBRANE	CC	1
	GO_TRANSCRIPTION_FACTOR_COMPLEX	1	GO_TRANSCRIPTION_FACTOR_COMPLEX	CC	1
	GO_MYELIN_SHEATH	1	GO_MYELIN_SHEATH	CC	1
	GO_SPLICEOSOMAL_TRI_SNRNP_COMPLEX	1	GO_SPLICEOSOMAL_TRI_SNRNP_COMPLEX	CC	1
	GO_PLATELET_ALPHA_GRANULE_LUMEN	1	GO_PLATELET_ALPHA_GRANULE_LUMEN	CC	1
	GO_MICROVILLUS_MEMBRANE	1	GO_MICROVILLUS_MEMBRANE	CC	1
	GO_RIBONUCLEOPROTEIN_GRANULE	1	GO_RIBONUCLEOPROTEIN_GRANULE	CC	1
	GO_ARP2_3_PROTEIN_COMPLEX	1	GO_ARP2_3_PROTEIN_COMPLEX	CC	1
	GO_CONTRACTILE_FIBER	1	GO_CONTRACTILE_FIBER	CC	1
	GO_TRANSCRIPTION_FACTOR_TFTC_COMPLEX	1	GO_TRANSCRIPTION_FACTOR_TFTC_COMPLEX	CC	1
	GO_CYTOSOLIC_LARGE_RIBOSOMAL_SUBUNIT	1	GO_CYTOSOLIC_LARGE_RIBOSOMAL_SUBUNIT	CC	1
	GO_CLUSTER_OF_ACTIN_BASED_CELL_PROJECTIONS	1	GO_CLUSTER_OF_ACTIN_BASED_CELL_PROJECTIONS	CC	1
	GO_PROTEINACEOUS_EXTRACELLULAR_MATRIX	1	GO_PROTEINACEOUS_EXTRACELLULAR_MATRIX	CC	1
	GO_PHAGOCYTIC_CUP	1	GO_PHAGOCYTIC_CUP	CC	1
	GO_PROTON_TRANSPORTING_TWO_SECTOR_ATPASE_COMPLEX_CATALYTIC_DOMAIN	1	GO_PROTON_TRANSPORTING_TWO_SECTOR_ATPASE_COMPLEX_CATALYTIC_DOMAIN	CC	1
	GO_MICROTUBULE	1	GO_MICROTUBULE	CC	1
	GO_COPI_COATED_VESICLE	1	GO_COPI_COATED_VESICLE	CC	1
	GO_NUCLEAR_EUCHROMATIN	1	GO_NUCLEAR_EUCHROMATIN	CC	1
	GO_CORTICAL_ACTIN_CYTOSKELETON	1	GO_CORTICAL_ACTIN_CYTOSKELETON	CC	1
	GO_PERICENTRIC_HETEROCHROMATIN	1	GO_PERICENTRIC_HETEROCHROMATIN	CC	1
	GO_GLIAL_CELL_PROJECTION	1	GO_GLIAL_CELL_PROJECTION	CC	1
	GO_SPECIFIC_GRANULE	1	GO_SPECIFIC_GRANULE	CC	1
	GO_HETEROTRIMERIC_G_PROTEIN_COMPLEX	1	GO_HETEROTRIMERIC_G_PROTEIN_COMPLEX	CC	1
	GO_ENDOPLASMIC_RETICULUM_LUMEN	1	GO_ENDOPLASMIC_RETICULUM_LUMEN	CC	1
	GO_LATERAL_PLASMA_MEMBRANE	1	GO_LATERAL_PLASMA_MEMBRANE	CC	1
	GO_BANDED_COLLAGEN_FIBRIL	1	GO_BANDED_COLLAGEN_FIBRIL	CC	1
	GO_EXTRINSIC_COMPONENT_OF_ORGANELLE_MEMBRANE	1	GO_EXTRINSIC_COMPONENT_OF_ORGANELLE_MEMBRANE	CC	1
	GO_MYOSIN_COMPLEX	1	GO_MYOSIN_COMPLEX	CC	1
	GO_VOLTAGE_GATED_SODIUM_CHANNEL_COMPLEX	1	GO_VOLTAGE_GATED_SODIUM_CHANNEL_COMPLEX	CC	1
	GO_DNA_REPAIR_COMPLEX	1	GO_DNA_REPAIR_COMPLEX	CC	1
	GO_SIN3_COMPLEX	1	GO_SIN3_COMPLEX	CC	1
	GO_ESCRT_COMPLEX	1	GO_ESCRT_COMPLEX	CC	1
	GO_CELL_SUBSTRATE_JUNCTION	1	GO_CELL_SUBSTRATE_JUNCTION	CC	1
	GO_CILIARY_TRANSITION_ZONE	1	GO_CILIARY_TRANSITION_ZONE	CC	1
	GO_U5_SNRNP	1	GO_U5_SNRNP	CC	1
	GO_ENDOCYTIC_VESICLE_LUMEN	1	GO_ENDOCYTIC_VESICLE_LUMEN	CC	1
	GO_HISTONE_METHYLTRANSFERASE_COMPLEX	1	GO_HISTONE_METHYLTRANSFERASE_COMPLEX	CC	1
	GO_MICROTUBULE_PLUS_END	1	GO_MICROTUBULE_PLUS_END	CC	1
	GO_SAGA_TYPE_COMPLEX	1	GO_SAGA_TYPE_COMPLEX	CC	1
	GO_CELL_DIVISION_SITE	1	GO_CELL_DIVISION_SITE	CC	1
	GO_EXTRACELLULAR_MATRIX_COMPONENT	1	GO_EXTRACELLULAR_MATRIX_COMPONENT	CC	1
	GO_NUCLEAR_HETEROCHROMATIN	1	GO_NUCLEAR_HETEROCHROMATIN	CC	1
	GO_TCTN_B9D_COMPLEX	1	GO_TCTN_B9D_COMPLEX	CC	1
	GO_PRC1_COMPLEX	1	GO_PRC1_COMPLEX	CC	1
	GO_GOLGI_ASSOCIATED_VESICLE	1	GO_GOLGI_ASSOCIATED_VESICLE	CC	1
	GO_INTRINSIC_COMPONENT_OF_GOLGI_MEMBRANE	1	GO_INTRINSIC_COMPONENT_OF_GOLGI_MEMBRANE	CC	1
	GO_CHLORIDE_CHANNEL_COMPLEX	1	GO_CHLORIDE_CHANNEL_COMPLEX	CC	1
	GO_SIN3_TYPE_COMPLEX	1	GO_SIN3_TYPE_COMPLEX	CC	1
	GO_SMALL_SUBUNIT_PROCESSOME	1	GO_SMALL_SUBUNIT_PROCESSOME	CC	1
	GO_RUFFLE_MEMBRANE	1	GO_RUFFLE_MEMBRANE	CC	1
	GO_EXTERNAL_ENCAPSULATING_STRUCTURE	1	GO_EXTERNAL_ENCAPSULATING_STRUCTURE	CC	1
	GO_CELL_TRAILING_EDGE	1	GO_CELL_TRAILING_EDGE	CC	1
	GO_CATION_CHANNEL_COMPLEX	1	GO_CATION_CHANNEL_COMPLEX	CC	1
	GO_MLL1_2_COMPLEX	1	GO_MLL1_2_COMPLEX	CC	1
	GO_METHYLTRANSFERASE_COMPLEX	1	GO_METHYLTRANSFERASE_COMPLEX	CC	1
	GO_NUCLEOPLASM_PART	1	GO_NUCLEOPLASM_PART	CC	1
	GO_SYNAPTONEMAL_COMPLEX	1	GO_SYNAPTONEMAL_COMPLEX	CC	1
	GO_ORGANELLAR_SMALL_RIBOSOMAL_SUBUNIT	1	GO_ORGANELLAR_SMALL_RIBOSOMAL_SUBUNIT	CC	1
	GO_CELL_CELL_ADHERENS_JUNCTION	1	GO_CELL_CELL_ADHERENS_JUNCTION	CC	1
	GO_N_TERMINAL_PROTEIN_ACETYLTRANSFERASE_COMPLEX	1	GO_N_TERMINAL_PROTEIN_ACETYLTRANSFERASE_COMPLEX	CC	1
	GO_PROTON_TRANSPORTING_ATP_SYNTHASE_COMPLEX_COUPLING_FACTOR_F_O_	1	GO_PROTON_TRANSPORTING_ATP_SYNTHASE_COMPLEX_COUPLING_FACTOR_F_O_	CC	1
	GO_CONNEXON_COMPLEX	1	GO_CONNEXON_COMPLEX	CC	1
	GO_SMOOTH_ENDOPLASMIC_RETICULUM	1	GO_SMOOTH_ENDOPLASMIC_RETICULUM	CC	1
	GO_ENDORIBONUCLEASE_COMPLEX	1	GO_ENDORIBONUCLEASE_COMPLEX	CC	1
	GO_ATPASE_COMPLEX	1	GO_ATPASE_COMPLEX	CC	1
	GO_NUCLEAR_INNER_MEMBRANE	1	GO_NUCLEAR_INNER_MEMBRANE	CC	1
	GO_LATE_ENDOSOME	1	GO_LATE_ENDOSOME	CC	1
	GO_VACUOLAR_LUMEN	1	GO_VACUOLAR_LUMEN	CC	1
	GO_LAMELLIPODIUM_MEMBRANE	1	GO_LAMELLIPODIUM_MEMBRANE	CC	1
	GO_EXOSOME_RNASE_COMPLEX_	1	GO_EXOSOME_RNASE_COMPLEX_	CC	1
	GO_ER_TO_GOLGI_TRANSPORT_VESICLE_MEMBRANE	1	GO_ER_TO_GOLGI_TRANSPORT_VESICLE_MEMBRANE	CC	1
	GO_SPINDLE_MIDZONE	1	GO_SPINDLE_MIDZONE	CC	1
	GO_NUCLEAR_MEMBRANE_PART	1	GO_NUCLEAR_MEMBRANE_PART	CC	1
	GO_XY_BODY	1	GO_XY_BODY	CC	1
	GO_MITOCHONDRIAL_MEMBRANE_PART	1	GO_MITOCHONDRIAL_MEMBRANE_PART	CC	1
	GO_COP9_SIGNALOSOME	1	GO_COP9_SIGNALOSOME	CC	1
	GO_INNER_MITOCHONDRIAL_MEMBRANE_PROTEIN_COMPLEX	1	GO_INNER_MITOCHONDRIAL_MEMBRANE_PROTEIN_COMPLEX	CC	1
	GO_BLOC_COMPLEX	1	GO_BLOC_COMPLEX	CC	1
	GO_BETA_CATENIN_DESTRUCTION_COMPLEX	1	GO_BETA_CATENIN_DESTRUCTION_COMPLEX	CC	1
	GO_APICOLATERAL_PLASMA_MEMBRANE	1	GO_APICOLATERAL_PLASMA_MEMBRANE	CC	1
	GO_FILOPODIUM_TIP	1	GO_FILOPODIUM_TIP	CC	1
	GO_MISMATCH_REPAIR_COMPLEX	1	GO_MISMATCH_REPAIR_COMPLEX	CC	1
	GO_AXONEME_PART	1	GO_AXONEME_PART	CC	1
	GO_KINETOCHORE	1	GO_KINETOCHORE	CC	1
	GO_INTERSTITIAL_MATRIX	1	GO_INTERSTITIAL_MATRIX	CC	1
	GO_CYTOPLASMIC_DYNEIN_COMPLEX	1	GO_CYTOPLASMIC_DYNEIN_COMPLEX	CC	1
	GO_PRESPLICEOSOME	1	GO_PRESPLICEOSOME	CC	1
	GO_CHD_TYPE_COMPLEX	1	GO_CHD_TYPE_COMPLEX	CC	1
	GO_SPERM_PRINCIPAL_PIECE	1	GO_SPERM_PRINCIPAL_PIECE	CC	1
	GO_CATALYTIC_STEP_2_SPLICEOSOME	1	GO_CATALYTIC_STEP_2_SPLICEOSOME	CC	1
	GO_VIRION	1	GO_VIRION	CC	1
	GO_HEMOGLOBIN_COMPLEX	1	GO_HEMOGLOBIN_COMPLEX	CC	1
	GO_DENDRITE_MEMBRANE	1	GO_DENDRITE_MEMBRANE	CC	1
	GO_RESPIRATORY_CHAIN	1	GO_RESPIRATORY_CHAIN	CC	1
	GO_U4_U6_X_U5_TRI_SNRNP_COMPLEX	1	GO_U4_U6_X_U5_TRI_SNRNP_COMPLEX	CC	1
	GO_PRP19_COMPLEX	1	GO_PRP19_COMPLEX	CC	1
	GO_CONDENSED_CHROMOSOME_CENTROMERIC_REGION	1	GO_CONDENSED_CHROMOSOME_CENTROMERIC_REGION	CC	1
	GO_TRICARBOXYLIC_ACID_CYCLE_ENZYME_COMPLEX	1	GO_TRICARBOXYLIC_ACID_CYCLE_ENZYME_COMPLEX	CC	1
	GO_STAGA_COMPLEX	1	GO_STAGA_COMPLEX	CC	1
	GO_SPERM_MIDPIECE	1	GO_SPERM_MIDPIECE	CC	1
	GO_SECRETORY_GRANULE_MEMBRANE	1	GO_SECRETORY_GRANULE_MEMBRANE	CC	1
	GO_DNA_PACKAGING_COMPLEX	1	GO_DNA_PACKAGING_COMPLEX	CC	1
	GO_POLE_PLASM	1	GO_POLE_PLASM	CC	1
	GO_TRANSPORTER_COMPLEX	1	GO_TRANSPORTER_COMPLEX	CC	1
	GO_SIDE_OF_MEMBRANE	1	GO_SIDE_OF_MEMBRANE	CC	1
	GO_PHOTORECEPTOR_CONNECTING_CILIUM	1	GO_PHOTORECEPTOR_CONNECTING_CILIUM	CC	1
	GO_CONDENSED_CHROMOSOME_OUTER_KINETOCHORE	1	GO_CONDENSED_CHROMOSOME_OUTER_KINETOCHORE	CC	1
	GO_INTRINSIC_COMPONENT_OF_THE_CYTOPLASMIC_SIDE_OF_THE_PLASMA_MEMBRANE	1	GO_INTRINSIC_COMPONENT_OF_THE_CYTOPLASMIC_SIDE_OF_THE_PLASMA_MEMBRANE	CC	1
	GO_TRANSCRIPTIONALLY_ACTIVE_CHROMATIN	1	GO_TRANSCRIPTIONALLY_ACTIVE_CHROMATIN	CC	1
	GO_U2_TYPE_PRESPLICEOSOME	1	GO_U2_TYPE_PRESPLICEOSOME	CC	1
	GO_ENDOPLASMIC_RETICULUM_CHAPERONE_COMPLEX	1	GO_ENDOPLASMIC_RETICULUM_CHAPERONE_COMPLEX	CC	1
	GO_SCHMIDT_LANTERMAN_INCISURE	1	GO_SCHMIDT_LANTERMAN_INCISURE	CC	1
	GO_SEMAPHORIN_RECEPTOR_COMPLEX	1	GO_SEMAPHORIN_RECEPTOR_COMPLEX	CC	1
	GO_AXON_CYTOPLASM	1	GO_AXON_CYTOPLASM	CC	1
	GO_LAMELLIPODIUM	1	GO_LAMELLIPODIUM	CC	1
	GO_NUCLEAR_TRANSCRIPTION_FACTOR_COMPLEX	1	GO_NUCLEAR_TRANSCRIPTION_FACTOR_COMPLEX	CC	1
	GO_MIDBODY	1	GO_MIDBODY	CC	1
	GO_HETEROCHROMATIN	1	GO_HETEROCHROMATIN	CC	1
	GO_DNA_HELICASE_COMPLEX	1	GO_DNA_HELICASE_COMPLEX	CC	1
	GO_CHROMOCENTER	1	GO_CHROMOCENTER	CC	1
	GO_SPLICEOSOMAL_COMPLEX	1	GO_SPLICEOSOMAL_COMPLEX	CC	1
	GO_NADH_DEHYDROGENASE_COMPLEX	1	GO_NADH_DEHYDROGENASE_COMPLEX	CC	1
	GO_SARCOPLASM	1	GO_SARCOPLASM	CC	1
	GO_DNA_DIRECTED_RNA_POLYMERASE_II_CORE_COMPLEX	1	GO_DNA_DIRECTED_RNA_POLYMERASE_II_CORE_COMPLEX	CC	1
	GO_CONDENSED_NUCLEAR_CHROMOSOME_CENTROMERIC_REGION	1	GO_CONDENSED_NUCLEAR_CHROMOSOME_CENTROMERIC_REGION	CC	1
	GO_PHOSPHATIDYLINOSITOL_3_KINASE_COMPLEX	1	GO_PHOSPHATIDYLINOSITOL_3_KINASE_COMPLEX	CC	1
	GO_INTRACILIARY_TRANSPORT_PARTICLE_B	1	GO_INTRACILIARY_TRANSPORT_PARTICLE_B	CC	1
	GO_DNA_DIRECTED_RNA_POLYMERASE_I_COMPLEX	1	GO_DNA_DIRECTED_RNA_POLYMERASE_I_COMPLEX	CC	1
	GO_REPLICATION_FORK	1	GO_REPLICATION_FORK	CC	1
	GO_IMMUNOGLOBULIN_COMPLEX	1	GO_IMMUNOGLOBULIN_COMPLEX	CC	1
	GO_SMALL_NUCLEOLAR_RIBONUCLEOPROTEIN_COMPLEX	1	GO_SMALL_NUCLEOLAR_RIBONUCLEOPROTEIN_COMPLEX	CC	1
	GO_SMN_SM_PROTEIN_COMPLEX	1	GO_SMN_SM_PROTEIN_COMPLEX	CC	1
	GO_INTRACILIARY_TRANSPORT_PARTICLE	1	GO_INTRACILIARY_TRANSPORT_PARTICLE	CC	1
	GO_ANCHORING_JUNCTION	1	GO_ANCHORING_JUNCTION	CC	1
	GO_PRERIBOSOME_LARGE_SUBUNIT_PRECURSOR	1	GO_PRERIBOSOME_LARGE_SUBUNIT_PRECURSOR	CC	1
	GO_ENDOPLASMIC_RETICULUM_GOLGI_INTERMEDIATE_COMPARTMENT_MEMBRANE	1	GO_ENDOPLASMIC_RETICULUM_GOLGI_INTERMEDIATE_COMPARTMENT_MEMBRANE	CC	1
	GO_EXTRINSIC_COMPONENT_OF_CYTOPLASMIC_SIDE_OF_PLASMA_MEMBRANE	1	GO_EXTRINSIC_COMPONENT_OF_CYTOPLASMIC_SIDE_OF_PLASMA_MEMBRANE	CC	1
	GO_GAMMA_TUBULIN_COMPLEX	1	GO_GAMMA_TUBULIN_COMPLEX	CC	1
	GO_POLYSOME	1	GO_POLYSOME	CC	1
	GO_PRESYNAPTIC_ACTIVE_ZONE	1	GO_PRESYNAPTIC_ACTIVE_ZONE	CC	1
	GO_EXOCYST	1	GO_EXOCYST	CC	1
	GO_DNA_DIRECTED_RNA_POLYMERASE_III_COMPLEX	1	GO_DNA_DIRECTED_RNA_POLYMERASE_III_COMPLEX	CC	1
	GO_PODOSOME	1	GO_PODOSOME	CC	1
	GO_CILIARY_BASE	1	GO_CILIARY_BASE	CC	1
	GO_AUTOPHAGOSOME_MEMBRANE	1	GO_AUTOPHAGOSOME_MEMBRANE	CC	1
	GO_INTRINSIC_COMPONENT_OF_MITOCHONDRIAL_INNER_MEMBRANE	1	GO_INTRINSIC_COMPONENT_OF_MITOCHONDRIAL_INNER_MEMBRANE	CC	1
	GO_DYNEIN_COMPLEX	1	GO_DYNEIN_COMPLEX	CC	1
	GO_ORGANELLAR_LARGE_RIBOSOMAL_SUBUNIT	1	GO_ORGANELLAR_LARGE_RIBOSOMAL_SUBUNIT	CC	1
	GO_CARBOXY_TERMINAL_DOMAIN_PROTEIN_KINASE_COMPLEX	1	GO_CARBOXY_TERMINAL_DOMAIN_PROTEIN_KINASE_COMPLEX	CC	1
	GO_DESMOSOME	1	GO_DESMOSOME	CC	1
	GO_RECYCLING_ENDOSOME_MEMBRANE	1	GO_RECYCLING_ENDOSOME_MEMBRANE	CC	1
	GO_ORGANELLE_ENVELOPE_LUMEN	1	GO_ORGANELLE_ENVELOPE_LUMEN	CC	1
	GO_SPINDLE_MICROTUBULE	1	GO_SPINDLE_MICROTUBULE	CC	1
	GO_GOLGI_TRANSPORT_COMPLEX	1	GO_GOLGI_TRANSPORT_COMPLEX	CC	1
	GO_OUTER_MEMBRANE	1	GO_OUTER_MEMBRANE	CC	1
	GO_RIBOSOMAL_SUBUNIT	1	GO_RIBOSOMAL_SUBUNIT	CC	1
	GO_CIS_GOLGI_NETWORK	1	GO_CIS_GOLGI_NETWORK	CC	1
	GO_TRANS_GOLGI_NETWORK_TRANSPORT_VESICLE	1	GO_TRANS_GOLGI_NETWORK_TRANSPORT_VESICLE	CC	1
	GO_INHIBITORY_SYNAPSE	1	GO_INHIBITORY_SYNAPSE	CC	1
	GO_MICROTUBULE_END	1	GO_MICROTUBULE_END	CC	1
	GO_SUPRAMOLECULAR_FIBER	1	GO_SUPRAMOLECULAR_FIBER	CC	1
	GO_FIBRIL	1	GO_FIBRIL	CC	1
	GO_NONMOTILE_PRIMARY_CILIUM	1	GO_NONMOTILE_PRIMARY_CILIUM	CC	1
	GO_NUCLEAR_MATRIX	1	GO_NUCLEAR_MATRIX	CC	1
	GO_MICROTUBULE_ASSOCIATED_COMPLEX	1	GO_MICROTUBULE_ASSOCIATED_COMPLEX	CC	1
	GO_APICAL_PLASMA_MEMBRANE	1	GO_APICAL_PLASMA_MEMBRANE	CC	1
	GO_PHAGOCYTIC_VESICLE_MEMBRANE	1	GO_PHAGOCYTIC_VESICLE_MEMBRANE	CC	1
	GO_PHOTORECEPTOR_INNER_SEGMENT	1	GO_PHOTORECEPTOR_INNER_SEGMENT	CC	1
	GO_EUCHROMATIN	1	GO_EUCHROMATIN	CC	1
	GO_CELL_CORTEX	1	GO_CELL_CORTEX	CC	1
	GO_DNA_DIRECTED_RNA_POLYMERASE_II_HOLOENZYME	1	GO_DNA_DIRECTED_RNA_POLYMERASE_II_HOLOENZYME	CC	1
	GO_ENDOPLASMIC_RETICULUM_QUALITY_CONTROL_COMPARTMENT	1	GO_ENDOPLASMIC_RETICULUM_QUALITY_CONTROL_COMPARTMENT	CC	1
	GO_INTRINSIC_COMPONENT_OF_MITOCHONDRIAL_MEMBRANE	1	GO_INTRINSIC_COMPONENT_OF_MITOCHONDRIAL_MEMBRANE	CC	1
	GO_LATERAL_ELEMENT	1	GO_LATERAL_ELEMENT	CC	1
	GO_INTERMEDIATE_FILAMENT_CYTOSKELETON	1	GO_INTERMEDIATE_FILAMENT_CYTOSKELETON	CC	1
	GO_ACROSOMAL_VESICLE	1	GO_ACROSOMAL_VESICLE	CC	1
	GO_PSEUDOPODIUM	1	GO_PSEUDOPODIUM	CC	1
	GO_T_TUBULE	1	GO_T_TUBULE	CC	1
	GO_ENDOPLASMIC_RETICULUM_GOLGI_INTERMEDIATE_COMPARTMENT	1	GO_ENDOPLASMIC_RETICULUM_GOLGI_INTERMEDIATE_COMPARTMENT	CC	1
	GO_INTEGRATOR_COMPLEX	1	GO_INTEGRATOR_COMPLEX	CC	1
	GO_SARCOLEMMA	1	GO_SARCOLEMMA	CC	1
	GO_IKAPPAB_KINASE_COMPLEX	1	GO_IKAPPAB_KINASE_COMPLEX	CC	1
	GO_CUL4_RING_E3_UBIQUITIN_LIGASE_COMPLEX	1	GO_CUL4_RING_E3_UBIQUITIN_LIGASE_COMPLEX	CC	1
	GO_CONDENSED_CHROMOSOME	1	GO_CONDENSED_CHROMOSOME	CC	1
	GO_ESC_E_Z_COMPLEX	1	GO_ESC_E_Z_COMPLEX	CC	1
	GO_NUCLEAR_PERIPHERY	1	GO_NUCLEAR_PERIPHERY	CC	1
	GO_LAMELLAR_BODY	1	GO_LAMELLAR_BODY	CC	1
	GO_CHROMATOID_BODY	1	GO_CHROMATOID_BODY	CC	1
	GO_CHROMOSOME_TELOMERIC_REGION	1	GO_CHROMOSOME_TELOMERIC_REGION	CC	1
	GO_TOR_COMPLEX	1	GO_TOR_COMPLEX	CC	1
	GO_WNT_SIGNALOSOME	1	GO_WNT_SIGNALOSOME	CC	1
	GO_ACTIN_BASED_CELL_PROJECTION	1	GO_ACTIN_BASED_CELL_PROJECTION	CC	1
	GO_REPLISOME	1	GO_REPLISOME	CC	1
	GO_CILIARY_MEMBRANE	1	GO_CILIARY_MEMBRANE	CC	1
	GO_INTERCELLULAR_BRIDGE	1	GO_INTERCELLULAR_BRIDGE	CC	1
	GO_MHC_CLASS_II_PROTEIN_COMPLEX	1	GO_MHC_CLASS_II_PROTEIN_COMPLEX	CC	1
	GO_KERATIN_FILAMENT	1	GO_KERATIN_FILAMENT	CC	1
	GO_RNAI_EFFECTOR_COMPLEX	1	GO_RNAI_EFFECTOR_COMPLEX	CC	1
	GO_A_BAND	1	GO_A_BAND	CC	1
	GO_NEUROMUSCULAR_JUNCTION	1	GO_NEUROMUSCULAR_JUNCTION	CC	1
	GO_PRE_AUTOPHAGOSOMAL_STRUCTURE_MEMBRANE	1	GO_PRE_AUTOPHAGOSOMAL_STRUCTURE_MEMBRANE	CC	1
	GO_EXTERNAL_SIDE_OF_PLASMA_MEMBRANE	1	GO_EXTERNAL_SIDE_OF_PLASMA_MEMBRANE	CC	1
	GO_PRIMARY_CILIUM	1	GO_PRIMARY_CILIUM	CC	1
	GO_RUFFLE	1	GO_RUFFLE	CC	1
	GO_WASH_COMPLEX	1	GO_WASH_COMPLEX	CC	1
	GO_DENDRITE_CYTOPLASM	1	GO_DENDRITE_CYTOPLASM	CC	1
	GO_CORNIFIED_ENVELOPE	1	GO_CORNIFIED_ENVELOPE	CC	1
	GO_PERIKARYON	1	GO_PERIKARYON	CC	1
	GO_MICROBODY_PART	1	GO_MICROBODY_PART	CC	1
	GO_NUCLEOLUS	1	GO_NUCLEOLUS	CC	1
	GO_PERICENTRIOLAR_MATERIAL	1	GO_PERICENTRIOLAR_MATERIAL	CC	1
	GO_TELOMERE_CAP_COMPLEX	1	GO_TELOMERE_CAP_COMPLEX	CC	1
	GO_NUCLEOTIDE_EXCISION_REPAIR_COMPLEX	1	GO_NUCLEOTIDE_EXCISION_REPAIR_COMPLEX	CC	1
	GO_NUCLEAR_PORE	1	GO_NUCLEAR_PORE	CC	1
	GO_BAF_TYPE_COMPLEX	1	GO_BAF_TYPE_COMPLEX	CC	1
	GO_MYOSIN_II_COMPLEX	1	GO_MYOSIN_II_COMPLEX	CC	1
	GO_MICROTUBULE_ORGANIZING_CENTER_PART	1	GO_MICROTUBULE_ORGANIZING_CENTER_PART	CC	1
	GO_NUCLEAR_MEMBRANE	1	GO_NUCLEAR_MEMBRANE	CC	1
	GO_SWI_SNF_COMPLEX	1	GO_SWI_SNF_COMPLEX	CC	1
	GO_CYTOPLASMIC_MICROTUBULE	1	GO_CYTOPLASMIC_MICROTUBULE	CC	1
	GO_HOST	1	GO_HOST	CC	1
	GO_EXTRINSIC_COMPONENT_OF_MEMBRANE	1	GO_EXTRINSIC_COMPONENT_OF_MEMBRANE	CC	1
	GO_SPINDLE	1	GO_SPINDLE	CC	1
	GO_TRANSCRIPTION_ELONGATION_FACTOR_COMPLEX	1	GO_TRANSCRIPTION_ELONGATION_FACTOR_COMPLEX	CC	1
	GO_ACTIN_FILAMENT	1	GO_ACTIN_FILAMENT	CC	1
	GO_INTRINSIC_COMPONENT_OF_EXTERNAL_SIDE_OF_PLASMA_MEMBRANE	1	GO_INTRINSIC_COMPONENT_OF_EXTERNAL_SIDE_OF_PLASMA_MEMBRANE	CC	1
	GO_CILIARY_PLASM	1	GO_CILIARY_PLASM	CC	1
	GO_SPERM_FLAGELLUM	1	GO_SPERM_FLAGELLUM	CC	1
	GO_GOLGI_LUMEN	1	GO_GOLGI_LUMEN	CC	1
	GO_ESCRT_III_COMPLEX	1	GO_ESCRT_III_COMPLEX	CC	1
	GO_COHESIN_COMPLEX	1	GO_COHESIN_COMPLEX	CC	1
	GO_RIBONUCLEOPROTEIN_COMPLEX	1	GO_RIBONUCLEOPROTEIN_COMPLEX	CC	1
	GO_CALCIUM_CHANNEL_COMPLEX	1	GO_CALCIUM_CHANNEL_COMPLEX	CC	1
	GO_TRANSLATION_PREINITIATION_COMPLEX	1	GO_TRANSLATION_PREINITIATION_COMPLEX	CC	1
	GO_MITOCHONDRIAL_PROTEIN_COMPLEX	1	GO_MITOCHONDRIAL_PROTEIN_COMPLEX	CC	1
	GO_MICROTUBULE_ORGANIZING_CENTER	1	GO_MICROTUBULE_ORGANIZING_CENTER	CC	1
	GO_PROTON_TRANSPORTING_V_TYPE_ATPASE_COMPLEX	1	GO_PROTON_TRANSPORTING_V_TYPE_ATPASE_COMPLEX	CC	1
	GO_PROTEIN_LIPID_COMPLEX	1	GO_PROTEIN_LIPID_COMPLEX	CC	1
	GO_NBAF_COMPLEX	1	GO_NBAF_COMPLEX	CC	1
	GO_MEDIATOR_COMPLEX	1	GO_MEDIATOR_COMPLEX	CC	1
	GO_CILIUM	1	GO_CILIUM	CC	1
	GO_EXTRINSIC_COMPONENT_OF_PLASMA_MEMBRANE	1	GO_EXTRINSIC_COMPONENT_OF_PLASMA_MEMBRANE	CC	1
	GO_BRUSH_BORDER_MEMBRANE	1	GO_BRUSH_BORDER_MEMBRANE	CC	1
	GO_ANCHORED_COMPONENT_OF_PLASMA_MEMBRANE	1	GO_ANCHORED_COMPONENT_OF_PLASMA_MEMBRANE	CC	1
	GO_AXONEMAL_DYNEIN_COMPLEX	1	GO_AXONEMAL_DYNEIN_COMPLEX	CC	1
	GO_MAST_CELL_GRANULE	1	GO_MAST_CELL_GRANULE	CC	1
	GO_RECYCLING_ENDOSOME	1	GO_RECYCLING_ENDOSOME	CC	1
	GO_EARLY_ENDOSOME	1	GO_EARLY_ENDOSOME	CC	1
	GO_PROTEASOME_ACCESSORY_COMPLEX	1	GO_PROTEASOME_ACCESSORY_COMPLEX	CC	1
	GO_CYTOSOLIC_RIBOSOME	1	GO_CYTOSOLIC_RIBOSOME	CC	1
	GO_PHOTORECEPTOR_DISC_MEMBRANE	1	GO_PHOTORECEPTOR_DISC_MEMBRANE	CC	1
	GO_PROTEIN_PHOSPHATASE_TYPE_2A_COMPLEX	1	GO_PROTEIN_PHOSPHATASE_TYPE_2A_COMPLEX	CC	1
	GO_CILIARY_BASAL_BODY	1	GO_CILIARY_BASAL_BODY	CC	1
	GO_TRANS_GOLGI_NETWORK_MEMBRANE	1	GO_TRANS_GOLGI_NETWORK_MEMBRANE	CC	1
	GO_TRANSPORT_VESICLE_MEMBRANE	1	GO_TRANSPORT_VESICLE_MEMBRANE	CC	1
	GO_NEURONAL_CELL_BODY_MEMBRANE	1	GO_NEURONAL_CELL_BODY_MEMBRANE	CC	1
	GO_HISTONE_DEACETYLASE_COMPLEX	1	GO_HISTONE_DEACETYLASE_COMPLEX	CC	1
	GO_PHOTORECEPTOR_OUTER_SEGMENT	1	GO_PHOTORECEPTOR_OUTER_SEGMENT	CC	1
	GO_U12_TYPE_SPLICEOSOMAL_COMPLEX	1	GO_U12_TYPE_SPLICEOSOMAL_COMPLEX	CC	1
	GO_BASAL_PART_OF_CELL	1	GO_BASAL_PART_OF_CELL	CC	1
	GO_SODIUM_POTASSIUM_EXCHANGING_ATPASE_COMPLEX	1	GO_SODIUM_POTASSIUM_EXCHANGING_ATPASE_COMPLEX	CC	1
	GO_SITE_OF_DOUBLE_STRAND_BREAK	1	GO_SITE_OF_DOUBLE_STRAND_BREAK	CC	1
	GO_PLASMA_MEMBRANE_RAFT	1	GO_PLASMA_MEMBRANE_RAFT	CC	1
	GO_MICROBODY_LUMEN	1	GO_MICROBODY_LUMEN	CC	1
	GO_FILAMENTOUS_ACTIN	1	GO_FILAMENTOUS_ACTIN	CC	1
	GO_METHYLOSOME	1	GO_METHYLOSOME	CC	1
	GO_GOLGI_CISTERNA_MEMBRANE	1	GO_GOLGI_CISTERNA_MEMBRANE	CC	1
	GO_PROTON_TRANSPORTING_ATP_SYNTHASE_COMPLEX	1	GO_PROTON_TRANSPORTING_ATP_SYNTHASE_COMPLEX	CC	1
	GO_CENTRIOLAR_SATELLITE	1	GO_CENTRIOLAR_SATELLITE	CC	1
	GO_GAP_JUNCTION	1	GO_GAP_JUNCTION	CC	1
	GO_DERLIN_1_RETROTRANSLOCATION_COMPLEX	1	GO_DERLIN_1_RETROTRANSLOCATION_COMPLEX	CC	1
	GO_DENSE_CORE_GRANULE	1	GO_DENSE_CORE_GRANULE	CC	1
	GO_EXOCYTIC_VESICLE_MEMBRANE	1	GO_EXOCYTIC_VESICLE_MEMBRANE	CC	1
	GO_ACETYLTRANSFERASE_COMPLEX	1	GO_ACETYLTRANSFERASE_COMPLEX	CC	1
	GO_ANCHORED_COMPONENT_OF_MEMBRANE	1	GO_ANCHORED_COMPONENT_OF_MEMBRANE	CC	1
	GO_MHC_CLASS_I_PROTEIN_COMPLEX	1	GO_MHC_CLASS_I_PROTEIN_COMPLEX	CC	1
	GO_NUCLEAR_UBIQUITIN_LIGASE_COMPLEX	1	GO_NUCLEAR_UBIQUITIN_LIGASE_COMPLEX	CC	1
	GO_ORGANELLE_SUBCOMPARTMENT	1	GO_ORGANELLE_SUBCOMPARTMENT	CC	1
	GO_CLATHRIN_COAT_OF_TRANS_GOLGI_NETWORK_VESICLE	1	GO_CLATHRIN_COAT_OF_TRANS_GOLGI_NETWORK_VESICLE	CC	1
	GO_CHYLOMICRON	1	GO_CHYLOMICRON	CC	1
	GO_PRIMARY_LYSOSOME	1	GO_PRIMARY_LYSOSOME	CC	1
	GO_TRIGLYCERIDE_RICH_LIPOPROTEIN_PARTICLE	1	GO_TRIGLYCERIDE_RICH_LIPOPROTEIN_PARTICLE	CC	1
	GO_ENDOPLASMIC_RETICULUM_SUBCOMPARTMENT	1	GO_ENDOPLASMIC_RETICULUM_SUBCOMPARTMENT	CC	1
	GO_COLLAGEN_TRIMER	1	GO_COLLAGEN_TRIMER	CC	1
	GO_SMALL_NUCLEAR_RIBONUCLEOPROTEIN_COMPLEX	1	GO_SMALL_NUCLEAR_RIBONUCLEOPROTEIN_COMPLEX	CC	1
	GO_CYCLIN_DEPENDENT_PROTEIN_KINASE_HOLOENZYME_COMPLEX	1	GO_CYCLIN_DEPENDENT_PROTEIN_KINASE_HOLOENZYME_COMPLEX	CC	1
	GO_POSITIVE_REGULATION_OF_VIRAL_TRANSCRIPTION	1	GO_POSITIVE_REGULATION_OF_VIRAL_TRANSCRIPTION	BP	1
	GO_CARDIAC_CHAMBER_DEVELOPMENT	1	GO_CARDIAC_CHAMBER_DEVELOPMENT	BP	1
	GO_DNA_DEPENDENT_DNA_REPLICATION_MAINTENANCE_OF_FIDELITY	1	GO_DNA_DEPENDENT_DNA_REPLICATION_MAINTENANCE_OF_FIDELITY	BP	1
	GO_CIRCADIAN_RHYTHM	1	GO_CIRCADIAN_RHYTHM	BP	1
	GO_PHOSPHATIDYLSERINE_ACYL_CHAIN_REMODELING	1	GO_PHOSPHATIDYLSERINE_ACYL_CHAIN_REMODELING	BP	1
	GO_SPINAL_CORD_DEVELOPMENT	1	GO_SPINAL_CORD_DEVELOPMENT	BP	1
	GO_PLATELET_DERIVED_GROWTH_FACTOR_RECEPTOR_SIGNALING_PATHWAY	1	GO_PLATELET_DERIVED_GROWTH_FACTOR_RECEPTOR_SIGNALING_PATHWAY	BP	1
	GO_CELLULAR_RESPONSE_TO_LIPOPROTEIN_PARTICLE_STIMULUS	1	GO_CELLULAR_RESPONSE_TO_LIPOPROTEIN_PARTICLE_STIMULUS	BP	1
	GO_REGULATION_OF_NLRP3_INFLAMMASOME_COMPLEX_ASSEMBLY	1	GO_REGULATION_OF_NLRP3_INFLAMMASOME_COMPLEX_ASSEMBLY	BP	1
	GO_POSITIVE_REGULATION_OF_EPITHELIAL_CELL_DIFFERENTIATION	1	GO_POSITIVE_REGULATION_OF_EPITHELIAL_CELL_DIFFERENTIATION	BP	1
	GO_POSITIVE_REGULATION_OF_KINASE_ACTIVITY	1	GO_POSITIVE_REGULATION_OF_KINASE_ACTIVITY	BP	1
	GO_NEGATIVE_REGULATION_OF_TRANSCRIPTION_FACTOR_IMPORT_INTO_NUCLEUS	1	GO_NEGATIVE_REGULATION_OF_TRANSCRIPTION_FACTOR_IMPORT_INTO_NUCLEUS	BP	1
	GO_POTASSIUM_ION_TRANSPORT	1	GO_POTASSIUM_ION_TRANSPORT	BP	1
	GO_REGULATION_OF_T_CELL_RECEPTOR_SIGNALING_PATHWAY	1	GO_REGULATION_OF_T_CELL_RECEPTOR_SIGNALING_PATHWAY	BP	1
	GO_CARDIAC_MUSCLE_ADAPTATION	1	GO_CARDIAC_MUSCLE_ADAPTATION	BP	1
	GO_NEGATIVE_REGULATION_OF_EPITHELIAL_CELL_PROLIFERATION	1	GO_NEGATIVE_REGULATION_OF_EPITHELIAL_CELL_PROLIFERATION	BP	1
	GO_REGULATION_OF_PROTEIN_TARGETING_TO_MITOCHONDRION	1	GO_REGULATION_OF_PROTEIN_TARGETING_TO_MITOCHONDRION	BP	1
	GO_APICAL_PROTEIN_LOCALIZATION	1	GO_APICAL_PROTEIN_LOCALIZATION	BP	1
	GO_FOREBRAIN_NEURON_DEVELOPMENT	1	GO_FOREBRAIN_NEURON_DEVELOPMENT	BP	1
	GO_POSITIVE_REGULATION_OF_PROTEIN_MATURATION	1	GO_POSITIVE_REGULATION_OF_PROTEIN_MATURATION	BP	1
	GO_NEUROMUSCULAR_JUNCTION_DEVELOPMENT	1	GO_NEUROMUSCULAR_JUNCTION_DEVELOPMENT	BP	1
	GO_MITOTIC_CYTOKINESIS	1	GO_MITOTIC_CYTOKINESIS	BP	1
	GO_NEGATIVE_REGULATION_OF_RESPONSE_TO_ENDOPLASMIC_RETICULUM_STRESS	1	GO_NEGATIVE_REGULATION_OF_RESPONSE_TO_ENDOPLASMIC_RETICULUM_STRESS	BP	1
	GO_SMAD_PROTEIN_SIGNAL_TRANSDUCTION	1	GO_SMAD_PROTEIN_SIGNAL_TRANSDUCTION	BP	1
	GO_CYTOPLASMIC_TRANSLATION	1	GO_CYTOPLASMIC_TRANSLATION	BP	1
	GO_MEIOTIC_CHROMOSOME_SEGREGATION	1	GO_MEIOTIC_CHROMOSOME_SEGREGATION	BP	1
	GO_POSITIVE_REGULATION_OF_CALCIUM_ION_TRANSPORT	1	GO_POSITIVE_REGULATION_OF_CALCIUM_ION_TRANSPORT	BP	1
	GO_REGULATION_OF_DOUBLE_STRAND_BREAK_REPAIR	1	GO_REGULATION_OF_DOUBLE_STRAND_BREAK_REPAIR	BP	1
	GO_RNA_DEPENDENT_DNA_BIOSYNTHETIC_PROCESS	1	GO_RNA_DEPENDENT_DNA_BIOSYNTHETIC_PROCESS	BP	1
	GO_REGULATION_OF_B_CELL_RECEPTOR_SIGNALING_PATHWAY	1	GO_REGULATION_OF_B_CELL_RECEPTOR_SIGNALING_PATHWAY	BP	1
	GO_REGULATION_OF_G_PROTEIN_COUPLED_RECEPTOR_PROTEIN_SIGNALING_PATHWAY	1	GO_REGULATION_OF_G_PROTEIN_COUPLED_RECEPTOR_PROTEIN_SIGNALING_PATHWAY	BP	1
	GO_DENDRITE_DEVELOPMENT	1	GO_DENDRITE_DEVELOPMENT	BP	1
	GO_REGULATION_OF_RESPIRATORY_BURST	1	GO_REGULATION_OF_RESPIRATORY_BURST	BP	1
	GO_G_PROTEIN_COUPLED_RECEPTOR_INTERNALIZATION	1	GO_G_PROTEIN_COUPLED_RECEPTOR_INTERNALIZATION	BP	1
	GO_MEMORY	1	GO_MEMORY	BP	1
	GO_NEURON_DEVELOPMENT	1	GO_NEURON_DEVELOPMENT	BP	1
	GO_REGULATION_OF_GOLGI_ORGANIZATION	1	GO_REGULATION_OF_GOLGI_ORGANIZATION	BP	1
	GO_ENDOTHELIAL_CELL_DEVELOPMENT	1	GO_ENDOTHELIAL_CELL_DEVELOPMENT	BP	1
	GO_POSITIVE_REGULATION_OF_MYOTUBE_DIFFERENTIATION	1	GO_POSITIVE_REGULATION_OF_MYOTUBE_DIFFERENTIATION	BP	1
	GO_REGULATION_OF_CELL_ACTIVATION	1	GO_REGULATION_OF_CELL_ACTIVATION	BP	1
	GO_MULTICELLULAR_ORGANISM_AGING	1	GO_MULTICELLULAR_ORGANISM_AGING	BP	1
	GO_ATP_DEPENDENT_CHROMATIN_REMODELING	1	GO_ATP_DEPENDENT_CHROMATIN_REMODELING	BP	1
	GO_ANATOMICAL_STRUCTURE_FORMATION_INVOLVED_IN_MORPHOGENESIS	1	GO_ANATOMICAL_STRUCTURE_FORMATION_INVOLVED_IN_MORPHOGENESIS	BP	1
	GO_LIPID_MODIFICATION	1	GO_LIPID_MODIFICATION	BP	1
	GO_NEGATIVE_REGULATION_OF_KIDNEY_DEVELOPMENT	1	GO_NEGATIVE_REGULATION_OF_KIDNEY_DEVELOPMENT	BP	1
	GO_REGULATION_OF_HEPATOCYTE_PROLIFERATION	1	GO_REGULATION_OF_HEPATOCYTE_PROLIFERATION	BP	1
	GO_ACYLGLYCEROL_HOMEOSTASIS	1	GO_ACYLGLYCEROL_HOMEOSTASIS	BP	1
	GO_NEGATIVE_REGULATION_OF_PHOSPHOPROTEIN_PHOSPHATASE_ACTIVITY	1	GO_NEGATIVE_REGULATION_OF_PHOSPHOPROTEIN_PHOSPHATASE_ACTIVITY	BP	1
	GO_NEGATIVE_REGULATION_OF_PROTEIN_COMPLEX_ASSEMBLY	1	GO_NEGATIVE_REGULATION_OF_PROTEIN_COMPLEX_ASSEMBLY	BP	1
	GO_HEMOGLOBIN_METABOLIC_PROCESS	1	GO_HEMOGLOBIN_METABOLIC_PROCESS	BP	1
	GO_SINGLE_FERTILIZATION	1	GO_SINGLE_FERTILIZATION	BP	1
	GO_LEUKOCYTE_ACTIVATION	1	GO_LEUKOCYTE_ACTIVATION	BP	1
	GO_REGULATION_OF_MITOCHONDRIAL_DEPOLARIZATION	1	GO_REGULATION_OF_MITOCHONDRIAL_DEPOLARIZATION	BP	1
	GO_NEGATIVE_REGULATION_OF_MAP_KINASE_ACTIVITY	1	GO_NEGATIVE_REGULATION_OF_MAP_KINASE_ACTIVITY	BP	1
	GO_SYNAPTIC_VESICLE_LOCALIZATION	1	GO_SYNAPTIC_VESICLE_LOCALIZATION	BP	1
	GO_PHENOL_CONTAINING_COMPOUND_METABOLIC_PROCESS	1	GO_PHENOL_CONTAINING_COMPOUND_METABOLIC_PROCESS	BP	1
	GO_REGULATION_OF_ANTIGEN_RECEPTOR_MEDIATED_SIGNALING_PATHWAY	1	GO_REGULATION_OF_ANTIGEN_RECEPTOR_MEDIATED_SIGNALING_PATHWAY	BP	1
	GO_ESTABLISHMENT_OF_SPINDLE_ORIENTATION	1	GO_ESTABLISHMENT_OF_SPINDLE_ORIENTATION	BP	1
	GO_METANEPHRIC_NEPHRON_MORPHOGENESIS	1	GO_METANEPHRIC_NEPHRON_MORPHOGENESIS	BP	1
	GO_GLYCERALDEHYDE_3_PHOSPHATE_METABOLIC_PROCESS	1	GO_GLYCERALDEHYDE_3_PHOSPHATE_METABOLIC_PROCESS	BP	1
	GO_RESPONSE_TO_UV_C	1	GO_RESPONSE_TO_UV_C	BP	1
	GO_CARBOHYDRATE_CATABOLIC_PROCESS	1	GO_CARBOHYDRATE_CATABOLIC_PROCESS	BP	1
	GO_DENTATE_GYRUS_DEVELOPMENT	1	GO_DENTATE_GYRUS_DEVELOPMENT	BP	1
	GO_ESTABLISHMENT_OR_MAINTENANCE_OF_TRANSMEMBRANE_ELECTROCHEMICAL_GRADIENT	1	GO_ESTABLISHMENT_OR_MAINTENANCE_OF_TRANSMEMBRANE_ELECTROCHEMICAL_GRADIENT	BP	1
	GO_LABYRINTHINE_LAYER_DEVELOPMENT	1	GO_LABYRINTHINE_LAYER_DEVELOPMENT	BP	1
	GO_N_TERMINAL_PROTEIN_AMINO_ACID_ACETYLATION	1	GO_N_TERMINAL_PROTEIN_AMINO_ACID_ACETYLATION	BP	1
	GO_NEUROLOGICAL_SYSTEM_PROCESS	1	GO_NEUROLOGICAL_SYSTEM_PROCESS	BP	1
	GO_NEURONAL_STEM_CELL_DIVISION	1	GO_NEURONAL_STEM_CELL_DIVISION	BP	1
	GO_CERAMIDE_CATABOLIC_PROCESS	1	GO_CERAMIDE_CATABOLIC_PROCESS	BP	1
	GO_EXCRETION	1	GO_EXCRETION	BP	1
	GO_DIGESTION	1	GO_DIGESTION	BP	1
	GO_POSITIVE_REGULATION_OF_SYNAPTIC_TRANSMISSION_GLUTAMATERGIC	1	GO_POSITIVE_REGULATION_OF_SYNAPTIC_TRANSMISSION_GLUTAMATERGIC	BP	1
	GO_POSITIVE_REGULATION_OF_MITOTIC_NUCLEAR_DIVISION	1	GO_POSITIVE_REGULATION_OF_MITOTIC_NUCLEAR_DIVISION	BP	1
	GO_HINDBRAIN_DEVELOPMENT	1	GO_HINDBRAIN_DEVELOPMENT	BP	1
	GO_OLIGOSACCHARIDE_METABOLIC_PROCESS	1	GO_OLIGOSACCHARIDE_METABOLIC_PROCESS	BP	1
	GO_NEGATIVE_REGULATION_OF_DENDRITIC_SPINE_DEVELOPMENT	1	GO_NEGATIVE_REGULATION_OF_DENDRITIC_SPINE_DEVELOPMENT	BP	1
	GO_MODULATION_OF_GROWTH_OF_SYMBIONT_INVOLVED_IN_INTERACTION_WITH_HOST	1	GO_MODULATION_OF_GROWTH_OF_SYMBIONT_INVOLVED_IN_INTERACTION_WITH_HOST	BP	1
	GO_CHROMOSOME_SEGREGATION	1	GO_CHROMOSOME_SEGREGATION	BP	1
	GO_NEGATIVE_REGULATION_OF_CYCLIN_DEPENDENT_PROTEIN_KINASE_ACTIVITY	1	GO_NEGATIVE_REGULATION_OF_CYCLIN_DEPENDENT_PROTEIN_KINASE_ACTIVITY	BP	1
	GO_ETHER_METABOLIC_PROCESS	1	GO_ETHER_METABOLIC_PROCESS	BP	1
	GO_HEMATOPOIETIC_PROGENITOR_CELL_DIFFERENTIATION	1	GO_HEMATOPOIETIC_PROGENITOR_CELL_DIFFERENTIATION	BP	1
	GO_CYTOKINE_METABOLIC_PROCESS	1	GO_CYTOKINE_METABOLIC_PROCESS	BP	1
	GO_ANTEROGRADE_AXONAL_TRANSPORT	1	GO_ANTEROGRADE_AXONAL_TRANSPORT	BP	1
	GO_NEGATIVE_REGULATION_OF_ERK1_AND_ERK2_CASCADE	1	GO_NEGATIVE_REGULATION_OF_ERK1_AND_ERK2_CASCADE	BP	1
	GO_STEROID_BIOSYNTHETIC_PROCESS	1	GO_STEROID_BIOSYNTHETIC_PROCESS	BP	1
	GO_ALDITOL_PHOSPHATE_METABOLIC_PROCESS	1	GO_ALDITOL_PHOSPHATE_METABOLIC_PROCESS	BP	1
	GO_SODIUM_INDEPENDENT_ORGANIC_ANION_TRANSPORT	1	GO_SODIUM_INDEPENDENT_ORGANIC_ANION_TRANSPORT	BP	1
	GO_REGULATION_OF_PROTEIN_TYROSINE_KINASE_ACTIVITY	1	GO_REGULATION_OF_PROTEIN_TYROSINE_KINASE_ACTIVITY	BP	1
	GO_REGULATION_OF_INTERFERON_BETA_PRODUCTION	1	GO_REGULATION_OF_INTERFERON_BETA_PRODUCTION	BP	1
	GO_DNA_TEMPLATED_TRANSCRIPTION_ELONGATION	1	GO_DNA_TEMPLATED_TRANSCRIPTION_ELONGATION	BP	1
	GO_N_GLYCAN_PROCESSING	1	GO_N_GLYCAN_PROCESSING	BP	1
	GO_INORGANIC_ION_IMPORT_INTO_CELL	1	GO_INORGANIC_ION_IMPORT_INTO_CELL	BP	1
	GO_ENDOPLASMIC_RETICULUM_TO_CYTOSOL_TRANSPORT	1	GO_ENDOPLASMIC_RETICULUM_TO_CYTOSOL_TRANSPORT	BP	1
	GO_NEGATIVE_REGULATION_OF_REPRODUCTIVE_PROCESS	1	GO_NEGATIVE_REGULATION_OF_REPRODUCTIVE_PROCESS	BP	1
	GO_G_PROTEIN_COUPLED_PURINERGIC_RECEPTOR_SIGNALING_PATHWAY	1	GO_G_PROTEIN_COUPLED_PURINERGIC_RECEPTOR_SIGNALING_PATHWAY	BP	1
	GO_MEMBRANE_DEPOLARIZATION	1	GO_MEMBRANE_DEPOLARIZATION	BP	1
	GO_OLFACTORY_BULB_INTERNEURON_DIFFERENTIATION	1	GO_OLFACTORY_BULB_INTERNEURON_DIFFERENTIATION	BP	1
	GO_POSITIVE_REGULATION_OF_G_PROTEIN_COUPLED_RECEPTOR_PROTEIN_SIGNALING_PATHWAY	1	GO_POSITIVE_REGULATION_OF_G_PROTEIN_COUPLED_RECEPTOR_PROTEIN_SIGNALING_PATHWAY	BP	1
	GO_ATTACHMENT_OF_SPINDLE_MICROTUBULES_TO_KINETOCHORE	1	GO_ATTACHMENT_OF_SPINDLE_MICROTUBULES_TO_KINETOCHORE	BP	1
	GO_NEGATIVE_REGULATION_OF_TRANSMEMBRANE_TRANSPORT	1	GO_NEGATIVE_REGULATION_OF_TRANSMEMBRANE_TRANSPORT	BP	1
	GO_REGULATION_OF_DNA_RECOMBINATION	1	GO_REGULATION_OF_DNA_RECOMBINATION	BP	1
	GO_REGULATION_OF_LEUKOCYTE_PROLIFERATION	1	GO_REGULATION_OF_LEUKOCYTE_PROLIFERATION	BP	1
	GO_POSITIVE_REGULATION_OF_TYROSINE_PHOSPHORYLATION_OF_STAT1_PROTEIN	1	GO_POSITIVE_REGULATION_OF_TYROSINE_PHOSPHORYLATION_OF_STAT1_PROTEIN	BP	1
	GO_REGULATION_OF_CELL_CYCLE_CHECKPOINT	1	GO_REGULATION_OF_CELL_CYCLE_CHECKPOINT	BP	1
	GO_NEGATIVE_REGULATION_OF_TRANSCRIPTION_REGULATORY_REGION_DNA_BINDING	1	GO_NEGATIVE_REGULATION_OF_TRANSCRIPTION_REGULATORY_REGION_DNA_BINDING	BP	1
	GO_POSITIVE_REGULATION_OF_DNA_REPLICATION	1	GO_POSITIVE_REGULATION_OF_DNA_REPLICATION	BP	1
	GO_NEGATIVE_REGULATION_OF_NEURON_APOPTOTIC_PROCESS	1	GO_NEGATIVE_REGULATION_OF_NEURON_APOPTOTIC_PROCESS	BP	1
	GO_POSITIVE_REGULATION_OF_REPRODUCTIVE_PROCESS	1	GO_POSITIVE_REGULATION_OF_REPRODUCTIVE_PROCESS	BP	1
	GO_POSITIVE_REGULATION_OF_METANEPHROS_DEVELOPMENT	1	GO_POSITIVE_REGULATION_OF_METANEPHROS_DEVELOPMENT	BP	1
	GO_POSITIVE_REGULATION_OF_LYMPHOCYTE_APOPTOTIC_PROCESS	1	GO_POSITIVE_REGULATION_OF_LYMPHOCYTE_APOPTOTIC_PROCESS	BP	1
	GO_NUCLEOTIDE_PHOSPHORYLATION	1	GO_NUCLEOTIDE_PHOSPHORYLATION	BP	1
	GO_POSITIVE_REGULATION_OF_GENE_EXPRESSION_EPIGENETIC	1	GO_POSITIVE_REGULATION_OF_GENE_EXPRESSION_EPIGENETIC	BP	1
	GO_GLUTAMATE_SECRETION	1	GO_GLUTAMATE_SECRETION	BP	1
	GO_REGULATION_OF_MRNA_METABOLIC_PROCESS	1	GO_REGULATION_OF_MRNA_METABOLIC_PROCESS	BP	1
	GO_POSITIVE_REGULATION_OF_PROTEIN_BINDING	1	GO_POSITIVE_REGULATION_OF_PROTEIN_BINDING	BP	1
	GO_REGULATION_OF_NFAT_PROTEIN_IMPORT_INTO_NUCLEUS	1	GO_REGULATION_OF_NFAT_PROTEIN_IMPORT_INTO_NUCLEUS	BP	1
	GO_REGULATION_OF_VASCULOGENESIS	1	GO_REGULATION_OF_VASCULOGENESIS	BP	1
	GO_SENSORY_PERCEPTION	1	GO_SENSORY_PERCEPTION	BP	1
	GO_HEPATICOBILIARY_SYSTEM_DEVELOPMENT	1	GO_HEPATICOBILIARY_SYSTEM_DEVELOPMENT	BP	1
	GO_FATTY_ACID_CATABOLIC_PROCESS	1	GO_FATTY_ACID_CATABOLIC_PROCESS	BP	1
	GO_REGULATION_OF_VESICLE_FUSION	1	GO_REGULATION_OF_VESICLE_FUSION	BP	1
	GO_MITOCHONDRIAL_RESPIRATORY_CHAIN_COMPLEX_I_BIOGENESIS	1	GO_MITOCHONDRIAL_RESPIRATORY_CHAIN_COMPLEX_I_BIOGENESIS	BP	1
	GO_REGULATION_OF_LIPID_STORAGE	1	GO_REGULATION_OF_LIPID_STORAGE	BP	1
	GO_CARBOHYDRATE_TRANSPORT	1	GO_CARBOHYDRATE_TRANSPORT	BP	1
	GO_REGULATION_OF_CELLULAR_RESPONSE_TO_GROWTH_FACTOR_STIMULUS	1	GO_REGULATION_OF_CELLULAR_RESPONSE_TO_GROWTH_FACTOR_STIMULUS	BP	1
	GO_EMBRYONIC_HEMOPOIESIS	1	GO_EMBRYONIC_HEMOPOIESIS	BP	1
	GO_EMBRYO_DEVELOPMENT_ENDING_IN_BIRTH_OR_EGG_HATCHING	1	GO_EMBRYO_DEVELOPMENT_ENDING_IN_BIRTH_OR_EGG_HATCHING	BP	1
	GO_RESPONSE_TO_IONIZING_RADIATION	1	GO_RESPONSE_TO_IONIZING_RADIATION	BP	1
	GO_PROTEIN_EXPORT_FROM_NUCLEUS	1	GO_PROTEIN_EXPORT_FROM_NUCLEUS	BP	1
	GO_POSITIVE_REGULATION_OF_SEQUESTERING_OF_CALCIUM_ION	1	GO_POSITIVE_REGULATION_OF_SEQUESTERING_OF_CALCIUM_ION	BP	1
	GO_SECONDARY_METABOLITE_BIOSYNTHETIC_PROCESS	1	GO_SECONDARY_METABOLITE_BIOSYNTHETIC_PROCESS	BP	1
	GO_CELL_MIGRATION_INVOLVED_IN_HEART_DEVELOPMENT	1	GO_CELL_MIGRATION_INVOLVED_IN_HEART_DEVELOPMENT	BP	1
	GO_PROTEIN_LOCALIZATION_TO_CYTOSKELETON	1	GO_PROTEIN_LOCALIZATION_TO_CYTOSKELETON	BP	1
	GO_NUCLEAR_ENVELOPE_REASSEMBLY	1	GO_NUCLEAR_ENVELOPE_REASSEMBLY	BP	1
	GO_INTRINSIC_APOPTOTIC_SIGNALING_PATHWAY_IN_RESPONSE_TO_DNA_DAMAGE_BY_P53_CLASS_MEDIATOR	1	GO_INTRINSIC_APOPTOTIC_SIGNALING_PATHWAY_IN_RESPONSE_TO_DNA_DAMAGE_BY_P53_CLASS_MEDIATOR	BP	1
	GO_REGULATION_OF_AUTOPHAGY	1	GO_REGULATION_OF_AUTOPHAGY	BP	1
	GO_PHOSPHOLIPID_METABOLIC_PROCESS	1	GO_PHOSPHOLIPID_METABOLIC_PROCESS	BP	1
	GO_AMMONIUM_ION_METABOLIC_PROCESS	1	GO_AMMONIUM_ION_METABOLIC_PROCESS	BP	1
	GO_REGULATION_OF_INTERLEUKIN_4_PRODUCTION	1	GO_REGULATION_OF_INTERLEUKIN_4_PRODUCTION	BP	1
	GO_NCRNA_CATABOLIC_PROCESS	1	GO_NCRNA_CATABOLIC_PROCESS	BP	1
	GO_REGULATION_OF_FAT_CELL_DIFFERENTIATION	1	GO_REGULATION_OF_FAT_CELL_DIFFERENTIATION	BP	1
	GO_REGULATION_OF_PROTEIN_ACTIVATION_CASCADE	1	GO_REGULATION_OF_PROTEIN_ACTIVATION_CASCADE	BP	1
	GO_REGULATION_OF_TELOMERASE_RNA_LOCALIZATION_TO_CAJAL_BODY	1	GO_REGULATION_OF_TELOMERASE_RNA_LOCALIZATION_TO_CAJAL_BODY	BP	1
	GO_REGULATION_OF_RNA_STABILITY	1	GO_REGULATION_OF_RNA_STABILITY	BP	1
	GO_BUNDLE_OF_HIS_CELL_TO_PURKINJE_MYOCYTE_COMMUNICATION	1	GO_BUNDLE_OF_HIS_CELL_TO_PURKINJE_MYOCYTE_COMMUNICATION	BP	1
	GO_REGULATION_OF_CELL_MATURATION	1	GO_REGULATION_OF_CELL_MATURATION	BP	1
	GO_NEGATIVE_REGULATION_OF_CELL_DEVELOPMENT	1	GO_NEGATIVE_REGULATION_OF_CELL_DEVELOPMENT	BP	1
	GO_MAMMARY_GLAND_MORPHOGENESIS	1	GO_MAMMARY_GLAND_MORPHOGENESIS	BP	1
	GO_CELLULAR_PROTEIN_COMPLEX_DISASSEMBLY	1	GO_CELLULAR_PROTEIN_COMPLEX_DISASSEMBLY	BP	1
	GO_REGULATION_OF_CYTOKINE_PRODUCTION_INVOLVED_IN_INFLAMMATORY_RESPONSE	1	GO_REGULATION_OF_CYTOKINE_PRODUCTION_INVOLVED_IN_INFLAMMATORY_RESPONSE	BP	1
	GO_URETER_DEVELOPMENT	1	GO_URETER_DEVELOPMENT	BP	1
	GO_BODY_MORPHOGENESIS	1	GO_BODY_MORPHOGENESIS	BP	1
	GO_SOMATIC_STEM_CELL_POPULATION_MAINTENANCE	1	GO_SOMATIC_STEM_CELL_POPULATION_MAINTENANCE	BP	1
	GO_CYTOPLASMIC_MICROTUBULE_ORGANIZATION	1	GO_CYTOPLASMIC_MICROTUBULE_ORGANIZATION	BP	1
	GO_POSITIVE_REGULATION_OF_DNA_DAMAGE_RESPONSE_SIGNAL_TRANSDUCTION_BY_P53_CLASS_MEDIATOR	1	GO_POSITIVE_REGULATION_OF_DNA_DAMAGE_RESPONSE_SIGNAL_TRANSDUCTION_BY_P53_CLASS_MEDIATOR	BP	1
	GO_PROTEIN_ACTIVATION_CASCADE	1	GO_PROTEIN_ACTIVATION_CASCADE	BP	1
	GO_POSITIVE_REGULATION_OF_PHOSPHOLIPASE_ACTIVITY	1	GO_POSITIVE_REGULATION_OF_PHOSPHOLIPASE_ACTIVITY	BP	1
	GO_NEGATIVE_REGULATION_OF_PEPTIDYL_TYROSINE_PHOSPHORYLATION	1	GO_NEGATIVE_REGULATION_OF_PEPTIDYL_TYROSINE_PHOSPHORYLATION	BP	1
	GO_REGULATION_OF_COLLATERAL_SPROUTING	1	GO_REGULATION_OF_COLLATERAL_SPROUTING	BP	1
	GO_ESTABLISHMENT_OR_MAINTENANCE_OF_MONOPOLAR_CELL_POLARITY	1	GO_ESTABLISHMENT_OR_MAINTENANCE_OF_MONOPOLAR_CELL_POLARITY	BP	1
	GO_NEURON_RECOGNITION	1	GO_NEURON_RECOGNITION	BP	1
	GO_NUCLEOSIDE_DIPHOSPHATE_METABOLIC_PROCESS	1	GO_NUCLEOSIDE_DIPHOSPHATE_METABOLIC_PROCESS	BP	1
	GO_MICROTUBULE_POLYMERIZATION_OR_DEPOLYMERIZATION	1	GO_MICROTUBULE_POLYMERIZATION_OR_DEPOLYMERIZATION	BP	1
	GO_RESPONSE_TO_AMMONIUM_ION	1	GO_RESPONSE_TO_AMMONIUM_ION	BP	1
	GO_REGULATION_OF_INTERLEUKIN_5_PRODUCTION	1	GO_REGULATION_OF_INTERLEUKIN_5_PRODUCTION	BP	1
	GO_REGULATION_OF_GLUCOSE_IMPORT	1	GO_REGULATION_OF_GLUCOSE_IMPORT	BP	1
	GO_PINOCYTOSIS	1	GO_PINOCYTOSIS	BP	1
	GO_REGULATION_OF_EPITHELIAL_CELL_APOPTOTIC_PROCESS	1	GO_REGULATION_OF_EPITHELIAL_CELL_APOPTOTIC_PROCESS	BP	1
	GO_PHOSPHATIDYLETHANOLAMINE_METABOLIC_PROCESS	1	GO_PHOSPHATIDYLETHANOLAMINE_METABOLIC_PROCESS	BP	1
	GO_PHOSPHATIDYLCHOLINE_METABOLIC_PROCESS	1	GO_PHOSPHATIDYLCHOLINE_METABOLIC_PROCESS	BP	1
	GO_LUNG_EPITHELIUM_DEVELOPMENT	1	GO_LUNG_EPITHELIUM_DEVELOPMENT	BP	1
	GO_METENCEPHALON_DEVELOPMENT	1	GO_METENCEPHALON_DEVELOPMENT	BP	1
	GO_G_PROTEIN_COUPLED_PURINERGIC_NUCLEOTIDE_RECEPTOR_SIGNALING_PATHWAY	1	GO_G_PROTEIN_COUPLED_PURINERGIC_NUCLEOTIDE_RECEPTOR_SIGNALING_PATHWAY	BP	1
	GO_ACTIN_FILAMENT_BUNDLE_ORGANIZATION	1	GO_ACTIN_FILAMENT_BUNDLE_ORGANIZATION	BP	1
	GO_CELLULAR_RESPONSE_TO_VIRUS	1	GO_CELLULAR_RESPONSE_TO_VIRUS	BP	1
	GO_CYTOPLASMIC_MRNA_PROCESSING_BODY_ASSEMBLY	1	GO_CYTOPLASMIC_MRNA_PROCESSING_BODY_ASSEMBLY	BP	1
	GO_RESPIRATORY_GASEOUS_EXCHANGE	1	GO_RESPIRATORY_GASEOUS_EXCHANGE	BP	1
	GO_NEGATIVE_REGULATION_OF_PROTEIN_MODIFICATION_BY_SMALL_PROTEIN_CONJUGATION_OR_REMOVAL	1	GO_NEGATIVE_REGULATION_OF_PROTEIN_MODIFICATION_BY_SMALL_PROTEIN_CONJUGATION_OR_REMOVAL	BP	1
	GO_AMINO_ACID_ACTIVATION	1	GO_AMINO_ACID_ACTIVATION	BP	1
	GO_DENDRITIC_CELL_DIFFERENTIATION	1	GO_DENDRITIC_CELL_DIFFERENTIATION	BP	1
	GO_NATURAL_KILLER_CELL_DIFFERENTIATION	1	GO_NATURAL_KILLER_CELL_DIFFERENTIATION	BP	1
	GO_BONE_TRABECULA_MORPHOGENESIS	1	GO_BONE_TRABECULA_MORPHOGENESIS	BP	1
	GO_REGULATION_OF_INFLAMMATORY_RESPONSE_TO_ANTIGENIC_STIMULUS	1	GO_REGULATION_OF_INFLAMMATORY_RESPONSE_TO_ANTIGENIC_STIMULUS	BP	1
	GO_REGULATION_OF_PROTEASOMAL_UBIQUITIN_DEPENDENT_PROTEIN_CATABOLIC_PROCESS	1	GO_REGULATION_OF_PROTEASOMAL_UBIQUITIN_DEPENDENT_PROTEIN_CATABOLIC_PROCESS	BP	1
	GO_NEGATIVE_REGULATION_OF_NEURON_DIFFERENTIATION	1	GO_NEGATIVE_REGULATION_OF_NEURON_DIFFERENTIATION	BP	1
	GO_REGULATION_OF_SKELETAL_MUSCLE_TISSUE_DEVELOPMENT	1	GO_REGULATION_OF_SKELETAL_MUSCLE_TISSUE_DEVELOPMENT	BP	1
	GO_MUSCLE_TISSUE_DEVELOPMENT	1	GO_MUSCLE_TISSUE_DEVELOPMENT	BP	1
	GO_NEGATIVE_REGULATION_OF_PROTEIN_AUTOPHOSPHORYLATION	1	GO_NEGATIVE_REGULATION_OF_PROTEIN_AUTOPHOSPHORYLATION	BP	1
	GO_ACID_SECRETION	1	GO_ACID_SECRETION	BP	1
	GO_POSITIVE_REGULATION_OF_ADAPTIVE_IMMUNE_RESPONSE	1	GO_POSITIVE_REGULATION_OF_ADAPTIVE_IMMUNE_RESPONSE	BP	1
	GO_REGULATION_OF_OSTEOCLAST_DIFFERENTIATION	1	GO_REGULATION_OF_OSTEOCLAST_DIFFERENTIATION	BP	1
	GO_REGULATION_OF_PROTEIN_BINDING	1	GO_REGULATION_OF_PROTEIN_BINDING	BP	1
	GO_CARDIAC_SEPTUM_DEVELOPMENT	1	GO_CARDIAC_SEPTUM_DEVELOPMENT	BP	1
	GO_REGULATION_OF_ICOSANOID_SECRETION	1	GO_REGULATION_OF_ICOSANOID_SECRETION	BP	1
	GO_REGULATION_OF_HISTONE_METHYLATION	1	GO_REGULATION_OF_HISTONE_METHYLATION	BP	1
	GO_POSITIVE_REGULATION_OF_MITOCHONDRIAL_FISSION	1	GO_POSITIVE_REGULATION_OF_MITOCHONDRIAL_FISSION	BP	1
	GO_ANTIMICROBIAL_HUMORAL_RESPONSE	1	GO_ANTIMICROBIAL_HUMORAL_RESPONSE	BP	1
	GO_EPIDERMIS_MORPHOGENESIS	1	GO_EPIDERMIS_MORPHOGENESIS	BP	1
	GO_INTERMEDIATE_FILAMENT_BASED_PROCESS	1	GO_INTERMEDIATE_FILAMENT_BASED_PROCESS	BP	1
	GO_COGNITION	1	GO_COGNITION	BP	1
	GO_RESPONSE_TO_ZINC_ION	1	GO_RESPONSE_TO_ZINC_ION	BP	1
	GO_PURINE_DEOXYRIBONUCLEOTIDE_METABOLIC_PROCESS	1	GO_PURINE_DEOXYRIBONUCLEOTIDE_METABOLIC_PROCESS	BP	1
	GO_DISRUPTION_OF_CELLS_OF_OTHER_ORGANISM	1	GO_DISRUPTION_OF_CELLS_OF_OTHER_ORGANISM	BP	1
	GO_AXIS_SPECIFICATION	1	GO_AXIS_SPECIFICATION	BP	1
	GO_PHOSPHATIDYLINOSITOL_METABOLIC_PROCESS	1	GO_PHOSPHATIDYLINOSITOL_METABOLIC_PROCESS	BP	1
	GO_CELL_PART_MORPHOGENESIS	1	GO_CELL_PART_MORPHOGENESIS	BP	1
	GO_PIGMENT_GRANULE_LOCALIZATION	1	GO_PIGMENT_GRANULE_LOCALIZATION	BP	1
	GO_VASCULAR_ENDOTHELIAL_GROWTH_FACTOR_SIGNALING_PATHWAY	1	GO_VASCULAR_ENDOTHELIAL_GROWTH_FACTOR_SIGNALING_PATHWAY	BP	1
	GO_RESPONSE_TO_ORGANOPHOSPHORUS	1	GO_RESPONSE_TO_ORGANOPHOSPHORUS	BP	1
	GO_AXO_DENDRITIC_TRANSPORT	1	GO_AXO_DENDRITIC_TRANSPORT	BP	1
	GO_SINGLE_ORGANISM_MEMBRANE_FUSION	1	GO_SINGLE_ORGANISM_MEMBRANE_FUSION	BP	1
	GO_REGULATION_OF_PROTEIN_UBIQUITINATION_INVOLVED_IN_UBIQUITIN_DEPENDENT_PROTEIN_CATABOLIC_PROCESS	1	GO_REGULATION_OF_PROTEIN_UBIQUITINATION_INVOLVED_IN_UBIQUITIN_DEPENDENT_PROTEIN_CATABOLIC_PROCESS	BP	1
	GO_SKELETAL_MUSCLE_TISSUE_REGENERATION	1	GO_SKELETAL_MUSCLE_TISSUE_REGENERATION	BP	1
	GO_POLYSACCHARIDE_BIOSYNTHETIC_PROCESS	1	GO_POLYSACCHARIDE_BIOSYNTHETIC_PROCESS	BP	1
	GO_REGULATION_OF_TYROSINE_PHOSPHORYLATION_OF_STAT_PROTEIN	1	GO_REGULATION_OF_TYROSINE_PHOSPHORYLATION_OF_STAT_PROTEIN	BP	1
	GO_ORGAN_REGENERATION	1	GO_ORGAN_REGENERATION	BP	1
	GO_GLAND_MORPHOGENESIS	1	GO_GLAND_MORPHOGENESIS	BP	1
	GO_NEGATIVE_REGULATION_OF_ADAPTIVE_IMMUNE_RESPONSE	1	GO_NEGATIVE_REGULATION_OF_ADAPTIVE_IMMUNE_RESPONSE	BP	1
	GO_REGULATION_OF_SYSTEMIC_ARTERIAL_BLOOD_PRESSURE_BY_CIRCULATORY_RENIN_ANGIOTENSIN	1	GO_REGULATION_OF_SYSTEMIC_ARTERIAL_BLOOD_PRESSURE_BY_CIRCULATORY_RENIN_ANGIOTENSIN	BP	1
	GO_RIBOSOME_BIOGENESIS	1	GO_RIBOSOME_BIOGENESIS	BP	1
	GO_B_CELL_HOMEOSTASIS	1	GO_B_CELL_HOMEOSTASIS	BP	1
	GO_IRE1_MEDIATED_UNFOLDED_PROTEIN_RESPONSE	1	GO_IRE1_MEDIATED_UNFOLDED_PROTEIN_RESPONSE	BP	1
	GO_SINGLE_ORGANISM_BEHAVIOR	1	GO_SINGLE_ORGANISM_BEHAVIOR	BP	1
	GO_POSITIVE_REGULATION_OF_CALCIUM_ION_DEPENDENT_EXOCYTOSIS	1	GO_POSITIVE_REGULATION_OF_CALCIUM_ION_DEPENDENT_EXOCYTOSIS	BP	1
	GO_POSITIVE_REGULATION_OF_ENDOCYTOSIS	1	GO_POSITIVE_REGULATION_OF_ENDOCYTOSIS	BP	1
	GO_MRNA_SPLICE_SITE_SELECTION	1	GO_MRNA_SPLICE_SITE_SELECTION	BP	1
	GO_REGULATION_OF_TRANSLATION_IN_RESPONSE_TO_STRESS	1	GO_REGULATION_OF_TRANSLATION_IN_RESPONSE_TO_STRESS	BP	1
	GO_PHENOL_CONTAINING_COMPOUND_BIOSYNTHETIC_PROCESS	1	GO_PHENOL_CONTAINING_COMPOUND_BIOSYNTHETIC_PROCESS	BP	1
	GO_POSITIVE_REGULATION_OF_ERYTHROCYTE_DIFFERENTIATION	1	GO_POSITIVE_REGULATION_OF_ERYTHROCYTE_DIFFERENTIATION	BP	1
	GO_DENDRITIC_CELL_MIGRATION	1	GO_DENDRITIC_CELL_MIGRATION	BP	1
	GO_SENSORY_PERCEPTION_OF_TEMPERATURE_STIMULUS	1	GO_SENSORY_PERCEPTION_OF_TEMPERATURE_STIMULUS	BP	1
	GO_LYSOSOMAL_TRANSPORT	1	GO_LYSOSOMAL_TRANSPORT	BP	1
	GO_CELLULAR_CATABOLIC_PROCESS	1	GO_CELLULAR_CATABOLIC_PROCESS	BP	1
	GO_POSITIVE_REGULATION_OF_DNA_BIOSYNTHETIC_PROCESS	1	GO_POSITIVE_REGULATION_OF_DNA_BIOSYNTHETIC_PROCESS	BP	1
	GO_POSITIVE_REGULATION_OF_MACROPHAGE_ACTIVATION	1	GO_POSITIVE_REGULATION_OF_MACROPHAGE_ACTIVATION	BP	1
	GO_REGULATION_OF_CALCIUM_MEDIATED_SIGNALING	1	GO_REGULATION_OF_CALCIUM_MEDIATED_SIGNALING	BP	1
	GO_REGULATION_OF_ALPHA_BETA_T_CELL_ACTIVATION	1	GO_REGULATION_OF_ALPHA_BETA_T_CELL_ACTIVATION	BP	1
	GO_MUSCLE_ORGAN_DEVELOPMENT	1	GO_MUSCLE_ORGAN_DEVELOPMENT	BP	1
	GO_POSITIVE_REGULATION_OF_HEMOPOIESIS	1	GO_POSITIVE_REGULATION_OF_HEMOPOIESIS	BP	1
	GO_OUTFLOW_TRACT_SEPTUM_MORPHOGENESIS	1	GO_OUTFLOW_TRACT_SEPTUM_MORPHOGENESIS	BP	1
	GO_REGULATION_OF_MAMMARY_GLAND_EPITHELIAL_CELL_PROLIFERATION	1	GO_REGULATION_OF_MAMMARY_GLAND_EPITHELIAL_CELL_PROLIFERATION	BP	1
	GO_REGULATION_OF_PHOSPHATIDYLINOSITOL_3_KINASE_ACTIVITY	1	GO_REGULATION_OF_PHOSPHATIDYLINOSITOL_3_KINASE_ACTIVITY	BP	1
	GO_CELLULAR_RESPONSE_TO_EPIDERMAL_GROWTH_FACTOR_STIMULUS	1	GO_CELLULAR_RESPONSE_TO_EPIDERMAL_GROWTH_FACTOR_STIMULUS	BP	1
	GO_LEUKOCYTE_DEGRANULATION	1	GO_LEUKOCYTE_DEGRANULATION	BP	1
	GO_MYELOID_CELL_HOMEOSTASIS	1	GO_MYELOID_CELL_HOMEOSTASIS	BP	1
	GO_REGULATION_OF_BLOOD_PRESSURE	1	GO_REGULATION_OF_BLOOD_PRESSURE	BP	1
	GO_REGULATION_OF_MORPHOGENESIS_OF_A_BRANCHING_STRUCTURE	1	GO_REGULATION_OF_MORPHOGENESIS_OF_A_BRANCHING_STRUCTURE	BP	1
	GO_RESPONSE_TO_ELECTRICAL_STIMULUS	1	GO_RESPONSE_TO_ELECTRICAL_STIMULUS	BP	1
	GO_NEGATIVE_REGULATION_OF_TELOMERE_MAINTENANCE_VIA_TELOMERASE	1	GO_NEGATIVE_REGULATION_OF_TELOMERE_MAINTENANCE_VIA_TELOMERASE	BP	1
	GO_REGULATION_OF_T_CELL_CHEMOTAXIS	1	GO_REGULATION_OF_T_CELL_CHEMOTAXIS	BP	1
	GO_REGULATION_OF_ESTABLISHMENT_OF_PLANAR_POLARITY_INVOLVED_IN_NEURAL_TUBE_CLOSURE	1	GO_REGULATION_OF_ESTABLISHMENT_OF_PLANAR_POLARITY_INVOLVED_IN_NEURAL_TUBE_CLOSURE	BP	1
	GO_REGULATION_OF_CYTOKINE_PRODUCTION	1	GO_REGULATION_OF_CYTOKINE_PRODUCTION	BP	1
	GO_REGULATION_OF_CHOLESTEROL_HOMEOSTASIS	1	GO_REGULATION_OF_CHOLESTEROL_HOMEOSTASIS	BP	1
	GO_VENTRICULAR_SEPTUM_MORPHOGENESIS	1	GO_VENTRICULAR_SEPTUM_MORPHOGENESIS	BP	1
	GO_POSITIVE_REGULATION_OF_ENDOTHELIAL_CELL_CHEMOTAXIS	1	GO_POSITIVE_REGULATION_OF_ENDOTHELIAL_CELL_CHEMOTAXIS	BP	1
	GO_POSITIVE_REGULATION_OF_ENDOTHELIAL_CELL_DIFFERENTIATION	1	GO_POSITIVE_REGULATION_OF_ENDOTHELIAL_CELL_DIFFERENTIATION	BP	1
	GO_NEGATIVE_REGULATION_OF_SMOOTH_MUSCLE_CELL_PROLIFERATION	1	GO_NEGATIVE_REGULATION_OF_SMOOTH_MUSCLE_CELL_PROLIFERATION	BP	1
	GO_TOLERANCE_INDUCTION	1	GO_TOLERANCE_INDUCTION	BP	1
	GO_CHEMICAL_HOMEOSTASIS	1	GO_CHEMICAL_HOMEOSTASIS	BP	1
	GO_SYNAPSE_ORGANIZATION	1	GO_SYNAPSE_ORGANIZATION	BP	1
[truncated: 3,919 more rows]
