# Supplementary material for: Genome and epigenome wide studies of neurological protein biomarkers in the Lothian Birth Cohort 1936
Source: Nat Commun. 2019 Jul 18;10:3160. doi: 10.1038/s41467-019-11177-x (PMC6639385; doi:10.1038/s41467-019-11177-x)
Supplement: Supplementary file 9 — Supplementary Dataset 8 [file 41467_2019_11177_MOESM9_ESM.xlsx]

## Sheet: Sheet1
Replication of conditionally significant pQTLs (GCTA-COJO) from previous studies for which testing was possible i.e. certain proteins are unique to this study and some previous studies only report cis effects
	Biomarker	pQTL	CHR	Position	Effect Allele	Beta	SE	P Value	Effect Allele Frequency	Gene	Gene Start	Gene End	Effective Sample Size	Beta from Joint Analysis	SE Joint Analysis	P Value from Joint Analysis	LD correlation between SNP i and SNP i + 1 (for same biomarker)	Type	Nearest Gene	Function	Sentinel	Replicated?	Study with overlap
	ADAM 22	rs12535512	7	87058270	C	0.34054	0.05338	1.77e-10	0.429	ADAM22	87934143	88202889	724.424	0.785623	0.088363	6.06e-19	-0.254949	Cis	ABCB1	intronic	1	NA	NA
	ADAM 23	rs1448903	2	207017206	G	0.76171	0.09012	2.86e-17	0.0886	ADAM23	206443539	206621130	742.836	0.866178	0.0961262	2.04e-19	-0.208307	Cis	ADAM23	intronic	1	Yes	29875488
	CD200R1	rs12233417	3	114166696	T	1.76805	0.15511	4.24e-30	0.0296	CD200R1	112975122	112921209	642.865	1.56838	0.173281	1.42e-19	0	Cis	CD200R1	intronic	1	No	29875488
	CD200R1	rs7622812	3	114133110	T	-0.41928	0.05137	3.3e-16	0.5	CD200R1	112975122	112921209	742.854	-0.322829	0.05464	3.46e-09	-0.209646	Cis	CD200R1	intronic	0	No	29875488
	CD200R1	rs4857414	3	99915249	T	-0.39088	0.05193	5.19e-14	0.4324	CD200R1	112975122	112921209	750.203	-0.39088	0.0538218	3.8e-13	0	Trans	ST3GAL6-AS1	downstream	0	No	29875488
	CDH6	rs1921086	5	30875896	T	0.39862	0.05245	2.96e-14	0.5602	CDH6	31193750	31329146	730.147	0.39862	0.0544505	2.47e-13	0	Cis	RPL19P11	intergenic	1	No	22595970
	CLEC10A	rs444207	17	6923168	G	0.38155	0.05439	2.29e-12	0.3184	CLEC10A	7080307	7074537	782.553	0.405712	0.0561963	5.22e-13	-0.0757446	Cis	CLEC10A	intronic	1	NA	NA
	CLM-1	rs10512597	17	70211428	T	-1.23753	0.06654	3.36e-77	0.1964	CD300LF	74712978	74694311	418.36	-1.23753	0.0898758	3.9e-43	0	Cis	RAB37:CD300LF	intronic	1	NA	NA
	CLM-6	rs1171196	17	70024476	G	1.00042	0.08643	5.54e-31	0.1084	CD300C	74546143	74541108	605.761	0.984725	0.095489	6.19e-25	0	Cis	CD300LB	intergenic	1	No	29875488
	CNTN5	rs1461674	11	98685253	T	0.673	0.09536	1.7e-12	0.0781	CNTN5	99020953	100358885	765.812	0.673	0.0983519	7.77e-12	0	Cis	CNTN5	intronic	1	No	28240269
	CPA2	rs112255027	7	129870875	T	0.51512	0.06645	9e-15	0.2259	CPA2	130266827	130289798	724.757	0.4533	0.0655942	4.82e-12	0	Cis	SSMEM1	intergenic	1	NA	NA
	CTSC	rs17756204	11	87723287	A	0.95291	0.09163	2.5e-25	0.095	CTSC	88337787	88293592	631.746	0.856504	0.0999914	1.07e-17	0	Cis	CTSC	intergenic	1	NA	NA
	CTSC	rs217116	11	87673309	A	-0.61894	0.06951	5.38e-19	0.1726	CTSC	88337787	88293592	694.715	-0.534341	0.0739842	5.11e-13	-0.139989	Cis	CTSC	intronic	0	NA	NA
	CTSS	rs4970986	1	149174579	G	-0.36758	0.05373	7.86e-12	0.3692	CTSS	150765957	150730196	747.494	-4.80042	0.143338	6.67e-246	0.103631	Cis	SETDB1	intronic	1	No	22595970
	CTSS	rs2228099	1	149075513	G	-0.36564	0.05435	1.72e-11	0.3873	CTSS	150765957	150730196	716.642	-5.2152	0.150537	5.49e-263	0.438973	Cis	ARNT	exonic	0	No	22595970
	DRAXIN	rs12139487	1	11639887	C	-0.40477	0.06487	4.38e-10	0.1976	DRAXIN	11691729	11725857	761.421	-0.40477	0.0664663	1.13e-09	0	Cis	FBXO44	intronic	1	NA	NA
	FcRL2	rs12568320	1	156010628	G	0.65291	0.06963	6.83e-21	0.1627	FCRL2	157777132	157745733	720.636	0.65291	0.07371	8.16e-19	0	Cis	FCRL2	intronic	1	NA	NA
	FLRT2	rs4904262	14	85134120	T	-0.58873	0.06982	3.39e-17	0.1602	FLRT2	85530144	85654426	743.147	-0.58873	0.0730388	7.6e-16	0	Cis	FRLT2	intronic	1	NA	NA
	gal-8	rs495828	9	135144688	T	-0.44528	0.07073	3.06e-10	0.1582	LGALS8	236518000	236552981	761.935	-0.44528	0.072501	8.16e-10	0	Trans	ABO	intergenic	0	Yes	22595970
	GDNF	rs17386472	5	37868555	T	-0.61853	0.08257	6.82e-14	0.0985	GDNF	37839686	37812677	825.871	-0.61853	0.0852807	4.08e-13	0	Cis	GDNF	intronic	1	NA	NA
	GPC5	rs2352029	13	91243256	C	-0.76883	0.06092	1.65e-36	0.2532	GPC5	91398607	92873682	601.748	-0.76883	0.0684645	2.92e-29	0	Cis	GPC5	intronic	1	Yes	28129359
	IL12	rs10045431	5	158747111	A	-0.45718	0.05853	5.64e-15	0.2885	IL12B	159314783	159330887	698.464	-0.45718	0.0609927	6.6e-14	0	Cis	AC008697.1	intergenic	1	No	28129359
	KYNU	rs16858172	2	143352974	A	0.96838	0.11998	6.96e-16	0.0468	KYNU	142877498	143055832	766.416	0.96838	0.1249	8.96e-15	0	Cis	KYNU	intronic	1	No	28129359
	LAIR	rs17606864	19	59744087	T	-0.70303	0.07052	2.09e-23	0.1608	LAIR2	54428232	54518644	696.393	-0.660245	0.0756635	2.64e-18	0	Cis	KIR3DX1	intronic	1	NA	NA
	LAIR	rs2042290	19	59705583	A	0.69679	0.09634	4.73e-13	0.101	LAIR2	54428232	54518644	581.579	0.615057	0.100936	1.1e-09	-0.101545	Cis	LAIR2	intronic	0	NA	NA
	LXN	rs2228243	3	187877807	G	0.4119	0.06329	7.59e-11	0.2105	LXN	158672693	158645822	759.844	0.4119	0.0649895	2.33e-10	0	Trans	HRG	exonic	0	NA	NA
	MATN3	rs3731663	2	20052570	C	0.42459	0.04925	6.67e-18	0.5163	MATN3	20012694	19992111	807.168	0.42459	0.0514383	1.53e-16	0	Cis	WDR35	intronic	1	NA	NA
	MDGA1	rs6938061	6	37782317	A	1.00537	0.05068	1.39e-87	0.4724	MDGA1	37699306	37630679	440.643	0.630486	0.0939476	1.93e-11	0	Cis	MDGA1	intergenic	1	NA	NA
	MDGA1	rs6458011	6	37768845	C	0.93084	0.05274	1.04e-69	0.3389	MDGA1	37699306	37630679	545.355	0.529966	0.0890691	2.68e-09	0.746083	Cis	MDGA1	intergenic	0	NA	NA
	N2DL2	rs1853665	6	150340535	T	-0.59916	0.10222	4.5919e-11	0.1741	ULBP2	149941938	149949235	675.572	-0.4553	0.09865	2.31497e-10	0	Cis	ULBP2	intergenic	1	No	28129359
	NAAA	rs1857821	4	77101003	G	-0.52337	0.06031	4.04e-18	0.2428	NAAA	75941051	75913657	723.295	-0.52337	0.0633322	1.41e-16	0	Cis	SDAD1	intronic	1	Yes	28129359
	N-CDase	rs1898198	10	51679654	G	0.58733	0.05202	1.47e-29	0.4816	ASAH2	50248610	50182778	662.98	0.50181	0.0584446	9e-18	-0.244083	Cis	ASAH2	intergenic	1	NA	NA
	N-CDase	rs10508921	10	51680714	T	-0.97683	0.10983	5.88e-19	0.0607	ASAH2	50248610	50182778	697.401	-0.733176	0.119243	7.82e-10	0	Cis	ASAH2	intergenic	0	NA	NA
	NEP	rs4687657	3	52827578	T	0.52468	0.05841	2.62e-19	0.2557	MME	155024124	155183729	741.717	0.52468	0.0614677	1.39e-17	0	Trans	ITIH4:RP5-966M1.6	exonic	0	NA	NA
	PVR	rs7255066	19	49837943	C	-0.65687	0.05842	2.46e-29	0.2657	PVR	44643798	44663583	675.572	-0.65687	0.0636123	5.37e-25	0	Cis	CTB-171A8.1	ncRNA-intronic	1	NA	NA
	SCARF2	rs361603	22	19095989	A	-0.42666	0.05865	3.48e-13	0.2653	SCARF2	20437826	20424815	743.57	-0.42666	0.0606631	2.02e-12	0	Cis	ZNF74	intergenic	1	NA	NA
	sFRP-3	rs1561369	2	183411209	A	0.67634	0.0767	1.17e-18	0.1204	FRZB	182867162	182833275	779.329	0.829274	0.083519	3.11e-23	0.272405	Cis	FRZB	intronic	1	No	28129359
	Siglec_9	rs4857414	3	99915249	T	-0.58586	0.05193	1.62e-29	0.4324	SIGLEC9	51124908	51136651	679.568	-0.58586	0.0565494	3.76e-25	0	Trans	ST3GAL6-AS1	downstream	0	NA	NA
	Siglec-9	rs2075803	19	56320341	A	0.50501	0.05401	8.74e-21	0.437	SIGLEC9	51124908	51136651	656.725	0.50501	0.0574542	1.5e-18	0	Cis	SIGLEC9	exonic	1	Yes	28129359; 29875488
	TMPRSS5	rs2465651	11	113122090	T	-0.73203	0.05342	9.88e-43	0.3736	TMPRSS5	113706373	113687546	611.854	-0.73203	0.0610315	3.81e-33	0	Cis	ZW10	intronic	1	NA	NA
	VWC2	rs481076	7	49788863	G	-0.43616	0.0523	7.46e-17	0.4439	VWC2	49773661	49921950	721.35	-0.43616	0.0547286	1.59e-15	0	Cis	VWC2	intronic	1	Yes	29875488
