# Supplementary material for: Genome and epigenome wide studies of neurological protein biomarkers in the Lothian Birth Cohort 1936
Source: Nat Commun. 2019 Jul 18;10:3160. doi: 10.1038/s41467-019-11177-x (PMC6639385; doi:10.1038/s41467-019-11177-x)
Supplement: Supplementary file 10 — Supplementary Dataset 9 [file 41467_2019_11177_MOESM10_ESM.xlsx]

## Sheet: Sheet1
Replication of pQTLs (FUMA) from previous studies for which testing was possible i.e. certain proteins are unique to this study and some previous studies only report cis effects
	Biomarker	CHR	pQTL	Position	Effect Allele	Other Allele	Beta	SE	P Value	r2	Function	Nearest Gene	Effect Allele Frequency	n	Imputation Quality	Replicated?	Study with overlap
	ADAM 22	7	rs13233308	87244960	T	C	0.37657	0.05234	6.28e-13	0.0645621	intronic	ABCB1	0.4815	750	0.9998	NA	NA
	ADAM 23	2	rs13429599	207413625	A	G	0.45801	0.06002	2.34e-14	0.072048	intronic	ADAM23	0.2706	750	0.99852	No	29875488
	ADAM 23	2	rs1448903	207308961	G	A	0.76171	0.09012	2.86e-17	0.0869684	intronic	ADAM23	0.0886	750	0.9981	Yes	29875488
	Alpha-2-MRAP	6	rs62397979	31483206	G	T	1.36939	0.12832	1.4e-26	0.131829	upstream	XXbac-BPG16N22.5	0.0469	750	0.855	No	29875488
	CD200R1	3	rs12493830	98406794	C	T	-0.43061	0.05581	1.2e-14	0.0735378	intergenic	ST3GAL6-AS1	0.427	750	0.8881	No	29875488
	CD200R1	3	rs7622812	112650420	T	C	-0.41928	0.05137	3.3e-16	0.0815775	intronic	CD200R1	0.5	750	1	No	29875488
	CD200R1	3	rs79834152	112641212	C	T	1.83964	0.1605	2.05e-30	0.149058	3'UTR	CD200R1	0.0293	750	0.93389	No	29875488
	CD38	4	rs13117281	15769230	C	T	-0.40232	0.0623	1.07e-10	0.052675	intergenic	CD38	0.2284	750	0.99298	NA	NA
	CDH6	5	rs4406147	30834106	G	C	0.41561	0.05352	8.14e-15	0.0744204	intergenic	RPL19P11	0.5843	750	0.93869	No	22595970
	CLEC10A	17	rs12941354	7034570	T	C	0.99147	0.14073	1.85e-12	0.0620718	intergenic	RPL7AP64	0.042	750	0.80394	NA	NA
	CLEC10A	17	rs2002664	6984837	T	C	0.58775	0.07829	6.02e-14	0.0698946	intergenic	CLEC10A	0.1332	750	0.92949	NA	NA
	CLM-1	17	rs112607667	72737755	T	C	-2.7509	0.33285	1.4e-16	0.0834713	intronic	RAB37	0.0191	750	0.37126	NA	NA
	CLM-1	17	rs11655369	72671314	A	G	0.68325	0.07135	1.01e-21	0.108947	ncRNA-intronic	RAB37:CTD-2006K23.2	0.5081	750	0.51697	NA	NA
	CLM-1	17	rs16978165	72671620	C	A	-0.91091	0.13182	4.83e-12	0.0598578	ncRNA-intronic	RAB37:CTD-2006K23.2	0.0681	750	0.5577	NA	NA
	CLM-1	17	rs34074270	72702419	T	A	-2.46946	0.36964	2.38e-11	0.0561668	intronic	RAB37:CD300LF	0.0139	750	0.32633	NA	NA
	CLM-1	17	rs62084910	72729926	T	C	-1.53785	0.19636	4.8e-15	0.0755998	intronic	RAB37	0.0491	750	0.3933	NA	NA
	CLM-1	17	rs9903991	72701954	A	G	-1.24115	0.06669	2.62e-77	0.315918	intronic	RAB37:CD300LF	0.197	750	0.98924	NA	NA
	CLM-6	17	rs2706505	72456772	T	C	-0.44372	0.07066	3.39e-10	0.0499522	intergenic	CD300A	0.1869	750	0.87928	No	29875488
	CLM-6	17	rs708601	72520598	T	G	0.9978	0.08608	4.57e-31	0.151933	intronic	CD300LB	0.1083	750	0.98838	No	29875488
	CNTN5	11	rs1461677	99187882	T	G	0.67881	0.09586	1.43e-12	0.0626691	intronic	CNTN5	0.0781	750	0.99194	Yes	28240269
	CPA2	7	rs112255027	129870875	T	C	0.51512	0.06645	9.03e-15	0.0741808	intergenic	SSMEM1	0.2259	750	0.89661	NA	NA
	CTSC	11	rs17756204	88083639	A	G	0.95291	0.09163	2.5e-25	0.126027	intergenic	CTSC	0.095	750	1	NA	NA
	CTSC	11	rs217053	88053979	T	C	-0.5749	0.06405	2.81e-19	0.0970002	3'UTR	CTSC	0.2112	750	0.99157	NA	NA
	CTSS	1	rs2867296	150903234	C	G	-0.38761	0.05555	3e-12	0.06096	intronic	SETDB1	0.3606	750	0.94918	Yes	22595970
	DRAXIN	1	rs12047253	11721025	C	T	-0.432	0.06874	3.28e-10	0.0500263	intronic	FBXO44	0.1889	750	0.9154	NA	NA
	FcRL2	1	rs2065883	157753573	G	T	0.65791	0.06966	3.56e-21	0.106292	intergenic	FCRL2	0.1636	750	0.99697	NA	NA
	FLRT2	14	rs2746995	86065407	T	A	-0.59315	0.07008	2.58e-17	0.0871888	intronic	FLRT2	0.1609	750	0.98834	NA	NA
	gal-8	9	rs507666	136149399	A	G	-0.52713	0.07642	5.29e-12	0.0596551	ncRNA-intronic	ABO	0.1316	750	0.99574	Yes	22595970
	GDNF	5	rs11747340	37840448	A	G	-0.64381	0.08384	1.6e-14	0.0728923	upstream	GDNF-AS1	0.1011	750	0.95161	NA	NA
	GPC5	13	rs138994828	92680458	A	G	-0.80653	0.12534	1.24e-10	0.0523194	intronic	GPC5	0.0736	750	0.67017	No	28129359
	GPC5	13	rs1929922	92451883	A	G	-0.77307	0.06113	1.19e-36	0.17576	intronic	GPC5	0.2542	750	0.99238	Yes	28129359
	IL12	5	rs6556416	158818745	A	C	-0.49166	0.05711	7.41e-18	0.0899327	intergenic	AC008697.1	0.3124	750	0.9795	No	28129359
	KYNU	2	rs78201785	143675232	C	A	1.01316	0.12145	7.29e-17	0.0849108	intronic	KYNU	0.0463	750	0.98871	No	28129359
	LAIR-2	19	rs111825282	55049046	A	T	0.5105	0.07996	1.72e-10	0.0515467	intronic	KIR3DX1	0.1862	750	0.69972	NA	NA
	LAIR-2	19	rs17606864	55052275	T	C	-0.70303	0.07052	2.09e-23	0.117009	intronic	KIR3DX1	0.1608	750	0.99833	NA	NA
	LAIR-2	19	rs2042290	55013771	A	G	0.69679	0.09634	4.73e-13	0.0652001	intronic	LAIR2	0.101	750	0.71913	NA	NA
	LAIR-2	19	rs2277972	55019607	T	C	0.37825	0.05659	2.33e-11	0.0562197	intronic	LAIR2	0.4548	750	0.87314	NA	NA
	LAIR-2	19	rs73070113	55014172	T	A	-1.0717	0.09687	1.9e-28	0.140299	intronic	LAIR2	0.1323	750	0.64293	NA	NA
	LXN	3	rs72625023	186365955	T	C	0.56892	0.08517	2.4e-11	0.0561526	ncRNA-intronic	FETUB:RP11-134F2.2	0.1276	750	0.81558	NA	NA
	MATN3	2	rs1147118	20238272	A	T	-0.56832	0.05866	3.35e-22	0.111232	intronic	LAPTM4A	0.2685	750	0.98468	NA	NA
	MDGA1	6	rs114253244	37679903	A	G	0.91906	0.13187	3.18e-12	0.0608249	intergenic	MDGA1	0.0472	750	0.82284	NA	NA
	MDGA1	6	rs146513610	37665488	A	G	0.86876	0.11657	9.16e-14	0.0689505	5'UTR	MDGA1	0.0795	750	0.71897	NA	NA
	MDGA1	6	rs36086366	37707772	G	A	-0.48463	0.07372	4.91e-11	0.0544826	intergenic	MDGA1	0.1443	750	0.91307	NA	NA
	MDGA1	6	rs3846881	37635559	T	C	-0.45856	0.05162	6.47e-19	0.0952021	intronic	MDGA1	0.5132	750	0.97573	NA	NA
	MDGA1	6	rs73415453	37673843	C	T	-0.72425	0.10693	1.26e-11	0.0576412	intergenic	MDGA1	0.0646	750	0.95675	NA	NA
	MDGA1	6	rs9349050	37663624	T	C	1.02511	0.0507	6.56e-91	0.352786	intronic	MDGA1	0.4806	750	0.99432	NA	NA
	MSR1	8	rs149371970	16120101	T	C	-2.11173	0.27392	1.26e-14	0.0734257	intronic	MSR1	0.0156	750	0.56496	No	28240269
	N2DL2	6	rs9383621	150301526	A	T	-0.73014	0.11548	2.57e-10	0.050604	intergenic	RP11-472G23.3	0.1561	750	0.43224	No	28129359
	NAAA	4	rs112197434	76854118	T	A	-0.54555	0.06091	3.36e-19	0.0966269	intronic	NAAA	0.2297	750	0.97714	Yes	28129359
	N-CDase	10	rs11597071	52032275	A	G	0.3878	0.05923	5.86e-11	0.0540669	intergenic	DYNC1I2P1	0.3375	750	0.87496	NA	NA
	N-CDase	10	rs146075547	52069324	A	T	-1.89239	0.2749	5.83e-12	0.0594295	intronic	SGMS1	0.0178	750	0.5315	NA	NA
	NEP	3	rs35004449	52852897	T	G	0.5304	0.0589	2.16e-19	0.0975725	3'UTR	ITIH4:RP5-966M1.6	0.2539	750	0.98979	NA	NA
	PVR	19	rs7255066	45146103	C	T	-0.65687	0.05842	2.46e-29	0.144252	ncRNA-intronic	CTB-171A8.1	0.2657	750	1	NA	NA
	SCARF2	22	rs9610447	20768891	C	T	-0.46285	0.06162	5.82e-14	0.0699642	intergenic	RNU6-225P	0.2523	750	0.93649	NA	NA
	sFRP-3	2	rs143674995	183762613	T	C	-2.0865	0.32824	2.06e-10	0.0511214	intergenic	NCKAP1	0.0119	750	0.50192	No	28129359
	sFRP-3	2	rs288326	183703336	A	G	0.68526	0.07729	7.57e-19	0.094867	exonic	FRZB	0.12	750	0.99149	Yes	29875488; 28240269
	sFRP-3	2	rs72890325	183928068	G	T	-0.65318	0.08852	1.6e-13	0.0676838	exonic	FRZB	0.0905	750	0.92467	NA	NA
	Siglec-9	3	rs12496730	98406933	C	G	-0.67735	0.05611	1.47e-33	0.162693	intergenic	ST3GAL6-AS1	0.4306	750	0.87725	NA	NA
	Siglec-9	19	rs2673908	51627766	T	G	0.52499	0.05552	3.19e-21	0.106519	upstream	SIGLEC9	0.4327	750	0.94895	Yes	22595970; 28129359
	SMPD1	11	rs1050239	6415463	A	G	-0.6146	0.08464	3.83e-13	0.065685	exonic	SMPD1	0.2236	750	0.52707	NA	NA
	TMPRSS5	11	rs7110738	113561057	A	G	-0.74661	0.0539	1.23e-43	0.203713	exonic	TMPRSS5	0.3769	750	0.98298	NA	NA
	VWC2	7	rs482968	49818127	G	A	0.4411	0.05258	4.88e-17	0.0857866	intronic	VWC2	0.553	750	0.98813	Yes	29875488
