# Supplementary material for: Genome and epigenome wide studies of neurological protein biomarkers in the Lothian Birth Cohort 1936
Source: Nat Commun. 2019 Jul 18;10:3160. doi: 10.1038/s41467-019-11177-x (PMC6639385; doi:10.1038/s41467-019-11177-x)
Supplement: Supplementary file 13 — Supplementary Dataset 12 [file 41467_2019_11177_MOESM13_ESM.xlsx]

## Sheet: Supplementary Table 1
All pQTLs associated with neurological biomarker levels (P < 5.4 x 10-10)
	Biomarker	pQTL	CHR	Position	Effect Allele	Other Allele	Beta	SE	P Value	Effect Allele Frequency	n	Imputation Quality
	ADAM_22	rs13233308	7	87244960	T	C	0.37657	0.05234	6.28e-13	0.4815	750	0.9998
	ADAM_22	rs2279542	7	87564497	C	G	0.44963	0.06636	1.24e-11	0.4545	750	0.64467
	ADAM_22	rs1858923	7	87221216	G	A	0.35626	0.05275	1.44e-11	0.4732	750	0.99511
	ADAM_22	rs2188526	7	87220562	T	C	0.35571	0.05272	1.5e-11	0.4731	750	0.99599
	ADAM_22	rs11763872	7	87217215	C	T	0.34794	0.05277	4.3e-11	0.5041	750	0.99406
	ADAM_22	rs28656907	7	87344022	C	T	0.49645	0.07542	4.62e-11	0.3625	750	0.53697
	ADAM_22	rs1202184	7	87213901	T	C	0.34856	0.05322	5.78e-11	0.4951	750	0.97206
	ADAM_22	7:87217263:CT_C	7	87217263	D	R	0.35078	0.05399	8.17e-11	0.4961	750	0.95243
	ADAM_22	rs12535512	7	87220334	C	T	0.34054	0.05338	1.77e-10	0.429	750	1
	ADAM_22	rs3789243	7	87220886	A	G	-0.33739	0.05294	1.86e-10	0.5032	750	0.99318
	ADAM_22	7:87217262:GC_G	7	87217262	D	R	0.34998	0.05493	1.88e-10	0.4739	750	0.91829
	ADAM_22	rs1202178	7	87207128	G	A	-0.33802	0.05325	2.18e-10	0.4885	750	0.97341
	ADAM_22	rs12670575	7	87527384	T	C	0.42152	0.06687	2.91e-10	0.4607	750	0.63097
	ADAM_22	rs7802773	7	87218347	A	G	-0.33197	0.05307	3.98e-10	0.4972	750	0.98852
	ADAM_23	rs1448903	2	207308961	G	A	0.76171	0.09012	2.86e-17	0.0886	750	0.9981
	ADAM_23	rs72933236	2	207331531	T	G	0.83641	0.10072	1e-16	0.0728	750	0.96643
	ADAM_23	rs72933238	2	207333825	G	A	0.83652	0.1008	1.05e-16	0.073	750	0.96328
	ADAM_23	2:207329307:AT_A	2	207329307	D	R	0.78377	0.09574	2.68e-16	0.097	750	0.8346
	ADAM_23	rs72933255	2	207351195	T	A	0.82235	0.10089	3.61e-16	0.0731	750	0.96175
	ADAM_23	rs72935475	2	207356894	G	A	0.81675	0.10074	5.17e-16	0.0733	750	0.96222
	ADAM_23	rs142376074	2	207361393	C	A	0.81435	0.10066	5.95e-16	0.0733	750	0.96345
	ADAM_23	rs72933222	2	207319653	T	C	0.70915	0.08925	1.93e-15	0.094	750	0.96829
	ADAM_23	rs72933203	2	207311349	A	T	0.70595	0.08886	1.95e-15	0.094	750	0.9749
	ADAM_23	rs72933248	2	207340996	C	T	0.76479	0.09767	4.87e-15	0.0794	750	0.96286
	ADAM_23	rs13429599	2	207413625	A	G	0.45801	0.06002	2.34e-14	0.2706	750	0.99852
	ADAM_23	rs72935495	2	207380895	T	C	0.71823	0.09564	5.91e-14	0.08	750	0.99087
	ADAM_23	rs72935498	2	207381708	G	A	0.71732	0.09559	6.18e-14	0.08	750	0.99162
	ADAM_23	rs72935489	2	207369889	A	T	0.80325	0.10719	6.69e-14	0.0671	750	0.9396
	ADAM_23	rs17211421	2	207386623	C	A	0.7128	0.0953	7.46e-14	0.0801	750	0.99578
	ADAM_23	rs72937508	2	207400675	G	A	0.71943	0.09706	1.24e-13	0.0793	750	0.97495
	ADAM_23	rs189038451	2	207329308	A	T	0.70911	0.09646	1.97e-13	0.0925	750	0.86346
	ADAM_23	rs17211582	2	207393778	T	C	0.77799	0.10614	2.3e-13	0.0666	750	0.95205
	ADAM_23	rs17211709	2	207395892	T	G	0.77893	0.10637	2.43e-13	0.0666	750	0.94933
	ADAM_23	rs72956630	2	207437365	G	A	0.71237	0.09759	2.88e-13	0.0786	750	0.96986
	ADAM_23	rs76058025	2	207451965	A	C	0.70648	0.09715	3.55e-13	0.0789	750	0.97118
	ADAM_23	rs28564588	2	207496342	A	G	0.69766	0.09615	3.98e-13	0.0807	750	0.96317
	ADAM_23	rs77848061	2	207460132	A	G	0.70104	0.09673	4.24e-13	0.0791	750	0.97417
	ADAM_23	rs79288729	2	207493687	T	C	0.70153	0.09688	4.45e-13	0.0791	750	0.96822
	ADAM_23	rs115052858	2	207468711	T	C	0.69579	0.09637	5.19e-13	0.0802	750	0.97433
	ADAM_23	rs80304947	2	207492292	T	C	0.69878	0.0968	5.26e-13	0.079	750	0.9698
	ADAM_23	rs67096337	2	207472983	A	G	0.68874	0.09565	6e-13	0.0814	750	0.97415
	ADAM_23	rs74971765	2	207484774	G	A	0.69149	0.09606	6.08e-13	0.0797	750	0.97724
	ADAM_23	rs68160031	2	207489365	G	T	0.69044	0.09595	6.2e-13	0.0815	750	0.96609
	ADAM_23	rs72956664	2	207489848	G	A	0.69154	0.09611	6.25e-13	0.0814	750	0.96083
	ADAM_23	rs77902263	2	207482015	T	C	0.69279	0.0963	6.29e-13	0.0794	750	0.97472
	ADAM_23	rs58847386	2	207453707	T	C	0.68245	0.09509	7.13e-13	0.0854	750	0.96677
	ADAM_23	2:207337335:A_AG	2	207337335	I	R	0.7445	0.10488	1.26e-12	0.0888	750	0.76158
	ADAM_23	rs17271603	2	207416322	T	C	0.67515	0.09533	1.42e-12	0.0831	750	0.98144
	ADAM_23	rs17212185	2	207418650	C	A	0.67448	0.09534	1.5e-12	0.0831	750	0.98106
	ADAM_23	rs72937523	2	207422325	G	A	0.67426	0.09536	1.54e-12	0.0831	750	0.98066
	ADAM_23	rs1207146	2	207313203	G	C	-0.44014	0.06229	1.6e-12	0.3088	750	0.79068
	ADAM_23	rs72956618	2	207431295	T	C	0.67406	0.09552	1.7e-12	0.083	750	0.97586
	ADAM_23	rs55833025	2	207374580	A	G	0.51937	0.07445	3.04e-12	0.1619	750	0.92653
	ADAM_23	rs72937510	2	207401123	A	T	0.5185	0.07484	4.26e-12	0.1555	750	0.95399
	ADAM_23	rs1921673	2	207324282	A	G	-0.42279	0.0615	6.23e-12	0.3069	750	0.80677
	ADAM_23	rs112774377	2	207404800	A	G	0.49786	0.07375	1.47e-11	0.1588	750	0.96146
	ADAM_23	rs13005195	2	207304600	T	C	0.39988	0.05939	1.67e-11	0.4095	750	0.81446
	ADAM_23	rs13005185	2	207304589	T	C	0.39985	0.0594	1.68e-11	0.4095	750	0.81434
	ADAM_23	2:207431203:TTAAC	2	207431203	D	R	0.49225	0.07335	1.93e-11	0.1604	750	0.96977
	ADAM_23	rs2059303	2	207367660	C	A	-0.39845	0.0594	1.98e-11	0.3365	750	0.84924
	ADAM_23	rs72956610	2	207427990	G	A	0.48817	0.07353	3.16e-11	0.1554	750	0.97964
	ADAM_23	rs3770976	2	207418594	T	C	0.48403	0.07324	3.87e-11	0.1583	750	0.98221
	ADAM_23	rs72956614	2	207429271	T	C	0.48321	0.07337	4.53e-11	0.1578	750	0.97835
	ADAM_23	rs7577671	2	207426604	G	A	0.48256	0.0733	4.61e-11	0.1581	750	0.97971
	ADAM_23	rs7598482	2	207340139	T	C	-0.38736	0.06014	1.18e-10	0.3342	750	0.81761
	ADAM_23	rs1921663	2	207461159	A	C	-0.34268	0.05326	1.24e-10	0.4681	750	0.98971
	ADAM_23	rs17730135	2	207488021	T	C	-0.34328	0.05354	1.43e-10	0.4684	750	0.98388
	ADAM_23	rs56401816	2	207488066	T	C	-0.34329	0.05354	1.44e-10	0.4684	750	0.98384
	ADAM_23	rs17786667	2	207490811	C	T	-0.34422	0.05371	1.46e-10	0.4701	750	0.97724
	ADAM_23	rs2884768	2	207477323	T	C	-0.34028	0.05312	1.49e-10	0.4675	750	0.99422
	ADAM_23	rs2059304	2	207367521	C	A	-0.37658	0.05906	1.82e-10	0.3412	750	0.85596
	ADAM_23	rs4085933	2	207470884	C	T	-0.3378	0.05321	2.17e-10	0.4728	750	0.98807
	ADAM_23	rs1991537	2	207472573	G	A	-0.33769	0.0532	2.19e-10	0.4727	750	0.98874
	ADAM_23	rs1035583	2	207326937	G	A	-0.37384	0.05893	2.24e-10	0.3768	750	0.81563
	ADAM_23	rs73054268	2	207461756	G	A	0.66183	0.10466	2.55e-10	0.0675	750	0.95052
	ADAM_23	rs56045940	2	207438776	A	C	-0.33843	0.05384	3.26e-10	0.4692	750	0.96655
	ADAM_23	2:207497263:AT_A	2	207497263	D	R	0.73029	0.11631	3.41e-10	0.057	750	0.91126
	ADAM_23	rs58356256	2	207453254	T	G	-0.33683	0.05365	3.43e-10	0.4744	750	0.97134
	ADAM_23	rs4675616	2	207439771	A	G	-0.33517	0.05358	3.98e-10	0.4713	750	0.97091
	ADAM_23	2:207412721:ATAG_	2	207412721	D	R	0.44467	0.0712	4.23e-10	0.1733	750	0.95706
	ADAM_23	rs1963365	2	207436169	A	G	-0.33375	0.05357	4.66e-10	0.4712	750	0.97045
	ADAM_23	rs1025077	2	207373828	A	G	-0.35956	0.05782	5e-10	0.3399	750	0.87848
	Alpha_2_MRAP	rs114189288	6	31483206	G	T	1.36929	0.12832	1.39e-26	0.0469	750	0.855
	Alpha_2_MRAP	rs114820425	6	31524511	A	G	1.87163	0.17955	1.93e-25	0.0225	750	0.97407
	Alpha_2_MRAP	rs143088059	6	31521457	C	T	1.87196	0.17959	1.93e-25	0.0226	750	0.97344
	Alpha_2_MRAP	rs142985952	6	31519902	A	G	1.87205	0.1796	1.93e-25	0.0226	750	0.97244
	Alpha_2_MRAP	rs149245335	6	31507937	T	C	1.87285	0.17988	2.19e-25	0.0227	750	0.96502
	Alpha_2_MRAP	rs116607188	6	31496949	T	C	1.88793	0.18139	2.27e-25	0.0226	750	0.95185
	Alpha_2_MRAP	rs11575837	6	31560670	T	C	1.94235	0.18791	4.8e-25	0.0223	750	0.90156
	Alpha_2_MRAP	rs116226697	6	31470455	C	T	1.94316	0.18851	6.47e-25	0.0223	750	0.90117
	Alpha_2_MRAP	rs139006870	6	31696321	A	G	3.00274	0.38376	5.1e-15	0.01	750	0.55594
	Alpha_2_MRAP	6:31758930:C_CA	6	31758930	I	R	2.93832	0.38127	1.29e-14	0.0182	750	0.30191
	Alpha_2_MRAP	rs138217555	6	31870943	C	T	2.80368	0.38083	1.81e-13	0.0103	750	0.5463
	Alpha_2_MRAP	rs142149274	6	31928039	G	C	2.78765	0.38408	3.93e-13	0.0106	750	0.52397
	Alpha_2_MRAP	6:32066230:G_GT	6	32066230	I	R	3.15717	0.44884	2.01e-12	0.0111	750	0.37297
	Alpha_2_MRAP	rs140204851	6	32041621	A	G	2.94936	0.42153	2.62e-12	0.0114	750	0.41039
	Alpha_2_MRAP	6:31475619:CTAGG	6	31475619	D	R	0.70182	0.10228	6.8e-12	0.1174	750	0.61534
	Alpha_2_MRAP	rs190789983	6	31816814	A	G	1.86022	0.28124	3.73e-11	0.0281	750	0.34587
	Alpha_2_MRAP	rs62395355	6	31476297	A	C	0.64393	0.09834	5.82e-11	0.1257	750	0.63111
	Alpha_2_MRAP	rs114117962	6	31577845	C	G	1.71757	0.26419	7.96e-11	0.0122	750	0.75704
	Alpha_2_MRAP	rs74434374	6	31850308	A	C	0.938	0.14478	9.26e-11	0.0504	750	0.63028
	Alpha_2_MRAP	rs114496267	6	31573382	A	G	1.59647	0.25575	4.31e-10	0.0155	750	0.63159
	CD200R1	rs79834152	3	112641212	C	T	1.83964	0.1605	2.05e-30	0.0293	750	0.93389
	CD200R1	rs16860239	3	112642851	C	T	1.83358	0.16001	2.11e-30	0.0294	750	0.93869
	CD200R1	rs74815257	3	112644331	G	A	1.83111	0.15979	2.11e-30	0.0294	750	0.94101
	CD200R1	3:112644870:CAG_C	3	112644870	D	R	1.83064	0.15977	2.14e-30	0.0294	750	0.9414
	CD200R1	rs16845099	3	112645316	T	G	1.82964	0.15969	2.15e-30	0.0294	750	0.94204
	CD200R1	3:112646053:A_AT	3	112646053	I	R	1.8285	0.15961	2.2e-30	0.0294	750	0.94294
	CD200R1	3:112648904:AT_A	3	112648904	D	R	1.82352	0.15924	2.31e-30	0.0295	750	0.94662
	CD200R1	rs1488188	3	112650627	G	C	1.82079	0.15904	2.38e-30	0.0295	750	0.9488
	CD200R1	rs60983369	3	112651346	G	C	1.82017	0.15898	2.38e-30	0.0295	750	0.94938
	CD200R1	rs79417125	3	112652570	T	A	1.81734	0.15876	2.44e-30	0.0295	750	0.95131
	CD200R1	rs57891445	3	112640536	A	G	1.65298	0.14445	2.55e-30	0.0357	750	0.93966
	CD200R1	rs10511312	3	112642196	C	G	1.64968	0.14417	2.57e-30	0.0358	750	0.9428
	CD200R1	rs16860233	3	112642122	T	C	1.65005	0.14421	2.58e-30	0.0358	750	0.9425
	CD200R1	rs16860236	3	112642209	A	C	1.64954	0.14417	2.58e-30	0.0358	750	0.94296
	CD200R1	rs79556290	3	112642572	C	T	1.64892	0.14412	2.59e-30	0.0358	750	0.94356
	CD200R1	rs72491119	3	112642967	C	G	1.64836	0.14408	2.62e-30	0.0358	750	0.94417
	CD200R1	rs76586861	3	112644221	A	G	1.64645	0.14391	2.62e-30	0.0358	750	0.94605
	CD200R1	rs72491121	3	112643952	T	C	1.64671	0.14394	2.62e-30	0.0358	750	0.94593
	CD200R1	rs77561169	3	112643193	C	T	1.6475	0.14401	2.63e-30	0.0358	750	0.94509
	CD200R1	rs76722412	3	112641202	C	T	1.65296	0.14448	2.63e-30	0.0357	750	0.93947
	CD200R1	rs75286541	3	112641201	C	T	1.65319	0.14451	2.63e-30	0.0357	750	0.93933
	CD200R1	rs16860245	3	112643743	C	T	1.64697	0.14396	2.63e-30	0.0358	750	0.94568
	CD200R1	rs72491120	3	112643403	T	G	1.64725	0.14399	2.63e-30	0.0358	750	0.9454
	CD200R1	rs16845095	3	112645039	T	C	1.64581	0.14386	2.64e-30	0.0358	750	0.94663
	CD200R1	rs16845097	3	112645052	A	C	1.64574	0.14386	2.64e-30	0.0359	750	0.94669
	CD200R1	rs72491122	3	112645277	T	C	1.64549	0.14384	2.65e-30	0.0359	750	0.94688
	CD200R1	3:112645706:G_GAA	3	112645706	I	R	1.64494	0.14379	2.65e-30	0.0359	750	0.94733
	CD200R1	rs74284587	3	112645529	T	C	1.64496	0.1438	2.65e-30	0.0359	750	0.9472
	CD200R1	rs1466873	3	112646315	A	T	1.6444	0.14377	2.71e-30	0.0359	750	0.94785
	CD200R1	rs4146748	3	112647415	A	G	1.6439	0.14373	2.71e-30	0.0359	750	0.9485
	CD200R1	3:112646258:C_CTT	3	112646258	I	R	1.64444	0.14378	2.72e-30	0.0359	750	0.94771
	CD200R1	rs2141347	3	112647512	A	C	1.64338	0.14369	2.73e-30	0.0359	750	0.94876
	CD200R1	rs74427285	3	112659504	G	T	1.80365	0.15773	2.79e-30	0.0296	750	0.96165
	CD200R1	rs10460779	3	112659863	T	C	1.80318	0.15769	2.8e-30	0.0296	750	0.96211
	CD200R1	rs183309964	3	112641502	C	A	1.85775	0.16251	2.91e-30	0.0288	750	0.9285
	CD200R1	3:112641501:CA_C	3	112641501	D	R	1.85762	0.16252	2.97e-30	0.0288	750	0.92843
	CD200R1	rs1601843	3	112669867	G	A	1.78971	0.15663	3.08e-30	0.0297	750	0.9709
	CD200R1	rs75976689	3	112667480	A	G	1.79229	0.15687	3.12e-30	0.0296	750	0.97067
	CD200R1	rs16860272	3	112667779	C	A	1.79209	0.15685	3.13e-30	0.0296	750	0.97098
	CD200R1	rs79806358	3	112670371	A	C	1.78832	0.15659	3.3e-30	0.0296	750	0.97395
	CD200R1	rs74887268	3	112670680	G	C	1.78812	0.15658	3.32e-30	0.0296	750	0.97417
	CD200R1	rs60490523	3	112673011	C	T	1.78603	0.15641	3.37e-30	0.0296	750	0.97589
	CD200R1	rs2399435	3	112674722	C	T	1.78347	0.15621	3.45e-30	0.0296	750	0.97795
	CD200R1	rs79011041	3	112674266	C	T	1.78403	0.15627	3.47e-30	0.0296	750	0.97753
	CD200R1	rs7431174	3	112674338	A	C	1.78356	0.15624	3.49e-30	0.0296	750	0.97797
	CD200R1	rs77045811	3	112676466	C	T	1.77998	0.15597	3.63e-30	0.0296	750	0.98097
	CD200R1	rs75865773	3	112677143	T	C	1.77941	0.15593	3.67e-30	0.0296	750	0.98153
	CD200R1	rs74873634	3	112679916	A	G	1.77489	0.15563	3.97e-30	0.0297	750	0.98355
	CD200R1	rs12233543	3	112683995	C	A	1.76838	0.15513	4.21e-30	0.0296	750	0.99187
	CD200R1	rs12233417	3	112684006	T	C	1.76805	0.15511	4.24e-30	0.0296	750	0.99118
	CD200R1	rs78442797	3	112641503	G	C	1.66254	0.14588	4.33e-30	0.0352	750	0.93556
	CD200R1	rs12233389	3	112687414	T	C	1.7745	0.15576	4.56e-30	0.0296	750	0.986
	CD200R1	rs78592429	3	112688217	T	C	1.77563	0.15591	4.75e-30	0.0296	750	0.98495
	CD200R1	rs76649066	3	112688324	A	T	1.77611	0.15595	4.76e-30	0.0296	750	0.98452
	CD200R1	3:112689954:A_AG	3	112689954	I	R	1.77898	0.15625	4.93e-30	0.0296	750	0.98168
	CD200R1	3:112650105:C_CAT	3	112650105	I	R	1.80496	0.15853	4.93e-30	0.0304	750	0.9265
	CD200R1	rs59093025	3	112640100	C	T	1.88867	0.1663	6.83e-30	0.0267	750	0.91886
	CD200R1	rs57576390	3	112640286	G	T	1.8922	0.16662	6.87e-30	0.0266	750	0.91777
	CD200R1	3:112647409:ACTC_	3	112647409	D	R	1.58706	0.14123	2.67e-29	0.0392	750	0.9138
	CD200R1	rs79736553	3	112644637	C	T	1.34566	0.1274	4.44e-26	0.044	750	0.87602
	CD200R1	3:112595305:TGTTC	3	112595305	D	R	2.05913	0.21914	5.65e-21	0.0179	750	0.76168
	CD200R1	3:112650217:ATACT	3	112650217	R	D	-0.42045	0.05147	3.11e-16	0.501	750	0.99673
	CD200R1	rs7622812	3	112650420	T	C	-0.41928	0.05137	3.3e-16	0.5	750	1
	CD200R1	rs9870568	3	112643560	C	A	-0.41927	0.05137	3.3e-16	0.5	750	1
	CD200R1	rs1016348	3	112648606	T	C	-0.41929	0.05137	3.31e-16	0.5	750	1
	CD200R1	rs9826308	3	112647832	A	C	-0.41926	0.05137	3.31e-16	0.5	750	1
	CD200R1	rs9868053	3	112647988	C	T	-0.41926	0.05137	3.31e-16	0.5	750	1
	CD200R1	rs4596117	3	112648127	T	G	-0.41926	0.05137	3.32e-16	0.5	750	1
	CD200R1	rs2171509	3	112648222	T	C	-0.41926	0.05137	3.32e-16	0.5	750	1
	CD200R1	rs6772799	3	112649122	T	C	-0.41925	0.05137	3.32e-16	0.5	750	1
	CD200R1	rs6438118	3	112649386	C	T	-0.41925	0.05137	3.32e-16	0.5	750	1
	CD200R1	rs6438119	3	112649401	G	T	-0.41925	0.05137	3.32e-16	0.5	750	1
	CD200R1	rs7622814	3	112650431	T	G	-0.4193	0.05138	3.34e-16	0.4999	750	0.99985
	CD200R1	rs7652504	3	112649613	C	T	-0.41921	0.05137	3.34e-16	0.5	750	1
	CD200R1	rs9865242	3	112642568	C	G	-0.41935	0.05141	3.43e-16	0.5	750	0.99892
	CD200R1	3:112648126:GT_G	3	112648126	R	D	-0.42204	0.0519	4.25e-16	0.5052	750	0.98182
	CD200R1	rs6438117	3	112648125	G	T	-0.42144	0.05186	4.44e-16	0.5058	750	0.97981
	CD200R1	rs6808249	3	112648985	C	T	-0.40544	0.05144	3.22e-15	0.5059	750	0.99246
	CD200R1	rs7611690	3	112650783	G	A	-0.39626	0.05121	1.01e-14	0.5064	750	0.99957
	CD200R1	rs9815606	3	112652797	G	T	-0.39545	0.05123	1.17e-14	0.5068	750	0.99718
	CD200R1	rs12493830	3	98406794	C	T	-0.43061	0.05581	1.2e-14	0.427	750	0.8881
	CD200R1	rs12496730	3	98406933	C	G	-0.43283	0.05611	1.21e-14	0.4306	750	0.87725
	CD200R1	rs11927405	3	98402969	T	C	-0.4299	0.05579	1.31e-14	0.429	750	0.88958
	CD200R1	rs9819079	3	112658807	C	A	-0.39519	0.0513	1.33e-14	0.5075	750	0.99212
	CD200R1	3:112656312:TG_T	3	112656312	R	D	-0.39913	0.05189	1.45e-14	0.5152	750	0.96879
	CD200R1	rs7355890	3	112655072	T	C	-0.39748	0.05178	1.64e-14	0.5001	750	0.98529
	CD200R1	rs10935473	3	98416900	T	G	-0.42389	0.05588	3.32e-14	0.4224	750	0.89477
	CD200R1	rs13065271	3	98434493	T	C	-0.39212	0.05204	4.91e-14	0.4325	750	0.9966
	CD200R1	rs73133996	3	98429219	C	G	-0.40761	0.05413	5.06e-14	0.4226	750	0.94505
	CD200R1	rs10935480	3	98431986	T	C	-0.39114	0.05196	5.14e-14	0.4323	750	0.99907
	CD200R1	rs4857414	3	98432559	T	C	-0.39088	0.05193	5.19e-14	0.4324	750	1
	CD200R1	rs34211178	3	98383562	A	G	-0.41272	0.05496	5.93e-14	0.4324	750	0.91681
	CD200R1	rs77309900	3	112871423	A	G	1.42881	0.19089	7.16e-14	0.0252	750	0.75685
	CD200R1	3:112679718:A_AAA	3	112679718	R	I	-0.38671	0.05174	7.81e-14	0.4796	750	0.96838
	CD200R1	rs9864295	3	112664928	A	G	-0.38341	0.05151	9.82e-14	0.4811	750	0.98165
	CD200R1	rs1466872	3	112647613	T	C	-0.38089	0.05125	1.06e-13	0.4787	750	0.9929
	CD200R1	rs6438122	3	112688496	A	C	-0.38419	0.05182	1.22e-13	0.4742	750	0.97015
	CD200R1	rs10935478	3	98428155	T	C	-0.39972	0.05417	1.6e-13	0.4249	750	0.9494
	CD200R1	rs7646849	3	112665298	A	C	-0.37603	0.05098	1.63e-13	0.4772	750	1
	CD200R1	rs6438120	3	112665968	T	C	-0.37621	0.051	1.63e-13	0.477	750	0.9992
	CD200R1	rs9834840	3	112661516	G	A	-0.37605	0.051	1.66e-13	0.4778	750	0.99787
	CD200R1	rs6784838	3	112663279	T	C	-0.37582	0.05099	1.71e-13	0.4778	750	0.99806
	CD200R1	rs9870335	3	112664417	T	A	-0.37571	0.05099	1.73e-13	0.4777	750	0.99815
	CD200R1	rs75643260	3	98436188	C	T	-0.39627	0.05393	2.02e-13	0.4751	750	0.92625
	CD200R1	rs4103791	3	112664198	T	G	-0.37381	0.05101	2.33e-13	0.4801	750	0.99346
	CD200R1	rs62276455	3	98417481	A	T	-0.49981	0.0693	5.52e-13	0.3094	750	0.65597
	CD200R1	rs9833991	3	112651998	T	C	-0.35548	0.05083	2.68e-12	0.4839	750	0.99823
	CD200R1	rs9834353	3	112661186	G	A	-0.35629	0.051	2.82e-12	0.486	750	0.99128
	CD200R1	rs9877631	3	112655134	G	A	-0.35554	0.05091	2.88e-12	0.4862	750	0.9926
	CD200R1	rs9858592	3	98436753	C	T	-0.36537	0.05237	3.01e-12	0.4465	750	0.9964
	CD200R1	rs7615462	3	112653153	T	C	-0.35461	0.05083	3.03e-12	0.4844	750	0.99639
	CD200R1	rs7615572	3	112653333	T	C	-0.35458	0.05083	3.04e-12	0.4844	750	0.99639
	CD200R1	rs12497951	3	112656063	G	A	-0.35412	0.05082	3.23e-12	0.4843	750	0.99643
	CD200R1	rs9871985	3	112661354	A	G	-0.35307	0.05079	3.63e-12	0.4842	750	0.99701
	CD200R1	rs9854885	3	112661718	T	A	-0.353	0.05079	3.66e-12	0.4842	750	0.99706
	CD200R1	rs6769091	3	112662776	G	A	-0.35285	0.05079	3.72e-12	0.4842	750	0.99719
	CD200R1	rs4682125	3	112662619	T	G	-0.3527	0.0508	3.83e-12	0.4842	750	0.99704
	CD200R1	rs9823363	3	112659078	C	A	-0.35296	0.05088	3.99e-12	0.4847	750	0.99526
	CD200R1	rs7634817	3	98462525	A	G	-0.36591	0.0531	5.56e-12	0.4422	750	0.97139
	CD200R1	rs1392786	3	112666542	T	C	-0.36107	0.05247	5.93e-12	0.4604	750	0.945
	CD200R1	rs1585488	3	98359663	T	G	-0.35449	0.05154	6.06e-12	0.4751	750	0.98301
	CD200R1	rs10804683	3	98380726	A	G	-0.35966	0.05234	6.33e-12	0.4709	750	0.95732
	CD200R1	rs34070949	3	98354191	A	C	-0.35633	0.05195	6.91e-12	0.4741	750	0.9663
	CD200R1	rs112997911	3	112620915	C	T	0.91293	0.13482	1.28e-11	0.0587	750	0.64378
	CD200R1	rs11721064	3	98408826	G	T	0.39031	0.05844	2.4e-11	0.3852	750	0.88196
	CD200R1	rs12494693	3	112677529	A	G	0.34232	0.05134	2.59e-11	0.4573	750	0.97831
	CD200R1	rs1392785	3	112689537	C	T	0.34381	0.05168	2.88e-11	0.459	750	0.96576
	CD200R1	rs60787986	3	98400865	C	A	0.38493	0.05798	3.17e-11	0.3827	750	0.89482
	CD200R1	rs2333905	3	98393085	A	T	0.38025	0.05759	4.04e-11	0.3829	750	0.90536
	CD200R1	rs10934197	3	112580468	A	G	0.35347	0.05377	4.89e-11	0.3721	750	0.98875
	CD200R1	rs12487296	3	112623514	A	G	0.35833	0.05458	5.21e-11	0.3639	750	0.97124
	CD200R1	rs77926797	3	113018577	T	A	1.31961	0.20383	9.54e-11	0.0265	750	0.63073
	CD200R1	rs9825121	3	112589204	T	C	0.35134	0.05431	9.85e-11	0.3712	750	0.97359
	CD200R1	rs9830868	3	112581427	C	T	0.34489	0.05345	1.1e-10	0.3752	750	0.99951
	CD200R1	rs9814893	3	112587492	T	C	0.34493	0.05345	1.1e-10	0.3752	750	0.99914
	CD200R1	rs9860428	3	112570919	A	C	0.34455	0.05343	1.13e-10	0.3751	750	1
	CD200R1	rs9820264	3	112588575	T	C	0.34417	0.05349	1.24e-10	0.3755	750	0.99798
	CD200R1	rs1584335	3	98394871	T	C	0.37041	0.05789	1.57e-10	0.3753	750	0.88904
	CD200R1	rs4589880	3	98363583	A	C	-0.35019	0.05518	2.2e-10	0.4066	750	0.87165
	CD200R1	rs1032726	3	112686075	C	T	0.32245	0.05152	3.89e-10	0.4523	750	0.96896
	CD38	4:15812887:TA_T	4	15812887	D	R	-0.48886	0.07189	1.05e-11	0.2131	750	0.76519
	CD38	4:15769228:A_AC	4	15769228	I	R	-0.42778	0.06539	6.06e-11	0.2354	750	0.90085
	CD38	4:15812893:TG_T	4	15812893	D	R	-0.46968	0.07273	1.06e-10	0.2086	750	0.76905
	CD38	rs13117281	4	15769230	C	T	-0.40232	0.0623	1.07e-10	0.2284	750	0.99298
	CD38	rs66998564	4	15776861	C	T	-0.40147	0.06233	1.18e-10	0.23	750	0.98884
	CD38	rs13105588	4	15777582	T	C	-0.40147	0.06233	1.19e-10	0.23	750	0.9887
	CD38	rs28703311	4	15775851	A	G	-0.40158	0.06237	1.21e-10	0.2288	750	0.9912
	CD38	rs10005419	4	15768755	A	C	-0.40018	0.06217	1.22e-10	0.2289	750	0.99605
	CD38	rs28409825	4	15774580	A	T	-0.40087	0.0623	1.24e-10	0.229	750	0.99223
	CD38	4:15772373:CCT_C	4	15772373	D	R	-0.40072	0.06231	1.27e-10	0.2288	750	0.99279
	CD38	rs7681718	4	15786408	T	C	-0.40093	0.06241	1.33e-10	0.2304	750	0.98577
	CD38	rs7659350	4	15786523	T	A	-0.40104	0.06245	1.35e-10	0.2303	750	0.98542
	CD38	rs11946901	4	15788404	T	C	-0.40073	0.06243	1.37e-10	0.2307	750	0.9847
	CD38	rs11930435	4	15772146	A	G	-0.39313	0.06127	1.39e-10	0.2364	750	0.98791
	CD38	rs7668511	4	15809174	C	G	-0.3632	0.05671	1.5e-10	0.3079	750	0.99173
	CD38	rs6834674	4	15780539	T	C	-0.37038	0.05791	1.6e-10	0.2943	750	0.97593
	CD38	rs4343722	4	15770416	T	G	-0.39928	0.06285	2.12e-10	0.228	750	0.98216
	CD38	4:15812889:AT_A	4	15812889	D	R	-0.36387	0.05759	2.65e-10	0.3047	750	0.96815
	CD38	rs10003282	4	15814346	G	A	-0.38487	0.06132	3.47e-10	0.2417	750	0.97011
	CDH6	rs4406147	5	30834106	G	C	0.41561	0.05352	8.14e-15	0.5843	750	0.93869
	CDH6	rs56070621	5	30825684	A	T	0.41649	0.05368	8.53e-15	0.5821	750	0.92766
	CDH6	rs6450799	5	30813302	T	C	0.41932	0.05427	1.11e-14	0.5843	750	0.91381
	CDH6	rs6868642	5	30815961	C	G	0.41745	0.05407	1.15e-14	0.5839	750	0.92223
	CDH6	5:30814732:G_GTT	5	30814732	I	R	0.41967	0.05435	1.15e-14	0.5832	750	0.9157
	CDH6	rs4413540	5	30814680	T	C	0.41758	0.05428	1.43e-14	0.5838	750	0.9179
	CDH6	rs10940922	5	30818059	T	C	0.4147	0.05424	2.07e-14	0.5802	750	0.91382
	CDH6	rs1392446	5	30831387	T	C	0.40173	0.05285	2.94e-14	0.5592	750	0.9413
	CDH6	rs1921087	5	30839607	C	A	0.39932	0.05254	2.95e-14	0.5599	750	0.95275
	CDH6	rs1921086	5	30840139	T	G	0.39862	0.05245	2.96e-14	0.5602	750	0.95611
	CDH6	rs4626350	5	30839451	A	G	0.39942	0.05256	2.96e-14	0.5599	750	0.95215
	CDH6	rs144612434	5	30823665	T	C	0.46612	0.06201	5.63e-14	0.4444	750	0.67744
	CDH6	rs12517438	5	30842054	G	T	0.39216	0.05219	5.71e-14	0.5539	750	0.96773
	CDH6	5:30815596:ATG_A	5	30815596	D	R	0.43359	0.05934	2.74e-13	0.4797	750	0.75459
	CDH6	5:30815593:TGC_T	5	30815593	D	R	0.42266	0.05796	3.05e-13	0.5033	750	0.78244
	CDH6	rs35733856	5	30830597	A	G	0.36264	0.05406	1.97e-11	0.6042	750	0.93564
	CDH6	rs2178487	5	30843788	A	T	0.34494	0.05492	3.38e-10	0.5421	750	0.88705
	CLEC10A	rs2002664	17	6984837	T	C	0.58775	0.07829	6.02e-14	0.1332	750	0.92949
	CLEC10A	rs188775	17	6985677	T	G	0.57184	0.07663	8.51e-14	0.138	750	0.93755
	CLEC10A	rs7214372	17	6982963	G	A	0.56894	0.0765	1.03e-13	0.1386	750	0.94504
	CLEC10A	rs314226	17	6986652	T	C	0.60081	0.0808	1.04e-13	0.1286	750	0.86136
	CLEC10A	rs6503004	17	6990876	T	A	0.53498	0.07518	1.11e-12	0.1404	750	0.95165
	CLEC10A	rs90951	17	6981397	A	G	-0.40044	0.05628	1.12e-12	0.6676	750	0.91513
	CLEC10A	rs12952104	17	7014882	A	G	0.96959	0.13637	1.16e-12	0.0497	750	0.75995
	CLEC10A	rs12941354	17	7034570	T	C	0.99147	0.14073	1.85e-12	0.042	750	0.80394
	CLEC10A	rs35135505	17	7035470	C	T	0.97505	0.13842	1.86e-12	0.0395	750	0.87228
	CLEC10A	rs11867867	17	6999676	G	A	0.56085	0.07976	2.04e-12	0.1369	750	0.86711
	CLEC10A	rs444207	17	6982444	G	A	0.38155	0.05439	2.29e-12	0.3184	750	1
	CLEC10A	rs11869036	17	7000363	G	T	0.54007	0.07717	2.59e-12	0.1482	750	0.86533
	CLEC10A	17:7033917:AAAAA	17	7033917	D	R	0.98356	0.14082	2.85e-12	0.0405	750	0.83036
	CLEC10A	rs1838157	17	7033465	A	G	0.9923	0.1423	3.1e-12	0.0396	750	0.83057
	CLEC10A	rs35755455	17	6987355	C	T	0.62293	0.08961	3.61e-12	0.0929	750	0.9389
	CLEC10A	rs4305129	17	7000676	C	T	0.55585	0.08004	3.8e-12	0.1512	750	0.79455
	CLEC10A	rs35838528	17	7000465	G	T	0.54718	0.07882	3.87e-12	0.1414	750	0.86329
	CLEC10A	rs8079569	17	6996840	G	A	0.58742	0.08466	3.96e-12	0.1113	750	0.87617
	CLEC10A	rs8078782	17	6996653	A	C	0.50665	0.07322	4.52e-12	0.1403	750	0.99906
	CLEC10A	rs34067627	17	6997859	A	G	0.53088	0.0769	5.06e-12	0.1374	750	0.92062
	CLEC10A	rs10521152	17	7001578	A	G	0.5625	0.08165	5.6e-12	0.1332	750	0.84404
	CLEC10A	rs382598	17	6995186	C	A	0.55254	0.08021	5.62e-12	0.1264	750	0.90579
	CLEC10A	rs34874276	17	7004082	C	G	0.58985	0.08565	5.7e-12	0.1278	750	0.79144
	CLEC10A	rs11870113	17	6999626	A	G	0.54736	0.07956	5.98e-12	0.1435	750	0.83326
	CLEC10A	rs4796296	17	7001972	A	C	0.54507	0.07924	6.03e-12	0.1395	750	0.86518
	CLEC10A	rs924641	17	7020650	C	T	0.85344	0.12409	6.09e-12	0.0565	750	0.81745
	CLEC10A	rs4322720	17	7000869	A	G	0.54416	0.07912	6.1e-12	0.1394	750	0.86838
	CLEC10A	rs11869017	17	7000292	C	T	0.54343	0.07902	6.1e-12	0.1393	750	0.87115
	CLEC10A	rs11869016	17	7000272	C	T	0.54317	0.07898	6.11e-12	0.1393	750	0.87178
	CLEC10A	rs11870743	17	7000213	A	G	0.54287	0.07894	6.12e-12	0.1393	750	0.87277
	CLEC10A	rs4371206	17	7000791	G	A	0.54402	0.07911	6.13e-12	0.1394	750	0.86862
	CLEC10A	rs11870221	17	6999527	T	C	0.54194	0.07882	6.18e-12	0.1393	750	0.87573
	CLEC10A	rs34430150	17	6984844	T	C	0.686	0.09981	6.28e-12	0.0746	750	0.87695
	CLEC10A	rs12942385	17	7021172	A	T	0.85283	0.1242	6.57e-12	0.0562	750	0.81914
	CLEC10A	rs7212330	17	7003415	G	A	0.78476	0.11433	6.7e-12	0.0669	750	0.74027
	CLEC10A	rs4796372	17	7001127	A	T	0.54449	0.07933	6.72e-12	0.1421	750	0.84965
	CLEC10A	rs35682597	17	6998314	C	T	0.60819	0.08873	7.17e-12	0.1082	750	0.82504
	CLEC10A	rs55835902	17	6983467	G	A	0.59001	0.08627	7.97e-12	0.0965	750	0.99018
	CLEC10A	rs11657498	17	6983315	T	G	0.58744	0.08601	8.51e-12	0.097	750	0.99591
	CLEC10A	rs11653290	17	6983529	C	A	0.5867	0.08593	8.61e-12	0.097	750	0.99791
	CLEC10A	rs35249797	17	7004129	C	A	0.56905	0.08396	1.22e-11	0.1371	750	0.78746
	CLEC10A	rs113736768	17	7003987	A	G	0.78296	0.11633	1.69e-11	0.0613	750	0.77514
	CLEC10A	rs35505890	17	7015154	A	G	0.71416	0.10715	2.64e-11	0.1008	750	0.6762
	CLEC10A	rs35412877	17	6994944	C	G	0.67883	0.10192	2.74e-11	0.0722	750	0.84638
	CLEC10A	rs74820234	17	7001085	C	G	0.68455	0.1031	3.14e-11	0.0712	750	0.84338
	CLEC10A	rs3760353	17	7019049	C	G	0.84181	0.12692	3.3e-11	0.055	750	0.79989
	CLEC10A	rs71370481	17	6995317	T	C	0.67462	0.10173	3.32e-11	0.0713	750	0.86392
	CLEC10A	rs2289646	17	7017954	A	G	0.83644	0.12622	3.42e-11	0.0554	750	0.80133
	CLEC10A	17:6999022:CTTAG	17	6999022	D	R	0.68202	0.10315	3.79e-11	0.0707	750	0.84953
	CLEC10A	rs35327927	17	6999338	T	A	0.68231	0.1032	3.81e-11	0.0707	750	0.84868
	CLEC10A	rs71370480	17	6995224	C	G	0.68646	0.10385	3.85e-11	0.0698	750	0.84869
	CLEC10A	rs34716849	17	6994384	G	A	0.67379	0.10211	4.14e-11	0.0712	750	0.86023
	CLEC10A	rs34841639	17	6999607	A	G	0.69352	0.10533	4.57e-11	0.0691	750	0.83399
	CLEC10A	rs920763	17	7017966	A	C	0.71842	0.1101	6.78e-11	0.0988	750	0.64703
	CLEC10A	rs2165886	17	7014996	G	A	0.69386	0.10635	6.83e-11	0.0968	750	0.70647
	CLEC10A	17:7019180:G_GA	17	7019180	I	R	0.80809	0.12428	7.91e-11	0.0601	750	0.75168
	CLEC10A	rs4324181	17	7014954	G	A	0.69715	0.10787	1.03e-10	0.0958	750	0.69756
	CLEC10A	rs4290523	17	7014969	T	C	0.7006	0.10935	1.48e-10	0.094	750	0.69204
	CLM_1	rs9903991	17	72701954	A	G	-1.24115	0.06669	2.62e-77	0.197	750	0.98924
	CLM_1	rs35489971	17	72700943	A	G	-1.23961	0.06661	2.68e-77	0.1966	750	0.99305
	CLM_1	rs10512597	17	72699833	T	C	-1.23753	0.06654	3.36e-77	0.1964	750	0.99944
	CLM_1	rs2084312	17	72695211	C	T	-1.22097	0.06746	3.22e-73	0.2359	750	0.82007
	CLM_1	rs9906320	17	72690829	G	A	-1.15488	0.06495	9.73e-71	0.2272	750	0.91936
	CLM_1	rs8069119	17	72674975	T	C	-1.25433	0.0707	1.98e-70	0.2279	750	0.77535
	CLM_1	17:72676980:C_CA	17	72676980	R	I	-1.23957	0.06995	2.92e-70	0.2253	750	0.798
	CLM_1	rs9894304	17	72677100	T	A	-1.23915	0.06993	2.95e-70	0.2252	750	0.7986
	CLM_1	rs9894520	17	72677157	T	C	-1.23848	0.0699	3.11e-70	0.2252	750	0.79936
	CLM_1	17:72676978:T_TC	17	72676978	R	I	-1.24922	0.0706	4.55e-70	0.2331	750	0.76713
	CLM_1	rs62084865	17	72678708	C	T	-1.22423	0.06927	6.78e-70	0.2255	750	0.81186
	CLM_1	17:72676132:AAG_A	17	72676132	R	D	-1.25587	0.07115	9.83e-70	0.2301	750	0.75478
	CLM_1	17:72676133:AG_A	17	72676133	R	D	-1.25829	0.0715	2.5e-69	0.2294	750	0.75215
	CLM_1	rs9913698	17	72690918	C	T	-1.20979	0.06894	5.99e-69	0.2061	750	0.89318
	CLM_1	rs2034309	17	72688065	C	T	-1.15247	0.06638	1.57e-67	0.2333	750	0.87629
	CLM_1	rs16978167	17	72673667	A	T	-1.25885	0.07251	1.64e-67	0.2579	750	0.67113
	CLM_1	rs9916458	17	72688028	G	A	-1.15201	0.06647	2.71e-67	0.2434	750	0.83626
	CLM_1	rs2384955	17	72695167	T	C	-1.25439	0.07323	9.05e-66	0.1877	750	0.84416
	CLM_1	rs62084905	17	72717820	G	A	-1.23536	0.07276	1.16e-64	0.2097	750	0.75517
	CLM_1	rs1868057	17	72716902	C	G	-1.22013	0.07202	2.2e-64	0.2043	750	0.78177
	CLM_1	rs2121646	17	72720728	C	T	-1.22808	0.07317	3.19e-63	0.2029	750	0.76088
	CLM_1	rs11658622	17	72725864	C	A	-1.21406	0.07344	2.19e-61	0.2046	750	0.74547
	CLM_1	rs2034310	17	72691928	T	C	-1.0708	0.06634	1.33e-58	0.1921	750	0.99848
	CLM_1	rs9908425	17	72685025	G	C	-1.17789	0.07494	1.15e-55	0.1725	750	0.85562
	CLM_1	rs4788847	17	72675986	A	G	-1.25513	0.08003	1.95e-55	0.174	750	0.74202
	CLM_1	rs7213497	17	72684455	G	A	-1.1683	0.07454	2.3e-55	0.1748	750	0.84905
	CLM_1	rs28526368	17	72682445	G	T	-1.18837	0.07617	7.14e-55	0.1712	750	0.82882
	CLM_1	rs34017189	17	72702421	T	A	-1.40351	0.09129	2.43e-53	0.175	750	0.56837
	CLM_1	rs11077760	17	72704837	T	G	-1.4975	0.1045	1.42e-46	0.0965	750	0.71815
	CLM_1	17:72697092:TA_T	17	72697092	D	R	0.82625	0.05837	1.71e-45	0.7108	750	0.9169
	CLM_1	rs749780	17	72699384	C	A	-0.80272	0.05701	4.97e-45	0.2832	750	0.97191
	CLM_1	rs11077761	17	72704843	C	G	-1.45169	0.105	1.79e-43	0.0948	750	0.72063
	CLM_1	rs1037170	17	72702914	C	T	-0.76379	0.05579	1.17e-42	0.2855	750	0.99993
	CLM_1	rs1037171	17	72702978	G	A	-0.76167	0.0559	2.85e-42	0.2851	750	0.99566
	CLM_1	rs12944222	17	72711636	C	A	-1.07823	0.08371	5.76e-38	0.1065	750	1
	CLM_1	rs5018106	17	72712389	C	T	-1.08016	0.08388	6.09e-38	0.1063	750	0.99698
	CLM_1	rs28526119	17	72714660	G	A	-1.10945	0.08768	1.07e-36	0.1024	750	0.93567
	CLM_1	rs6501732	17	72703427	T	C	0.66873	0.05364	1.12e-35	0.6457	750	0.9944
	CLM_1	rs8073363	17	72718660	A	G	-1.05089	0.08439	1.36e-35	0.1097	750	0.93755
	CLM_1	rs12603894	17	72739990	G	A	-1.17212	0.09601	2.79e-34	0.1025	750	0.76187
	CLM_1	rs3803788	17	72736730	T	C	-1.17051	0.09589	2.87e-34	0.1006	750	0.77456
	CLM_1	rs113759123	17	72735996	G	A	-1.16123	0.0952	3.2e-34	0.0991	750	0.79587
	CLM_1	rs3803786	17	72738324	G	C	-1.1536	0.09468	3.74e-34	0.1025	750	0.77528
	CLM_1	rs8072986	17	72740027	A	G	-1.10556	0.09199	2.86e-33	0.1206	750	0.70073
	CLM_1	rs12945888	17	72736291	G	A	-1.07146	0.08966	6.49e-33	0.1189	750	0.74502
	CLM_1	rs6501734	17	72735629	T	C	-1.03123	0.08664	1.15e-32	0.1138	750	0.83234
	CLM_1	rs11869115	17	72730234	C	T	-0.96154	0.08215	1.21e-31	0.1051	750	0.99851
	CLM_1	rs8071012	17	72671350	C	T	-0.86297	0.08888	2.76e-22	0.248	750	0.42778
	CLM_1	rs11655369	17	72671314	A	G	0.68325	0.07135	1.01e-21	0.5081	750	0.51697
	CLM_1	rs138878301	17	72701832	C	T	-2.17213	0.23878	9.31e-20	0.0273	750	0.51907
	CLM_1	rs74362175	17	72688818	C	T	-2.16163	0.23913	1.57e-19	0.0283	750	0.50159
	CLM_1	rs78700881	17	72681667	A	G	-1.50351	0.18094	9.61e-17	0.0416	750	0.54239
	CLM_1	rs112607667	17	72737755	T	C	-2.7509	0.33285	1.4e-16	0.0191	750	0.37126
	CLM_1	rs62084863	17	72670458	G	A	0.56091	0.06916	5.05e-16	0.4881	750	0.55821
	CLM_1	17:72670457:GA_G	17	72670457	D	R	0.56079	0.06915	5.09e-16	0.4882	750	0.55834
	CLM_1	17:72670454:CA_C	17	72670454	D	R	0.56064	0.06914	5.13e-16	0.4882	750	0.55848
	CLM_1	rs9904078	17	72667020	A	G	0.52456	0.06633	2.6e-15	0.5032	750	0.60455
	CLM_1	rs62084910	17	72729926	T	C	-1.53785	0.19636	4.8e-15	0.0491	750	0.3933
	CLM_1	rs5018105	17	72712362	G	C	-0.51036	0.06568	7.8e-15	0.1873	750	0.96985
	CLM_1	rs4789093	17	72708088	T	C	-1.45122	0.18739	9.62e-15	0.0442	750	0.48127
	CLM_1	rs34840376	17	72710996	A	C	-0.50128	0.06499	1.23e-14	0.1887	750	0.98593
	CLM_1	rs12942311	17	72710796	C	T	-0.49356	0.06427	1.6e-14	0.1911	750	0.99913
	CLM_1	rs3803787	17	72738076	G	A	-0.56394	0.07443	3.53e-14	0.1928	750	0.72364
	CLM_1	17:72666121:AAAAC	17	72666121	D	R	0.51345	0.06784	3.77e-14	0.4992	750	0.58728
	CLM_1	rs67406906	17	72709195	C	T	-0.49328	0.06521	3.88e-14	0.1886	750	0.97193
	CLM_1	rs36006425	17	72715382	T	A	-0.50332	0.06664	4.24e-14	0.1865	750	0.94189
	CLM_1	rs71380839	17	72709210	T	C	-0.49676	0.06603	5.33e-14	0.1855	750	0.96324
	CLM_1	rs9894780	17	72656839	A	G	0.44359	0.05976	1.14e-13	0.5124	750	0.75004
	CLM_1	rs9893825	17	72652747	A	T	0.42693	0.05835	2.53e-13	0.5136	750	0.7857
	CLM_1	rs9898363	17	72657692	T	C	0.44284	0.06054	2.59e-13	0.5061	750	0.72684
	CLM_1	rs56291520	17	72651873	A	T	0.42627	0.05829	2.62e-13	0.5135	750	0.78726
	CLM_1	rs16978165	17	72671620	C	A	-0.91091	0.13182	4.83e-12	0.0681	750	0.5577
	CLM_1	rs516209	17	72649002	A	G	-0.38414	0.05599	6.84e-12	0.3481	750	0.95593
	CLM_1	rs142543731	17	72671431	A	G	-0.89391	0.13037	7.04e-12	0.0679	750	0.57242
	CLM_1	17:72648876:T_TTC	17	72648876	I	R	-0.38476	0.05696	1.43e-11	0.3406	750	0.93627
	CLM_1	rs60752047	17	72642061	A	G	0.38153	0.05677	1.81e-11	0.5364	750	0.82216
	CLM_1	rs9913523	17	72643516	G	A	0.39612	0.05919	2.2e-11	0.5148	750	0.75816
	CLM_1	rs34074270	17	72702419	T	A	-2.46946	0.36964	2.38e-11	0.0139	750	0.32633
	CLM_1	17:72638106:C_CA	17	72638106	I	R	0.37394	0.05629	3.07e-11	0.5382	750	0.83695
	CLM_1	17:72639713:A_AG	17	72639713	I	R	0.38037	0.05745	3.58e-11	0.5256	750	0.80203
	CLM_1	rs16978170	17	72688413	G	A	-2.67906	0.4051	3.76e-11	0.0104	750	0.34292
	CLM_1	rs71375241	17	72687880	A	T	-2.6787	0.40525	3.85e-11	0.0104	750	0.34258
	CLM_1	rs35917420	17	72686745	A	G	-2.67801	0.40566	4.07e-11	0.0104	750	0.34166
	CLM_1	17:72639704:C_CA	17	72639704	I	R	0.39557	0.06001	4.34e-11	0.5076	750	0.73913
	CLM_1	rs35401355	17	72686235	A	C	-2.67969	0.40674	4.45e-11	0.0104	750	0.33934
	CLM_1	rs12941271	17	72682751	C	T	-2.67917	0.40813	5.22e-11	0.0105	750	0.33608
	CLM_1	rs140641582	17	72681474	T	C	-2.68059	0.40876	5.46e-11	0.0105	750	0.3345
	CLM_1	rs540693	17	72640338	G	A	-0.37078	0.05679	6.64e-11	0.323	750	0.94675
	CLM_1	rs57078316	17	72694947	T	C	-1.04506	0.16071	7.88e-11	0.0318	750	0.84966
	CLM_1	rs813018	17	72643056	A	G	-0.36601	0.05648	9.15e-11	0.3261	750	0.95272
	CLM_1	rs478916	17	72641328	G	A	-0.36473	0.05644	1.03e-10	0.3255	750	0.95384
	CLM_1	rs12948633	17	72673786	A	C	-2.70262	0.41821	1.03e-10	0.0107	750	0.30804
	CLM_1	rs62084864	17	72671889	T	C	-0.89803	0.14231	2.78e-10	0.0625	750	0.52084
	CLM_1	rs2461783	17	72639441	A	C	-0.35565	0.05672	3.59e-10	0.3221	750	0.9437
	CLM_1	rs79945659	17	72639440	A	G	-0.35543	0.05669	3.61e-10	0.3223	750	0.94419
	CLM_1	rs9911246	17	72643629	A	G	0.40774	0.06569	5.39e-10	0.457	750	0.62662
	CLM_6	rs708601	17	72520598	T	G	0.9978	0.08608	4.57e-31	0.1083	750	0.98838
	CLM_6	rs1171195	17	72515507	T	C	1.00087	0.08635	4.58e-31	0.1082	750	0.98371
	CLM_6	rs1171207	17	72521434	T	C	0.9974	0.08605	4.59e-31	0.1083	750	0.98888
	CLM_6	rs1171197	17	72512645	C	G	0.99989	0.08632	4.97e-31	0.1087	750	0.98145
	CLM_6	17:72538350:TAATG	17	72538350	D	R	1.00225	0.08655	5.2e-31	0.1068	750	0.98408
	CLM_6	17:72538353:TGAAT	17	72538353	D	R	1.00225	0.08655	5.21e-31	0.1068	750	0.98406
	CLM_6	rs115731439	17	72510865	C	G	1.00165	0.0865	5.23e-31	0.108	750	0.98189
	CLM_6	rs1171200	17	72510371	T	C	1.00161	0.08652	5.37e-31	0.108	750	0.98178
	CLM_6	rs1171186	17	72527098	G	C	0.99283	0.08576	5.43e-31	0.1083	750	0.9945
	CLM_6	rs1171196	17	72512881	G	A	1.00042	0.08643	5.54e-31	0.1084	750	0.98091
	CLM_6	rs4007737	17	72538143	G	C	0.9931	0.08584	5.93e-31	0.1077	750	0.99279
	CLM_6	rs2293188	17	72537878	A	G	0.99307	0.08584	5.94e-31	0.1077	750	0.99289
	CLM_6	rs1699603	17	72534533	A	G	0.99176	0.08574	6.05e-31	0.1082	750	0.99523
	CLM_6	17:72503182:TTTTG	17	72503182	D	R	1.02154	0.08835	6.37e-31	0.1088	750	0.93495
	CLM_6	rs905705	17	72508656	T	C	1.00019	0.08654	6.72e-31	0.1079	750	0.98189
	CLM_6	rs1305879	17	72506021	C	T	1.00917	0.08733	6.89e-31	0.108	750	0.96274
	CLM_6	rs1305878	17	72506734	T	C	1.00285	0.08679	6.93e-31	0.1083	750	0.97344
	CLM_6	rs58440339	17	72539474	T	C	0.99799	0.08639	7.2e-31	0.1069	750	0.98523
	CLM_6	rs1185318	17	72511737	T	C	1.00023	0.08664	7.89e-31	0.1106	750	0.95992
	CLM_6	rs1171191	17	72516656	T	G	0.99773	0.08654	9.37e-31	0.1135	750	0.93113
	CLM_6	rs2089139	17	72499943	G	A	1.0795	0.09403	1.66e-30	0.1033	750	0.85836
	CLM_6	rs72844303	17	72541400	C	T	1.00263	0.08817	5.77e-30	0.1056	750	0.95702
	CLM_6	rs72844308	17	72547357	T	C	1.0094	0.08884	6.43e-30	0.1057	750	0.94405
	CLM_6	rs1171209	17	72502363	A	G	0.91812	0.0843	1.27e-27	0.1211	750	0.93799
	CLM_6	rs1171208	17	72503355	A	G	0.91158	0.08383	1.52e-27	0.1219	750	0.94355
	CLM_6	rs2001742	17	72499456	G	A	0.96997	0.09014	5.3e-27	0.1164	750	0.83642
	CLM_6	rs1699608	17	72532568	T	A	0.86184	0.08342	5.09e-25	0.1165	750	0.99496
	CLM_6	rs117833778	17	72510585	G	A	0.75133	0.07987	5.13e-21	0.1325	750	0.98373
	CLM_6	rs114476326	17	72510607	G	A	0.75195	0.07997	5.32e-21	0.1323	750	0.98223
	CLM_6	rs147016154	17	72550971	A	G	1.10572	0.1179	6.69e-21	0.0684	750	0.78199
	CLM_6	rs2687590	17	72550985	A	G	1.11604	0.11931	8.43e-21	0.0675	750	0.7707
	CLM_6	17:72507613:CT_C	17	72507613	D	R	0.73723	0.08042	4.87e-20	0.1315	750	0.97319
	CLM_6	rs1171206	17	72507499	G	C	0.72726	0.0798	7.95e-20	0.133	750	0.98342
	CLM_6	rs1305880	17	72505732	T	C	0.73333	0.08054	8.59e-20	0.1339	750	0.95915
	CLM_6	rs1107704	17	72508425	G	A	0.71697	0.07895	1.07e-19	0.1342	750	0.99855
	CLM_6	rs11868846	17	72551426	G	C	1.04846	0.11554	1.15e-19	0.0698	750	0.79451
	CLM_6	rs8070304	17	72551021	A	C	1.05775	0.1167	1.26e-19	0.0691	750	0.78357
	CLM_6	rs1305881	17	72504719	G	A	0.72598	0.08014	1.31e-19	0.1355	750	0.95997
	CLM_6	rs1171205	17	72508051	C	T	0.70309	0.07938	8.18e-19	0.1342	750	0.98728
	CLM_6	rs74812780	17	72557578	C	T	1.0266	0.11756	2.48e-18	0.0747	750	0.73399
	CLM_6	rs75792037	17	72557591	T	C	1.02348	0.11761	3.25e-18	0.0739	750	0.7403
	CLM_6	rs11867989	17	72562811	T	C	0.99284	0.11741	2.76e-17	0.0701	750	0.77202
	CLM_6	rs7217136	17	72542607	T	C	0.50904	0.06074	5.28e-17	0.2455	750	0.96692
	CLM_6	rs59728170	17	72566044	A	G	0.94145	0.11863	2.09e-15	0.0644	750	0.81938
	CLM_6	rs76005857	17	72564128	A	C	0.94088	0.1189	2.51e-15	0.0638	750	0.81979
	CLM_6	rs1171203	17	72510158	T	G	1.48739	0.19037	5.59e-15	0.0401	750	0.50537
	CLM_6	17:72559607:ACACA	17	72559607	D	R	0.55663	0.07237	1.45e-14	0.2037	750	0.79972
	CLM_6	rs1699602	17	72560531	A	C	0.54382	0.07089	1.7e-14	0.1908	750	0.88138
	CLM_6	rs11870185	17	72560980	G	T	0.54366	0.07107	2.02e-14	0.1883	750	0.88876
	CLM_6	rs1719469	17	72575250	A	G	0.47185	0.06499	3.85e-13	0.224	750	0.95999
	CLM_6	rs1522874	17	72572758	A	G	0.48508	0.06696	4.33e-13	0.2091	750	0.94971
	CLM_6	rs524536	17	72589435	C	T	0.46996	0.06493	4.57e-13	0.2248	750	0.95999
	CLM_6	rs59116864	17	72563728	A	C	0.46636	0.06464	5.4e-13	0.2254	750	0.96898
	CLM_6	17:72584058:T_TG	17	72584058	I	R	0.46972	0.06511	5.41e-13	0.226	750	0.94893
	CLM_6	17:72584056:A_AT	17	72584056	I	R	0.46972	0.06513	5.52e-13	0.2259	750	0.94837
	CLM_6	rs2938613	17	72573323	A	C	0.48113	0.06689	6.36e-13	0.2114	750	0.94432
	CLM_6	rs116129038	17	72510699	A	T	1.08076	0.15066	7.31e-13	0.0444	750	0.7397
	CLM_6	17:72574325:TG_T	17	72574325	D	R	0.46732	0.06519	7.61e-13	0.2222	750	0.95839
	CLM_6	rs11868919	17	72569246	A	G	0.46197	0.06457	8.37e-13	0.2209	750	0.99067
	CLM_6	rs11869075	17	72569301	A	C	0.46134	0.06455	8.88e-13	0.2208	750	0.99163
	CLM_6	rs7215040	17	72568675	C	A	0.46055	0.06451	9.38e-13	0.2208	750	0.99327
	CLM_6	rs7214265	17	72568523	T	C	0.46045	0.0645	9.45e-13	0.2208	750	0.99348
	CLM_6	rs1522876	17	72567396	G	C	0.45932	0.06445	1.03e-12	0.2209	750	0.99516
	CLM_6	17:72540399:CCA_C	17	72540399	D	R	1.06849	0.14995	1.04e-12	0.0438	750	0.75352
	CLM_6	rs8076738	17	72564439	A	G	0.45746	0.06433	1.15e-12	0.2209	750	0.99903
	CLM_6	rs8076740	17	72564442	A	G	0.45738	0.06433	1.16e-12	0.2209	750	0.9993
	CLM_6	rs8076892	17	72564531	T	G	0.45716	0.06432	1.18e-12	0.2209	750	0.99984
	CLM_6	rs2382845	17	72499759	T	A	1.10867	0.15715	1.73e-12	0.0438	750	0.68532
	CLM_6	17:72547528:ACAC_	17	72547528	D	R	1.06957	0.15197	1.95e-12	0.043	750	0.74825
	CLM_6	rs72844316	17	72561174	T	C	1.05286	0.15203	4.36e-12	0.046	750	0.72011
	CLM_6	rs72844339	17	72561446	A	G	1.05212	0.15204	4.52e-12	0.0459	750	0.72029
	CLM_6	rs72844312	17	72559000	A	G	1.08197	0.15705	5.6e-12	0.0428	750	0.71239
	CLM_6	rs56763132	17	72601618	T	C	0.44638	0.06528	8.02e-12	0.2123	750	0.97783
	CLM_6	rs11077756	17	72602240	A	G	0.4455	0.06527	8.78e-12	0.2128	750	0.97583
	CLM_6	rs11871225	17	72602755	T	C	0.44527	0.06541	9.97e-12	0.2127	750	0.97131
	CLM_6	rs6501728	17	72598692	G	A	0.44135	0.0649	1.04e-11	0.2109	750	1
	CLM_6	rs1027719	17	72597739	T	C	0.44132	0.06493	1.07e-11	0.211	750	0.99878
	CLM_6	rs57487156	17	72600465	C	G	0.4416	0.06507	1.15e-11	0.2112	750	0.99284
	CLM_6	rs6501727	17	72598399	T	G	0.44048	0.06493	1.17e-11	0.2112	750	0.9985
	CLM_6	rs12452539	17	72596715	C	G	0.44163	0.06512	1.18e-11	0.2114	750	0.99172
	CLM_6	rs8079245	17	72595153	C	A	0.44126	0.06516	1.27e-11	0.211	750	0.99205
	CLM_6	rs12453429	17	72592867	A	T	0.44105	0.06521	1.35e-11	0.211	750	0.99047
	CLM_6	rs8078109	17	72594720	T	C	0.44175	0.06538	1.41e-11	0.2134	750	0.97825
	CLM_6	rs77752955	17	72592178	A	T	0.44023	0.06525	1.51e-11	0.2113	750	0.98855
	CLM_6	rs57434490	17	72591219	C	T	0.44008	0.06528	1.57e-11	0.2113	750	0.98775
	CLM_6	rs6501726	17	72598369	A	C	0.43919	0.06517	1.6e-11	0.2148	750	0.97932
	CLM_6	rs146122126	17	72576461	T	C	1.09567	0.16263	1.61e-11	0.034	750	0.77948
	CLM_6	rs1522875	17	72572408	T	C	0.45447	0.06797	2.29e-11	0.1992	750	0.95377
	CLM_6	rs7208696	17	72589114	G	C	0.43713	0.06545	2.42e-11	0.2131	750	0.9759
	CLM_6	rs783239	17	72584764	T	C	0.43723	0.06565	2.73e-11	0.2145	750	0.96421
	CLM_6	rs1699584	17	72580938	A	G	0.4359	0.06565	3.15e-11	0.2134	750	0.9672
	CLM_6	rs11871992	17	72573781	T	C	0.42675	0.0653	6.35e-11	0.2165	750	0.95893
	CLM_6	rs55981110	17	72557854	G	A	0.55243	0.08513	8.61e-11	0.129	750	0.83508
	CLM_6	rs2706505	17	72456772	T	C	-0.44372	0.07066	3.39e-10	0.1869	750	0.87928
	CLM_6	rs7503732	17	72452468	A	G	-0.49342	0.07859	3.42e-10	0.1545	750	0.81771
	CLM_6	17:72456808:TAA_T	17	72456808	D	R	-0.44357	0.07067	3.45e-10	0.1868	750	0.87937
	CLM_6	rs2670839	17	72454334	C	G	-0.43952	0.07005	3.51e-10	0.1791	750	0.92203
	CLM_6	rs7501869	17	72452467	C	T	-0.49128	0.07837	3.64e-10	0.1523	750	0.8318
	CLM_6	rs74713976	17	72558373	A	T	0.56583	0.09093	4.89e-10	0.1146	750	0.81226
	CLM_6	17:72611259:AG_A	17	72611259	D	R	1.18115	0.1901	5.18e-10	0.0253	750	0.77299
	CNTN5	rs1461677	11	99187882	T	G	0.67881	0.09586	1.43e-12	0.0781	750	0.99194
	CNTN5	rs2511797	11	99180172	T	C	0.67316	0.09538	1.69e-12	0.0781	750	1
	CNTN5	rs1461674	11	99180043	T	G	0.673	0.09536	1.7e-12	0.0781	750	1
	CNTN5	rs282489	11	99194684	G	A	0.67613	0.096	1.88e-12	0.0776	750	0.99522
	CNTN5	rs2656212	11	99197289	C	T	0.67537	0.09601	2e-12	0.0775	750	0.99626
	CNTN5	rs2511796	11	99181710	C	T	0.66911	0.09517	2.06e-12	0.0786	750	0.99821
	CNTN5	rs2614546	11	99204253	C	T	0.67491	0.09603	2.09e-12	0.0774	750	0.99822
	CNTN5	rs1841613	11	99168674	G	C	0.66433	0.09474	2.35e-12	0.0796	750	0.99579
	CNTN5	rs1381329	11	99174073	A	G	0.66691	0.09539	2.72e-12	0.0784	750	0.99687
	CNTN5	rs1461672	11	99175378	T	C	0.67425	0.09656	2.9e-12	0.0769	750	0.9902
	CNTN5	rs2100831	11	99169833	G	A	0.65787	0.09503	4.44e-12	0.079	750	0.99612
	CNTN5	rs4492781	11	99166209	A	T	0.65875	0.09532	4.81e-12	0.0786	750	0.99579
	CNTN5	rs117029290	11	99229528	G	A	0.93544	0.13611	6.29e-12	0.0447	750	0.82544
	CNTN5	rs2447139	11	99154732	G	A	0.64923	0.09564	1.13e-11	0.0779	750	0.99774
	CNTN5	rs7926907	11	99054404	C	T	0.64189	0.09526	1.6e-11	0.0782	750	0.99366
	CNTN5	rs10790511	11	99057343	G	C	0.63919	0.0954	2.08e-11	0.0776	750	0.999
	CNTN5	rs10750213	11	99059338	T	C	0.63903	0.09539	2.1e-11	0.0776	750	0.99916
	CNTN5	rs1381332	11	99068141	T	C	0.63847	0.09538	2.17e-11	0.0776	750	0.99961
	CNTN5	11:99056018:AT_A	11	99056018	R	D	0.63791	0.09536	2.24e-11	0.0776	750	1
	CNTN5	rs1940483	11	99055929	A	G	0.63789	0.09536	2.25e-11	0.0776	750	1
	CNTN5	rs7108717	11	99055652	C	A	0.63788	0.09536	2.25e-11	0.0776	750	1
	CNTN5	rs7944606	11	99054470	T	C	0.63774	0.09536	2.26e-11	0.0776	750	1
	CNTN5	rs11218693	11	99054783	C	T	0.63775	0.09536	2.26e-11	0.0776	750	1
	CNTN5	rs7926159	11	99054499	G	A	0.63775	0.09536	2.26e-11	0.0776	750	1
	CNTN5	rs4316475	11	99051522	G	A	0.6377	0.09536	2.27e-11	0.0776	750	1
	CNTN5	rs4143858	11	99042908	A	G	0.6377	0.09536	2.27e-11	0.0776	750	1
	CNTN5	rs7113594	11	99044623	G	A	0.6377	0.09536	2.27e-11	0.0776	750	1
	CNTN5	rs966465	11	99053567	G	A	0.6377	0.09536	2.27e-11	0.0776	750	1
	CNTN5	rs7951940	11	99053957	C	G	0.6377	0.09536	2.27e-11	0.0776	750	1
	CNTN5	rs7941365	11	99054139	T	C	0.6377	0.09536	2.27e-11	0.0776	750	1
	CNTN5	rs961168	11	99066241	C	T	0.6367	0.09541	2.5e-11	0.0779	750	0.9957
	CNTN5	rs1531408	11	99065104	A	G	0.64488	0.09665	2.51e-11	0.0771	750	0.99849
	CNTN5	rs898776	11	99089041	G	A	0.63613	0.09536	2.54e-11	0.0779	750	0.99731
	CNTN5	rs77029246	11	99242715	C	G	0.72942	0.10936	2.56e-11	0.0603	750	0.95808
	CNTN5	11:99105782:TC_T	11	99105782	R	D	0.62846	0.09473	3.26e-11	0.0839	750	0.94071
	CNTN5	rs282486	11	99208140	G	A	0.54844	0.08278	3.46e-11	0.1015	750	0.98671
	CNTN5	rs4528296	11	99093678	C	T	0.62983	0.09509	3.5e-11	0.0784	750	0.99734
	CNTN5	rs1461682	11	99100099	A	C	0.62933	0.09502	3.51e-11	0.0785	750	0.99712
	CNTN5	rs113517369	11	99213407	C	T	0.60077	0.09193	6.36e-11	0.0903	750	0.9761
	CNTN5	11:99215081:CT_C	11	99215081	D	R	0.60054	0.092	6.67e-11	0.0903	750	0.97603
	CNTN5	rs4633425	11	99055894	G	A	0.61392	0.09434	7.63e-11	0.0936	750	0.85243
	CNTN5	11:99218248:TA_T	11	99218248	D	R	0.59958	0.09215	7.7e-11	0.0901	750	0.97626
	CNTN5	rs12290237	11	99224213	G	C	0.59409	0.09132	7.73e-11	0.0914	750	0.98584
	CNTN5	rs12273886	11	99225174	A	T	0.59417	0.09134	7.77e-11	0.0913	750	0.98627
	CNTN5	rs4631845	11	99225548	A	G	0.59402	0.09135	7.9e-11	0.0913	750	0.98644
	CNTN5	11:99105781:TTC_T	11	99105781	R	D	0.45485	0.07037	1.02e-10	0.2246	750	0.76397
	CNTN5	rs74778539	11	99281640	T	C	0.72976	0.11358	1.32e-10	0.0587	750	0.92489
	CNTN5	rs5002103	11	99226627	A	G	0.56378	0.08839	1.79e-10	0.1015	750	0.96769
	CNTN5	rs111622107	11	99229201	C	G	0.55617	0.08865	3.53e-10	0.1008	750	0.9634
	CPA2	rs112255027	7	129870875	T	C	0.51512	0.06645	9.03e-15	0.2259	750	0.89661
	CPA2	7:129869637:TG_T	7	129869637	D	R	0.50648	0.06668	3.06e-14	0.2243	750	0.90355
	CPA2	rs2200676	7	129876016	C	T	0.48587	0.06487	6.9e-14	0.2438	750	0.89532
	CPA2	rs10954264	7	129877274	G	A	0.48591	0.06489	6.99e-14	0.2437	750	0.8948
	CPA2	rs73146738	7	129876271	A	G	0.4846	0.06472	7.04e-14	0.246	750	0.89271
	CPA2	rs73146740	7	129879119	C	T	0.486	0.06491	7.06e-14	0.2436	750	0.89423
	CPA2	rs1983491	7	129882604	T	C	0.4856	0.06506	8.36e-14	0.2431	750	0.88945
	CPA2	rs4598202	7	129884835	G	T	0.48557	0.06513	8.95e-14	0.2422	750	0.88918
	CPA2	rs117364812	7	129885321	C	T	0.48554	0.06513	9.03e-14	0.2421	750	0.88912
	CPA2	rs12155055	7	129886473	G	A	0.48541	0.06514	9.24e-14	0.242	750	0.88897
	CPA2	rs111662881	7	129887989	G	A	0.48531	0.06515	9.43e-14	0.2419	750	0.88878
	CPA2	rs73146749	7	129885818	G	A	0.48472	0.06508	9.48e-14	0.2429	750	0.888
	CPA2	rs73146751	7	129887773	G	C	0.48482	0.06511	9.63e-14	0.2423	750	0.88862
	CPA2	rs144750423	7	129890593	A	G	0.48439	0.06514	1.04e-13	0.242	750	0.88809
	CPA2	rs138694526	7	129893820	T	C	0.48625	0.0654	1.04e-13	0.244	750	0.87674
	CPA2	rs7458272	7	129892414	A	G	0.48445	0.06518	1.07e-13	0.2415	750	0.88819
	CPA2	rs150427871	7	129892831	A	T	0.48454	0.0652	1.08e-13	0.2413	750	0.88798
	CPA2	rs138239129	7	129892977	C	G	0.4845	0.0652	1.08e-13	0.2413	750	0.88797
	CPA2	7:129881008:AG_A	7	129881008	D	R	0.49296	0.06636	1.1e-13	0.2675	750	0.81402
	CPA2	rs150512245	7	129894333	A	G	0.48413	0.06522	1.14e-13	0.2411	750	0.8879
	CPA2	rs145313770	7	129894699	A	G	0.48406	0.06522	1.15e-13	0.241	750	0.8879
	CPA2	rs12535413	7	129896208	T	C	0.48387	0.06522	1.18e-13	0.2409	750	0.88792
	CPA2	rs12536992	7	129898423	T	G	0.48364	0.06523	1.22e-13	0.2408	750	0.888
	CPA2	rs73146762	7	129898813	T	C	0.48361	0.06523	1.22e-13	0.2408	750	0.88801
	CPA2	rs111596183	7	129899592	A	G	0.48354	0.06523	1.23e-13	0.2407	750	0.88804
	CPA2	rs1586499	7	129900644	G	A	0.48302	0.06522	1.3e-13	0.2406	750	0.88826
	CPA2	rs113668205	7	129884937	A	G	0.48252	0.06519	1.35e-13	0.2464	750	0.87717
	CPA2	rs73146750	7	129885883	A	G	0.48239	0.0652	1.37e-13	0.2462	750	0.87759
	CPA2	rs7790225	7	129902322	G	A	0.48232	0.06522	1.41e-13	0.2403	750	0.88872
	CPA2	rs73146755	7	129895361	A	T	0.48658	0.06586	1.49e-13	0.2429	750	0.8667
	CPA2	rs12540668	7	129896211	G	A	0.4833	0.06556	1.68e-13	0.2443	750	0.87082
	CPA2	rs73146768	7	129904152	T	A	0.47897	0.06505	1.8e-13	0.2412	750	0.89029
	CPA2	rs73146756	7	129895844	G	A	0.48012	0.06523	1.83e-13	0.2453	750	0.87745
	CPA2	rs7788519	7	129906915	A	G	0.47961	0.06518	1.86e-13	0.2395	750	0.89145
	CPA2	rs73146758	7	129896660	G	T	0.47987	0.06522	1.88e-13	0.2452	750	0.87755
	CPA2	rs73146759	7	129896888	C	G	0.4798	0.06522	1.89e-13	0.245	750	0.87794
	CPA2	rs55697361	7	129906358	G	T	0.47907	0.06533	2.26e-13	0.2418	750	0.8824
	CPA2	rs2171493	7	129906147	C	A	0.47496	0.06479	2.28e-13	0.243	750	0.89156
	CPA2	rs6962324	7	129903012	A	G	0.47817	0.06544	2.73e-13	0.2409	750	0.88191
	CPA2	rs6970251	7	129906360	G	T	0.47553	0.06523	3.11e-13	0.2486	750	0.86725
	CPA2	rs10954265	7	129879915	T	C	0.4704	0.06502	4.67e-13	0.2525	750	0.86986
	CPA2	rs12533984	7	129854938	G	T	0.46275	0.06396	4.67e-13	0.2177	750	0.98083
	CPA2	rs55912550	7	129853975	C	T	0.46259	0.06397	4.77e-13	0.2176	750	0.98079
	CPA2	rs6955861	7	129907545	G	A	0.47635	0.06588	4.82e-13	0.2354	750	0.8819
	CPA2	rs113630059	7	129899447	A	G	0.47662	0.06601	5.16e-13	0.2376	750	0.87366
	CPA2	rs113313193	7	129857234	T	C	0.45974	0.0639	6.26e-13	0.2177	750	0.98514
	CPA2	rs12537988	7	129857673	G	A	0.45948	0.0639	6.44e-13	0.2178	750	0.98505
	CPA2	rs6964843	7	129861560	G	A	0.45636	0.06356	6.95e-13	0.2189	750	0.995
	CPA2	rs73146730	7	129862289	C	T	0.45514	0.06351	7.68e-13	0.2189	750	0.9969
	CPA2	rs112299116	7	129905257	T	C	0.47045	0.06566	7.76e-13	0.2387	750	0.87869
	CPA2	rs73146731	7	129862292	C	T	0.45485	0.06349	7.85e-13	0.2189	750	0.99736
	CPA2	rs11978501	7	129913198	C	T	0.46178	0.06446	7.87e-13	0.2365	750	0.91415
	CPA2	rs12535520	7	129866607	A	C	0.45541	0.06362	8.14e-13	0.2188	750	0.99346
	CPA2	rs73146732	7	129866063	G	C	0.45532	0.06361	8.18e-13	0.2191	750	0.99289
	CPA2	rs111470382	7	129865035	A	C	0.45441	0.06352	8.43e-13	0.2188	750	0.99678
	CPA2	rs56043427	7	129863225	A	T	0.45392	0.06346	8.52e-13	0.219	750	0.99856
	CPA2	rs6976032	7	129863730	T	C	0.4533	0.06344	8.97e-13	0.219	750	0.99952
	CPA2	rs11971847	7	129915538	T	C	0.45596	0.06484	2.03e-12	0.2448	750	0.87451
	CPA2	rs73146775	7	129916008	T	C	0.45767	0.06514	2.12e-12	0.2449	750	0.86603
	CPA2	rs41274170	7	129916325	T	C	0.45774	0.06515	2.13e-12	0.2449	750	0.86563
	CPA2	rs11980355	7	129916960	G	A	0.4581	0.06521	2.14e-12	0.245	750	0.86404
	CPA2	rs12536877	7	129919105	C	T	0.45874	0.06533	2.19e-12	0.2451	750	0.86057
	CPA2	rs6976149	7	129907617	C	T	0.53122	0.0759	2.58e-12	0.1935	750	0.75338
	CPA2	rs73146712	7	129829875	C	T	0.44302	0.06418	5.11e-12	0.2198	750	0.95186
	CPA2	rs1488008	7	129834473	T	C	0.43936	0.0638	5.73e-12	0.2206	750	0.95957
	CPA2	rs1852653	7	129838176	T	C	0.43908	0.06376	5.73e-12	0.2209	750	0.9602
	CPA2	rs56129009	7	129833812	A	G	0.43935	0.0638	5.74e-12	0.2209	750	0.95797
	CPA2	rs112690409	7	129842871	C	G	0.43796	0.06367	6.03e-12	0.2224	750	0.95888
	CPA2	rs34718040	7	129825512	C	A	0.43607	0.06416	1.07e-11	0.2192	750	0.95118
	CPA2	rs17325643	7	129827255	C	T	0.44259	0.06561	1.52e-11	0.2125	750	0.92771
	CPA2	rs73146781	7	129929673	T	C	0.4453	0.06618	1.71e-11	0.2496	750	0.81781
	CPA2	rs73146782	7	129929893	T	A	0.44506	0.06623	1.82e-11	0.2501	750	0.8157
	CPA2	rs1881264	7	129927024	C	T	0.43825	0.06632	3.9e-11	0.2554	750	0.81729
	CPA2	rs149137066	7	129858660	T	C	0.51991	0.08276	3.34e-10	0.1537	750	0.75361
	CPA2	rs185546258	7	129858661	G	A	0.5198	0.08276	3.37e-10	0.1537	750	0.75367
	CPA2	rs190798502	7	129858662	T	C	0.51971	0.08276	3.4e-10	0.1537	750	0.75339
	CPA2	rs28494012	7	129875514	G	C	0.37646	0.06054	5.04e-10	0.3238	750	0.85243
	CPA2	rs12532129	7	129907555	A	T	0.36836	0.05926	5.12e-10	0.2903	750	0.92486
	CTSC	rs17756204	11	88083639	A	G	0.95291	0.09163	2.5e-25	0.095	750	1
	CTSC	rs72966876	11	88085625	T	A	0.95389	0.09175	2.58e-25	0.0952	750	0.99502
	CTSC	rs72966872	11	88082616	G	A	0.95462	0.09189	2.8e-25	0.0949	750	0.99617
	CTSC	rs72966871	11	88082392	A	G	0.95485	0.09194	2.9e-25	0.095	750	0.99494
	CTSC	rs56099505	11	88080640	A	C	0.95647	0.0923	3.66e-25	0.0948	750	0.99035
	CTSC	rs55794726	11	88095657	G	C	0.97412	0.09408	3.99e-25	0.094	750	0.94386
	CTSC	rs72968608	11	88099199	T	C	0.95676	0.09256	4.81e-25	0.096	750	0.95871
	CTSC	rs11607237	11	88103303	A	G	0.95758	0.09279	5.71e-25	0.0959	750	0.95453
	CTSC	rs72966858	11	88077728	C	G	0.9569	0.09279	6.22e-25	0.0945	750	0.98364
	CTSC	rs72968617	11	88104301	C	T	0.95298	0.09242	6.24e-25	0.0979	750	0.9492
	CTSC	rs7117573	11	88074997	A	G	0.95481	0.09313	1.15e-24	0.0942	750	0.97965
	CTSC	rs7117184	11	88074718	A	G	0.95457	0.09315	1.21e-24	0.0942	750	0.97946
	CTSC	rs11600158	11	88070914	G	A	0.93895	0.09346	9.53e-24	0.0937	750	0.97853
	CTSC	rs11019400	11	88070858	G	A	0.93806	0.09346	1.05e-23	0.0937	750	0.97801
	CTSC	rs72966841	11	88070110	T	A	0.9259	0.09334	3.42e-23	0.093	750	0.98363
	CTSC	rs56005632	11	88061656	G	A	0.90698	0.09298	1.77e-22	0.0934	750	0.98877
	CTSC	rs72964998	11	88055693	A	G	0.90604	0.09296	1.9e-22	0.0931	750	0.99264
	CTSC	rs72966821	11	88061909	T	C	0.90583	0.09296	1.95e-22	0.0931	750	0.99203
	CTSC	rs72966827	11	88063963	T	C	0.90567	0.09295	1.97e-22	0.0931	750	0.99195
	CTSC	rs56097354	11	88064231	T	C	0.90567	0.09295	1.97e-22	0.0931	750	0.99195
	CTSC	rs55897509	11	88066714	C	A	0.90541	0.09295	2.02e-22	0.0931	750	0.99187
	CTSC	rs55948254	11	88068461	C	T	0.90516	0.09295	2.06e-22	0.0931	750	0.99188
	CTSC	rs72964984	11	88044888	A	T	0.91367	0.09384	2.1e-22	0.093	750	0.97632
	CTSC	rs75660144	11	88044081	C	T	0.91438	0.09391	2.11e-22	0.093	750	0.97482
	CTSC	11:88043617:ACTAT	11	88043617	D	R	0.91504	0.094	2.15e-22	0.0929	750	0.97411
	CTSC	rs72964978	11	88040525	G	A	0.91662	0.09421	2.25e-22	0.093	750	0.96925
	CTSC	rs72964988	11	88048762	A	T	0.95772	0.09844	2.28e-22	0.0883	750	0.91588
	CTSC	rs72964967	11	88038776	G	A	0.91807	0.0944	2.35e-22	0.093	750	0.96573
	CTSC	rs72964964	11	88038001	A	C	0.91871	0.09447	2.37e-22	0.0929	750	0.96557
	CTSC	rs11603694	11	88035586	C	T	0.92281	0.09498	2.58e-22	0.0928	750	0.95687
	CTSC	rs72964941	11	88025009	T	C	0.93576	0.09697	4.9e-22	0.0926	750	0.92313
	CTSC	rs7111769	11	88023721	C	A	0.98906	0.10322	9.5e-22	0.0874	750	0.85924
	CTSC	rs113755660	11	88069474	G	C	0.88451	0.09301	1.91e-21	0.0963	750	0.96131
	CTSC	rs217053	11	88053979	T	C	-0.5749	0.06405	2.81e-19	0.2112	750	0.99157
	CTSC	rs217116	11	88033661	A	G	-0.61894	0.06951	5.38e-19	0.1726	750	1
	CTSC	rs217086	11	88045583	A	G	-0.61893	0.06951	5.38e-19	0.1726	750	1
	CTSC	rs217115	11	88033521	T	C	-0.61922	0.06955	5.41e-19	0.1726	750	0.99946
	CTSC	rs553234	11	88039745	T	C	-0.61889	0.06951	5.43e-19	0.1726	750	1
	CTSC	11:88045815:C_CT	11	88045815	R	I	-0.61892	0.06953	5.49e-19	0.1727	750	0.99982
	CTSC	11:88044066:G_GCT	11	88044066	R	I	-0.61885	0.06952	5.49e-19	0.1726	750	1
	CTSC	rs217088	11	88046276	T	C	-0.61485	0.06907	5.51e-19	0.1771	750	0.98884
	CTSC	rs170083	11	88030157	A	T	-0.61945	0.06962	5.68e-19	0.1731	750	0.99552
	CTSC	rs217087	11	88046148	G	T	-0.61871	0.06954	5.76e-19	0.1729	750	0.99892
	CTSC	rs217104	11	88026460	G	C	-0.61961	0.06983	7.09e-19	0.173	750	0.98951
	CTSC	rs217055	11	88055089	C	T	-0.61667	0.06955	7.55e-19	0.1731	750	0.99635
	CTSC	rs217058	11	88056942	G	A	-0.61568	0.06954	8.48e-19	0.1733	750	0.9958
	CTSC	rs217074	11	88067826	G	T	-0.61497	0.06955	9.45e-19	0.1736	750	0.99347
	CTSC	rs217109	11	88030457	C	T	-0.60667	0.06868	1.01e-18	0.1796	750	0.97671
	CTSC	rs217080	11	88069457	C	T	-0.61464	0.06979	1.29e-18	0.1763	750	0.96643
	CTSC	rs217081	11	88069606	C	T	-0.60908	0.06955	2e-18	0.1781	750	0.96597
	CTSC	rs217068	11	88064982	A	C	-0.59206	0.06944	1.52e-17	0.1776	750	0.98124
	CTSC	rs217099	11	88023173	T	C	-0.55984	0.06989	1.14e-15	0.1819	750	0.95084
	CTSC	rs183367	11	88020419	C	T	-0.55939	0.07001	1.35e-15	0.1815	750	0.94897
	CTSC	rs190057	11	88020076	A	G	-0.5586	0.07003	1.51e-15	0.1819	750	0.94711
	CTSC	rs217097	11	88021993	A	C	-0.54715	0.06889	1.99e-15	0.1865	750	0.94356
	CTSC	rs217082	11	88075541	G	T	-0.48935	0.06375	1.64e-14	0.2185	750	0.97042
	CTSC	rs11605606	11	88185434	G	A	0.71639	0.09348	1.81e-14	0.0999	750	0.90156
	CTSC	rs682993	11	88082907	T	A	-0.48268	0.06361	3.26e-14	0.2183	750	0.97542
	CTSC	rs680771	11	88083343	G	A	-0.482	0.0636	3.48e-14	0.2183	750	0.97604
	CTSC	rs7935915	11	88137343	A	G	-0.45552	0.06013	3.56e-14	0.2802	750	0.96309
	CTSC	rs144592494	11	88126488	C	T	0.45993	0.06073	3.64e-14	0.2594	750	0.95446
	CTSC	rs72968657	11	88130249	G	A	0.45843	0.06073	4.4e-14	0.2595	750	0.9547
	CTSC	rs4146880	11	88154199	G	A	-0.5019	0.06651	4.5e-14	0.2149	750	0.96848
	CTSC	rs308820	11	88142031	T	C	-0.459	0.06089	4.77e-14	0.2683	750	0.97328
	CTSC	rs10765508	11	88137632	G	T	-0.4583	0.06087	5.1e-14	0.27	750	0.96927
	CTSC	rs4146881	11	88154201	G	A	-0.50095	0.06654	5.15e-14	0.2153	750	0.9667
	CTSC	rs61901738	11	88131339	T	C	0.45698	0.06073	5.27e-14	0.2595	750	0.95481
	CTSC	rs10734150	11	88086271	G	A	-0.4748	0.06342	7.04e-14	0.218	750	0.98297
	CTSC	rs10734151	11	88089191	G	T	-0.47299	0.06339	8.54e-14	0.2178	750	0.98489
	CTSC	rs308759	11	88155172	G	A	-0.48888	0.0657	1e-13	0.2237	750	0.97059
	CTSC	rs308817	11	88144314	A	T	-0.47629	0.06407	1.06e-13	0.2316	750	0.98259
	CTSC	rs55633855	11	88134563	G	A	0.4518	0.0608	1.08e-13	0.259	750	0.95297
	CTSC	rs308828	11	88152876	C	T	-0.48643	0.06547	1.08e-13	0.2219	750	0.98227
	CTSC	11:88153238:AT_A	11	88153238	R	D	-0.48573	0.06555	1.26e-13	0.2228	750	0.97668
	CTSC	rs61901734	11	88123732	A	T	0.46743	0.06314	1.33e-13	0.2319	750	0.9761
	CTSC	11:88090653:A_AAG	11	88090653	R	I	-0.46868	0.06333	1.35e-13	0.2174	750	0.99148
	CTSC	rs308829	11	88152116	C	T	-0.48429	0.06548	1.4e-13	0.2216	750	0.98458
	CTSC	rs308826	11	88153143	T	C	-0.48464	0.06554	1.42e-13	0.2217	750	0.98278
	CTSC	rs308822	11	88153727	G	A	-0.48479	0.06558	1.44e-13	0.2217	750	0.98149
	CTSC	rs308853	11	88173507	C	T	-0.49722	0.06728	1.46e-13	0.2248	750	0.9205
	CTSC	rs2512324	11	88154291	C	G	-0.48497	0.06563	1.47e-13	0.2217	750	0.97998
	CTSC	rs4753394	11	88105789	G	T	-0.46801	0.06335	1.49e-13	0.2161	750	0.99306
	CTSC	rs4753393	11	88105335	G	A	-0.46775	0.06332	1.5e-13	0.2162	750	0.99395
	CTSC	rs4303237	11	88096206	G	A	-0.46633	0.06319	1.58e-13	0.2168	750	0.99768
	CTSC	rs7939234	11	88137113	G	T	0.45442	0.06162	1.64e-13	0.2584	750	0.94516
	CTSC	11:88094309:AC_A	11	88094309	D	R	0.57722	0.07828	1.66e-13	0.2567	750	0.59571
	CTSC	11:88092192:AAT_A	11	88092192	R	D	-0.48501	0.06577	1.66e-13	0.2109	750	0.93664
	CTSC	rs561545	11	88101247	G	A	-0.46576	0.0632	1.71e-13	0.2164	750	1
	CTSC	rs500372	11	88095434	G	C	-0.4659	0.06322	1.72e-13	0.2167	750	0.9983
	CTSC	11:88089716:C_CTT	11	88089716	R	I	-0.46488	0.06314	1.8e-13	0.2289	750	0.95576
	CTSC	rs308849	11	88172757	G	A	-0.49477	0.06721	1.82e-13	0.2239	750	0.92625
	CTSC	rs308850	11	88173059	C	T	-0.49478	0.06722	1.83e-13	0.2239	750	0.92598
	CTSC	rs308851	11	88173409	G	T	-0.49499	0.06727	1.86e-13	0.224	750	0.92439
	CTSC	rs308852	11	88173452	G	C	-0.49494	0.06729	1.9e-13	0.2245	750	0.92258
	CTSC	rs2512310	11	88171322	T	C	-0.49345	0.06721	2.1e-13	0.2244	750	0.92918
	CTSC	rs61901729	11	88109443	G	A	0.45182	0.0616	2.21e-13	0.245	750	0.99453
	CTSC	rs308854	11	88173648	T	C	-0.49424	0.06741	2.27e-13	0.2237	750	0.9221
	CTSC	rs555403	11	88108533	T	C	-0.4718	0.06442	2.42e-13	0.2119	750	0.97745
	CTSC	rs10830841	11	88147573	C	T	-0.46122	0.06304	2.56e-13	0.2334	750	0.99979
	CTSC	rs308855	11	88173725	G	A	-0.49434	0.06763	2.68e-13	0.2245	750	0.91425
	CTSC	11:88104747:G_GTT	11	88104747	R	I	-0.46383	0.06351	2.8e-13	0.2163	750	0.98537
	CTSC	rs10830856	11	88152757	A	G	-0.46203	0.06326	2.8e-13	0.2337	750	0.99245
	CTSC	rs308832	11	88150042	A	G	-0.46281	0.06337	2.81e-13	0.2328	750	0.99262
	CTSC	rs308831	11	88150339	G	A	-0.46291	0.06339	2.82e-13	0.2329	750	0.99213
	CTSC	rs72968636	11	88115584	T	C	0.44912	0.06154	2.93e-13	0.2449	750	0.99654
	CTSC	rs61901732	11	88116803	T	C	0.44853	0.06151	3.07e-13	0.245	750	0.99741
	CTSC	rs2175316	11	88150215	C	T	-0.46052	0.06324	3.3e-13	0.234	750	0.99239
	CTSC	rs7930237	11	88117962	G	A	0.44674	0.06142	3.49e-13	0.2454	750	0.99908
	CTSC	rs56375235	11	88015717	C	T	0.78344	0.10859	5.4e-13	0.0882	750	0.78779
	CTSC	rs61901739	11	88134105	G	A	0.46303	0.06419	5.44e-13	0.2456	750	0.90059
	CTSC	rs61901733	11	88122010	A	C	0.44588	0.06199	6.34e-13	0.2448	750	0.98403
	CTSC	rs7940822	11	88123134	A	G	0.44527	0.06207	7.27e-13	0.2448	750	0.98172
	CTSC	rs494582	11	88139205	T	C	0.37339	0.05248	1.12e-12	0.5518	750	0.95717
	CTSC	rs2457684	11	88139983	C	T	0.3732	0.05247	1.14e-12	0.5518	750	0.95753
	CTSC	rs580808	11	88070563	T	C	0.37914	0.05374	1.73e-12	0.4491	750	0.94912
	CTSC	rs2513420	11	88138021	A	G	0.37211	0.05278	1.79e-12	0.5545	750	0.94647
	CTSC	11:88139523:TGC_T	11	88139523	D	R	0.38586	0.05479	1.88e-12	0.5177	750	0.86863
	CTSC	11:88070210:G_GA	11	88070210	I	R	0.38451	0.05512	3.04e-12	0.436	750	0.91853
	CTSC	rs17815796	11	88179546	T	C	0.53853	0.07737	3.4e-12	0.1345	750	0.99886
	CTSC	11:88045811:G_GC	11	88045811	R	I	-0.47989	0.06905	3.66e-12	0.2555	750	0.74541
	CTSC	rs2512323	11	88124844	A	G	-0.45225	0.06546	4.89e-12	0.2149	750	0.96999
	CTSC	rs2512322	11	88125894	C	G	-0.45231	0.06551	5.05e-12	0.2146	750	0.97009
	CTSC	rs56000409	11	88142709	A	T	0.46066	0.06698	6.1e-12	0.1993	750	0.94021
	CTSC	rs217111	11	88030785	A	G	0.37169	0.05412	6.52e-12	0.6299	750	1
	CTSC	rs11603556	11	88147078	G	A	0.46106	0.06723	6.97e-12	0.1945	750	0.94529
	CTSC	rs72970452	11	88143843	G	A	0.45685	0.06687	8.38e-12	0.1995	750	0.94262
	CTSC	rs72970458	11	88146659	C	T	0.4588	0.06717	8.47e-12	0.1948	750	0.9457
	CTSC	rs2212443	11	88131197	T	G	-0.4497	0.06599	9.48e-12	0.2128	750	0.96532
	CTSC	rs10830838	11	88147231	T	G	0.36262	0.05328	1.01e-11	0.5805	750	0.96918
	CTSC	rs2508804	11	88133553	T	G	-0.44967	0.06614	1.05e-11	0.2117	750	0.96709
	CTSC	rs2513421	11	88133201	A	C	-0.44938	0.06613	1.08e-11	0.2118	750	0.96722
	CTSC	rs116941570	11	88014861	T	C	0.74925	0.11036	1.13e-11	0.0792	750	0.84323
	CTSC	rs10830826	11	88145077	A	G	0.45171	0.06672	1.28e-11	0.1988	750	0.94943
	CTSC	rs72970466	11	88151320	C	T	0.44228	0.06655	3.02e-11	0.1985	750	0.95519
	CTSC	rs7120867	11	88139060	C	G	0.43629	0.06566	3.03e-11	0.2117	750	0.93496
	CTSC	rs72970468	11	88151729	A	G	0.44182	0.06656	3.18e-11	0.1985	750	0.9553
	CTSC	rs57758870	11	88140114	C	T	0.4348	0.06563	3.48e-11	0.2115	750	0.93645
	CTSC	rs308757	11	88158865	A	G	-0.35145	0.05314	3.74e-11	0.4138	750	0.96958
	CTSC	rs55787231	11	88142087	T	C	0.43397	0.06563	3.77e-11	0.211	750	0.93822
	CTSC	rs56060505	11	88142158	A	G	0.43392	0.06563	3.79e-11	0.211	750	0.93827
	CTSC	rs55939583	11	88155288	T	C	0.43999	0.06669	4.19e-11	0.1974	750	0.95485
	CTSC	11:88156635:A_AT	11	88156635	R	I	-0.3514	0.05369	5.95e-11	0.403	750	0.96153
	CTSC	rs72953003	11	88157392	A	C	0.43445	0.06662	6.96e-11	0.1975	750	0.95681
	CTSC	rs71458614	11	88198672	C	T	0.49894	0.07656	7.19e-11	0.1436	750	0.95767
	CTSC	rs11019504	11	88089478	G	A	0.34062	0.05232	7.48e-11	0.4898	750	0.99823
	CTSC	rs7128352	11	88087357	T	C	0.34015	0.05227	7.66e-11	0.4896	750	1
	CTSC	rs217106	11	88028840	T	C	-0.37017	0.05689	7.69e-11	0.6739	750	0.95638
	CTSC	rs77510830	11	88014101	T	G	0.71046	0.11039	1.23e-10	0.0777	750	0.85907
	CTSC	rs117238757	11	88013743	T	C	0.70984	0.11039	1.27e-10	0.0777	750	0.85937
	CTSC	rs72953026	11	88169599	T	C	0.43598	0.0679	1.35e-10	0.1949	750	0.93104
	CTSC	rs72953019	11	88165661	T	G	0.42863	0.06718	1.76e-10	0.1958	750	0.94674
	CTSC	rs11600428	11	88167606	G	C	0.43108	0.06757	1.78e-10	0.1955	750	0.93734
	CTSC	rs2136792	11	88165514	A	G	0.4259	0.06676	1.78e-10	0.1961	750	0.95697
	CTSC	rs77434933	11	88009056	C	T	0.70399	0.11066	1.99e-10	0.0776	750	0.85772
	CTSC	rs76891931	11	88008844	A	T	0.70352	0.11069	2.08e-10	0.0776	750	0.85744
	CTSC	rs4417269	11	88129450	T	C	-0.41984	0.06647	2.69e-10	0.3224	750	0.7281
	CTSC	rs11607200	11	88257930	C	T	0.48398	0.07681	2.95e-10	0.1386	750	0.97949
	CTSC	rs76077823	11	88007727	T	C	0.69945	0.11102	2.97e-10	0.0767	750	0.85942
	CTSC	11:88024657:A_AAA	11	88024657	R	I	-0.36348	0.05798	3.64e-10	0.6806	750	0.9244
	CTSS	rs2867296	1	150903234	C	G	-0.38761	0.05555	3e-12	0.3606	750	0.94918
	CTSS	rs143887202	1	150823454	T	C	-0.42638	0.06119	3.22e-12	0.3656	750	0.79429
	CTSS	1:150831560:T_TA	1	150831560	I	R	-0.38906	0.05587	3.32e-12	0.3629	750	0.92652
	CTSS	1:150831557:AT_A	1	150831557	D	R	-0.38821	0.05577	3.37e-12	0.3617	750	0.93111
	CTSS	rs4970928	1	150874620	A	G	-0.37647	0.05441	4.54e-12	0.3717	750	0.96837
	CTSS	rs34985895	1	150932501	G	A	-0.3757	0.05438	4.87e-12	0.3646	750	0.98439
	CTSS	rs58304714	1	150831561	A	T	-0.38394	0.0557	5.47e-12	0.3624	750	0.93351
	CTSS	rs11204739	1	150865760	G	A	-0.37185	0.05403	5.88e-12	0.3675	750	0.98564
	CTSS	1:150824527:A_AC	1	150824527	I	R	-0.38476	0.05591	5.92e-12	0.3739	750	0.92522
	CTSS	rs11204733	1	150835666	T	C	-0.37756	0.05487	5.94e-12	0.3677	750	0.95594
	CTSS	rs7556661	1	150892009	T	C	-0.36965	0.05373	6e-12	0.3705	750	0.99219
	CTSS	rs12409208	1	150860055	G	A	-0.36944	0.0537	6.01e-12	0.3698	750	0.99521
	CTSS	rs12410394	1	150860186	A	G	-0.36942	0.0537	6.02e-12	0.3698	750	0.99532
	CTSS	rs12096831	1	150864113	G	T	-0.36933	0.0537	6.06e-12	0.37	750	0.99531
	CTSS	rs4970982	1	150865084	C	G	-0.36939	0.05371	6.07e-12	0.3697	750	0.99497
	CTSS	rs10305664	1	150839686	C	A	-0.37924	0.05514	6.08e-12	0.3679	750	0.94682
	CTSS	rs10305720	1	150798577	G	C	-0.38405	0.05587	6.22e-12	0.382	750	0.90598
	CTSS	rs12097963	1	150870450	C	T	-0.36973	0.05378	6.23e-12	0.3697	750	0.99258
	CTSS	rs6660845	1	150841066	A	G	-0.37601	0.05471	6.27e-12	0.3666	750	0.96224
	CTSS	rs72704658	1	150833010	C	T	-0.37754	0.05495	6.4e-12	0.3681	750	0.95546
	CTSS	rs7521592	1	150821691	C	A	-0.37791	0.05501	6.43e-12	0.368	750	0.95444
	CTSS	rs6693120	1	150748374	T	C	-0.37951	0.05525	6.46e-12	0.3681	750	0.96046
	CTSS	rs72704652	1	150819470	G	A	-0.37778	0.055	6.47e-12	0.3682	750	0.95472
	CTSS	rs12059949	1	150922512	T	C	-0.36897	0.05373	6.55e-12	0.3697	750	0.9889
	CTSS	rs3768015	1	150812954	A	G	-0.37781	0.05502	6.55e-12	0.3683	750	0.95382
	CTSS	rs1027699	1	150811712	C	T	-0.37774	0.05501	6.57e-12	0.3683	750	0.95421
	CTSS	rs3768016	1	150809919	C	T	-0.37778	0.05502	6.6e-12	0.3683	750	0.95393
	CTSS	rs6669855	1	150861229	T	C	-0.36127	0.05262	6.6e-12	0.3768	750	0.99418
	CTSS	1:150808290:GTACA	1	150808290	D	R	-0.37778	0.05503	6.64e-12	0.3682	750	0.95399
	CTSS	rs72704654	1	150826410	A	G	-0.37756	0.055	6.66e-12	0.3683	750	0.95432
	CTSS	rs10305672	1	150825630	A	G	-0.37763	0.05501	6.68e-12	0.3682	750	0.95399
	CTSS	rs10305673	1	150825511	T	C	-0.37755	0.055	6.68e-12	0.3683	750	0.95428
	CTSS	rs10305704	1	150804429	C	A	-0.37774	0.05504	6.72e-12	0.3682	750	0.95397
	CTSS	rs10305711	1	150802996	C	T	-0.37775	0.05504	6.74e-12	0.3682	750	0.95389
	CTSS	rs10305714	1	150800655	G	A	-0.3778	0.05505	6.76e-12	0.3682	750	0.95367
	CTSS	rs2089082	1	150800090	G	T	-0.37778	0.05505	6.77e-12	0.3682	750	0.95366
	CTSS	rs11579736	1	150950561	A	G	-0.38165	0.05562	6.78e-12	0.3591	750	0.94638
	CTSS	rs17660092	1	150797748	C	T	-0.37778	0.05506	6.8e-12	0.3682	750	0.95364
	CTSS	rs10888397	1	150886752	T	C	-0.36919	0.05382	6.9e-12	0.3694	750	0.99407
	CTSS	rs11589458	1	150792616	G	A	-0.37777	0.05508	6.94e-12	0.368	750	0.95343
	CTSS	rs11552229	1	150783985	C	T	-0.37757	0.05508	7.11e-12	0.3681	750	0.95379
	CTSS	rs11581757	1	150892244	G	A	-0.3689	0.05382	7.17e-12	0.3693	750	0.99484
	CTSS	rs12090215	1	150893660	A	C	-0.36865	0.0538	7.24e-12	0.3695	750	0.9957
	CTSS	rs72704682	1	150897677	T	A	-0.36852	0.05379	7.32e-12	0.3694	750	0.99639
	CTSS	1:150908639:A_AT	1	150908639	I	R	-0.38429	0.05616	7.75e-12	0.3512	750	0.94037
	CTSS	rs11582281	1	150826831	C	T	-0.3787	0.05534	7.75e-12	0.3671	750	0.94572
	CTSS	1:150906092:ATC_A	1	150906092	D	R	-0.36848	0.05386	7.85e-12	0.3715	750	0.98587
	CTSS	rs4970986	1	150907955	G	A	-0.36758	0.05373	7.86e-12	0.3692	750	1
	CTSS	rs59024312	1	150909005	G	T	-0.36757	0.05373	7.87e-12	0.3692	750	1
	CTSS	rs7528773	1	150915875	A	G	-0.36753	0.05373	7.93e-12	0.3692	750	1
	CTSS	1:150937964:AAGG_	1	150937964	D	R	-0.36956	0.05404	7.98e-12	0.3693	750	0.98009
	CTSS	rs2124952	1	150923774	A	T	-0.36748	0.05373	7.98e-12	0.3692	750	0.99983
	CTSS	rs2272214	1	150931462	A	G	-0.36742	0.05374	8.06e-12	0.3692	750	0.99974
	CTSS	1:150737565:T_TTC	1	150737565	I	R	-0.37244	0.05448	8.12e-12	0.3723	750	0.98099
	CTSS	rs11204750	1	150939744	A	C	-0.36873	0.05395	8.19e-12	0.3688	750	0.99207
	CTSS	rs7521719	1	150913134	A	G	-0.36768	0.05381	8.29e-12	0.3683	750	0.99713
	CTSS	rs1546376	1	150937661	G	A	-0.36731	0.05375	8.31e-12	0.3691	750	0.99922
	CTSS	rs11204742	1	150889097	G	A	-0.3671	0.05373	8.34e-12	0.3705	750	0.99187
	CTSS	rs72704639	1	150798335	C	A	-0.38057	0.05571	8.4e-12	0.3692	750	0.92892
	CTSS	rs3843843	1	150918084	T	C	-0.36738	0.05378	8.43e-12	0.3696	750	0.99829
	CTSS	rs10399947	1	150861960	A	G	-0.35688	0.05227	8.62e-12	0.379	750	0.99914
	CTSS	1:150860693:TTA_T	1	150860693	D	R	-0.3569	0.05229	8.79e-12	0.379	750	0.99837
	CTSS	1:150933883:CT_C	1	150933883	D	R	-0.36821	0.05395	8.82e-12	0.3684	750	0.99379
	CTSS	1:150860692:TTTA_	1	150860692	D	R	-0.36323	0.05324	8.92e-12	0.3766	750	0.97106
	CTSS	rs72704685	1	150897687	G	C	-0.3675	0.05387	8.95e-12	0.3703	750	0.99299
	CTSS	rs4970930	1	150889643	C	T	-0.36742	0.05388	9.14e-12	0.3721	750	0.98925
	CTSS	rs6677420	1	150946490	A	G	-0.37104	0.05444	9.37e-12	0.3683	750	0.97542
	CTSS	rs8444	1	150938571	A	G	-0.36815	0.05407	9.82e-12	0.3674	750	0.98894
	CTSS	rs57818453	1	150763139	A	G	-0.37093	0.05449	9.94e-12	0.3677	750	0.98001
	CTSS	1:150937971:AGGC_	1	150937971	D	R	-0.39234	0.05776	1.1e-11	0.3314	750	0.8911
	CTSS	rs6671737	1	150747309	G	A	-0.36751	0.05416	1.15e-11	0.3667	750	0.9955
	CTSS	rs6657388	1	150748786	G	A	-0.36655	0.05403	1.16e-11	0.3676	750	0.99925
	CTSS	rs3754212	1	150738200	G	A	-0.36681	0.05412	1.22e-11	0.368	750	0.99539
	CTSS	rs2864869	1	150734655	A	G	-0.36692	0.05417	1.25e-11	0.3682	750	0.99359
	CTSS	rs4537557	1	150734436	G	A	-0.36689	0.05417	1.26e-11	0.3682	750	0.99346
	CTSS	rs11204723	1	150731618	C	T	-0.3669	0.0542	1.29e-11	0.3683	750	0.99238
	CTSS	rs2275235	1	150730279	G	A	-0.36692	0.0542	1.29e-11	0.3684	750	0.99213
	CTSS	rs2230061	1	150727539	A	G	-0.36688	0.05422	1.32e-11	0.3684	750	0.99143
	CTSS	rs12068264	1	150727329	T	C	-0.36685	0.05422	1.33e-11	0.3684	750	0.99133
	CTSS	rs7526489	1	150726238	T	C	-0.36683	0.05423	1.34e-11	0.3684	750	0.9912
	CTSS	1:150738483:CGGGA	1	150738483	D	R	-0.3691	0.05458	1.36e-11	0.3644	750	0.98175
	CTSS	rs10888393	1	150745604	A	T	-0.36708	0.05428	1.36e-11	0.3658	750	0.99208
	CTSS	rs6658066	1	150918937	G	T	-0.37069	0.05485	1.4e-11	0.3645	750	0.96269
	CTSS	1:150757416:TATAG	1	150757416	D	R	-0.36968	0.05475	1.46e-11	0.3646	750	0.97489
	CTSS	rs2864873	1	150814174	G	A	-0.36667	0.05442	1.61e-11	0.3853	750	0.94906
	CTSS	rs72704656	1	150828307	G	A	-0.36653	0.05441	1.63e-11	0.3853	750	0.94898
	CTSS	rs112738761	1	150841736	G	A	-0.36406	0.05408	1.68e-11	0.3842	750	0.95226
	CTSS	rs11800855	1	150800995	A	G	-0.36595	0.05438	1.71e-11	0.3876	750	0.94681
	CTSS	rs2228099	1	150808889	G	C	-0.36564	0.05435	1.72e-11	0.3873	750	0.94681
	CTSS	rs7532045	1	150821847	A	G	-0.366	0.0544	1.72e-11	0.3888	750	0.94419
	CTSS	rs1889740	1	150799755	T	C	-0.36582	0.05438	1.73e-11	0.3873	750	0.94629
	CTSS	rs7514004	1	150818234	C	T	-0.36521	0.05431	1.75e-11	0.3875	750	0.94858
	CTSS	rs2256355	1	150811794	C	T	-0.36536	0.05433	1.75e-11	0.3876	750	0.94814
	CTSS	rs111905669	1	150777565	C	T	-0.36652	0.05453	1.8e-11	0.3848	750	0.94818
	CTSS	rs12085336	1	150775780	T	A	-0.36616	0.05451	1.85e-11	0.385	750	0.94893
	CTSS	rs897815	1	150879101	G	A	-0.3613	0.05384	1.95e-11	0.366	750	0.9863
	CTSS	rs4970980	1	150864992	C	A	-0.35451	0.05285	1.97e-11	0.3887	750	0.99188
	CTSS	rs12410869	1	150856153	T	G	-0.35682	0.05319	1.97e-11	0.3895	750	0.98092
	CTSS	1:150877859:A_AT	1	150877859	I	R	-0.36093	0.05381	1.98e-11	0.3655	750	0.98839
	CTSS	rs36008098	1	150856806	A	G	-0.35711	0.05324	1.99e-11	0.3891	750	0.97961
	CTSS	rs1889741	1	150869045	C	T	-0.35456	0.05288	2.01e-11	0.3887	750	0.99101
	CTSS	rs11583707	1	150950585	T	C	-0.36505	0.05449	2.1e-11	0.3656	750	0.96853
	CTSS	rs7556451	1	150913142	G	A	-0.359	0.0536	2.12e-11	0.3804	750	0.98916
	CTSS	rs3768013	1	150815411	A	G	-0.36268	0.05417	2.15e-11	0.3891	750	0.94531
	CTSS	rs4970987	1	150949682	C	T	-0.36481	0.05449	2.16e-11	0.3654	750	0.96872
	CTSS	rs4970988	1	150950062	A	G	-0.3648	0.0545	2.17e-11	0.3654	750	0.96852
	CTSS	rs12562939	1	150951452	C	A	-0.36475	0.05451	2.22e-11	0.3653	750	0.968
	CTSS	rs12067685	1	150952917	C	T	-0.36464	0.05452	2.27e-11	0.3652	750	0.96759
	CTSS	rs2864871	1	150766964	C	T	-0.37286	0.05591	2.58e-11	0.3666	750	0.93832
	CTSS	1:150773539:T_TA	1	150773539	I	R	-0.37481	0.05623	2.64e-11	0.3661	750	0.92652
	CTSS	rs4970929	1	150889489	T	C	-0.36196	0.05432	2.67e-11	0.3657	750	0.97739
	CTSS	rs12404949	1	150753487	A	G	-0.37449	0.05624	2.77e-11	0.3812	750	0.89892
	CTSS	rs12405726	1	150956128	A	G	-0.36605	0.05499	2.8e-11	0.3611	750	0.95317
	CTSS	rs66847267	1	150875173	A	C	-0.35054	0.05287	3.36e-11	0.3884	750	0.99508
	CTSS	rs4970984	1	150887377	C	T	-0.35079	0.05293	3.42e-11	0.389	750	0.9925
	CTSS	rs2864882	1	150883037	T	C	-0.35044	0.05289	3.47e-11	0.3883	750	0.99476
	CTSS	rs10888398	1	150886782	T	C	-0.35041	0.0529	3.49e-11	0.3884	750	0.99488
	CTSS	rs4970985	1	150887442	G	A	-0.3504	0.0529	3.5e-11	0.3884	750	0.99488
	CTSS	rs11204748	1	150927369	T	G	-0.35115	0.05304	3.58e-11	0.3868	750	0.99552
	CTSS	rs72704679	1	150897477	T	C	-0.3508	0.05301	3.65e-11	0.3874	750	0.99297
	CTSS	rs1972060	1	150937594	C	T	-0.35085	0.05302	3.67e-11	0.3874	750	0.99669
	CTSS	rs2280627	1	150935872	G	A	-0.3506	0.053	3.72e-11	0.3875	750	0.9973
	CTSS	rs10888395	1	150762171	T	C	-0.35595	0.05382	3.75e-11	0.3843	750	0.98186
	CTSS	rs11589886	1	150897025	T	C	-0.3507	0.05304	3.79e-11	0.3871	750	0.99169
	CTSS	rs9661876	1	150910911	T	C	-0.3504	0.053	3.82e-11	0.3869	750	0.99541
	CTSS	rs752376	1	150941381	T	C	-0.3528	0.05337	3.83e-11	0.387	750	0.9855
	CTSS	1:150866460:C_CT	1	150866460	I	R	-0.36414	0.05513	3.96e-11	0.3854	750	0.92393
	CTSS	rs6587542	1	150907701	T	G	-0.34905	0.05286	4.03e-11	0.3879	750	0.99931
	CTSS	rs4970931	1	150910727	A	G	-0.34894	0.05285	4.06e-11	0.388	750	0.99946
	CTSS	rs11204749	1	150929563	A	G	-0.34904	0.05287	4.07e-11	0.3879	750	0.99973
	CTSS	rs2271076	1	150916657	T	C	-0.34882	0.05285	4.11e-11	0.388	750	0.99968
	CTSS	rs11204747	1	150927152	A	G	-0.3487	0.05284	4.15e-11	0.388	750	1
	CTSS	rs7518156	1	150945794	C	A	-0.35405	0.05368	4.24e-11	0.3864	750	0.97506
	CTSS	rs11204726	1	150743492	C	T	-0.35198	0.05338	4.29e-11	0.3841	750	1
	CTSS	rs6660084	1	150748803	C	T	-0.35198	0.05338	4.29e-11	0.3841	750	1
	CTSS	rs10888394	1	150749913	T	C	-0.35198	0.05338	4.29e-11	0.3841	750	1
	CTSS	rs59337856	1	150746406	T	G	-0.35229	0.05345	4.36e-11	0.3836	750	0.99842
	CTSS	rs16827671	1	150738759	C	T	-0.35234	0.05348	4.45e-11	0.3847	750	0.99602
	CTSS	rs11204752	1	150958133	T	C	0.35202	0.05345	4.52e-11	0.4673	750	0.95133
	CTSS	rs10888391	1	150729983	A	G	-0.35224	0.05356	4.81e-11	0.3848	750	0.99301
	CTSS	rs11204722	1	150730184	A	C	-0.35223	0.05356	4.81e-11	0.3847	750	0.99305
	CTSS	rs10788794	1	150728676	C	T	-0.35224	0.05356	4.83e-11	0.3848	750	0.99273
	CTSS	rs2867297	1	150903206	T	G	-0.35334	0.05376	4.94e-11	0.3814	750	0.97563
	CTSS	rs3768018	1	150723747	C	T	-0.35252	0.05364	4.98e-11	0.3848	750	0.98993
	CTSS	1:150737776:T_TC	1	150737776	I	R	-0.36294	0.05526	5.09e-11	0.3747	750	0.94402
	CTSS	rs140691474	1	150728032	G	A	-0.36714	0.05591	5.13e-11	0.3677	750	0.9388
	CTSS	rs12075597	1	150891209	C	G	-0.35351	0.05394	5.62e-11	0.3834	750	0.96132
	CTSS	rs10888392	1	150745600	A	T	-0.35274	0.05396	6.29e-11	0.3802	750	0.97518
	CTSS	rs1532770	1	150725335	T	G	-0.35702	0.05487	7.67e-11	0.3764	750	0.96232
	CTSS	rs4509581	1	150774465	G	A	-0.36006	0.05538	7.97e-11	0.3827	750	0.92849
	CTSS	rs4319334	1	150766822	A	G	-0.35903	0.05525	8.11e-11	0.3847	750	0.93214
	CTSS	rs3849279	1	150944707	C	T	-0.3471	0.05344	8.32e-11	0.3892	750	0.97537
	CTSS	1:150888600:CT_C	1	150888600	D	R	-0.35442	0.0547	9.19e-11	0.3972	750	0.92884
	CTSS	rs6692228	1	150904712	T	A	-0.39417	0.06111	1.12e-10	0.3548	750	0.8066
	CTSS	rs6656535	1	150940357	T	G	-0.38409	0.05962	1.17e-10	0.3247	750	0.84819
	CTSS	rs2004903	1	150941944	G	A	-0.35121	0.05465	1.3e-10	0.3776	750	0.9565
	CTSS	rs4451553	1	150937329	T	C	-0.34737	0.05416	1.42e-10	0.3609	750	0.9997
	CTSS	rs63151761	1	150737776	C	T	-0.45521	0.07101	1.45e-10	0.2847	750	0.69221
	CTSS	1:150897172:CAA_C	1	150897172	D	R	-0.34654	0.0543	1.75e-10	0.3817	750	0.95893
	CTSS	rs149447143	1	150774101	G	A	-0.36364	0.05708	1.88e-10	0.3702	750	0.8887
	CTSS	1:150904698:A_AT	1	150904698	I	R	-0.40707	0.06485	3.45e-10	0.3933	750	0.67751
	CTSS	rs59988025	1	150940358	T	C	-0.37832	0.06048	3.96e-10	0.3179	750	0.84053
	CTSS	rs11204743	1	150890406	T	A	-0.34566	0.05547	4.63e-10	0.3511	750	0.96519
	CTSS	rs6686064	1	150871297	T	C	-0.3361	0.05409	5.16e-10	0.3743	750	0.97372
	DRAXIN	rs12047253	1	11721025	C	T	-0.432	0.06874	3.28e-10	0.1889	750	0.9154
	DRAXIN	rs55706902	1	11724708	C	T	-0.43653	0.06975	3.9e-10	0.19	750	0.88784
	DRAXIN	rs12139487	1	11717300	C	T	-0.40477	0.06487	4.38e-10	0.1976	750	0.99349
	FcRL2	rs2065883	1	157753573	G	T	0.65791	0.06966	3.56e-21	0.1636	750	0.99697
	FcRL2	rs17677855	1	157761888	G	T	0.6571	0.06999	6.07e-21	0.163	750	0.98921
	FcRL2	rs6677622	1	157751356	T	C	0.65391	0.06965	6.08e-21	0.1631	750	0.99874
	FcRL2	rs112537702	1	157736098	G	A	0.65622	0.0699	6.15e-21	0.1633	750	0.99052
	FcRL2	rs61691958	1	157740789	C	G	0.65559	0.06984	6.19e-21	0.1631	750	0.99336
	FcRL2	rs7543979	1	157741318	C	A	0.65393	0.0697	6.47e-21	0.1629	750	0.99769
	FcRL2	rs12064217	1	157736431	A	C	0.65526	0.06986	6.65e-21	0.1641	750	0.98912
	FcRL2	rs3811026	1	157766446	T	C	0.65894	0.07026	6.67e-21	0.1621	750	0.98635
	FcRL2	rs1016849	1	157764964	T	C	0.65713	0.07008	6.77e-21	0.1625	750	0.98959
	FcRL2	rs12568320	1	157744004	G	A	0.65291	0.06963	6.83e-21	0.1627	750	1
	FcRL2	rs2210909	1	157744848	T	C	0.65346	0.06972	7.05e-21	0.1625	750	0.99909
	FcRL2	rs72710024	1	157773265	G	C	0.65587	0.07001	7.39e-21	0.163	750	0.98786
	FcRL2	rs12563971	1	157755427	G	C	0.65319	0.06973	7.43e-21	0.1626	750	0.9981
	FcRL2	rs1998816	1	157782979	T	A	0.65531	0.07016	9.57e-21	0.1628	750	0.98317
	FcRL2	rs72710035	1	157787859	G	A	0.65577	0.07024	9.95e-21	0.1631	750	0.97955
	FcRL2	rs74229860	1	157788361	C	G	0.65464	0.07031	1.26e-20	0.1626	750	0.97944
	FcRL2	rs79853736	1	157732091	C	A	0.63909	0.0702	8.7e-20	0.16	750	0.98953
	FcRL2	rs12567349	1	157731186	A	G	0.63649	0.07024	1.29e-19	0.1612	750	0.98362
	FcRL2	rs10489681	1	157720009	A	G	0.63176	0.06988	1.55e-19	0.1601	750	0.99804
	FcRL2	rs72708402	1	157719073	T	C	0.63047	0.06979	1.66e-19	0.1602	750	0.99962
	FcRL2	rs6662117	1	157718835	A	G	0.63023	0.06978	1.69e-19	0.1602	750	1
	FcRL2	rs3818814	1	157718780	G	A	0.63017	0.06978	1.69e-19	0.1602	750	1
	FcRL2	rs2275233	1	157718645	C	T	0.63007	0.06977	1.71e-19	0.1602	750	1
	FcRL2	rs2275232	1	157718430	G	T	0.63003	0.06977	1.71e-19	0.1602	750	1
	FcRL2	rs3818813	1	157718325	G	T	0.62997	0.06976	1.72e-19	0.1602	750	1
	FcRL2	rs6427396	1	157690514	A	G	0.60601	0.06886	1.36e-18	0.1695	750	0.98266
	FcRL2	rs6427395	1	157690469	G	T	0.60593	0.06886	1.37e-18	0.1694	750	0.9827
	FcRL2	rs7517149	1	157688641	A	G	0.6055	0.06882	1.39e-18	0.1697	750	0.98252
	FcRL2	rs72708390	1	157688796	G	A	0.60552	0.06882	1.39e-18	0.1696	750	0.98247
	FcRL2	rs2873404	1	157687237	G	A	0.60521	0.06879	1.39e-18	0.1698	750	0.9825
	FcRL2	rs12561819	1	157687878	C	A	0.60532	0.0688	1.4e-18	0.1697	750	0.98249
	FcRL2	rs2210916	1	157687549	T	C	0.60526	0.0688	1.4e-18	0.1698	750	0.98246
	FcRL2	rs2095611	1	157686581	A	G	0.60503	0.06878	1.4e-18	0.1699	750	0.98252
	FcRL2	rs7524764	1	157685739	A	G	0.60475	0.06875	1.41e-18	0.17	750	0.98261
	FcRL2	rs7522309	1	157685506	A	G	0.60469	0.06874	1.42e-18	0.17	750	0.98264
	FcRL2	rs76782071	1	157684532	C	T	0.6045	0.06873	1.42e-18	0.1701	750	0.98275
	FcRL2	rs7511680	1	157685212	G	A	0.60456	0.06873	1.42e-18	0.1701	750	0.9827
	FcRL2	rs17676381	1	157681898	G	T	0.60299	0.0686	1.5e-18	0.1707	750	0.9837
	FcRL2	1:157687579:A_AT	1	157687579	I	R	0.60408	0.06881	1.65e-18	0.1713	750	0.97386
	FcRL2	rs2105108	1	157691177	A	G	0.60304	0.06889	2.06e-18	0.169	750	0.98413
	FcRL2	1:157693557:TA_T	1	157693557	D	R	0.6035	0.06894	2.06e-18	0.1686	750	0.98543
	FcRL2	rs41479249	1	157694013	T	C	0.60358	0.06895	2.06e-18	0.1685	750	0.98576
	FcRL2	rs2317233	1	157692264	A	G	0.60325	0.06891	2.06e-18	0.1688	750	0.98462
	FcRL2	rs2873406	1	157692450	T	C	0.60328	0.06892	2.06e-18	0.1688	750	0.98478
	FcRL2	1:157681261:AAAT_	1	157681261	D	R	0.56874	0.06559	4.25e-18	0.1914	750	0.99297
	FcRL2	rs10489679	1	157694755	A	G	0.6012	0.06945	4.87e-18	0.1647	750	0.97997
	FcRL2	rs57500528	1	157680628	T	C	0.56046	0.06513	7.6e-18	0.1925	750	0.99987
	FcRL2	rs56273037	1	157680561	G	A	0.56034	0.06512	7.65e-18	0.1925	750	1
	FcRL2	1:157679365:A_AT	1	157679365	I	R	0.56045	0.06513	7.65e-18	0.1925	750	0.99971
	FcRL2	rs17676303	1	157679691	T	C	0.56034	0.06512	7.66e-18	0.1925	750	1
	FcRL2	rs17727309	1	157679783	G	A	0.56031	0.06512	7.67e-18	0.1925	750	1
	FcRL2	rs72708379	1	157680273	C	T	0.56028	0.06512	7.67e-18	0.1925	750	1
	FcRL2	rs17727339	1	157680114	C	T	0.5602	0.06511	7.69e-18	0.1925	750	1
	FcRL2	rs12564172	1	157711702	C	T	0.60227	0.071	2.2e-17	0.1566	750	0.98608
	FcRL2	rs7514353	1	157700437	T	C	0.59064	0.07025	4.2e-17	0.1581	750	0.99359
	FcRL2	rs6696889	1	157682233	C	T	0.52034	0.06334	2.12e-16	0.2185	750	0.96946
	FcRL2	rs58215884	1	157708335	T	G	0.56565	0.06983	5.49e-16	0.161	750	0.98883
	FcRL2	rs16839239	1	157799708	T	C	0.60323	0.07457	5.97e-16	0.1428	750	1
	FcRL2	rs72710042	1	157808818	G	T	0.59936	0.07425	6.92e-16	0.1431	750	0.99614
	FcRL2	rs72710036	1	157788473	A	G	0.65763	0.08275	1.92e-15	0.1164	750	0.95349
	FcRL2	rs2317232	1	157688042	A	G	0.49568	0.0624	1.97e-15	0.2302	750	0.97898
	FcRL2	rs58517866	1	157669580	A	T	0.50084	0.06308	2.03e-15	0.2165	750	0.98787
	FcRL2	rs17676026	1	157666336	G	C	0.50031	0.06313	2.27e-15	0.2169	750	0.98796
	FcRL2	rs72708359	1	157666256	C	T	0.50022	0.06313	2.3e-15	0.2169	750	0.98801
	FcRL2	rs78605162	1	157665680	C	T	0.50036	0.0633	2.69e-15	0.2161	750	0.98469
	FcRL2	rs141088233	1	157673417	T	C	0.58597	0.07533	7.31e-15	0.1542	750	0.91665
	FcRL2	rs6677006	1	157635373	T	C	0.66996	0.08624	7.96e-15	0.1317	750	0.80046
	FcRL2	rs6694875	1	157709128	A	G	0.48413	0.06363	2.78e-14	0.211	750	0.98748
	FcRL2	rs7520133	1	157701831	T	C	0.63715	0.08396	3.23e-14	0.1139	750	0.9339
	FcRL2	1:157699865:TAA_T	1	157699865	D	R	0.5138	0.06778	3.44e-14	0.1908	750	0.92755
	FcRL2	rs10908589	1	157699867	T	A	0.47266	0.06335	8.57e-14	0.2114	750	0.99283
	FcRL2	rs115423724	1	157675723	T	C	0.72568	0.09735	9.02e-14	0.0941	750	0.82968
	FcRL2	rs1999793	1	157695412	A	G	0.46875	0.06308	1.08e-13	0.2114	750	1
	FcRL2	rs11264799	1	157670757	T	C	0.43816	0.05916	1.3e-13	0.2721	750	0.98761
	FcRL2	rs139534978	1	157730509	T	G	0.78416	0.10801	3.87e-13	0.0852	750	0.74557
	FcRL2	rs10908588	1	157699866	T	A	0.4487	0.06273	8.52e-13	0.2167	750	0.98988
	FcRL2	1:157789087:T_TA	1	157789087	I	R	0.37703	0.05286	9.88e-13	0.405	750	0.97754
	FcRL2	rs6427404	1	157779183	T	A	0.37675	0.05299	1.17e-12	0.4016	750	0.98171
	FcRL2	rs2210918	1	157692985	T	C	-0.37133	0.05229	1.23e-12	0.541	750	0.97777
	FcRL2	rs1977710	1	157693722	A	G	-0.37124	0.05229	1.25e-12	0.5409	750	0.97789
	FcRL2	rs2873405	1	157692044	T	G	-0.37118	0.05229	1.26e-12	0.541	750	0.97762
	FcRL2	rs1970265	1	157693714	G	C	-0.3717	0.05239	1.29e-12	0.5422	750	0.97395
	FcRL2	rs6427394	1	157690415	T	C	0.37053	0.05226	1.34e-12	0.4583	750	0.97833
	FcRL2	rs7529060	1	157725264	T	G	-0.3714	0.0524	1.36e-12	0.5538	750	0.98384
	FcRL2	rs7538531	1	157778634	T	C	-0.37223	0.05254	1.39e-12	0.5936	750	0.99331
	FcRL2	1:157778689:A_AT	1	157778689	I	R	0.3722	0.05256	1.42e-12	0.4062	750	0.99284
	FcRL2	1:157740185:A_AG	1	157740185	R	I	-0.38216	0.05403	1.51e-12	0.5523	750	0.94832
	FcRL2	rs12749630	1	157779878	C	T	0.37033	0.05246	1.67e-12	0.4056	750	0.9946
	FcRL2	rs6689402	1	157780824	G	A	0.37029	0.05246	1.68e-12	0.4055	750	0.99482
	FcRL2	rs6685663	1	157779286	C	T	0.37025	0.05248	1.73e-12	0.4055	750	0.99382
	FcRL2	rs7546211	1	157741237	T	A	-0.37111	0.05261	1.74e-12	0.5411	750	0.98969
	FcRL2	rs6427402	1	157749544	C	T	-0.37016	0.05249	1.76e-12	0.5414	750	0.99454
	FcRL2	rs7546623	1	157761419	C	T	-0.36962	0.05242	1.78e-12	0.5415	750	0.9978
	FcRL2	rs2050568	1	157770241	C	T	-0.36909	0.05239	1.86e-12	0.5415	750	1
	FcRL2	rs2873413	1	157737504	G	A	-0.37086	0.05273	2.02e-12	0.5407	750	0.98496
	FcRL2	rs7552368	1	157754040	A	G	-0.36928	0.05261	2.23e-12	0.5396	750	0.98766
	FcRL2	rs6689427	1	157780892	G	A	0.36704	0.05234	2.34e-12	0.404	750	1
	FcRL2	rs6695211	1	157781688	G	T	0.36699	0.05236	2.4e-12	0.404	750	0.99967
	FcRL2	rs6692836	1	157781823	G	A	0.36696	0.05237	2.43e-12	0.4039	750	0.99929
	FcRL2	rs10443905	1	157782218	C	G	0.36689	0.05238	2.49e-12	0.4039	750	0.99854
	FcRL2	rs6696137	1	157782581	C	T	0.36683	0.0524	2.54e-12	0.4039	750	0.998
	FcRL2	rs1998815	1	157782762	G	C	0.36675	0.05241	2.61e-12	0.4038	750	0.99733
	FcRL2	rs1998817	1	157783003	G	A	0.36674	0.05243	2.66e-12	0.4049	750	0.99644
	FcRL2	rs10443906	1	157783332	A	T	0.36665	0.05243	2.69e-12	0.4038	750	0.99648
	FcRL2	rs2148135	1	157783485	T	C	0.36664	0.05243	2.7e-12	0.4038	750	0.9964
	FcRL2	rs11264804	1	157694612	T	C	0.36281	0.0519	2.75e-12	0.4505	750	0.9802
	FcRL2	rs4971155	1	157779182	A	T	-0.36764	0.0526	2.76e-12	0.5094	750	0.96084
	FcRL2	rs10908592	1	157784327	A	G	0.36652	0.05245	2.79e-12	0.4037	750	0.99574
	FcRL2	rs1073857	1	157784400	A	G	0.36652	0.05245	2.79e-12	0.4037	750	0.99566
	FcRL2	rs6427401	1	157748564	A	G	-0.37116	0.05312	2.82e-12	0.552	750	0.9728
	FcRL2	rs11264817	1	157733815	A	G	-0.38457	0.05511	2.98e-12	0.5559	750	0.92423
	FcRL2	1:157787053:CA_C	1	157787053	D	R	0.36595	0.0525	3.17e-12	0.4036	750	0.99344
	FcRL2	rs2209557	1	157787127	G	C	0.36587	0.0525	3.2e-12	0.4036	750	0.99353
	FcRL2	rs6657802	1	157788020	A	G	0.36579	0.05252	3.29e-12	0.4036	750	0.99276
	FcRL2	rs10908597	1	157788521	C	T	0.36597	0.05256	3.33e-12	0.4045	750	0.98902
	FcRL2	rs11264825	1	157788270	G	A	0.36568	0.05252	3.33e-12	0.4036	750	0.99286
	FcRL2	rs10908595	1	157788448	A	G	0.36565	0.05252	3.36e-12	0.4035	750	0.99278
	FcRL2	rs2225017	1	157786937	G	A	0.36467	0.05259	4.08e-12	0.4031	750	0.99258
	FcRL2	rs6675393	1	157734907	C	T	-0.36855	0.05325	4.46e-12	0.5629	750	0.97513
	FcRL2	rs2777968	1	157549325	G	T	0.39802	0.0576	4.86e-12	0.3723	750	0.88293
	FcRL2	rs6427403	1	157774897	T	C	-0.3602	0.05214	4.93e-12	0.518	750	0.99024
	FcRL2	rs6690607	1	157784817	T	C	0.36321	0.05261	5.04e-12	0.4022	750	0.99312
	FcRL2	rs2777966	1	157549449	G	A	0.39796	0.05764	5.06e-12	0.3719	750	0.88233
	FcRL2	rs2777967	1	157549379	C	T	0.39789	0.05764	5.08e-12	0.372	750	0.88242
	FcRL2	rs1885561	1	157548669	A	T	0.3975	0.05763	5.3e-12	0.3718	750	0.88253
	FcRL2	rs4971154	1	157771880	T	C	-0.35819	0.05206	5.96e-12	0.5171	750	0.99274
	FcRL2	rs849825	1	157546762	T	C	0.39596	0.05759	6.18e-12	0.3715	750	0.88374
	FcRL2	rs849826	1	157546346	A	T	0.39593	0.05759	6.19e-12	0.3715	750	0.88378
	FcRL2	rs1048086	1	157801578	A	T	0.44312	0.0645	6.42e-12	0.2185	750	0.99599
	FcRL2	rs2777965	1	157550417	C	A	0.39662	0.05782	6.92e-12	0.3721	750	0.88062
	FcRL2	rs2779159	1	157550357	T	C	0.39659	0.05782	6.95e-12	0.3721	750	0.88062
	FcRL2	rs2210912	1	157668701	A	C	-0.353	0.05159	7.81e-12	0.5237	750	0.99304
	FcRL2	rs2779160	1	157550950	T	C	0.39491	0.05778	8.23e-12	0.3698	750	0.88359
	FcRL2	rs72710003	1	157722895	T	A	0.85821	0.12577	8.88e-12	0.058	750	0.8032
	FcRL2	rs10489683	1	157809662	G	T	0.43722	0.06419	9.67e-12	0.2179	750	1
	FcRL2	rs2777817	1	157792302	G	T	-0.35467	0.05208	9.79e-12	0.5197	750	0.99373
	FcRL2	rs2779158	1	157549170	T	A	0.40671	0.05974	9.88e-12	0.3439	750	0.86957
	FcRL2	rs861998	1	157543878	A	G	0.39135	0.05749	9.98e-12	0.3692	750	0.88861
	FcRL2	rs6681271	1	157666644	T	C	-0.35071	0.05155	1.03e-11	0.522	750	0.99495
	FcRL2	rs6689408	1	157780840	G	A	0.36074	0.05309	1.09e-11	0.3996	750	0.97207
	FcRL2	rs849827	1	157545231	T	G	0.38952	0.05737	1.12e-11	0.3704	750	0.89011
	FcRL2	rs849828	1	157545047	G	A	0.38946	0.05737	1.13e-11	0.3704	750	0.89019
	FcRL2	rs2765506	1	157815203	T	A	-0.37563	0.05536	1.16e-11	0.5474	750	0.8943
	FcRL2	rs10430455	1	157703238	A	T	-0.35458	0.05238	1.3e-11	0.5516	750	0.98026
	FcRL2	rs2765493	1	157798000	A	G	-0.351	0.05196	1.43e-11	0.5204	750	1
	FcRL2	rs7522061	1	157668390	T	C	-0.3469	0.05136	1.43e-11	0.5234	750	1
	FcRL2	rs2758680	1	157543746	T	C	0.40249	0.05964	1.49e-11	0.3433	750	0.87055
	FcRL2	rs849814	1	157542216	A	G	0.38569	0.05726	1.62e-11	0.3668	750	0.89778
	FcRL2	rs849820	1	157541565	C	G	0.38514	0.05723	1.7e-11	0.3667	750	0.89862
	FcRL2	1:157542508:G_GGA	1	157542508	I	R	0.38291	0.05706	1.95e-11	0.3695	750	0.89912
	FcRL2	rs849815	1	157542162	G	A	0.39869	0.05944	1.98e-11	0.3432	750	0.87478
	FcRL2	rs849816	1	157542074	C	A	0.38258	0.05705	2.01e-11	0.3696	750	0.89928
	FcRL2	rs849817	1	157542045	A	G	0.38238	0.05704	2.03e-11	0.3695	750	0.8999
	FcRL2	rs849819	1	157541674	C	A	0.38215	0.05703	2.06e-11	0.3694	750	0.90033
	FcRL2	rs12125930	1	157577086	G	A	0.37646	0.05633	2.34e-11	0.3716	750	0.91929
	FcRL2	rs1537949	1	157701249	T	C	-0.34818	0.05221	2.57e-11	0.5535	750	0.97985
	FcRL2	rs2317230	1	157674997	G	T	-0.3503	0.05267	2.92e-11	0.5677	750	0.97614
	FcRL2	rs11264775	1	157578884	G	A	0.37438	0.05642	3.23e-11	0.3693	750	0.91656
	FcRL2	rs12118837	1	157561302	A	G	0.39044	0.05914	4.06e-11	0.3433	750	0.88955
	FcRL2	rs12755544	1	157553017	T	C	0.39309	0.05954	4.07e-11	0.3417	750	0.87762
	FcRL2	rs7520627	1	157568371	T	A	0.38751	0.05882	4.47e-11	0.3438	750	0.90005
	FcRL2	1:157663530:C_CTT	1	157663530	I	R	0.46018	0.06999	4.87e-11	0.2264	750	0.81974
	FcRL2	rs2317231	1	157686337	T	G	0.34464	0.0526	5.69e-11	0.4328	750	0.97589
	FcRL2	rs2224607	1	157571721	T	C	0.37815	0.0583	8.77e-11	0.345	750	0.91281
	FcRL2	rs12730818	1	157575630	A	T	0.37787	0.05829	9.02e-11	0.3448	750	0.91312
	FcRL2	rs12726950	1	157575676	T	A	0.37785	0.05829	9.04e-11	0.3448	750	0.91314
	FcRL2	rs67070092	1	157622973	A	T	0.36496	0.05669	1.21e-10	0.3006	750	0.9946
	FcRL2	rs12134075	1	157586516	A	G	0.37082	0.05767	1.27e-10	0.3461	750	0.92345
	FcRL2	rs2208753	1	157584301	C	A	0.37101	0.0577	1.28e-10	0.3461	750	0.92213
	FcRL2	rs12133056	1	157585751	T	G	0.37087	0.05769	1.28e-10	0.346	750	0.92285
	FcRL2	rs12731814	1	157585917	A	G	0.37081	0.05768	1.29e-10	0.3461	750	0.92295
	FcRL2	rs12733062	1	157585932	A	C	0.37079	0.05768	1.29e-10	0.3461	750	0.92299
	FcRL2	rs2765495	1	157798917	A	T	-0.33245	0.05196	1.57e-10	0.4816	750	0.99444
	FcRL2	1:157800146:TTC_T	1	157800146	D	R	-0.32988	0.05203	2.3e-10	0.4816	750	0.99046
	FcRL2	rs7531547	1	157623267	T	G	0.3604	0.05688	2.36e-10	0.2952	750	0.99305
	FcRL2	rs7528684	1	157670816	A	G	-0.32891	0.05192	2.38e-10	0.547	750	0.99092
	FcRL2	rs945635	1	157670290	C	G	-0.32847	0.05192	2.5e-10	0.5472	750	0.99145
	FcRL2	rs59424684	1	157586990	A	G	0.37436	0.05921	2.57e-10	0.2907	750	0.93626
	FcRL2	rs66931510	1	157635085	T	C	0.35735	0.05657	2.67e-10	0.2982	750	0.99717
	FcRL2	rs2210913	1	157668993	C	T	-0.32776	0.0519	2.69e-10	0.5474	750	0.99389
	FcRL2	rs2152710	1	157626964	G	A	0.35654	0.05658	2.94e-10	0.2983	750	0.99755
	FcRL2	rs12125713	1	157636657	G	A	0.35636	0.05655	2.95e-10	0.2979	750	0.99781
	FcRL2	rs1113662	1	157635825	C	T	0.35638	0.05656	2.95e-10	0.2979	750	0.99749
	FcRL2	rs2252180	1	157595313	T	C	0.36648	0.05822	3.07e-10	0.3422	750	0.93105
	FcRL2	rs12128597	1	157623603	T	C	0.35559	0.05656	3.25e-10	0.2984	750	0.99852
	FcRL2	rs67805319	1	157622853	A	G	0.3555	0.05657	3.29e-10	0.2985	750	0.99843
	FcRL2	rs1998377	1	157595185	A	C	0.36876	0.05873	3.41e-10	0.3446	750	0.91356
	FcRL2	rs3761959	1	157669278	C	T	-0.32511	0.05181	3.49e-10	0.5481	750	0.99589
	FcRL2	rs12144103	1	157620499	G	A	0.35539	0.05664	3.51e-10	0.2985	750	0.99624
	FcRL2	rs10489676	1	157619889	C	T	0.35535	0.05664	3.52e-10	0.2986	750	0.99613
	FcRL2	1:157595182:T_TCC	1	157595182	R	I	0.38384	0.06123	3.65e-10	0.407	750	0.78602
	FcRL2	rs11799853	1	157557957	C	T	0.37001	0.05914	3.93e-10	0.3486	750	0.88348
	FcRL2	rs2765500	1	157802877	C	T	-0.32389	0.05185	4.2e-10	0.4838	750	0.99632
	FcRL2	rs10489674	1	157566019	A	G	0.36727	0.0588	4.2e-10	0.3491	750	0.89503
	FcRL2	rs12744410	1	157566211	G	A	0.36721	0.05879	4.22e-10	0.3491	750	0.89524
	FcRL2	1:157622661:TA_T	1	157622661	D	R	0.35274	0.05657	4.49e-10	0.3006	750	0.99191
	FcRL2	rs6427397	1	157705725	C	T	-0.33024	0.05298	4.57e-10	0.5849	750	0.95864
	FLRT2	rs2746995	14	86065407	T	A	-0.59315	0.07008	2.58e-17	0.1609	750	0.98834
	FLRT2	rs6574834	14	86062011	C	A	-0.59553	0.07038	2.64e-17	0.164	750	0.96615
	FLRT2	rs4904262	14	86064367	T	C	-0.58873	0.06982	3.39e-17	0.1602	750	0.99926
	FLRT2	rs4904259	14	86058710	A	T	-0.59289	0.07064	4.75e-17	0.1613	750	0.9709
	FLRT2	rs7494686	14	86056559	G	A	-0.60099	0.07162	4.8e-17	0.1649	750	0.92672
	FLRT2	rs17713911	14	86087012	A	G	-0.60479	0.07322	1.45e-16	0.14	750	0.99014
	FLRT2	rs2753615	14	86075957	G	T	-0.60334	0.07308	1.5e-16	0.1403	750	0.99397
	FLRT2	14:86080729:AG_A	14	86080729	R	D	-0.60418	0.07318	1.51e-16	0.1407	750	0.98834
	FLRT2	rs2753614	14	86078161	T	C	-0.60295	0.07306	1.55e-16	0.1401	750	0.99469
	FLRT2	rs1815222	14	86077521	T	A	-0.60281	0.07305	1.56e-16	0.1401	750	0.99502
	FLRT2	rs2753611	14	86079333	T	G	-0.60358	0.07316	1.58e-16	0.1413	750	0.98643
	FLRT2	rs17646457	14	86089315	A	G	-0.60733	0.07365	1.63e-16	0.1393	750	0.98047
	FLRT2	rs12432364	14	86082120	A	G	-0.60601	0.07354	1.72e-16	0.1389	750	0.98669
	FLRT2	rs72693226	14	86086153	G	A	-0.60596	0.07354	1.73e-16	0.1389	750	0.98635
	FLRT2	rs55983216	14	86085753	G	A	-0.6059	0.07354	1.73e-16	0.1389	750	0.98653
	FLRT2	rs72693232	14	86102574	G	A	-0.60141	0.07304	1.8e-16	0.1408	750	0.99193
	FLRT2	rs12432490	14	86106981	C	A	-0.59979	0.07296	2.03e-16	0.1409	750	0.99324
	FLRT2	rs10873368	14	86108517	C	G	-0.59921	0.07294	2.12e-16	0.1406	750	0.99489
	FLRT2	rs2747001	14	86073146	T	G	-0.59678	0.0727	2.24e-16	0.142	750	0.99765
	FLRT2	rs2753608	14	86094668	A	T	-0.60047	0.07317	2.28e-16	0.1402	750	0.98998
	FLRT2	rs4899876	14	86116429	G	T	-0.59714	0.07285	2.47e-16	0.1402	750	0.99957
	FLRT2	rs1948397	14	86114130	A	G	-0.59675	0.07281	2.48e-16	0.1403	750	1
	FLRT2	rs2638797	14	86114224	G	A	-0.59681	0.07282	2.49e-16	0.1403	750	1
	FLRT2	rs1815221	14	86077370	A	G	-0.61755	0.07538	2.56e-16	0.1327	750	0.9777
	FLRT2	14:86080717:AT_A	14	86080717	R	D	-0.60011	0.0733	2.68e-16	0.1433	750	0.97173
	FLRT2	rs12232222	14	86135013	T	G	-0.67004	0.08245	4.42e-16	0.118	750	0.93758
	FLRT2	rs4258540	14	86113036	C	A	-0.59224	0.07328	6.4e-16	0.1382	750	0.99435
	FLRT2	rs1955426	14	86064964	C	T	-0.52822	0.06608	1.31e-15	0.1967	750	0.98726
	FLRT2	rs2753613	14	86078251	T	C	-0.57737	0.07265	1.91e-15	0.1564	750	0.92085
	FLRT2	rs1956648	14	86120665	A	C	-0.63735	0.08071	2.85e-15	0.1156	750	0.99098
	FLRT2	rs11159712	14	86109763	G	T	-0.5628	0.07144	3.33e-15	0.1623	750	0.94086
	FLRT2	rs11159714	14	86109881	T	C	-0.5631	0.07148	3.34e-15	0.1622	750	0.9404
	FLRT2	rs11159713	14	86109788	G	A	-0.5631	0.07149	3.36e-15	0.1622	750	0.94013
	FLRT2	rs8008710	14	86133377	A	G	-0.63113	0.08015	3.42e-15	0.1174	750	0.99252
	FLRT2	rs2753636	14	86132147	G	A	-0.63034	0.0801	3.56e-15	0.1171	750	0.99598
	FLRT2	rs12434808	14	86127799	A	G	-0.62832	0.07998	3.95e-15	0.1169	750	1
	FLRT2	rs2372984	14	86116803	A	G	-0.62826	0.07998	3.98e-15	0.1169	750	1
	FLRT2	rs12432931	14	86125649	G	A	-0.62853	0.08001	3.98e-15	0.117	750	0.99825
	FLRT2	rs17121413	14	86117147	C	T	-0.62825	0.07998	3.99e-15	0.117	750	1
	FLRT2	rs72693250	14	86122394	A	G	-0.62847	0.08001	4.01e-15	0.117	750	0.99821
	FLRT2	rs3891891	14	86123422	A	G	-0.6319	0.08059	4.47e-15	0.1162	750	0.99017
	FLRT2	14:86118866:C_CA	14	86118866	I	R	-0.63154	0.08055	4.51e-15	0.1161	750	0.99185
	FLRT2	rs1289329	14	86195906	T	C	-0.62833	0.08029	5.06e-15	0.1226	750	0.94835
	FLRT2	rs1289332	14	86195261	T	A	-0.62823	0.08028	5.07e-15	0.1225	750	0.94871
	FLRT2	rs1289330	14	86195379	C	T	-0.62824	0.08029	5.08e-15	0.1225	750	0.9486
	FLRT2	rs1315626	14	86193184	G	C	-0.62276	0.07978	5.91e-15	0.1222	750	0.96417
	FLRT2	rs1742195	14	86192549	C	A	-0.61899	0.07946	6.7e-15	0.122	750	0.97438
	FLRT2	rs1289325	14	86200073	A	G	-0.62796	0.08062	6.74e-15	0.1223	750	0.93769
	FLRT2	rs11159715	14	86109899	G	A	-0.54943	0.07067	7.56e-15	0.1648	750	0.9469
	FLRT2	14:86108203:G_GA	14	86108203	I	R	-0.53524	0.0691	9.51e-15	0.177	750	0.96028
	FLRT2	rs1075613	14	86108154	G	A	-0.52362	0.06817	1.58e-14	0.1753	750	0.98606
	FLRT2	rs2746999	14	86071968	G	A	-0.51964	0.06769	1.63e-14	0.1801	750	0.98113
	FLRT2	rs140391133	14	86204706	T	G	-0.63546	0.08285	1.72e-14	0.1143	750	0.93777
	FLRT2	rs138820765	14	86204880	T	C	-0.63542	0.08285	1.73e-14	0.1144	750	0.93694
	FLRT2	rs139604389	14	86204496	A	C	-0.63549	0.08286	1.73e-14	0.1144	750	0.93679
	FLRT2	rs72695227	14	86203818	T	C	-0.63573	0.08295	1.8e-14	0.1143	750	0.93532
	FLRT2	rs2753627	14	86071356	G	A	-0.51771	0.0676	1.88e-14	0.178	750	0.99673
	FLRT2	rs2638795	14	86071434	C	T	-0.51768	0.0676	1.88e-14	0.178	750	0.99674
	FLRT2	rs2638794	14	86071510	C	T	-0.51757	0.06759	1.9e-14	0.178	750	0.99676
	FLRT2	rs2753626	14	86071842	C	T	-0.51772	0.06763	1.94e-14	0.1785	750	0.99295
	FLRT2	rs2224413	14	86099302	G	A	-0.52163	0.06815	1.95e-14	0.175	750	0.98739
	FLRT2	rs17094479	14	86206328	G	C	-0.63272	0.0827	2e-14	0.1143	750	0.93988
	FLRT2	rs2753609	14	86081269	G	A	-0.51772	0.06769	2.03e-14	0.1768	750	0.99697
	FLRT2	rs2747008	14	86079953	G	A	-0.51752	0.06767	2.05e-14	0.1768	750	0.99762
	FLRT2	rs2753612	14	86079270	A	G	-0.51738	0.06766	2.06e-14	0.1769	750	0.99811
	FLRT2	rs2747007	14	86079545	G	A	-0.5174	0.06766	2.06e-14	0.1768	750	0.99791
	FLRT2	rs2747000	14	86072056	G	A	-0.51655	0.06755	2.07e-14	0.1774	750	0.99806
	FLRT2	rs2753624	14	86072268	C	T	-0.51661	0.06756	2.07e-14	0.1774	750	0.99795
	FLRT2	rs941471	14	86077826	G	A	-0.51721	0.06764	2.07e-14	0.1769	750	0.9987
	FLRT2	rs941470	14	86077586	G	A	-0.51718	0.06764	2.07e-14	0.1769	750	0.99882
	FLRT2	rs2753620	14	86072407	C	T	-0.51629	0.06754	2.11e-14	0.1775	750	0.99863
	FLRT2	rs56037017	14	86159021	C	G	-0.77816	0.10181	2.12e-14	0.088	750	0.7856
	FLRT2	rs2753619	14	86072501	C	T	-0.51619	0.06754	2.12e-14	0.1775	750	0.99891
	FLRT2	rs56373622	14	86159023	T	A	-0.77801	0.1018	2.14e-14	0.088	750	0.7854
	FLRT2	rs2747002	14	86073448	A	G	-0.51572	0.06752	2.2e-14	0.1776	750	1
	FLRT2	rs2753623	14	86072297	A	C	-0.51656	0.06766	2.27e-14	0.1786	750	0.99035
	FLRT2	rs2753618	14	86073052	G	A	-0.51645	0.06766	2.28e-14	0.1787	750	0.99096
	FLRT2	rs2753610	14	86080388	G	C	-0.51731	0.06778	2.3e-14	0.178	750	0.99049
	FLRT2	rs1075612	14	86108018	C	A	-0.51677	0.06778	2.45e-14	0.1766	750	0.99222
	FLRT2	rs17121396	14	86108765	C	T	-0.51654	0.06776	2.48e-14	0.1765	750	0.99285
	FLRT2	rs58036695	14	86110026	C	T	-0.51589	0.06771	2.56e-14	0.1764	750	0.99453
	FLRT2	rs17094460	14	86110157	C	A	-0.51582	0.06771	2.57e-14	0.1764	750	0.99467
	FLRT2	rs112299866	14	86109942	T	A	-0.51611	0.06776	2.59e-14	0.1762	750	0.99363
	FLRT2	rs17094467	14	86110912	G	A	-0.51558	0.06769	2.61e-14	0.1763	750	0.99518
	FLRT2	rs17094470	14	86111760	C	G	-0.51535	0.06768	2.65e-14	0.1763	750	0.99571
	FLRT2	rs7142199	14	86190799	T	C	-0.56195	0.07453	4.69e-14	0.1427	750	0.98011
	FLRT2	rs147560704	14	86202455	C	T	-0.61064	0.08177	8.18e-14	0.1239	750	0.89987
	FLRT2	rs1290520	14	86197285	G	A	-0.57872	0.07838	1.54e-13	0.1275	750	0.93766
	FLRT2	rs139616001	14	86201503	G	A	-0.59072	0.08007	1.61e-13	0.1825	750	0.69187
	FLRT2	rs1289327	14	86198855	A	G	-0.69302	0.09547	3.9e-13	0.0996	750	0.79326
	FLRT2	rs72693241	14	86116481	A	G	-0.66631	0.09473	2.01e-12	0.0853	750	0.93575
	FLRT2	rs145758388	14	86123942	A	G	-0.66466	0.09461	2.14e-12	0.0854	750	0.93679
	FLRT2	rs148633464	14	86202734	T	G	-0.52818	0.07676	5.93e-12	0.208	750	0.6687
	FLRT2	rs10140418	14	86197207	G	T	-0.45433	0.06792	2.25e-11	0.1847	750	0.95906
	FLRT2	rs1028578	14	86196704	T	C	-0.45424	0.06791	2.25e-11	0.1847	750	0.95943
	FLRT2	rs147899360	14	86201704	G	A	-0.53662	0.08128	4.04e-11	0.1631	750	0.7325
	FLRT2	rs56155050	14	86198654	C	T	-0.60885	0.09381	8.58e-11	0.0856	750	0.94492
	FLRT2	rs2761344	14	86198861	A	C	-0.54413	0.08425	1.06e-10	0.1393	750	0.77901
	FLRT2	rs150589601	14	86196025	T	A	-0.63074	0.09895	1.84e-10	0.078	750	0.91717
	FLRT2	rs12896539	14	86056068	A	G	0.36705	0.05913	5.37e-10	0.6868	750	0.87813
	gal_8	rs507666	9	136149399	A	G	-0.52713	0.07642	5.29e-12	0.1316	750	0.99574
	gal_8	rs532436	9	136149830	A	G	-0.52717	0.07644	5.31e-12	0.1316	750	0.99562
	gal_8	rs635634	9	136155000	T	C	-0.52461	0.07644	6.75e-12	0.1317	750	0.99855
	gal_8	rs2519093	9	136141870	T	C	-0.53102	0.07755	7.54e-12	0.1298	750	0.97718
	gal_8	9:136149709:AC_A	9	136149709	D	R	-0.54162	0.07977	1.12e-11	0.126	750	0.97028
	gal_8	9:136138765:GCGCC	9	136138765	D	R	-0.6401	0.09772	5.74e-11	0.1011	750	0.79365
	gal_8	rs550057	9	136146597	T	C	-0.43876	0.06757	8.4e-11	0.1878	750	0.99645
	gal_8	9:136139907:GAAAC	9	136139907	D	R	-0.44022	0.06832	1.17e-10	0.1849	750	0.98531
	gal_8	rs9411378	9	136145425	A	C	-0.46623	0.07238	1.18e-10	0.1769	750	0.91836
	gal_8	9:136145424:AC_A	9	136145424	D	R	-0.46607	0.07255	1.33e-10	0.1765	750	0.9166
	gal_8	rs600038	9	136151806	C	T	-0.44805	0.0708	2.48e-10	0.158	750	0.99602
	gal_8	rs579459	9	136154168	C	T	-0.44615	0.07077	2.89e-10	0.1582	750	0.99837
	gal_8	rs651007	9	136153875	T	C	-0.4459	0.07078	2.99e-10	0.1583	750	0.99762
	gal_8	rs649129	9	136154304	T	C	-0.44549	0.07074	3.02e-10	0.1582	750	0.99945
	gal_8	rs495828	9	136154867	T	G	-0.44528	0.07073	3.06e-10	0.1582	750	0.99979
	GDNF	rs11747340	5	37840448	A	G	-0.64381	0.08384	1.6e-14	0.1011	750	0.95161
	GDNF	rs17386472	5	37832798	T	C	-0.61853	0.08257	6.82e-14	0.0985	750	1
	GDNF	rs78899997	5	37833683	A	G	-0.61902	0.0827	7.12e-14	0.0982	750	0.99662
	GDNF	rs56000387	5	37831533	C	T	-0.61855	0.08265	7.21e-14	0.0982	750	0.99723
	GDNF	rs62360376	5	37854688	T	A	-0.64218	0.08596	7.99e-14	0.0978	750	0.92285
	GDNF	rs11745806	5	37855945	T	A	-0.64298	0.08609	8.08e-14	0.0978	750	0.92032
	GDNF	rs11740708	5	37868088	A	G	-0.66318	0.08896	8.99e-14	0.0963	750	0.8706
	GDNF	rs62360378	5	37861001	C	G	-0.64719	0.08682	9.01e-14	0.0975	750	0.90647
	GDNF	5:37860936:C_CT	5	37860936	I	R	-0.64705	0.0868	9.02e-14	0.0975	750	0.90673
	GDNF	rs11740052	5	37862069	T	C	-0.65839	0.08834	9.12e-14	0.0972	750	0.87701
	GDNF	rs62360371	5	37817034	T	C	-0.61251	0.08229	9.79e-14	0.0996	750	0.99804
	GDNF	rs62360373	5	37820741	A	G	-0.61584	0.08279	1.02e-13	0.0985	750	0.995
	GDNF	rs949859	5	37822651	T	A	-0.61499	0.08278	1.09e-13	0.0984	750	0.9964
	GDNF	5:37823729:A_ATC	5	37823729	I	R	-0.61436	0.08277	1.15e-13	0.0982	750	0.99739
	GDNF	rs77061238	5	37860939	G	C	-0.66153	0.08984	1.79e-13	0.0941	750	0.8795
	GDNF	rs62360370	5	37814489	A	G	-0.59623	0.08346	9.08e-13	0.0955	750	0.99158
	GDNF	rs62360372	5	37818917	A	C	-0.56499	0.07931	1.05e-12	0.1103	750	0.98464
	GDNF	rs11951867	5	37820201	C	T	-0.56517	0.07936	1.07e-12	0.1102	750	0.98514
	GDNF	rs62360369	5	37812149	C	G	-0.59001	0.08308	1.23e-12	0.0975	750	0.98124
	GDNF	rs16903732	5	37812101	A	G	-0.58986	0.08307	1.24e-12	0.0975	750	0.98127
	GDNF	rs17379667	5	37810032	T	C	-0.58887	0.08313	1.4e-12	0.096	750	0.99322
	GDNF	rs62360366	5	37804607	A	G	-0.58346	0.08294	2e-12	0.0962	750	0.99529
	GDNF	rs11749411	5	37837697	T	G	-0.57938	0.08253	2.21e-12	0.1061	750	0.93255
	GDNF	rs62358936	5	37798768	A	G	-0.5833	0.08313	2.27e-12	0.096	750	0.99392
	GDNF	rs139792215	5	37798854	T	C	-0.58074	0.08325	3.03e-12	0.0973	750	0.98062
	GDNF	rs11745734	5	37794637	A	T	-0.58051	0.08335	3.29e-12	0.0962	750	0.98932
	GDNF	5:37797543:T_TCT	5	37797543	I	R	-0.5839	0.08398	3.58e-12	0.0947	750	0.9842
	GDNF	rs79240715	5	37876036	C	T	-0.59313	0.08672	7.96e-12	0.1079	750	0.83096
	GDNF	rs56049351	5	37878629	G	A	-0.59452	0.08697	8.16e-12	0.1077	750	0.82736
	GDNF	rs55750779	5	37882063	G	A	-0.59448	0.08778	1.26e-11	0.1069	750	0.81725
	GDNF	rs11749171	5	37837032	T	C	-0.49825	0.0756	4.39e-11	0.1347	750	0.94902
	GDNF	rs62360397	5	37888667	A	G	-0.6245	0.09502	4.94e-11	0.1018	750	0.72721
	GDNF	rs62358934	5	37793674	A	T	-0.57293	0.08752	5.9e-11	0.0881	750	0.99866
	GDNF	rs62358933	5	37792837	C	G	-0.57257	0.08754	6.11e-11	0.0881	750	0.99907
	GDNF	rs62358932	5	37792646	A	C	-0.57246	0.08754	6.18e-11	0.0881	750	0.99919
	GDNF	rs62358931	5	37788716	A	G	-0.57391	0.08788	6.53e-11	0.0878	750	0.99383
	GDNF	rs11738696	5	37790786	A	G	-0.57242	0.08767	6.59e-11	0.088	750	0.99805
	GDNF	rs3812047	5	37835398	T	C	-0.4896	0.07515	7.25e-11	0.1332	750	0.96582
	GDNF	rs62358887	5	37758750	C	T	-0.59747	0.09293	1.28e-10	0.08	750	0.94954
	GDNF	5:37783394:A_AT	5	37783394	I	R	-0.58262	0.09207	2.49e-10	0.081	750	0.96326
	GDNF	5:37783389:G_GT	5	37783389	I	R	-0.58262	0.09208	2.49e-10	0.081	750	0.96319
	GDNF	rs182857203	5	37783394	T	A	-0.5826	0.09208	2.49e-10	0.081	750	0.96322
	GDNF	rs115851480	5	37783364	G	A	-0.58259	0.09208	2.5e-10	0.081	750	0.96299
	GDNF	rs115965968	5	37784179	G	A	-0.5811	0.09193	2.6e-10	0.0799	750	0.97802
	GDNF	rs62358927	5	37785177	T	C	-0.58089	0.09193	2.63e-10	0.0799	750	0.97931
	GDNF	rs62358928	5	37785662	C	G	-0.58075	0.09191	2.64e-10	0.08	750	0.97935
	GDNF	rs138131327	5	37784894	T	C	-0.58095	0.09194	2.64e-10	0.0799	750	0.9794
	GDNF	rs62358926	5	37783679	A	G	-0.58107	0.09199	2.68e-10	0.0798	750	0.97871
	GDNF	rs62358929	5	37785917	C	G	-0.58044	0.09189	2.68e-10	0.08	750	0.97929
	GDNF	rs62358930	5	37785918	A	T	-0.58038	0.09189	2.68e-10	0.08	750	0.97913
	GDNF	rs62358925	5	37781707	T	C	-0.58358	0.09245	2.75e-10	0.0794	750	0.97296
	GDNF	rs62358924	5	37780955	A	G	-0.57993	0.09202	2.93e-10	0.0804	750	0.97097
	GDNF	rs62358923	5	37778539	G	A	-0.57962	0.09214	3.16e-10	0.0792	750	0.9803
	GDNF	rs62358922	5	37778486	T	C	-0.57962	0.09215	3.17e-10	0.0792	750	0.98027
	GDNF	rs56053816	5	37776699	C	A	-0.57979	0.09223	3.25e-10	0.0791	750	0.97924
	GDNF	rs76889784	5	37777043	A	T	-0.57833	0.09203	3.29e-10	0.08	750	0.97227
	GDNF	rs62358917	5	37774552	T	C	-0.58138	0.09255	3.34e-10	0.0808	750	0.9526
	GDNF	rs62358893	5	37771983	A	G	-0.57874	0.09272	4.33e-10	0.0784	750	0.9736
	GDNF	rs62358892	5	37771256	A	T	-0.58094	0.09309	4.36e-10	0.078	750	0.96917
	GDNF	rs62358886	5	37757687	T	C	-0.5822	0.09372	5.23e-10	0.0779	750	0.95416
	GPC5	rs1929922	13	92451883	A	G	-0.77307	0.06113	1.19e-36	0.2542	750	0.99238
	GPC5	13:92452387:AT_A	13	92452387	D	R	-0.77347	0.06118	1.23e-36	0.2535	750	0.99392
	GPC5	rs2989997	13	92449583	C	T	-0.77445	0.06131	1.4e-36	0.2535	750	0.98769
	GPC5	rs1929924	13	92451524	G	A	-0.77208	0.06115	1.51e-36	0.2533	750	0.99389
	GPC5	rs1929925	13	92451504	A	C	-0.77189	0.06114	1.52e-36	0.2534	750	0.99415
	GPC5	rs1929923	13	92451545	T	C	-0.77179	0.06113	1.53e-36	0.2534	750	0.99425
	GPC5	rs2938874	13	92450407	T	C	-0.77107	0.06108	1.54e-36	0.2533	750	0.99547
	GPC5	rs2989991	13	92451280	T	C	-0.77102	0.06107	1.55e-36	0.2536	750	0.99553
	GPC5	rs2938869	13	92452343	T	G	-0.77123	0.06109	1.56e-36	0.2537	750	0.99477
	GPC5	rs3012005	13	92451395	C	T	-0.77365	0.06128	1.56e-36	0.2527	750	0.99096
	GPC5	rs7336461	13	92450936	G	T	-0.77085	0.06106	1.56e-36	0.2536	750	0.9958
	GPC5	rs2989993	13	92450215	C	T	-0.7704	0.06103	1.57e-36	0.2535	750	0.99672
	GPC5	rs2989994	13	92450060	G	C	-0.77028	0.06102	1.57e-36	0.2535	750	0.99693
	GPC5	rs2938873	13	92449686	A	T	-0.77006	0.061	1.57e-36	0.2534	750	0.99748
	GPC5	rs2989996	13	92449789	G	A	-0.77016	0.06101	1.58e-36	0.2534	750	0.99721
	GPC5	rs1332091	13	92448902	G	A	-0.76985	0.06099	1.59e-36	0.2534	750	0.99783
	GPC5	rs2989998	13	92449033	T	C	-0.76987	0.06099	1.59e-36	0.2534	750	0.99778
	GPC5	rs1847716	13	92448594	G	A	-0.76972	0.06098	1.59e-36	0.2534	750	0.99809
	GPC5	rs1854979	13	92449197	G	A	-0.7699	0.06099	1.59e-36	0.2534	750	0.9977
	GPC5	rs1854978	13	92449106	A	T	-0.76988	0.06099	1.59e-36	0.2534	750	0.99774
	GPC5	rs1847715	13	92448477	C	T	-0.76968	0.06098	1.59e-36	0.2534	750	0.99817
	GPC5	rs1847717	13	92448616	C	T	-0.76977	0.06099	1.59e-36	0.2534	750	0.998
	GPC5	rs2989992	13	92450219	T	C	-0.77232	0.06119	1.59e-36	0.2557	750	0.98647
	GPC5	rs2990003	13	92448093	G	C	-0.76949	0.06097	1.6e-36	0.2533	750	0.9987
	GPC5	rs1847714	13	92448460	A	G	-0.7696	0.06098	1.62e-36	0.2534	750	0.99817
	GPC5	rs2352030	13	92446770	G	A	-0.7692	0.06095	1.62e-36	0.2533	750	0.99943
	GPC5	rs1854976	13	92447669	G	T	-0.76956	0.06098	1.63e-36	0.2533	750	0.99852
	GPC5	rs2990005	13	92446221	A	T	-0.76906	0.06094	1.63e-36	0.2533	750	0.99979
	GPC5	rs2990004	13	92446505	A	T	-0.76911	0.06094	1.63e-36	0.2533	750	0.99961
	GPC5	rs2990006	13	92445996	T	G	-0.769	0.06093	1.64e-36	0.2533	750	1
	GPC5	rs2990007	13	92445272	C	T	-0.76884	0.06092	1.65e-36	0.2532	750	1
	GPC5	rs2352029	13	92445255	C	A	-0.76883	0.06092	1.65e-36	0.2532	750	1
	GPC5	rs528366	13	92444778	C	T	-0.7698	0.061	1.65e-36	0.2537	750	0.9966
	GPC5	rs2352028	13	92445229	T	C	-0.76881	0.06092	1.65e-36	0.2532	750	1
	GPC5	rs535973	13	92444709	A	C	-0.76894	0.06094	1.67e-36	0.2532	750	0.99993
	GPC5	rs464160	13	92444312	T	A	-0.76904	0.06095	1.67e-36	0.2532	750	0.99947
	GPC5	rs345443	13	92443488	T	A	-0.76965	0.061	1.69e-36	0.2535	750	0.99638
	GPC5	rs189376	13	92442408	T	A	-0.76998	0.06103	1.71e-36	0.2535	750	0.99524
	GPC5	13:92451819:T_TC	13	92451819	I	R	-0.77161	0.06119	1.86e-36	0.2537	750	0.9914
	GPC5	rs2938868	13	92453051	T	C	-0.76984	0.06113	2.27e-36	0.2532	750	0.99388
	GPC5	13:92452720:CAG_C	13	92452720	D	R	-0.7703	0.06119	2.46e-36	0.2545	750	0.98779
	GPC5	rs182926	13	92427633	A	G	-0.76772	0.06119	4.18e-36	0.2446	750	0.98874
	GPC5	rs522812	13	92427943	C	T	-0.76771	0.06119	4.18e-36	0.2446	750	0.98876
	GPC5	rs2989995	13	92449864	C	A	-0.76627	0.06133	7.99e-36	0.2513	750	0.99488
	GPC5	rs345447	13	92441329	G	A	-0.76196	0.06105	9.45e-36	0.2583	750	0.9943
	GPC5	rs342702	13	92422946	T	G	-0.76553	0.06136	1.01e-35	0.2572	750	0.96942
	GPC5	rs556483	13	92438624	G	A	-0.76206	0.06109	1.03e-35	0.2578	750	0.99218
	GPC5	rs574583	13	92436876	C	G	-0.76381	0.06129	1.2e-35	0.2595	750	0.97983
	GPC5	rs193208	13	92437430	G	T	-0.76464	0.06137	1.23e-35	0.2549	750	0.98369
	GPC5	rs1664288	13	92435974	G	T	-0.76218	0.06121	1.38e-35	0.2572	750	0.98866
	GPC5	rs3012004	13	92435818	G	A	-0.76723	0.06205	4.06e-35	0.2527	750	0.96872
	GPC5	rs342706	13	92417058	C	T	-0.76802	0.06217	4.63e-35	0.2568	750	0.95968
	GPC5	rs439700	13	92439908	C	T	-0.77642	0.06286	4.72e-35	0.242	750	0.97926
	GPC5	rs345450	13	92438411	C	T	-0.76235	0.06215	1.39e-34	0.2516	750	0.96774
	GPC5	rs168278	13	92438491	T	C	-0.75403	0.06174	2.65e-34	0.2493	750	0.98652
	GPC5	rs168277	13	92442024	A	G	-0.75948	0.06231	3.54e-34	0.242	750	0.99383
	GPC5	rs570196	13	92439228	A	T	-0.7512	0.06167	3.9e-34	0.2476	750	0.99329
	GPC5	rs345449	13	92439250	T	A	-0.75156	0.0617	3.93e-34	0.248	750	0.99092
	GPC5	rs556722	13	92438720	C	T	-0.75086	0.06166	4.11e-34	0.2475	750	0.99335
	GPC5	rs560244	13	92439072	G	T	-0.75112	0.06169	4.2e-34	0.2478	750	0.99206
	GPC5	rs168279	13	92438229	C	T	-0.75038	0.06165	4.42e-34	0.2475	750	0.99347
	GPC5	rs539065	13	92438144	G	A	-0.75033	0.06165	4.45e-34	0.2475	750	0.99348
	GPC5	rs386885	13	92442934	T	A	-0.7574	0.06223	4.46e-34	0.2415	750	0.99778
	GPC5	rs459137	13	92438343	C	T	-0.75085	0.0617	4.54e-34	0.2471	750	0.99239
	GPC5	rs543718	13	92442375	A	C	-0.75745	0.06224	4.54e-34	0.2414	750	0.99728
	GPC5	rs345445	13	92442204	C	G	-0.75746	0.06225	4.57e-34	0.2414	750	0.9971
	GPC5	rs400118	13	92439511	C	T	-0.7465	0.06176	1.24e-33	0.2523	750	0.98092
	GPC5	rs342672	13	92434659	A	G	-0.74592	0.06186	1.74e-33	0.245	750	0.98943
	GPC5	rs173141	13	92434736	C	T	-0.7442	0.06174	1.85e-33	0.2472	750	0.98995
	GPC5	rs464167	13	92444371	T	A	-0.75642	0.0628	2.07e-33	0.2398	750	0.99748
	GPC5	rs2989990	13	92452288	G	A	-0.7571	0.06287	2.14e-33	0.2404	750	0.99442
	GPC5	rs7991916	13	92450566	A	G	-0.75666	0.06284	2.15e-33	0.2403	750	0.99546
	GPC5	rs12873046	13	92450944	T	C	-0.75675	0.06285	2.15e-33	0.2404	750	0.99516
	GPC5	rs383357	13	92444168	T	A	-0.75543	0.06274	2.18e-33	0.24	750	0.99819
	GPC5	rs1854977	13	92447936	T	C	-0.75563	0.06276	2.19e-33	0.2402	750	0.99788
	GPC5	rs342708	13	92414715	A	G	-0.75964	0.06319	2.73e-33	0.2461	750	0.95152
	GPC5	rs342707	13	92416901	A	G	-0.76737	0.06405	4.51e-33	0.2328	750	0.95814
	GPC5	rs457306	13	92427985	A	G	-0.75337	0.06297	5.48e-33	0.2313	750	0.98896
	GPC5	13:92421263:GTCTT	13	92421263	D	R	-0.7709	0.0646	7.88e-33	0.2311	750	0.94566
	GPC5	rs342704	13	92420988	G	A	-0.74812	0.06295	1.42e-32	0.2441	750	0.97121
	GPC5	rs345444	13	92442626	G	C	-0.7463	0.0629	1.79e-32	0.2316	750	0.99342
	GPC5	rs345446	13	92441444	C	G	-0.74492	0.06309	3.58e-32	0.2338	750	0.98258
	GPC5	rs1332090	13	92446741	C	T	-0.77923	0.06628	6.54e-32	0.215	750	0.94692
	GPC5	rs345448	13	92440512	T	C	-0.73443	0.06279	1.33e-31	0.236	750	0.99298
	GPC5	rs342701	13	92425857	T	C	-0.73746	0.0633	2.27e-31	0.222	750	0.99708
	GPC5	rs168217	13	92412926	A	G	-0.74966	0.0644	2.54e-31	0.2218	750	0.95641
	GPC5	rs561109	13	92431746	T	C	-0.73269	0.06301	2.98e-31	0.2233	750	0.992
	GPC5	rs342673	13	92433412	T	C	-0.72972	0.06298	4.84e-31	0.2224	750	0.99872
	GPC5	13:92434227:AT_A	13	92434227	D	R	-0.7347	0.06396	1.54e-30	0.2203	750	0.98956
	GPC5	13:92437764:CAT_C	13	92437764	D	R	-0.72866	0.0635	1.77e-30	0.2354	750	0.98079
	GPC5	rs72644029	13	92437732	G	A	-0.76463	0.06733	6.86e-30	0.2034	750	0.93964
	GPC5	rs342696	13	92429430	C	T	-0.70798	0.06242	8.09e-30	0.2376	750	0.99981
	GPC5	rs7995800	13	92542919	A	G	-0.75157	0.06657	1.48e-29	0.1907	750	0.96996
	GPC5	rs72650906	13	92533456	T	C	-0.62101	0.0577	5.12e-27	0.2863	750	0.99313
	GPC5	rs547293	13	92403117	C	T	-0.98358	0.09153	6.19e-27	0.1715	750	0.61552
	GPC5	rs72644032	13	92438846	T	C	-0.92577	0.08818	8.79e-26	0.1395	750	0.78276
	GPC5	13:92403217:G_GT	13	92403217	I	R	-0.9525	0.09097	1.18e-25	0.1695	750	0.62414
	GPC5	13:92403213:G_GC	13	92403213	I	R	-0.96232	0.09213	1.53e-25	0.1693	750	0.60976
	GPC5	rs7997428	13	92537726	A	G	-0.58908	0.05672	2.85e-25	0.3145	750	0.99856
	GPC5	rs67779393	13	92533189	T	C	-0.61715	0.05947	3.15e-25	0.2625	750	0.99439
	GPC5	13:92538223:A_AT	13	92538223	I	R	-0.61673	0.05952	3.72e-25	0.266	750	0.98563
	GPC5	13:92403215:C_CA	13	92403215	I	R	-0.95749	0.09354	1.36e-24	0.1828	750	0.5554
	GPC5	rs17334400	13	92395170	A	G	-0.99142	0.1058	7.23e-21	0.1295	750	0.56769
	GPC5	rs72633727	13	92569206	G	A	-0.65088	0.07087	4.15e-20	0.1544	750	0.96591
	GPC5	rs139282387	13	92386395	A	G	-0.98322	0.10894	1.8e-19	0.1422	750	0.51763
	GPC5	rs139375304	13	92566743	C	T	-0.94771	0.12205	8.18e-15	0.0718	750	0.73182
	GPC5	rs34347512	13	92653983	C	A	-0.52982	0.06901	1.62e-14	0.2275	750	0.82417
	GPC5	rs72647272	13	92471191	G	A	-1.31019	0.17691	1.3e-13	0.0423	750	0.62197
	GPC5	rs9515973	13	92454614	C	T	-0.39228	0.05342	2.08e-13	0.4342	750	0.97769
	GPC5	rs7981572	13	92455783	A	G	-0.39213	0.05343	2.15e-13	0.4347	750	0.97672
	GPC5	rs9515975	13	92456597	C	A	-0.39132	0.05339	2.31e-13	0.4347	750	0.97814
	GPC5	rs1854971	13	92457036	T	C	-0.39127	0.05339	2.32e-13	0.4347	750	0.97822
	GPC5	rs2352202	13	92456283	T	C	-0.3913	0.0534	2.33e-13	0.4346	750	0.97798
	GPC5	rs1831564	13	92457768	G	A	-0.39056	0.05335	2.48e-13	0.4351	750	0.97877
	GPC5	rs1831563	13	92457617	G	A	-0.39118	0.05347	2.55e-13	0.4357	750	0.97472
	GPC5	rs2352203	13	92458790	C	G	-0.3899	0.05331	2.61e-13	0.4352	750	0.97992
	GPC5	rs1831565	13	92458911	C	T	-0.38987	0.05331	2.62e-13	0.4353	750	0.97991
	GPC5	rs1854973	13	92459574	G	A	-0.38973	0.05331	2.65e-13	0.4353	750	0.98002
	GPC5	rs1831566	13	92461147	T	C	-0.38787	0.05323	3.16e-13	0.4355	750	0.98227
	GPC5	rs1505565	13	92462364	T	A	-0.38772	0.05322	3.2e-13	0.4355	750	0.98231
	GPC5	rs1988500	13	92462942	T	C	-0.38674	0.05315	3.43e-13	0.4357	750	0.98457
	GPC5	rs1827755	13	92464742	G	A	-0.38629	0.05312	3.55e-13	0.4358	750	0.98543
	GPC5	rs1394888	13	92464226	T	C	-0.38639	0.05313	3.55e-13	0.4357	750	0.98496
	GPC5	rs9523444	13	92530986	C	A	-0.36047	0.05295	9.93e-12	0.4767	750	0.99286
	GPC5	rs1854972	13	92457066	C	T	-0.36278	0.05367	1.39e-11	0.423	750	0.97784
	GPC5	rs9560866	13	92482912	C	T	-0.34683	0.05183	2.21e-11	0.4821	750	0.98313
	GPC5	rs9301755	13	92454980	T	C	-0.35473	0.05388	4.59e-11	0.4208	750	0.97689
	GPC5	rs4572247	13	92499290	A	G	-0.35465	0.05406	5.36e-11	0.4907	750	0.91948
	GPC5	rs7333913	13	92529155	G	C	-0.34404	0.05247	5.51e-11	0.4591	750	0.99501
	GPC5	rs9301756	13	92458607	A	G	-0.35253	0.05377	5.51e-11	0.4218	750	0.97913
	GPC5	rs9515982	13	92499938	C	T	-0.34095	0.05238	7.58e-11	0.4777	750	0.97403
	GPC5	rs7995788	13	92469478	T	C	-0.34384	0.05337	1.17e-10	0.422	750	0.98817
	GPC5	rs138994828	13	92680458	A	G	-0.80653	0.12534	1.24e-10	0.0736	750	0.67017
	GPC5	rs9560863	13	92470793	A	G	-0.34245	0.05332	1.34e-10	0.4217	750	0.98891
	GPC5	rs2150908	13	92482675	G	C	-0.33692	0.05296	2e-10	0.4222	750	0.99918
	GPC5	rs1854987	13	92482343	T	C	-0.33681	0.05296	2.02e-10	0.4222	750	0.99933
	GPC5	rs7995130	13	92481236	A	G	-0.33674	0.05296	2.03e-10	0.4222	750	0.99956
	GPC5	rs4406937	13	92482136	C	A	-0.33654	0.05314	2.4e-10	0.4243	750	0.99403
	GPC5	rs2026970	13	92456035	C	G	0.38217	0.06046	2.61e-10	0.454	750	0.76896
	GPC5	rs74859925	13	92382387	C	T	-1.0979	0.17424	2.96e-10	0.0581	750	0.43734
	GPC5	13:92457732:T_TTG	13	92457732	R	I	-0.35604	0.05674	3.5e-10	0.4653	750	0.85453
	GPC5	rs80178106	13	92688274	C	G	-0.78691	0.12563	3.75e-10	0.0744	750	0.66359
	GPC5	rs140681424	13	92524342	A	G	-1.03396	0.16557	4.24e-10	0.0397	750	0.6411
	IL12	rs6556416	5	158818745	A	C	-0.49166	0.05711	7.41e-18	0.3124	750	0.9795
	IL12	rs6897260	5	158803086	A	G	-0.48104	0.05684	2.62e-17	0.3071	750	0.99565
	IL12	rs4921487	5	158796325	A	G	-0.48041	0.05682	2.81e-17	0.3069	750	0.99617
	IL12	rs10076557	5	158792819	C	G	-0.47988	0.0568	2.95e-17	0.3068	750	0.99687
	IL12	rs4921223	5	158792306	A	G	-0.47987	0.0568	2.96e-17	0.3069	750	0.99659
	IL12	rs10043720	5	158767333	A	G	-0.48057	0.0571	3.9e-17	0.3158	750	0.95761
	IL12	rs6556411	5	158783223	G	T	-0.47677	0.05676	4.5e-17	0.3069	750	0.99857
	IL12	rs983825	5	158774965	C	A	-0.47518	0.05681	6.04e-17	0.3081	750	0.99918
	IL12	rs4244437	5	158773117	G	A	-0.47511	0.05681	6.09e-17	0.3084	750	0.99902
	IL12	rs2901313	5	158774179	T	C	-0.47502	0.0568	6.14e-17	0.3082	750	0.99945
	IL12	rs4921484	5	158769753	T	C	-0.47356	0.05695	9.17e-17	0.3082	750	0.9879
	IL12	rs10046001	5	158814577	T	G	-0.45724	0.05853	5.62e-15	0.2885	750	1
	IL12	rs10045431	5	158814533	A	C	-0.45718	0.05853	5.64e-15	0.2885	750	1
	KYNU	rs78201785	2	143675232	C	A	1.01316	0.12145	7.29e-17	0.0463	750	0.98871
	KYNU	rs78244381	2	143681749	A	C	1.00326	0.12062	9e-17	0.0467	750	0.99185
	KYNU	rs2278587	2	143638662	A	G	1.00966	0.12143	9.2e-17	0.0458	750	0.9987
	KYNU	rs76560560	2	143649203	G	A	1.01135	0.12169	9.49e-17	0.0463	750	0.98554
	KYNU	rs75386318	2	143636894	G	A	1.00997	0.12158	9.82e-17	0.0458	750	0.99827
	KYNU	rs78189771	2	143635782	G	A	1.01023	0.12167	1.01e-16	0.0457	750	0.99783
	KYNU	rs16858172	2	143636504	A	C	0.96838	0.11998	6.96e-16	0.0468	750	1
	KYNU	rs16858175	2	143637715	C	T	0.96841	0.11999	6.98e-16	0.0468	750	1
	KYNU	rs6716587	2	143649047	G	A	0.96858	0.12012	7.43e-16	0.0473	750	0.9875
	KYNU	rs79099467	2	143651030	G	A	0.96871	0.12015	7.45e-16	0.0474	750	0.9861
	KYNU	rs6711280	2	143653026	T	A	0.96861	0.12015	7.54e-16	0.0474	750	0.98571
	KYNU	rs75790387	2	143634814	C	T	0.96856	0.12018	7.66e-16	0.0467	750	0.99884
	KYNU	rs6732911	2	143675703	A	G	0.93537	0.11696	1.27e-15	0.0516	750	0.984
	KYNU	rs13018862	2	143682971	T	G	0.89687	0.11513	6.69e-15	0.0523	750	0.99883
	KYNU	rs2381356	2	143686832	C	A	0.89651	0.11509	6.71e-15	0.0523	750	1
	KYNU	rs13010597	2	143658600	T	C	0.89936	0.11548	6.82e-15	0.0524	750	0.99238
	KYNU	rs36000306	2	143657964	T	C	0.89941	0.11549	6.83e-15	0.0524	750	0.99202
	KYNU	rs6711960	2	143661233	C	T	0.89908	0.11546	6.88e-15	0.0524	750	0.99204
	KYNU	rs35534229	2	143655037	A	T	0.89914	0.11559	7.33e-15	0.0529	750	0.98131
	KYNU	rs2083189	2	143664735	A	G	0.89786	0.11549	7.58e-15	0.0531	750	0.97945
	KYNU	rs34140211	2	143664137	T	C	0.89753	0.11549	7.77e-15	0.0531	750	0.98029
	KYNU	rs7586571	2	143637839	G	T	0.8966	0.11548	8.21e-15	0.0527	750	0.98653
	KYNU	rs1439875	2	143638569	G	T	0.89648	0.11547	8.23e-15	0.0527	750	0.98649
	KYNU	2:143663630:CTT_C	2	143663630	D	R	0.91675	0.11843	9.89e-15	0.053	750	0.92891
	KYNU	rs76127464	2	143703231	G	A	0.72478	0.09451	1.74e-14	0.0785	750	0.99669
	KYNU	rs76614188	2	143692388	C	T	0.74476	0.09723	1.86e-14	0.0766	750	0.97488
	KYNU	rs77387032	2	143715953	A	G	0.74421	0.09747	2.26e-14	0.0786	750	0.9493
	KYNU	rs16858402	2	143717200	C	A	0.74566	0.09768	2.28e-14	0.0787	750	0.94487
	KYNU	rs16858404	2	143718046	T	C	0.74625	0.0979	2.49e-14	0.079	750	0.93758
	KYNU	rs6748796	2	143707576	G	A	0.68246	0.0925	1.61e-13	0.0868	750	0.96547
	KYNU	2:143717327:G_GA	2	143717327	I	R	0.6908	0.09431	2.39e-13	0.1004	750	0.83064
	KYNU	rs6761184	2	143703345	T	C	0.67152	0.09171	2.44e-13	0.0847	750	0.99677
	KYNU	rs34204027	2	143703273	T	G	0.67134	0.09169	2.45e-13	0.0847	750	0.99695
	KYNU	rs12998182	2	143702088	C	A	0.67015	0.09157	2.51e-13	0.0847	750	0.99861
	KYNU	rs6705547	2	143698844	T	C	0.66962	0.09151	2.53e-13	0.0846	750	0.99984
	KYNU	rs1866620	2	143719356	C	T	0.70259	0.09603	2.55e-13	0.0857	750	0.91233
	KYNU	rs9917201	2	143699250	T	G	0.66922	0.09149	2.57e-13	0.0846	750	1
	KYNU	rs9917291	2	143700056	G	T	0.66922	0.09149	2.57e-13	0.0846	750	1
	KYNU	2:143700988:A_AAA	2	143700988	I	R	0.66922	0.09149	2.57e-13	0.0846	750	1
	KYNU	rs902924	2	143701255	C	T	0.66922	0.09149	2.57e-13	0.0846	750	1
	KYNU	rs7421765	2	143699912	G	T	0.66902	0.09149	2.63e-13	0.0846	750	0.99966
	KYNU	rs1948412	2	143721790	A	G	0.70887	0.09695	2.63e-13	0.086	750	0.89328
	KYNU	rs1561567	2	143699619	G	T	0.6597	0.09072	3.55e-13	0.0912	750	0.95296
	KYNU	rs351679	2	143717079	C	T	0.67945	0.09416	5.34e-13	0.0973	750	0.84898
	KYNU	rs181211	2	143716556	G	A	0.67883	0.09409	5.41e-13	0.0973	750	0.85035
	KYNU	rs351676	2	143711265	A	G	0.66591	0.09232	5.48e-13	0.0966	750	0.88648
	KYNU	rs351697	2	143707950	T	A	0.66357	0.09201	5.53e-13	0.0963	750	0.89257
	KYNU	rs16858223	2	143650771	T	C	0.83398	0.1157	5.68e-13	0.0527	750	0.95857
	KYNU	rs6429991	2	143649768	T	C	0.83361	0.1157	5.8e-13	0.0528	750	0.95695
	KYNU	rs13025028	2	143702242	A	T	0.67492	0.09393	6.72e-13	0.0825	750	0.97332
	KYNU	rs351685	2	143720342	C	A	0.68193	0.09527	8.18e-13	0.0985	750	0.81962
	KYNU	rs6728255	2	143665252	A	T	0.81232	0.11419	1.13e-12	0.0568	750	0.93642
	KYNU	rs6429995	2	143670651	G	C	0.79636	0.11211	1.22e-12	0.0575	750	0.96061
	KYNU	rs13000671	2	143669619	T	A	0.79597	0.11213	1.26e-12	0.0575	750	0.96114
	KYNU	rs6429994	2	143669561	T	G	0.79595	0.11213	1.26e-12	0.0575	750	0.96114
	KYNU	rs351692	2	143704119	T	C	0.65285	0.09251	1.7e-12	0.0936	750	0.89432
	KYNU	rs2099623	2	143664703	A	G	0.79152	0.11218	1.71e-12	0.0582	750	0.94978
	KYNU	rs13011324	2	143658974	A	C	0.7877	0.11191	1.94e-12	0.0576	750	0.96283
	KYNU	rs114225490	2	143621943	A	G	1.0417	0.15351	1.15e-11	0.0326	750	0.97692
	KYNU	rs74710358	2	143618313	G	A	1.03877	0.15339	1.27e-11	0.0327	750	0.97448
	KYNU	rs75337180	2	143616776	T	G	1.03514	0.153	1.33e-11	0.033	750	0.97305
	KYNU	rs16858146	2	143622856	C	T	1.03405	0.15311	1.44e-11	0.0328	750	0.97328
	KYNU	rs113608390	2	143621766	T	A	1.03237	0.15301	1.51e-11	0.0329	750	0.97225
	KYNU	rs77161579	2	143618618	T	C	1.03194	0.15319	1.63e-11	0.0329	750	0.97093
	KYNU	rs16858138	2	143617390	C	T	1.02834	0.15282	1.71e-11	0.0331	750	0.96949
	KYNU	rs78289644	2	143616189	T	C	1.02779	0.15284	1.76e-11	0.0332	750	0.96897
	KYNU	rs16855204	2	143614495	A	G	1.0254	0.15269	1.87e-11	0.0333	750	0.96776
	KYNU	rs7584890	2	143628726	T	A	1.03872	0.15496	2.04e-11	0.0299	750	0.99835
	KYNU	rs16858116	2	143610269	A	G	0.99417	0.14837	2.08e-11	0.0347	750	0.97432
	KYNU	rs7568663	2	143627684	A	T	1.03539	0.15496	2.36e-11	0.0299	750	1
	KYNU	rs7581038	2	143627604	C	A	1.03497	0.15496	2.4e-11	0.0299	750	1
	KYNU	rs75834270	2	143625689	G	A	1.03475	0.15525	2.65e-11	0.0301	750	0.98988
	KYNU	rs113592636	2	143626840	A	G	1.02828	0.15485	3.12e-11	0.0301	750	0.99272
	KYNU	2:143723004:AAAGA	2	143723004	D	R	1.07445	0.16857	1.84e-10	0.0546	750	0.50499
	KYNU	rs77518496	2	143629286	G	A	0.97086	0.1525	1.94e-10	0.0341	750	0.91392
	LAIR	rs73070113	19	55014172	T	A	-1.0717	0.09687	1.9e-28	0.1323	750	0.64293
	LAIR	rs2277975	19	55018989	A	G	-0.95377	0.09544	1.64e-23	0.1299	750	0.65496
	LAIR	rs17606864	19	55052275	T	C	-0.70303	0.07052	2.09e-23	0.1608	750	0.99833
	LAIR	19:55048660:AG_A	19	55048660	D	R	-0.70794	0.07248	1.55e-22	0.1594	750	0.9481
	LAIR	rs149731338	19	55020233	T	C	-0.91569	0.09375	1.55e-22	0.118	750	0.72641
	LAIR	rs150458741	19	55021542	G	T	-0.91342	0.09411	2.84e-22	0.1162	750	0.73383
	LAIR	rs62131567	19	55018734	C	G	-1.07915	0.11238	7.77e-22	0.0934	750	0.63119
	LAIR	rs9653123	19	55054014	A	G	-0.69413	0.07334	2.95e-21	0.2512	750	0.70154
	LAIR	rs62131570	19	55021777	A	T	-1.16665	0.13474	4.77e-18	0.0622	750	0.65716
	LAIR	rs59342471	19	55014031	T	C	-0.99987	0.11894	4.21e-17	0.0993	750	0.55201
	LAIR	rs12979399	19	55050480	T	C	-0.49766	0.06195	9.49e-16	0.2736	750	0.84854
	LAIR	19:55051232:G_GT	19	55051232	I	R	-0.50109	0.06242	9.88e-16	0.2863	750	0.81701
	LAIR	rs60120669	19	55050774	C	A	-0.53445	0.06835	5.3e-15	0.2105	750	0.86595
	LAIR	rs60980712	19	55050737	A	G	-0.53436	0.06835	5.34e-15	0.2104	750	0.86618
	LAIR	rs60323635	19	55053236	C	T	-0.54085	0.06945	6.83e-15	0.2601	750	0.68752
	LAIR	rs146710477	19	55021506	T	A	-1.03859	0.14126	1.95e-13	0.0514	750	0.73002
	LAIR	rs139953911	19	55019972	T	C	-1.0303	0.14115	2.9e-13	0.0516	750	0.72938
	LAIR	rs187763609	19	55019976	C	T	-1.03027	0.14116	2.9e-13	0.0516	750	0.72937
	LAIR	rs147492020	19	55019869	T	C	-1.02847	0.14115	3.19e-13	0.0517	750	0.72792
	LAIR	rs61737751	19	55019261	T	C	-1.02464	0.14117	3.93e-13	0.0507	750	0.74367
	LAIR	rs2042290	19	55013771	A	G	0.69679	0.09634	4.73e-13	0.101	750	0.71913
	LAIR	rs140904924	19	55019045	T	C	-1.01731	0.14081	5.03e-13	0.0518	750	0.73019
	LAIR	19:55053235:T_TC	19	55053235	I	R	-0.52514	0.07277	5.32e-13	0.2545	750	0.64762
	LAIR	19:55053234:T_TTC	19	55053234	I	R	-0.52445	0.07275	5.63e-13	0.2516	750	0.65563
	LAIR	rs2042289	19	55013827	T	C	0.6825	0.09694	1.92e-12	0.1018	750	0.7086
	LAIR	rs147621014	19	55018422	A	T	-0.9706	0.13836	2.3e-12	0.0594	750	0.67067
	LAIR	rs61737870	19	55019371	G	C	-0.97832	0.1407	3.57e-12	0.0582	750	0.65586
	LAIR	rs143243760	19	55031731	T	C	-0.82833	0.11935	3.91e-12	0.0687	750	0.75785
	LAIR	rs77861134	19	55029957	G	A	-0.82886	0.11955	4.12e-12	0.0687	750	0.75589
	LAIR	rs36053696	19	55016659	C	T	-0.95041	0.13817	6.05e-12	0.0612	750	0.65509
	LAIR	rs144267484	19	55026039	C	T	-0.84769	0.12375	7.38e-12	0.0673	750	0.72655
	LAIR	rs62131633	19	55055130	C	A	-0.56121	0.08286	1.26e-11	0.2405	750	0.53373
	LAIR	rs2277972	19	55019607	T	C	0.37825	0.05659	2.33e-11	0.4548	750	0.87314
	LAIR	rs77972551	19	55027763	T	C	-0.82892	0.12403	2.34e-11	0.0659	750	0.73137
	LAIR	rs111825282	19	55049046	A	T	0.5105	0.07996	1.72e-10	0.1862	750	0.69972
	LAIR	rs2277974	19	55019402	A	G	0.35518	0.05597	2.21e-10	0.4507	750	0.88881
	LAIR	rs77351071	19	55017438	A	G	-0.82929	0.13211	3.45e-10	0.0614	750	0.71251
	LAIR	rs116921443	19	55016432	G	A	-0.83353	0.13329	4.01e-10	0.0605	750	0.70942
	LXN	rs72625023	3	186365955	T	C	0.56892	0.08517	2.4e-11	0.1276	750	0.81558
	LXN	rs11717058	3	186378542	T	C	0.46414	0.06974	2.83e-11	0.1939	750	0.87585
	LXN	3:186367060:C_CT	3	186367060	I	R	0.52186	0.07866	3.26e-11	0.1445	750	0.85695
	LXN	rs59084173	3	186367362	T	C	0.52083	0.0786	3.44e-11	0.1442	750	0.8589
	LXN	rs55636108	3	186381262	C	T	0.45227	0.06838	3.75e-11	0.1923	750	0.91922
	LXN	3:186372919:T_TA	3	186372919	I	R	0.51901	0.07887	4.68e-11	0.1467	750	0.84303
	LXN	rs56335086	3	186365390	A	G	0.51462	0.07865	6.02e-11	0.1448	750	0.85564
	LXN	rs56221322	3	186368739	G	A	0.51785	0.07923	6.33e-11	0.1402	750	0.85967
	LXN	rs16860992	3	186394038	C	G	0.41503	0.06356	6.61e-11	0.2101	750	0.99075
	LXN	rs2228243	3	186395113	G	A	0.4119	0.06329	7.59e-11	0.2105	750	0.99951
	LXN	rs35530899	3	186363031	A	G	0.5215	0.08019	7.84e-11	0.1402	750	0.83841
	LXN	rs72625024	3	186370986	C	T	0.51445	0.07927	8.61e-11	0.1419	750	0.8511
	LXN	rs72625026	3	186386363	T	G	0.44845	0.06915	8.86e-11	0.1636	750	0.97837
	LXN	rs1447669	3	186366576	A	C	0.51327	0.07926	9.44e-11	0.1417	750	0.85247
	LXN	3:186382627:CAGCT	3	186382627	R	D	0.45677	0.07063	1e-10	0.163	750	0.93962
	LXN	rs72625027	3	186388810	A	G	0.44035	0.06816	1.04e-10	0.1703	750	0.98739
	LXN	rs56376528	3	186382095	G	A	0.44431	0.06878	1.05e-10	0.1648	750	0.98602
	LXN	rs16860974	3	186387299	G	T	0.43907	0.0682	1.21e-10	0.1657	750	1
	LXN	rs3890864	3	186383066	A	G	0.44728	0.06948	1.22e-10	0.1624	750	0.97164
	LXN	rs56112115	3	186378731	A	C	0.44112	0.06871	1.36e-10	0.1962	750	0.89578
	MATN3	rs1147118	2	20238272	A	T	-0.56832	0.05866	3.35e-22	0.2685	750	0.98468
	MATN3	rs1147117	2	20238076	T	A	-0.5684	0.05867	3.36e-22	0.2685	750	0.98423
	MATN3	rs1824661	2	20202474	T	C	0.42567	0.04933	6.22e-18	0.5163	750	0.9963
	MATN3	rs10178256	2	20198066	G	A	0.42524	0.0493	6.4e-18	0.5163	750	0.99773
	MATN3	rs3731663	2	20189089	C	T	0.42459	0.04925	6.67e-18	0.5163	750	1
	MATN3	rs11694716	2	20207619	G	A	0.45993	0.05347	7.83e-18	0.3708	750	0.97069
	MATN3	rs1595414	2	20167688	A	C	0.4243	0.04945	9.42e-18	0.5174	750	0.9953
	MATN3	rs1595415	2	20167966	G	T	0.42438	0.04946	9.45e-18	0.5173	750	0.99485
	MATN3	rs1115274	2	20181381	C	G	0.42411	0.04946	9.98e-18	0.5185	750	0.99404
	MATN3	rs2126553	2	20224293	T	C	-0.45032	0.05357	4.21e-17	0.3877	750	0.94657
	MATN3	2:20163133:A_AT	2	20163133	I	R	0.42016	0.05158	3.79e-16	0.414	750	0.98797
	MATN3	rs1191819	2	20228253	C	T	0.44627	0.05481	3.89e-16	0.3554	750	0.96899
	MATN3	rs1191804	2	20220136	G	T	0.4469	0.0549	3.97e-16	0.355	750	0.96615
	MATN3	rs1191803	2	20187657	C	A	0.41642	0.05135	5.08e-16	0.4124	750	0.99342
	MATN3	rs10153717	2	20173255	A	C	0.41519	0.05139	6.54e-16	0.413	750	0.99177
	MATN3	rs2670634	2	20218141	A	G	0.46537	0.05788	9e-16	0.3299	750	0.8952
	MATN3	rs1816647	2	20095690	T	C	0.41977	0.05312	2.75e-15	0.4072	750	0.95748
	MATN3	rs79776807	2	20258892	C	T	0.42799	0.05425	3.04e-15	0.3803	750	0.97536
	MATN3	rs2028206	2	20093890	T	C	0.41868	0.05311	3.18e-15	0.4076	750	0.95799
	MATN3	rs1191821	2	20247295	T	C	0.42528	0.05397	3.29e-15	0.3669	750	0.98888
	MATN3	rs1191822	2	20247247	A	C	0.42509	0.05395	3.3e-15	0.367	750	0.98946
	MATN3	rs10168684	2	20092031	T	C	0.41808	0.05311	3.5e-15	0.4078	750	0.95799
	MATN3	2:20150609:TAA_T	2	20150609	D	R	0.41905	0.05331	3.8e-15	0.3909	750	0.94807
	MATN3	rs1147119	2	20249534	T	C	0.42373	0.05396	4.08e-15	0.3672	750	0.99031
	MATN3	rs2840199	2	20157199	C	T	0.40513	0.05174	4.9e-15	0.4084	750	0.99464
	MATN3	rs4035118	2	20105247	G	A	0.41404	0.05289	4.92e-15	0.407	750	0.96324
	MATN3	rs2118444	2	20157210	C	G	0.40503	0.05174	4.93e-15	0.4084	750	0.99478
	MATN3	rs1119094	2	20105877	C	G	0.41374	0.05286	4.99e-15	0.4071	750	0.96384
	MATN3	2:20150610:AAG_A	2	20150610	D	R	0.40537	0.05181	5.12e-15	0.4084	750	0.99372
	MATN3	rs7574119	2	20123075	A	G	0.40879	0.05227	5.22e-15	0.4039	750	0.97829
	MATN3	rs2028207	2	20140157	C	T	0.40408	0.05168	5.31e-15	0.4081	750	0.9967
	MATN3	rs1191774	2	20139224	C	T	0.40395	0.05167	5.4e-15	0.4077	750	0.99799
	MATN3	rs1191778	2	20131079	C	T	0.40321	0.05161	5.57e-15	0.4075	750	1
	MATN3	rs1191776	2	20124434	C	G	0.41561	0.05331	6.4e-15	0.3943	750	0.95173
	MATN3	rs1870922	2	20254834	T	A	0.41833	0.05383	7.78e-15	0.3692	750	0.99856
	MATN3	rs6760839	2	20255900	C	T	0.41695	0.05383	9.49e-15	0.3693	750	0.99915
	MATN3	rs10165208	2	20259470	G	C	0.41577	0.05382	1.12e-14	0.3695	750	0.99973
	MATN3	rs7560747	2	20263847	A	G	0.41521	0.05383	1.23e-14	0.3698	750	0.99917
	MATN3	rs2126551	2	20270027	A	G	0.3914	0.05139	2.62e-14	0.586	750	1
	MATN3	rs2126552	2	20270409	G	A	0.39123	0.05142	2.77e-14	0.5859	750	0.9989
	MATN3	rs60058643	2	20270855	A	G	0.38914	0.05165	4.89e-14	0.5876	750	0.99092
	MATN3	rs6711092	2	20268777	T	G	0.38915	0.05167	5.04e-14	0.5901	750	0.98952
	MATN3	rs6718556	2	20109428	C	T	0.39801	0.05295	5.62e-14	0.4224	750	0.93753
	MATN3	rs6531202	2	20209006	C	A	-0.72607	0.09693	6.83e-14	0.0856	750	0.95516
	MATN3	rs188620236	2	20212468	T	G	-0.71464	0.09576	8.5e-14	0.0918	750	0.91318
	MATN3	rs187169079	2	20185497	G	A	-0.71243	0.09547	8.5e-14	0.0868	750	0.9773
	MATN3	rs13406648	2	20155534	A	G	-0.70478	0.09484	1.07e-13	0.0863	750	0.98947
	MATN3	rs79723860	2	20233707	T	C	-0.72992	0.09825	1.09e-13	0.0833	750	0.95504
	MATN3	rs10188179	2	20148477	T	C	-0.70462	0.09493	1.15e-13	0.0861	750	0.9872
	MATN3	rs10206623	2	20223927	A	C	-0.72588	0.09797	1.27e-13	0.0843	750	0.95816
	MATN3	rs13412673	2	20227368	A	G	-0.72516	0.09794	1.32e-13	0.0843	750	0.95849
	MATN3	rs11684041	2	20209095	G	A	-0.72252	0.09766	1.38e-13	0.0843	750	0.95725
	MATN3	rs57060440	2	20230237	T	C	-0.7234	0.09783	1.42e-13	0.0844	750	0.96009
	MATN3	rs6748924	2	20113221	G	A	-0.71203	0.09677	1.87e-13	0.0862	750	0.95273
	MATN3	rs10197890	2	20112269	G	A	-0.71227	0.09683	1.9e-13	0.0862	750	0.95158
	MATN3	rs67464539	2	20184087	G	A	-0.7056	0.09606	2.05e-13	0.0853	750	0.97972
	MATN3	rs12151745	2	20188149	C	T	-0.7053	0.09605	2.09e-13	0.0852	750	0.98012
	MATN3	rs11677637	2	20203898	T	C	-0.70986	0.09686	2.33e-13	0.0841	750	0.97012
	MATN3	rs11679138	2	20222333	A	G	-0.73067	0.09982	2.48e-13	0.0793	750	0.94734
	MATN3	rs1583629	2	20105849	T	C	-0.71279	0.09751	2.67e-13	0.0863	750	0.94087
	MATN3	2:20158145:ACCAT	2	20158145	D	R	-0.70165	0.09613	2.91e-13	0.0846	750	0.98333
	MATN3	2:20126671:CCA_C	2	20126671	R	D	0.41601	0.05706	3.08e-13	0.498	750	0.78017
	MATN3	2:20209825:TA_T	2	20209825	D	R	-0.76499	0.10502	3.24e-13	0.0735	750	0.90254
	MATN3	rs11895777	2	20104401	C	T	-0.71196	0.09786	3.45e-13	0.0858	750	0.9403
	MATN3	rs11096631	2	20124249	T	C	-0.70434	0.0971	4.05e-13	0.0848	750	0.9607
	MATN3	rs11690809	2	20252843	T	C	-0.7117	0.09845	4.87e-13	0.0813	750	0.97343
	MATN3	rs72779356	2	20116296	C	T	-0.70611	0.09775	5.06e-13	0.0845	750	0.95231
	MATN3	rs72779358	2	20116532	T	C	-0.70564	0.09769	5.07e-13	0.0845	750	0.95308
	MATN3	rs144198113	2	20285351	A	G	0.39063	0.05439	6.89e-13	0.4949	750	0.9123
	MATN3	rs2293669	2	20133221	T	C	-0.72468	0.1025	1.55e-12	0.078	750	0.93315
	MATN3	2:20235635:CAAG_	2	20235635	D	R	-0.73439	0.10803	1.06e-11	0.0742	750	0.90196
	MATN3	rs4666355	2	20292581	A	G	0.37599	0.05672	3.38e-11	0.3306	750	0.95698
	MATN3	rs34309262	2	20225551	A	G	-0.4868	0.07597	1.48e-10	0.1466	750	0.91751
	MATN3	rs936509	2	20233929	T	C	-0.43018	0.06779	2.21e-10	0.1753	750	0.96678
	MATN3	rs7585694	2	20275591	A	G	0.35841	0.05651	2.27e-10	0.3211	750	0.99635
	MATN3	rs1849602	2	20274114	T	C	0.3575	0.05644	2.39e-10	0.3212	750	0.99871
	MATN3	rs12475660	2	20222466	A	C	-0.42924	0.06784	2.49e-10	0.172	750	0.98154
	MATN3	rs1849601	2	20274044	G	A	0.35303	0.05627	3.53e-10	0.3216	750	0.99931
	MATN3	rs11903882	2	20221876	G	A	-0.4315	0.0688	3.56e-10	0.1698	750	0.97294
	MATN3	2:20212700:CA_C	2	20212700	D	R	-0.41815	0.06731	5.23e-10	0.1714	750	0.98223
	MATN3	rs1513832	2	20269633	A	T	-0.42979	0.06924	5.39e-10	0.1855	750	0.93758
	MDGA1	rs9349050	6	37663624	T	C	1.02511	0.0507	6.56e-91	0.4806	750	0.99432
	MDGA1	rs4711510	6	37669641	G	A	1.01211	0.05077	2.05e-88	0.4739	750	0.99085
	MDGA1	rs6937280	6	37671922	T	G	1.0108	0.05074	2.66e-88	0.4736	750	0.99239
	MDGA1	rs6901540	6	37675333	G	C	1.00768	0.05079	1.36e-87	0.472	750	0.99479
	MDGA1	rs6938061	6	37674339	A	G	1.00537	0.05068	1.39e-87	0.4724	750	0.99943
	MDGA1	6:37662441:ATCC_	6	37662441	R	D	1.00042	0.05147	3.68e-84	0.5005	750	0.9584
	MDGA1	rs6458011	6	37660867	C	T	0.93084	0.05274	1.04e-69	0.3389	750	0.99788
	MDGA1	rs6458012	6	37661041	G	A	0.90628	0.05273	3.35e-66	0.3472	750	0.98797
	MDGA1	6:37668998:A_ATT	6	37668998	I	R	-0.96745	0.05796	1.5e-62	0.3992	750	0.80283
	MDGA1	rs6909255	6	37671215	T	G	-0.83847	0.05241	1.31e-57	0.429	750	0.97776
	MDGA1	rs6458013	6	37687281	C	T	0.85639	0.05724	1.34e-50	0.296	750	0.95008
	MDGA1	rs6916856	6	37660117	G	A	-0.80498	0.05526	4.51e-48	0.3358	750	0.98835
	MDGA1	rs4714099	6	37669682	G	A	-0.76137	0.05432	1.24e-44	0.3689	750	0.96885
	MDGA1	rs10947695	6	37671278	A	G	-0.76049	0.05433	1.58e-44	0.3688	750	0.96841
	MDGA1	rs112364291	6	37669002	T	A	-0.93751	0.06772	1.4e-43	0.3185	750	0.66789
	MDGA1	rs989713	6	37649711	C	T	0.7724	0.05921	6.78e-39	0.2398	750	1
	MDGA1	rs9394450	6	37648812	A	C	0.68802	0.05334	4.51e-38	0.3867	750	0.98841
	MDGA1	rs9394449	6	37648727	A	G	0.79255	0.06145	4.61e-38	0.2307	750	0.96607
	MDGA1	rs876796	6	37647644	T	C	0.75694	0.05905	1.28e-37	0.2468	750	0.9758
	MDGA1	rs1972188	6	37644621	T	C	0.74818	0.05911	1.02e-36	0.2517	750	0.95321
	MDGA1	rs881392	6	37646571	G	A	0.6525	0.05313	1.13e-34	0.3975	750	0.96375
	MDGA1	rs4714092	6	37644053	A	C	0.71417	0.0582	1.28e-34	0.2443	750	1
	MDGA1	rs10947693	6	37664221	A	G	-0.71879	0.06255	1.46e-30	0.2254	750	1
	MDGA1	rs3846891	6	37682633	G	A	-0.61966	0.05444	5.14e-30	0.3798	750	0.97076
	MDGA1	rs6458014	6	37688151	T	C	0.56933	0.05197	6.22e-28	0.4331	750	0.99786
	MDGA1	rs11752386	6	37650639	C	T	-0.67949	0.06526	2.19e-25	0.2005	750	1
	MDGA1	rs2395679	6	37651885	C	G	0.52066	0.05181	9.29e-24	0.4457	750	0.99864
	MDGA1	rs3846889	6	37680880	T	C	0.56137	0.05587	9.39e-24	0.3884	750	0.90062
	MDGA1	6:37668995:TA_T	6	37668995	D	R	-0.75775	0.07579	1.56e-23	0.1609	750	0.84025
	MDGA1	rs9470674	6	37668956	A	G	-0.63371	0.06859	2.49e-20	0.2023	750	0.76869
	MDGA1	rs3846881	6	37635559	T	C	-0.45856	0.05162	6.47e-19	0.5132	750	0.97573
	MDGA1	rs10947691	6	37636647	A	G	-0.4588	0.05189	9.39e-19	0.504	750	0.95988
	MDGA1	rs72847488	6	37636933	T	C	0.79471	0.09141	3.51e-18	0.1087	750	0.83697
	MDGA1	rs10947696	6	37681076	A	G	-0.52367	0.06284	7.86e-17	0.2297	750	0.95246
	MDGA1	rs1810515	6	37698231	G	A	-0.51172	0.06274	3.47e-16	0.2476	750	0.94341
	MDGA1	rs1972187	6	37644569	G	A	-0.41389	0.05213	2.02e-15	0.493	750	0.97807
	MDGA1	rs56180505	6	37713656	A	G	0.62333	0.0808	1.21e-14	0.2007	750	0.608
	MDGA1	rs56328015	6	37675251	A	G	-0.50183	0.06517	1.36e-14	0.1856	750	0.95433
	MDGA1	rs761413	6	37632234	T	C	0.40837	0.05329	1.82e-14	0.3253	750	0.987
	MDGA1	rs12212170	6	37716301	C	T	0.61542	0.08064	2.32e-14	0.202	750	0.60963
	MDGA1	rs4714101	6	37687775	T	C	-0.48277	0.0639	4.19e-14	0.2187	750	0.95687
	MDGA1	rs9470675	6	37672411	A	C	-0.64923	0.08618	4.95e-14	0.0971	750	0.95563
	MDGA1	rs146513610	6	37665488	A	G	0.86876	0.11657	9.16e-14	0.0795	750	0.71897
	MDGA1	6:37624935:T_TA	6	37624935	R	I	0.38562	0.05251	2.09e-13	0.3336	750	0.99784
	MDGA1	rs3857569	6	37624408	T	C	0.39282	0.05397	3.36e-13	0.3696	750	0.92624
	MDGA1	rs804831	6	37609741	C	T	0.40046	0.05546	5.17e-13	0.2921	750	0.98367
	MDGA1	rs804830	6	37609457	G	C	0.40146	0.05572	5.78e-13	0.2838	750	0.97679
	MDGA1	rs1883899	6	37630870	T	C	0.37813	0.05259	6.47e-13	0.3377	750	0.99457
	MDGA1	rs1883900	6	37630995	A	G	0.37818	0.0526	6.5e-13	0.3378	750	0.99428
	MDGA1	rs12195277	6	37630253	C	A	0.37772	0.05254	6.51e-13	0.3368	750	0.99599
	MDGA1	rs3857571	6	37630588	G	A	0.37757	0.05257	6.83e-13	0.3374	750	0.99477
	MDGA1	rs4711509	6	37629399	A	G	0.37635	0.05241	6.91e-13	0.3358	750	1
	MDGA1	rs3846879	6	37628197	C	A	0.37632	0.05242	6.99e-13	0.3358	750	1
	MDGA1	rs3857567	6	37624043	G	A	0.37738	0.05257	7.08e-13	0.3401	750	0.98855
	MDGA1	rs3846874	6	37623566	C	T	0.37586	0.05247	7.89e-13	0.3368	750	0.99894
	MDGA1	rs4236056	6	37624753	T	G	0.37541	0.05243	8.06e-13	0.3369	750	1
	MDGA1	rs7452633	6	37624268	C	T	0.37554	0.05246	8.13e-13	0.3368	750	0.99946
	MDGA1	rs10807186	6	37624371	G	A	0.37549	0.05246	8.17e-13	0.3369	750	0.9995
	MDGA1	rs7452692	6	37624474	C	T	0.3752	0.05244	8.38e-13	0.3368	750	1
	MDGA1	rs13212859	6	37625777	A	G	0.37516	0.05244	8.4e-13	0.3368	750	1
	MDGA1	rs3846876	6	37624670	T	G	0.37506	0.05243	8.48e-13	0.3368	750	1
	MDGA1	rs3857570	6	37624409	G	A	0.38576	0.05399	9e-13	0.3703	750	0.91985
	MDGA1	rs13198513	6	37625690	T	C	0.37239	0.05253	1.35e-12	0.3358	750	1
	MDGA1	rs7775837	6	37626938	C	G	0.372	0.05271	1.7e-12	0.3351	750	0.99392
	MDGA1	rs3857568	6	37624284	G	T	0.36911	0.05234	1.76e-12	0.3394	750	0.99406
	MDGA1	rs114253244	6	37679903	A	G	0.91906	0.13187	3.18e-12	0.0472	750	0.82284
	MDGA1	rs3846884	6	37642788	A	G	-0.3732	0.05418	5.64e-12	0.3668	750	0.99356
	MDGA1	rs3846873	6	37619600	G	A	0.36994	0.05413	8.28e-12	0.3075	750	0.99757
	MDGA1	rs2273109	6	37620129	G	A	0.3698	0.05414	8.44e-12	0.3074	750	0.9972
	MDGA1	6:37619394:TA_T	6	37619394	R	D	0.37387	0.05495	1.02e-11	0.3311	750	0.92612
	MDGA1	rs79210923	6	37700666	T	C	0.83875	0.12366	1.18e-11	0.0623	750	0.76877
	MDGA1	rs73415453	6	37673843	C	T	-0.72425	0.10693	1.26e-11	0.0646	750	0.95675
	MDGA1	rs9462353	6	37666492	T	C	-0.62533	0.09262	1.46e-11	0.091	750	0.9691
	MDGA1	rs804859	6	37614462	T	C	0.36977	0.0552	2.11e-11	0.3121	750	0.96054
	MDGA1	6:37619390:GTT_G	6	37619390	R	D	0.36778	0.05508	2.44e-11	0.3299	750	0.92478
	MDGA1	6:37711724:TC_T	6	37711724	R	D	0.46777	0.07032	2.89e-11	0.3501	750	0.55121
	MDGA1	rs7759425	6	37684084	T	A	-0.36226	0.05475	3.66e-11	0.336	750	0.96399
	MDGA1	rs36086366	6	37707772	G	A	-0.48463	0.07372	4.91e-11	0.1443	750	0.91307
	MDGA1	rs4357132	6	37631380	C	A	0.33943	0.05255	1.05e-10	0.3546	750	0.98848
	MDGA1	rs13203140	6	37630133	C	T	0.33854	0.05241	1.05e-10	0.3538	750	0.9888
	MDGA1	rs116473251	6	37666043	T	C	-0.7823	0.12203	1.45e-10	0.0658	750	0.74338
	MDGA1	rs7452676	6	37624447	C	A	0.3352	0.05231	1.48e-10	0.3537	750	0.99304
	MDGA1	rs12198286	6	37633867	C	T	-0.35589	0.05625	2.5e-10	0.3475	750	0.95781
	MDGA1	rs12530135	6	37612100	T	C	0.32325	0.05166	3.91e-10	0.3878	750	0.98364
	MDGA1	rs6939363	6	37612858	T	C	0.32345	0.05172	3.99e-10	0.3887	750	0.98212
	MDGA1	rs62398404	6	37669616	T	C	-0.4481	0.07181	4.38e-10	0.1451	750	0.95991
	MDGA1	rs45511994	6	37611796	G	A	0.31806	0.05122	5.3e-10	0.3861	750	0.99654
	MDGA1	rs9462341	6	37611381	A	T	0.31786	0.0512	5.36e-10	0.3861	750	0.9971
	MSR1	rs149371970	8	16120101	T	C	-2.11173	0.27392	1.26e-14	0.0156	750	0.56496
	MSR1	rs139416653	8	16310293	T	C	-2.14133	0.29317	2.79e-13	0.0148	750	0.49068
	MSR1	rs147098360	8	16054256	A	G	-2.6232	0.377	3.45e-12	0.0148	750	0.33344
	MSR1	rs142414167	8	16057610	C	G	-2.61759	0.37632	3.5e-12	0.0148	750	0.33497
	MSR1	rs76393968	8	16282937	A	G	-1.76644	0.26476	2.53e-11	0.0206	750	0.4439
	N2DL_2	rs9383621	6	150301526	A	T	-0.73014	0.11548	2.57e-10	0.1561	750	0.43224
	N2DL_2	rs4870163	6	150289707	T	C	-0.93474	0.14871	3.27e-10	0.0905	750	0.43478
	N2DL_2	rs9479308	6	150295403	C	T	-0.92579	0.14743	3.39e-10	0.0914	750	0.43834
	NAAA	rs112197434	4	76854118	T	A	-0.54555	0.06091	3.36e-19	0.2297	750	0.97714
	NAAA	rs13112512	4	76867908	C	T	-0.53016	0.05988	8.5e-19	0.2547	750	0.99157
	NAAA	rs13105416	4	76853941	T	G	-0.53509	0.06045	8.61e-19	0.2344	750	0.97968
	NAAA	rs4859568	4	76853723	A	C	-0.5343	0.06042	9.3e-19	0.2336	750	0.98077
	NAAA	rs4859569	4	76853819	T	A	-0.53396	0.06041	9.67e-19	0.2334	750	0.98171
	NAAA	rs4859580	4	76893680	C	T	-0.52563	0.05973	1.36e-18	0.2559	750	0.99191
	NAAA	rs13118503	4	76860470	T	C	-0.5299	0.06075	2.7e-18	0.2397	750	0.99161
	NAAA	rs10009947	4	76864459	A	G	-0.52909	0.06073	2.97e-18	0.2403	750	0.99235
	NAAA	rs17001247	4	76870291	C	T	-0.52946	0.06086	3.33e-18	0.2404	750	0.99089
	NAAA	rs13129896	4	76867660	A	G	-0.53011	0.06095	3.4e-18	0.2453	750	0.97904
	NAAA	rs4859567	4	76852839	A	T	-0.52674	0.06059	3.49e-18	0.2323	750	0.98292
	NAAA	rs4859578	4	76885216	T	C	-0.52338	0.06031	4.04e-18	0.2428	750	1
	NAAA	rs1857821	4	76881979	G	A	-0.52337	0.06031	4.04e-18	0.2428	750	1
	NAAA	rs2271528	4	76888836	A	G	-0.52337	0.06031	4.04e-18	0.2428	750	1
	NAAA	rs4859577	4	76881401	C	T	-0.52342	0.06032	4.04e-18	0.2428	750	1
	NAAA	rs2242470	4	76878688	A	G	-0.5236	0.06036	4.17e-18	0.2426	750	0.99862
	NAAA	rs3796484	4	76874514	A	T	-0.52339	0.0604	4.52e-18	0.2423	750	0.99669
	NAAA	4:76883008:T_TA	4	76883008	I	R	-0.52234	0.06035	4.89e-18	0.2451	750	0.98512
	NAAA	rs3733238	4	76902739	G	A	-0.52689	0.06093	5.27e-18	0.2408	750	0.98667
	NAAA	4:76852128:A_AC	4	76852128	I	R	-0.52953	0.06127	5.5e-18	0.2295	750	0.96591
	NAAA	rs28451731	4	76855769	T	C	-0.52654	0.06107	6.6e-18	0.2229	750	0.99682
	NAAA	rs4859571	4	76857309	T	C	-0.52819	0.06126	6.61e-18	0.2219	750	1
	NAAA	rs111823959	4	76855169	T	C	-0.53093	0.06159	6.69e-18	0.2216	750	0.98275
	NAAA	rs10021434	4	76903295	C	G	-0.52342	0.06073	6.73e-18	0.2415	750	0.98768
	NAAA	rs28535831	4	76855876	T	A	-0.52624	0.06106	6.82e-18	0.2228	750	0.99741
	NAAA	rs10031733	4	76899317	T	C	-0.52619	0.06107	6.89e-18	0.2397	750	0.9809
	NAAA	4:76856098:AT_A	4	76856098	D	R	-0.52605	0.06107	7.04e-18	0.223	750	0.99646
	NAAA	rs34740469	4	76911752	A	G	-0.52596	0.06106	7.07e-18	0.2402	750	0.98299
	NAAA	rs28375800	4	76856239	T	C	-0.52591	0.06106	7.08e-18	0.2228	750	0.99781
	NAAA	rs28647886	4	76856355	C	T	-0.52583	0.06105	7.14e-18	0.2228	750	0.99791
	NAAA	rs28422144	4	76855625	T	C	-0.52913	0.06145	7.26e-18	0.2215	750	0.98859
	NAAA	rs28532601	4	76856635	A	G	-0.5254	0.06104	7.52e-18	0.2227	750	0.99852
	NAAA	rs28595360	4	76858082	A	G	-0.52564	0.06108	7.61e-18	0.223	750	0.99708
	NAAA	rs12374321	4	76858213	T	C	-0.52565	0.06109	7.64e-18	0.2231	750	0.9968
	NAAA	rs12374370	4	76858401	G	A	-0.52571	0.0611	7.65e-18	0.2231	750	0.99641
	NAAA	rs28588114	4	76858000	A	G	-0.52558	0.06108	7.65e-18	0.223	750	0.99721
	NAAA	rs6847815	4	76909236	C	T	-0.52337	0.06082	7.66e-18	0.2412	750	0.98518
	NAAA	rs4859572	4	76857388	T	C	-0.52508	0.06107	8.08e-18	0.2225	750	0.99862
	NAAA	rs4859570	4	76857164	T	C	-0.52476	0.06103	8.1e-18	0.2226	750	0.99935
	NAAA	rs4859573	4	76857395	G	A	-0.52461	0.06103	8.28e-18	0.2226	750	0.99936
	NAAA	rs55876513	4	76883698	G	T	-0.53138	0.06214	1.21e-17	0.2351	750	0.96099
	NAAA	rs34630680	4	76858271	T	A	-0.5231	0.06126	1.35e-17	0.2259	750	0.98345
	NAAA	rs111981122	4	76855106	C	A	-0.52736	0.06189	1.58e-17	0.2257	750	0.96057
	NAAA	rs4241577	4	76930776	A	C	-0.52366	0.06185	2.53e-17	0.2393	750	0.94456
	NAAA	rs2276886	4	76928428	T	C	-0.51113	0.06157	1.03e-16	0.2374	750	0.97636
	NAAA	rs10518143	4	76933445	G	A	-0.50726	0.06189	2.48e-16	0.2364	750	0.97585
	NAAA	rs28897072	4	76968798	A	G	-0.51059	0.06231	2.52e-16	0.2477	750	0.90564
	NAAA	rs884004	4	76934577	T	G	-0.50687	0.06189	2.62e-16	0.2363	750	0.97579
	NAAA	rs2869462	4	76934719	G	C	-0.50684	0.06195	2.8e-16	0.2355	750	0.97491
	NAAA	rs28818603	4	76971906	T	G	-0.49708	0.06163	7.29e-16	0.239	750	0.94236
	NAAA	rs28655366	4	76972835	A	G	-0.48703	0.0606	9.26e-16	0.2426	750	0.96699
	NAAA	rs10031983	4	76958071	C	G	-0.48611	0.06052	9.61e-16	0.2418	750	0.9741
	NAAA	rs12649185	4	76956179	A	G	-0.48468	0.06038	9.93e-16	0.2418	750	0.97898
	NAAA	rs9994667	4	76955248	A	G	-0.48458	0.06037	9.96e-16	0.2418	750	0.97933
	NAAA	rs10007919	4	76951854	G	C	-0.48404	0.0603	1e-15	0.2419	750	0.98103
	NAAA	rs4429750	4	76958808	G	A	-0.48704	0.06072	1.04e-15	0.2423	750	0.96634
	NAAA	rs10029157	4	76951445	A	G	-0.48784	0.06084	1.07e-15	0.2393	750	0.9691
	NAAA	rs12651402	4	76970435	T	C	-0.48937	0.06104	1.08e-15	0.2469	750	0.9412
	NAAA	rs10002977	4	76976389	G	A	-0.48088	0.06015	1.3e-15	0.2433	750	0.98255
	NAAA	rs7688312	4	76978302	C	G	-0.48047	0.06012	1.33e-15	0.2433	750	0.98374
	NAAA	rs13121161	4	76981544	G	T	-0.47631	0.05975	1.56e-15	0.2431	750	0.9972
	NAAA	rs13130917	4	76985365	T	C	-0.47605	0.05973	1.59e-15	0.2424	750	0.99881
	NAAA	rs13111494	4	76985488	C	T	-0.47535	0.05967	1.64e-15	0.2428	750	1
	NAAA	rs7670697	4	76848947	T	A	-0.46733	0.05923	3.02e-15	0.2767	750	0.94792
	NAAA	rs3733235	4	76847215	A	G	-0.4619	0.05858	3.14e-15	0.2862	750	0.95231
	NAAA	rs3733234	4	76847205	C	G	-0.46192	0.05858	3.16e-15	0.2863	750	0.95192
	NAAA	4:76847223:CA_C	4	76847223	D	R	-0.46226	0.05867	3.3e-15	0.2859	750	0.95084
	NAAA	4:76848803:C_CA	4	76848803	I	R	-0.45186	0.05737	3.36e-15	0.2887	750	0.98242
	NAAA	rs28507618	4	76887465	T	A	-0.48474	0.06185	4.62e-15	0.2715	750	0.90464
	NAAA	rs3733233	4	76847151	C	T	-0.46065	0.05892	5.37e-15	0.2945	750	0.92916
	NAAA	rs56148877	4	76847736	T	C	-0.44592	0.0572	6.43e-15	0.2896	750	0.98646
	NAAA	rs9996608	4	76848231	T	C	-0.44225	0.05693	7.96e-15	0.2906	750	0.99556
	NAAA	rs7670521	4	76848886	G	A	-0.44141	0.05683	8.06e-15	0.2903	750	0.99911
	NAAA	rs56300358	4	76847861	C	T	-0.44071	0.05716	1.26e-14	0.2917	750	0.98418
	NAAA	rs28759823	4	76844849	T	C	-0.44379	0.05757	1.27e-14	0.2965	750	0.97313
	NAAA	rs6841837	4	76847414	A	G	-0.44635	0.058	1.41e-14	0.285	750	0.96851
	NAAA	rs66498356	4	76857064	C	G	-0.44335	0.05768	1.51e-14	0.2791	750	0.98439
	NAAA	4:76961688:C_CA	4	76961688	I	R	-0.57375	0.0747	1.58e-14	0.1873	750	0.77595
	NAAA	rs72651374	4	76843924	C	T	-0.43898	0.05736	1.96e-14	0.2957	750	0.98103
	NAAA	4:76848948:C_CA	4	76848948	I	R	-0.45471	0.05954	2.23e-14	0.2861	750	0.91405
	NAAA	rs905958	4	76845637	A	G	-0.43867	0.05766	2.78e-14	0.2928	750	0.97528
	NAAA	rs58317633	4	76844443	C	T	-0.43719	0.05759	3.16e-14	0.2927	750	0.97799
	NAAA	rs6841333	4	76992785	G	T	-0.44758	0.05914	3.79e-14	0.2649	750	0.95542
	NAAA	rs6824911	4	76847441	C	T	-0.44027	0.05851	5.26e-14	0.2806	750	0.96566
	NAAA	rs4859609	4	76999197	G	A	-0.44914	0.0597	5.35e-14	0.2638	750	0.93987
	NAAA	rs6824910	4	76847439	C	T	-0.44011	0.05851	5.39e-14	0.2808	750	0.96461
	NAAA	rs28564530	4	76988570	G	A	-0.48921	0.06513	5.88e-14	0.2133	750	0.91669
	NAAA	rs2135232	4	76832856	C	T	-0.44011	0.0588	7.15e-14	0.2877	750	0.94488
	NAAA	rs11490704	4	76839594	G	C	-0.43361	0.05793	7.17e-14	0.2848	750	0.98586
	NAAA	rs10518142	4	76842874	T	G	-0.42644	0.05703	7.59e-14	0.2911	750	1
	NAAA	rs7686066	4	76838858	T	A	-0.42717	0.05751	1.1e-13	0.2881	750	0.99189
	NAAA	rs35035038	4	76964881	T	G	-0.54023	0.07359	2.11e-13	0.2005	750	0.74795
	NAAA	rs884304	4	76935263	A	G	-0.42456	0.058	2.48e-13	0.2767	750	0.97909
	NAAA	rs55967764	4	76840780	T	C	-0.42229	0.05782	2.8e-13	0.2917	750	0.96943
	NAAA	rs4508917	4	76946097	G	A	-0.41356	0.05673	3.09e-13	0.2825	750	0.98787
	NAAA	rs35882473	4	76988082	A	G	-0.4108	0.0569	5.23e-13	0.2841	750	0.97778
	NAAA	rs9790644	4	76877402	G	A	0.33101	0.05167	1.49e-10	0.4758	750	0.98776
	NC_Dase	rs137889787	10	51992580	T	C	-1.06565	0.08992	2.13e-32	0.2981	750	0.38701
	NC_Dase	rs7917962	10	52011467	G	C	0.58803	0.05208	1.46e-29	0.4812	750	0.99975
	NC_Dase	rs2043616	10	52006681	T	C	0.59243	0.05247	1.46e-29	0.4811	750	0.9831
	NC_Dase	rs10825493	10	52008996	C	G	0.5896	0.05222	1.46e-29	0.4814	750	0.99269
	NC_Dase	rs1898198	10	52009648	G	A	0.58733	0.05202	1.47e-29	0.4816	750	1
	NC_Dase	rs7081577	10	52011840	A	G	0.58815	0.05209	1.47e-29	0.4811	750	0.99912
	NC_Dase	rs7071083	10	52008140	T	C	0.59126	0.05237	1.47e-29	0.4809	750	0.98783
	NC_Dase	rs7091407	10	52007988	C	G	0.59055	0.05231	1.47e-29	0.4813	750	0.98938
	NC_Dase	rs11004819	10	52013640	T	C	0.58794	0.0521	1.54e-29	0.4809	750	0.99988
	NC_Dase	rs10825497	10	52013832	T	C	0.58867	0.05217	1.57e-29	0.4802	750	0.99673
	NC_Dase	rs2842124	10	52006001	G	T	-0.71888	0.06442	6.48e-29	0.207	750	0.97309
	NC_Dase	rs10825481	10	52002308	A	G	0.59629	0.05344	6.61e-29	0.4804	750	0.94213
	NC_Dase	rs2813302	10	52012044	C	T	-0.71242	0.06393	7.69e-29	0.207	750	0.99006
	NC_Dase	rs1124365	10	52017819	G	A	0.57836	0.05218	1.5e-28	0.4763	750	0.99588
	NC_Dase	rs2813296	10	52022602	C	G	-0.72906	0.06589	1.85e-28	0.1972	750	0.96597
	NC_Dase	rs7898165	10	52019159	A	C	0.57703	0.05219	2.04e-28	0.4757	750	0.99692
	NC_Dase	rs2842126	10	52018482	A	G	-0.72613	0.06572	2.22e-28	0.1904	750	0.99843
	NC_Dase	rs2813297	10	52018599	G	A	-0.72603	0.06571	2.23e-28	0.1903	750	0.99881
	NC_Dase	rs2813299	10	52017680	G	A	-0.72617	0.06581	2.61e-28	0.1913	750	0.99273
	NC_Dase	rs2842127	10	52021801	A	G	-0.73033	0.06632	3.33e-28	0.1912	750	0.97909
	NC_Dase	rs4935591	10	52024448	T	A	0.59598	0.05415	3.57e-28	0.4634	750	0.92498
	NC_Dase	rs7085483	10	52020770	G	A	0.57445	0.05224	3.95e-28	0.4746	750	0.98987
	NC_Dase	rs10763199	10	52021138	C	T	0.57834	0.05262	4.25e-28	0.4736	750	0.97675
	NC_Dase	rs6481158	10	52023131	T	C	-0.73526	0.06691	4.34e-28	0.1957	750	0.94434
	NC_Dase	rs2842129	10	52026442	C	T	-0.73592	0.06734	8.46e-28	0.1917	750	0.94936
	NC_Dase	rs75932544	10	52025482	G	C	-0.7209	0.06629	1.52e-27	0.1961	750	0.95642
	NC_Dase	rs2813294	10	52025987	T	C	-0.72155	0.06636	1.54e-27	0.1962	750	0.95474
	NC_Dase	rs1436219	10	52007755	A	C	0.60077	0.05556	2.98e-27	0.4459	750	0.88615
	NC_Dase	rs1436218	10	52007754	A	C	0.60083	0.05557	2.98e-27	0.4459	750	0.88596
	NC_Dase	10:52031161:AC_A	10	52031161	D	R	0.5929	0.05556	1.37e-26	0.4677	750	0.87879
	NC_Dase	rs10763209	10	52028150	A	G	0.62244	0.0598	2.27e-25	0.4043	750	0.77248
	NC_Dase	rs2574935	10	52022282	C	T	-0.66649	0.06574	3.71e-24	0.2235	750	0.86952
	NC_Dase	rs7092476	10	52023306	C	T	-0.68222	0.06746	4.86e-24	0.2272	750	0.82131
	NC_Dase	rs2574938	10	52022691	T	C	-0.67346	0.06688	7.48e-24	0.2201	750	0.85224
	NC_Dase	rs10740617	10	52027609	A	C	-0.70098	0.07111	6.37e-23	0.2808	750	0.65424
	NC_Dase	rs2574937	10	52022451	T	C	-0.66004	0.06732	1.08e-22	0.2283	750	0.82763
	NC_Dase	rs2574940	10	52024143	G	C	0.64813	0.06774	1.09e-21	0.7544	750	0.77627
	NC_Dase	rs2574942	10	52024256	T	C	-0.65565	0.06865	1.29e-21	0.2495	750	0.74572
	NC_Dase	rs2574936	10	52022422	G	A	0.60397	0.06348	1.84e-21	0.7476	750	0.87014
	NC_Dase	rs2574941	10	52024166	G	C	0.60336	0.06665	1.39e-19	0.7345	750	0.75548
	NC_Dase	rs10508921	10	52010708	T	C	-0.97683	0.10983	5.88e-19	0.0607	750	1
	NC_Dase	rs10825492	10	52008730	A	G	-0.97766	0.10992	5.88e-19	0.0607	750	0.99966
	NC_Dase	10:52024465:C_CA	10	52024465	I	R	0.60593	0.06816	6.13e-19	0.6347	750	0.59083
	NC_Dase	rs4935575	10	52006165	A	C	-0.96448	0.10932	1.12e-18	0.0612	750	1
	NC_Dase	rs7086752	10	52007127	A	G	-0.96792	0.10978	1.17e-18	0.0609	750	0.99561
	NC_Dase	rs7077415	10	52005293	A	G	-0.96358	0.10934	1.22e-18	0.0612	750	0.99938
	NC_Dase	rs7067773	10	52005271	G	T	-0.96342	0.10933	1.23e-18	0.0612	750	0.99934
	NC_Dase	rs11004802	10	52011440	C	G	-0.96118	0.10927	1.41e-18	0.0614	750	0.99807
	NC_Dase	rs10763211	10	52029206	C	G	0.6047	0.07238	6.55e-17	0.5858	750	0.52986
	NC_Dase	rs983814	10	52014595	C	T	-0.84239	0.10537	1.3e-15	0.0681	750	0.98659
	NC_Dase	rs7091001	10	52005417	A	C	-0.80704	0.10213	2.74e-15	0.07	750	0.99498
	NC_Dase	rs7077551	10	52005353	A	G	-0.80695	0.10213	2.76e-15	0.07	750	0.99496
	NC_Dase	rs7090968	10	52005350	T	C	-0.80688	0.10213	2.78e-15	0.07	750	0.99492
	NC_Dase	rs7097483	10	52005303	G	A	-0.80684	0.10213	2.78e-15	0.07	750	0.99487
	NC_Dase	rs7097319	10	52005153	G	A	-0.80657	0.10213	2.85e-15	0.0701	750	0.99456
	NC_Dase	rs7096899	10	52004877	G	A	-0.80596	0.10212	2.98e-15	0.0701	750	0.99448
	NC_Dase	rs34001468	10	52004268	A	G	-0.80531	0.10212	3.12e-15	0.0701	750	0.99429
	NC_Dase	rs7092163	10	52003866	T	A	-0.80389	0.10209	3.42e-15	0.0699	750	0.99699
	NC_Dase	rs7068333	10	52003654	A	G	-0.80326	0.10208	3.57e-15	0.0699	750	0.99697
	NC_Dase	rs3739979	10	52002980	G	T	-0.79895	0.10199	4.74e-15	0.07	750	0.99745
	NC_Dase	rs1436217	10	52002852	G	A	-0.79868	0.10198	4.82e-15	0.07	750	0.9975
	NC_Dase	rs12241330	10	52001977	G	T	-0.78946	0.10171	8.36e-15	0.0702	750	0.99962
	NC_Dase	rs7076242	10	52002204	A	C	-0.78946	0.10171	8.36e-15	0.0702	750	1
	NC_Dase	rs1436216	10	52002800	C	T	-0.78946	0.10171	8.36e-15	0.0702	750	1
	NC_Dase	rs12258578	10	52001645	A	G	-0.82891	0.10682	8.51e-15	0.081	750	0.79447
	NC_Dase	rs12258643	10	52001789	A	G	-0.82486	0.1063	8.54e-15	0.08	750	0.81176
	NC_Dase	rs12267073	10	52001303	G	A	-0.82917	0.10687	8.58e-15	0.0811	750	0.79276
	NC_Dase	rs66941844	10	52000999	A	G	-0.84349	0.10894	9.71e-15	0.0837	750	0.74305
	NC_Dase	rs2117959	10	52017842	C	T	-0.80891	0.10559	1.84e-14	0.0674	750	0.99761
	NC_Dase	rs1124364	10	52018090	C	T	-0.80889	0.10559	1.85e-14	0.0674	750	0.99758
	NC_Dase	rs35100757	10	52019121	C	T	-0.80984	0.10574	1.88e-14	0.0673	750	0.99579
	NC_Dase	rs12259937	10	52016784	C	T	-0.80854	0.10559	1.89e-14	0.0677	750	1
	NC_Dase	rs11004849	10	52022436	T	C	-0.81068	0.10642	2.59e-14	0.0668	750	0.98889
	NC_Dase	rs150649726	10	52023880	A	C	-0.80845	0.10616	2.63e-14	0.0673	750	0.9884
	NC_Dase	rs12255028	10	52024682	A	G	-0.80584	0.10619	3.24e-14	0.0671	750	0.99061
	NC_Dase	rs2813305	10	52007969	G	A	-0.59402	0.07874	4.57e-14	0.1237	750	0.97643
	NC_Dase	rs1865749	10	52013434	A	C	-0.58806	0.078	4.74e-14	0.1229	750	1
	NC_Dase	rs1436220	10	52032876	T	C	-0.54971	0.07336	6.72e-14	0.1569	750	0.91446
[truncated: 736 more rows]

## Sheet: Supplementary Table 2
Independent pQTL variants identified by conditional and joint analysis (P < 5.4 x 10-10). SNPs which were also identified by FUMA are emboldened
	Biomarker	pQTL	CHR	Position	Effect Allele	Beta	SE	P Value	Effect Allele Frequency	Gene	Gene Start	Gene End	Effective Sample Size	Beta from Joint Analysis	SE Joint Analysis	P Value from Joint Analysis	LD correlation between SNP i and SNP i + 1 (for same biomarker)	r2	Type	Nearest Gene	Function	Sentinel	eQTL
	ADAM 22	rs12535512	7	87058270	C	0.34054	0.05338	1.77e-10	0.429	ADAM22	87934143	88202889	724.424	0.785623	0.088363	6.06e-19	-0.254949	0.054	Cis	ABCB1	intronic	1	No
	ADAM 23	rs1448903	2	207017206	G	0.76171	0.09012	2.86e-17	0.0886	ADAM23	206443539	206621130	742.836	0.866178	0.0961262	2.04e-19	-0.208307	0.095	Cis	ADAM23	intronic	1	No
	CD200R1	rs12233417	3	114166696	T	1.76805	0.15511	4.24e-30	0.0296	CD200R1	112975122	112921209	642.865	1.56838	0.173281	1.42e-19	0	0.174	Cis	CD200R1	intronic	1	No
	CD200R1	rs7622812	3	114133110	T	-0.41928	0.05137	3.3e-16	0.5	CD200R1	112975122	112921209	742.854	-0.322829	0.05464	3.46e-09	-0.209646	0.088	Cis	CD200R1	intronic	0	NA
	CD200R1	rs4857414	3	99915249	T	-0.39088	0.05193	5.19e-14	0.4324	CD200R1	112975122	112921209	750.203	-0.39088	0.0538218	3.8e-13	0	0.074	Trans	ST3GAL6-AS1	downstream	0	NA
	CDH6	rs1921086	5	30875896	T	0.39862	0.05245	2.96e-14	0.5602	CDH6	31193750	31329146	730.147	0.39862	0.0544505	2.47e-13	0	0.076	Cis	RPL19P11	intergenic	1	No
	CLEC10A	rs444207	17	6923168	G	0.38155	0.05439	2.29e-12	0.3184	CLEC10A	7080307	7074537	782.553	0.405712	0.0561963	5.22e-13	-0.0757446	0.064	Cis	CLEC10A	intronic	1	Yes
	CLM-1	rs10512597	17	70211428	T	-1.23753	0.06654	3.36e-77	0.1964	CD300LF	74712978	74694311	418.36	-1.23753	0.0898758	3.9e-43	0	0.461	Cis	RAB37:CD300LF	intronic	1	Yes
	CLM-6	rs1171196	17	70024476	G	1.00042	0.08643	5.54e-31	0.1084	CD300C	74546143	74541108	605.761	0.984725	0.095489	6.19e-25	0	0.178	Cis	CD300LB	intergenic	1	Yes
	CNTN5	rs1461674	11	98685253	T	0.673	0.09536	1.7e-12	0.0781	CNTN5	99020953	100358885	765.812	0.673	0.0983519	7.77e-12	0	0.065	Cis	CNTN5	intronic	1	No
	CPA2	rs112255027	7	129870875	T	0.51512	0.06645	9e-15	0.2259	CPA2	130266827	130289798	724.757	0.4533	0.0655942	4.82e-12	0	0.079	Cis	SSMEM1	intergenic	1	No
	CTSC	rs17756204	11	87723287	A	0.95291	0.09163	2.5e-25	0.095	CTSC	88337787	88293592	631.746	0.856504	0.0999914	1.07e-17	0	0.143	Cis	CTSC	intergenic	1	Yes
	CTSC	rs217116	11	87673309	A	-0.61894	0.06951	5.38e-19	0.1726	CTSC	88337787	88293592	694.715	-0.534341	0.0739842	5.11e-13	-0.139989	0.105	Cis	CTSC	intronic	0	NA
	CTSS	rs4970986	1	149174579	G	-0.36758	0.05373	7.86e-12	0.3692	CTSS	150765957	150730196	747.494	-4.80042	0.143338	6.67e-246	0.103631	0.061	Cis	SETDB1	intronic	1	Yes
	CTSS	rs2228099	1	149075513	G	-0.36564	0.05435	1.72e-11	0.3873	CTSS	150765957	150730196	716.642	-5.2152	0.150537	5.49e-263	0.438973	0.059	Cis	ARNT	exonic	0	NA
	DRAXIN	rs12139487	1	11639887	C	-0.40477	0.06487	4.38e-10	0.1976	DRAXIN	11691729	11725857	761.421	-0.40477	0.0664663	1.13e-11	0	0.051	Cis	FBXO44	intronic	1	Yes
	FcRL2	rs12568320	1	156010628	G	0.65291	0.06963	6.83e-21	0.1627	FCRL2	157777132	157745733	720.636	0.65291	0.07371	8.16e-19	0	0.116	Cis	FCRL2	intronic	1	Yes
	FLRT2	rs4904262	14	85134120	T	-0.58873	0.06982	3.39e-17	0.1602	FLRT2	85530144	85654426	743.147	-0.58873	0.0730388	7.6e-16	0	0.094	Cis	FRLT2	intronic	1	No
	gal-8	rs495828	9	135144688	T	-0.44528	0.07073	3.06e-10	0.1582	LGALS8	236518000	236552981	761.935	-0.44528	0.072501	8.16e-11	0	0.051	Trans	ABO	intergenic	0	NA
	GDNF	rs17386472	5	37868555	T	-0.61853	0.08257	6.82e-14	0.0985	GDNF	37839686	37812677	825.871	-0.61853	0.0852807	4.08e-13	0	0.074	Cis	GDNF	intronic	1	No
	GPC5	rs2352029	13	91243256	C	-0.76883	0.06092	1.65e-36	0.2532	GPC5	91398607	92873682	601.748	-0.76883	0.0684645	2.92e-29	0	0.212	Cis	GPC5	intronic	1	No
	IL12	rs10045431	5	158747111	A	-0.45718	0.05853	5.64e-15	0.2885	IL12B	159314783	159330887	698.464	-0.45718	0.0609927	6.6e-14	0	0.08	Cis	AC008697.1	intergenic	1	No
	KYNU	rs16858172	2	143352974	A	0.96838	0.11998	6.96e-16	0.0468	KYNU	142877498	143055832	766.416	0.96838	0.1249	8.96e-15	0	0.086	Cis	KYNU	intronic	1	Yes
	LAIR	rs17606864	19	59744087	T	-0.70303	0.07052	2.09e-23	0.1608	LAIR2	54428232	54518644	696.393	-0.660245	0.0756635	2.64e-18	0	0.132	Cis	KIR3DX1	intronic	1	Yes
	LAIR	rs2042290	19	59705583	A	0.69679	0.09634	4.73e-13	0.101	LAIR2	54428232	54518644	581.579	0.615057	0.100936	1.1e-11	-0.101545	0.068	Cis	LAIR2	intronic	0	NA
	LXN	rs2228243	3	187877807	G	0.4119	0.06329	7.59e-11	0.2105	LXN	158672693	158645822	759.844	0.4119	0.0649895	2.33e-10	0	0.055	Trans	HRG	exonic	0	NA
	MATN3	rs3731663	2	20052570	C	0.42459	0.04925	6.67e-18	0.5163	MATN3	20012694	19992111	807.168	0.42459	0.0514383	1.53e-16	0	0.098	Cis	WDR35	intronic	1	No
	MDGA1	rs6938061	6	37782317	A	1.00537	0.05068	1.39e-87	0.4724	MDGA1	37699306	37630679	440.643	0.630486	0.0939476	1.93e-11	0	0.525	Cis	MDGA1	intergenic	1	Yes
	MDGA1	rs6458011	6	37768845	C	0.93084	0.05274	1.04e-69	0.3389	MDGA1	37699306	37630679	545.355	0.529966	0.0890691	2.68e-11	0.746083	0.415	Cis	MDGA1	intergenic	0	NA
	N2DL2	rs1853665	6	150340535	T	-0.59916	0.10222	4.5919e-11	0.1741	ULBP2	149941938	149949235	675.572	-0.4553	0.09865	2.31497e-10	0	0.052	Cis	ULBP2	intergenic	1	No
	NAAA	rs1857821	4	77101003	G	-0.52337	0.06031	4.04e-18	0.2428	NAAA	75941051	75913657	723.295	-0.52337	0.0633322	1.41e-16	0	0.099	Cis	SDAD1	intronic	1	Yes
	N-CDase	rs1898198	10	51679654	G	0.58733	0.05202	1.47e-29	0.4816	ASAH2	50248610	50182778	662.98	0.50181	0.0584446	9e-18	-0.244083	0.169	Cis	ASAH2	intergenic	1	No
	N-CDase	rs10508921	10	51680714	T	-0.97683	0.10983	5.88e-19	0.0607	ASAH2	50248610	50182778	697.401	-0.733176	0.119243	1.82e-10	0	0.104	Cis	ASAH2	intergenic	0	NA
	NEP	rs4687657	3	52827578	T	0.52468	0.05841	2.62e-19	0.2557	MME	155024124	155183729	741.717	0.52468	0.0614677	1.39e-17	0	0.107	Trans	ITIH4:RP5-966M1.6	exonic	0	NA
	PVR	rs7255066	19	49837943	C	-0.65687	0.05842	2.46e-29	0.2657	PVR	44643798	44663583	675.572	-0.65687	0.0636123	5.37e-25	0	0.167	Cis	CTB-171A8.1	ncRNA-intronic	1	No
	SCARF2	rs361603	22	19095989	A	-0.42666	0.05865	3.48e-13	0.2653	SCARF2	20437826	20424815	743.57	-0.42666	0.0606631	2.02e-12	0	0.069	Cis	ZNF74	intergenic	1	No
	sFRP-3	rs1561369	2	183411209	A	0.67634	0.0767	1.17e-18	0.1204	FRZB	182867162	182833275	779.329	0.829274	0.083519	3.11e-23	0.272405	0.103	Cis	FRZB	intronic	1	No
	Siglec_9	rs4857414	3	99915249	T	-0.58586	0.05193	1.62e-29	0.4324	SIGLEC9	51124908	51136651	679.568	-0.58586	0.0565494	3.76e-25	0	0.169	Trans	ST3GAL6-AS1	downstream	0	NA
	Siglec-9	rs2075803	19	56320341	A	0.50501	0.05401	8.74e-21	0.437	SIGLEC9	51124908	51136651	656.725	0.50501	0.0574542	1.5e-18	0	0.116	Cis	SIGLEC9	exonic	1	Yes
	TMPRSS5	rs2465651	11	113122090	T	-0.73203	0.05342	9.88e-43	0.3736	TMPRSS5	113706373	113687546	611.854	-0.73203	0.0610315	3.81e-33	0	0.25	Cis	ZW10	intronic	1	No
	VWC2	rs481076	7	49788863	G	-0.43616	0.0523	7.46e-17	0.4439	VWC2	49773661	49921950	721.35	-0.43616	0.0547286	1.59e-15	0	0.092	Cis	VWC2	intronic	1	No

## Sheet: Supplementary Table 3
Independent pQTL variants identified using FUMA with predicted function and mapped to nearest gene (P < 5.4 x 10-10)
	Biomarker	pQTL	CHR	Position	Effect Allele	Other Allele	Beta	SE	P Value	r2	Function	Nearest Gene	Effect Allele Frequency	n	Imputation Quality	Type	Sentinel	Region encompassing SNPs tagged to pQTL	Functional annotations of SNPs tagged to pQTL
	ADAM 22	rs13233308	7	87244960	T	C	0.37657	0.05234	6.28e-13	0.06	intronic	ABCB1	0.4815	750	0.9998	Cis	1	87141814 - 87801899	downstream; exonic; intergenic; intronic; upstream; 3'UTR; 5'UTR
	ADAM 23	rs1448903	2	207308961	G	A	0.76171	0.09012	2.86e-17	0.1	intronic	ADAM23	0.0886	750	0.9981	Cis	1	207304589 - 207543023	downstream; exonic; intergenic; intronic; ncRNA-exonic; ncRNA-intronic; upstream; 3'UTR; 5'UTR
	ADAM 23	rs13429599	2	207413625	A	G	0.45801	0.06002	2.34e-14	0.08	intronic	ADAM23	0.2706	750	0.99852	Cis	0	207304589 - 207543023	intronic
	Alpha-2-MRAP	rs62397979	6	31483206	G	T	1.36939	0.12832	1.4e-26	0.13	upstream	XXbac-BPG16N22.5	0.0469	750	0.855	Trans	0	30770701 - 32149471	ncRNA-intronic
	CD200R1	rs79834152	3	112641212	C	T	1.83964	0.1605	2.05e-30	0.18	3'UTR	CD200R1	0.0293	750	0.93389	Cis	1	98346961 - 98462525	downstream; intergenic; intronic; ncRNA-intronic; ncRNA-splicing
	CD200R1	rs12493830	3	98406794	C	T	-0.43061	0.08	1.2e-14	0.07	intergenic	ST3GAL6-AS1	0.427	750	0.8881	Trans	0	112526053 - 113184642	exonic; intergenic; intronic; 3'UTR
	CD200R1	rs7622812	3	112650420	T	C	-0.41928	0.05137	3.3e-16	0.08	intronic	CD200R1	0.5	750	1	Cis	0	98346961 - 98462525	downstream; exonic; intergenic; intronic; ncRNA-exonic; upstream; 3'UTR
	CD38	rs13117281	4	15769230	C	T	-0.40232	0.0623	1.07e-10	0.06	intergenic	CD38	0.2284	750	0.99298	Cis	1	15758954 - 15814346	ncRNA-intronic; intronic
	CDH6	rs4406147	5	30834106	G	C	0.41561	0.05352	8.14e-15	0.08	intergenic	RPL19P11	0.5843	750	0.93869	Cis	1	30593382 - 30845465	intronic
	CLEC10A	rs2002664	17	6984837	T	C	0.58775	0.07829	6.02e-14	0.08	intergenic	CLEC10A	0.1332	750	0.92949	Cis	1	6977694 - 7036504	intergenic; ncRNA-exonic; ncRNA-intronic
	CLEC10A	rs12941354	17	7034570	T	C	0.99147	0.14073	1.85e-12	0.06	intergenic	RPL7AP64	0.042	750	0.80394	Cis	0	6977694 - 7036504	downstream; exonic; intergenic; intronic; upstream; 3'UTR; 5'UTR
	CLM-1	rs9903991	17	72701954	A	G	-1.24115	0.06669	2.62e-77	0.46	intronic	RAB37:CD300LF	0.197	750	0.98924	Cis	1	72632672 - 72740027	exonic; intergenic; intronic; ncRNA-intronic; upstream; 3'UTR
	CLM-1	rs112607667	17	72737755	T	C	-2.7509	0.33285	1.4e-16	0.09	intronic	RAB37	0.0191	750	0.37126	Cis	0	72632672 - 72740027	downstream; exonic; intergenic; intronic; ncRNA-exonic; upstream; 3'UTR
	CLM-1	rs11655369	17	72671314	A	G	0.68325	0.07135	1.01e-21	0.12	ncRNA-intronic	RAB37:CTD-2006K23.2	0.5081	750	0.51697	Cis	0	72632672 - 72740027	downstream; exonic; intergenic; intronic; upstream; 3'UTR; 5'UTR
	CLM-1	rs16978165	17	72671620	C	A	-0.91091	0.13182	4.83e-12	0.06	ncRNA-intronic	RAB37:CTD-2006K23.2	0.0681	750	0.5577	Cis	0	72632672 - 72740027	downstream; exonic; intergenic; intronic; ncRNA-exonic; ncRNA-intronic; upstream; 3'UTR; 5'UTR
	CLM-1	rs34074270	17	72702419	T	A	-2.46946	0.36964	2.38e-11	0.06	intronic	RAB37:CD300LF	0.0139	750	0.32633	Cis	0	72632672 - 72740027	exonic; intergenic; intronic; upstream; 3'UTR; 5'UTR
	CLM-1	rs62084910	17	72729926	T	C	-1.53785	0.19636	4.8e-15	0.08	intronic	RAB37	0.0491	750	0.3933	Cis	0	72632672 - 72740027	downstream; exonic; intergenic; intronic; ncRNA-intronic; splicing; upstream; 3'UTR; 5'UTR
	CLM-6	rs708601	17	72520598	T	G	0.9978	0.08608	4.57e-31	0.18	intronic	CD300LB	0.1083	750	0.98838	Cis	1	72445759 - 72612988	downstream; exonic; intergenic; intronic; ncRNA-intronic; upstream; 3'UTR
	CLM-6	rs2706505	17	72456772	T	C	-0.44372	0.07066	3.39e-10	0.05	intergenic	CD300A	0.1869	750	0.87928	Cis	0	72445759 - 72612988	downstream; exonic; intergenic; intronic; ncRNA-exonic; ncRNA-intronic; upstream; 3'UTR
	CNTN5	rs1461677	11	99187882	T	G	0.67881	0.09586	1.43e-12	0.07	intronic	CNTN5	0.0781	750	0.99194	Cis	1	98986362 - 99325167	downstream; exonic; intergenic; intronic; upstream; 3'UTR; 5'UTR
	CPA2	rs112255027	7	129870875	T	C	0.51512	0.06645	9.03e-15	0.08	intergenic	SSMEM1	0.2259	750	0.89661	Cis	1	129790063 - 129929893	downstream; exonic; intergenic; intronic; ncRNA-exonic; ncRNA-intronic; upstream; 3'UTR; 5'UTR
	CTSC	rs17756204	11	88083639	A	G	0.95291	0.09163	2.5e-25	0.14	intergenic	CTSC	0.095	750	1	Cis	1	87944846 - 88628536	intergenic
	CTSC	rs217053	11	88053979	T	C	-0.5749	0.06405	2.81e-19	0.11	3'UTR	CTSC	0.2112	750	0.99157	Cis	0	87944846 - 88628536	exonic; intergenic; intronic; ncRNA-intronic; ncRNA-exonic; 3'UTR; 5'UTR
	CTSS	rs2867296	1	150903234	C	G	-0.38761	0.05555	3e-12	0.07	intronic	SETDB1	0.3606	750	0.94918	Cis	1	150544093 - 150968942	exonic; intronic; ncRNA-exonic; ncRNA-intronic
	DRAXIN	rs12047253	1	11721025	C	T	-0.432	0.06874	3.28e-10	0.05	intronic	FBXO44	0.1889	750	0.9154	Cis	1	11717300 - 11724708	downstream; exonic; intergenic; intronic; ncRNA-exonic; ncRNA-intronic; upstream; 3'UTR
	FcRL2	rs2065883	1	157753573	G	T	0.65791	0.06966	3.56e-21	0.12	intergenic	FCRL2	0.1636	750	0.99697	Cis	1	157486030 - 158019933	exonic; intergenic; intronic; ncRNA-intronic; ncRNA-exonic; 3'UTR; 5'UTR
	FLRT2	rs2746995	14	86065407	T	A	-0.59315	0.07008	2.58e-17	0.09	intronic	FLRT2	0.1609	750	0.98834	Cis	1	86056068 - 86206328	downstream; exonic; intergenic; intronic; ncRNA-exonic; ncRNA-intronic; upstream; 3'UTR; 5'UTR
	gal-8	rs507666	9	136149399	A	G	-0.52713	0.07642	5.29e-12	0.06	ncRNA-intronic	ABO	0.1316	750	0.99574	Trans	0	136137065 - 136155000	exonic; intergenic; intronic; upstream; 3'UTR; 5'UTR
	GDNF	rs11747340	5	37840448	A	G	-0.64381	0.08	1.6e-14	0.08	upstream	GDNF-AS1	0.1011	750	0.95161	Cis	1	37757687 - 37888667	downstream; intergenic; intronic; ncRNA-intronic; upstream; 3'UTR
	GPC5	rs1929922	13	92451883	A	G	-0.77307	0.06113	1.19e-36	0.21	intronic	GPC5	0.2542	750	0.99238	Cis	1	92382387 - 92723446	exonic; intergenic; intronic; ncRNA-intronic; upstream; 3'UTR
	GPC5	rs138994828	13	92680458	A	G	-0.80653	0.12534	1.24e-10	0.05	intronic	GPC5	0.0736	750	0.67017	Cis	0	92382387 - 92723446	downstream; intergenic; intronic; ncRNA-exonic; upstream
	IL12	rs6556416	5	158818745	A	C	-0.49166	0.05711	7.41e-18	0.1	intergenic	AC008697.1	0.3124	750	0.9795	Cis	1	158767155 - 158822929	downstream; exonic; intergenic; intronic; ncRNA-exonic; ncRNA-intronic; upstream; 3'UTR; 5'UTR
	KYNU	rs78201785	2	143675232	C	A	1.01316	0.12145	7.29e-17	0.09	intronic	KYNU	0.0463	750	0.98871	Cis	1	143609123 - 143808134	downstream; intergenic; intronic; ncRNA-exonic; ncRNA-intronic; upstream
	LAIR-2	rs73070113	19	55014172	T	A	-1.0717	0.09687	1.9e-28	0.16	intronic	LAIR2	0.1323	750	0.64293	Cis	1	54971229 - 55114775	intergenic; intronic
	LAIR-2	rs111825282	19	55049046	A	T	0.5105	0.07996	1.72e-10	0.05	intronic	KIR3DX1	0.1862	750	0.69972	Cis	0	54971229 - 55114775	downstream; exonic; intergenic; intronic; ncRNA-exonic; ncRNA-intronic; upstream; 3'UTR; 5'UTR
	LAIR-2	rs17606864	19	55052275	T	C	-0.70303	0.07052	2.09e-23	0.13	intronic	KIR3DX1	0.1608	750	0.99833	Cis	0	54971229 - 55114775	downstream; exonic; intergenic; intronic; upstream; 3'UTR; 5'UTR
	LAIR-2	rs2042290	19	55013771	A	G	0.69679	0.09634	4.73e-13	0.07	intronic	LAIR2	0.101	750	0.71913	Cis	0	54971229 - 55114775	downstream; exonic; intergenic; intronic; upstream; 3'UTR; 5'UTR
	LAIR-2	rs2277972	19	55019607	T	C	0.37825	0.05659	2.33e-11	0.06	intronic	LAIR2	0.4548	750	0.87314	Cis	0	54971229 - 55114775	exonic; intergenic; intronic; upstream; 3'UTR; 5'UTR
	LXN	rs72625023	3	186365955	T	C	0.56892	0.08517	2.4e-11	0.06	ncRNA-intronic	FETUB:RP11-134F2.2	0.1276	750	0.81558	Trans	0	186358768 - 186395113	exonic; intergenic; intronic; upstream; 3'UTR; 5'UTR
	MATN3	rs1147118	2	20238272	A	T	-0.56832	0.05866	3.35e-22	0.12	intronic	LAPTM4A	0.2685	750	0.98468	Cis	1	20070443 - 20304737	downstream; exonic; intergenic; intronic; upstream; 3'UTR; 5'UTR
	MDGA1	rs9349050	6	37663624	T	C	1.02511	0.0507	6.56e-91	0.55	intronic	MDGA1	0.4806	750	0.99432	Cis	1	37583374 - 37716301	exonic; intronic; ncRNA-exonic; 3'UTR
	MDGA1	rs114253244	6	37679903	A	G	0.91906	0.13187	3.18e-12	0.06	intergenic	MDGA1	0.0472	750	0.82284	Cis	0	37583374 - 37716301	downstream; exonic; intergenic; intronic; ncRNA-exonic; ncRNA-intronic; upstream; 3'UTR; 5'UTR
	MDGA1	rs146513610	6	37665488	A	G	0.86876	0.11657	9.16e-14	0.08	5'UTR	MDGA1	0.0795	750	0.71897	Cis	0	37583374 - 37716301	downstream; intergenic; intronic; upstream
	MDGA1	rs36086366	6	37707772	G	A	-0.48463	0.07372	4.91e-11	0.06	intergenic	MDGA1	0.1443	750	0.91307	Cis	0	37583374 - 37716301	exonic; intergenic; intronic; upstream; 3'UTR; 5'UTR
	MDGA1	rs3846881	6	37635559	T	C	-0.45856	0.05162	6.47e-19	0.1	intronic	MDGA1	0.5132	750	0.97573	Cis	0	37583374 - 37716301	exonic; intergenic; intronic; ncRNA-intronic; ncRNA-exonic; 3'UTR; 5'UTR
	MDGA1	rs73415453	6	37673843	C	T	-0.72425	0.10693	1.26e-11	0.07	intergenic	MDGA1	0.0646	750	0.95675	Cis	0	37583374 - 37716301	exonic; intergenic; intronic; upstream; 3'UTR; 5'UTR
	MSR1	rs149371970	8	16120101	T	C	-2.11173	0.27392	1.26e-14	0.08	intronic	MSR1	0.0156	750	0.56496	Cis	1	15834038 - 16310293	intergenic; ncRNA-intronic; upstream
	N2DL2	rs9383621	6	150301526	A	T	-0.73014	0.11548	2.57e-10	0.06	intergenic	RP11-472G23.3	0.1561	750	0.43224	Cis	1	150277146 - 150303576	downstream; exonic; intergenic; intronic; ncRNA-exonic; ncRNA-intronic; upstream; 3'UTR
	NAAA	rs112197434	4	76854118	T	A	-0.54555	0.06091	3.36e-19	0.11	intronic	NAAA	0.2297	750	0.97714	Cis	1	76774864 - 77007912	exonic; intergenic; intronic; ncRNA-intronic; ncRNA-exonic; 3'UTR; 5'UTR
	N-CDase	rs146075547	10	52069324	A	T	-1.89239	0.2749	5.83e-12	0.06	intronic	SGMS1	0.0178	750	0.5315	Cis	1	51789535 - 52069324	exonic; intergenic; intronic; upstream; 3'UTR; 5'UTR
	N-CDase	rs11597071	10	52032275	A	G	0.3878	0.05923	5.86e-11	0.06	intergenic	DYNC1I2P1	0.3375	750	0.87496	Cis	0	51789535 - 52069324	exonic; intergenic; intronic; upstream; 3'UTR; 5'UTR
	NEP	rs35004449	3	52852897	T	G	0.5304	0.0589	2.16e-19	0.11	3'UTR	ITIH4:RP5-966M1.6	0.2539	750	0.98979	Trans	0	52536514 - 53101580	exonic; intergenic; intronic; ncRNA-intronic; ncRNA-exonic; 3'UTR; 5'UTR
	PVR	rs7255066	19	45146103	C	T	-0.65687	0.05842	2.46e-29	0.17	ncRNA-intronic	CTB-171A8.1	0.2657	750	1	Cis	1	45110119 - 45168497	downstream; intergenic; intronic; ncRNA-intronic; ncRNA-splicing
	SCARF2	rs9610447	22	20768891	C	T	-0.46285	0.06162	5.82e-14	0.08	intergenic	RNU6-225P	0.2523	750	0.93649	Cis	1	20733171 - 20946457	intronic
	sFRP-3	rs288326	2	183703336	A	G	0.68526	0.07729	7.57e-19	0.11	exonic	FRZB	0.12	750	0.99149	Cis	1	183691020 - 184145442	exonic; intergenic; intronic; ncRNA-intronic; ncRNA-exonic; 3'UTR; 5'UTR
	sFRP-3	rs143674995	2	183762613	T	C	-2.0865	0.32824	2.06e-10	0.06	intergenic	NCKAP1	0.0119	750	0.50192	Cis	0	183691020 - 184145442	downstream; exonic; intergenic; intronic; ncRNA-exonic; ncRNA-intronic; upstream; 3'UTR
	sFRP-3	rs72890325	2	183928068	G	T	-0.65318	0.08852	1.6e-13	0.07	exonic	FRZB	0.0905	750	0.92467	Cis	0	183691020 - 184145442	downstream; exonic; intergenic; intronic; upstream; 3'UTR; 5'UTR
	Siglec-9	rs2673908	19	51627766	T	G	0.52499	0.05552	3.19e-21	0.12	upstream	SIGLEC9	0.4327	750	0.94895	Cis	1	51594078 - 51635745	exonic; intergenic; intronic; ncRNA-intronic; ncRNA-exonic; 3'UTR; 5'UTR
	Siglec-9	rs12496730	3	98406933	C	G	-0.67735	0.05611	1.47e-33	0.19	intergenic	ST3GAL6-AS1	0.4306	750	0.87725	Trans	0	98285043 - 98943804	downstream; exonic; intergenic; ncRNA-exonic; ncRNA-intronic; upstream; 3'UTR; 5'UTR
	SMPD1	rs1050239	11	6415463	A	G	-0.6146	0.08464	3.83e-13	0.07	exonic	SMPD1	0.2236	750	0.52707	Cis	1	6411935 - 6433265	downstream; exonic; intergenic; intronic; upstream; 3'UTR; 5'UTR
	TMPRSS5	rs7110738	11	113561057	A	G	-0.74661	0.0539	1.23e-43	0.26	exonic	TMPRSS5	0.3769	750	0.98298	Cis	1	113436487 - 113841003	exonic; intergenic; intronic; ncRNA-intronic; upstream; 3'UTR
	VWC2	rs482968	7	49818127	G	A	0.4411	0.05258	4.88e-17	0.09	intronic	VWC2	0.553	750	0.98813	Cis	1	49748305 - 49822437	intronic; ncRNA-exonic

## Sheet: Supplementary Table 4
Supplementary Table 1. R2 measures of linkage disequilibrium between non-overlapping pQTLs (discordant between COJO/FUMA) identified by COJO and FUMA (mapped to British population)
				Protein	COJO	FUMA	R2
				ADAM 23	rs1448903	rs13429599	0.05
				ADAM22	rs12535512	rs13233308	0.78
				CD200R1	rs12233417	rs79834152	1
				CD200R1	rs12233417	rs7622812	0.02
				CD200R1	rs12233417	rs12493830	0.01
				CD200R1	rs4857414	rs12493830	0.91
				CD200R1	rs4857414	rs79834152	0.01
				CD200R1	rs4857414	rs7622812	0.01
				CD200R1	rs7622812	rs79834152	0.01
				CD200R1	rs7622812	rs12493830	0.01
				CDH6	rs1921086	rs4406147	0.87
				CLEC10A	rs444207	rs2002664	0.24
				CLEC10A	rs444207	rs12941354	0.04
				CLM-1	rs10512597	rs9903991	0.97
				CLM-1	rs10512597	rs62084910	0.12
				CLM-1	rs10512597	rs11655369	0.09
				CLM-1	rs10512597	rs34074270	0.09
				CLM-1	rs10512597	rs112607667	0.04
				CLM-1	rs10512597	rs16978165	0.04
				CLM-6	rs1171196	rs708601	1
				CLM-6	rs1171196	rs2706505	0.01
				CNTN5	rs1461674	rs1461677	1
				CTSC	rs217116	rs217053	0.67
				CTSC	rs217116	rs17756204	0.01
				CTSS	rs2228099	rs2867296	0.89
				CTSS	rs4970986	rs2867296	1
				DRAXIN	rs12139487	rs12047253	1
				FcRL2	rs12568320	rs2065883	1
				FLRT2	rs4904262	rs2746995	1
				gal-8	rs495828	rs507666	0.71
				GDNF	rs17386472	rs11747340	0.94
				GPC5	rs2352029	rs1929922	1
				GPC5	rs2352029	rs138994828	0.1
				IL12	rs10045431	rs6556416	0.9
				KYNU	rs16858172	rs78201785	1
				LAIR	rs17606864	rs111825282	0.04
				LAIR	rs17606864	rs2277972	0.04
				LAIR	rs17606864	rs73070113	0.03
				LAIR	rs17606864	rs2042290	0.01
				LAIR	rs2042290	rs17606864	1
				LAIR	rs2042290	rs111825282	0.04
				LAIR	rs2042290	rs2277972	0.04
				LAIR	rs2042290	rs73070113	0.03
				LXN	rs2228243	rs72625023	0.43
				MATN3	rs3731663	rs1147118	0.29
				MDGA1	rs6458011	rs9349050	0.48
				MDGA1	rs6458011	rs3846881	0.22
				MDGA1	rs6458011	rs36086366	0.1
				MDGA1	rs6458011	rs114253244	0.09
				MDGA1	rs6458011	rs146513610	0.09
				MDGA1	rs6458011	rs73415453	0.04
				MDGA1	rs6938061	rs9349050	0.92
				MDGA1	rs6938061	rs36086366	0.2
				MDGA1	rs6938061	rs73415453	0.08
				MDGA1	rs6938061	rs3846881	0.07
				MDGA1	rs6938061	rs114253244	0.05
				MDGA1	rs6938061	rs146513610	0.05
				N2DL2	rs1853665	rs9383621	1
				NAAA	rs1857821	rs112197434	0.75
				N-CDase	rs10508921	rs11597071	0.002
				N-CDase	rs10508921	rs146075547	0.0004
				N-CDase	rs1898198	rs11597071	0.16
				N-CDase	rs1898198	rs146075547	0.01
				NEP	rs4687657	rs35004449	1
				SCARF2	rs361603	rs9610447	0.82
				sFRP-3	rs1561369	rs288326	1
				sFRP-3	rs1561369	rs143674995	0.001
				sFRP-3	rs1561369	rs72890325	0.001
				Siglec_9	rs4857414	rs12496730	0.91
				Siglec_9	rs4857414	rs2673908	0.005
				Siglec-9	rs2075803	rs2673908	1
				Siglec-9	rs2075803	rs12496730	0.002
				TMPRSS5	rs2465651	rs7110738	0.96
				VWC2	rs481076	rs482968	1

## Sheet: Supplementary Table 5
Supplementary Table 2. Bayesian tests of colocalisation for cis pQTLs and cis eQTLs
	Protein	Gene	PP.H0	PP.H1	PP.H2	PP.H3	PP.H4
1	DRAXIN	DRAXIN	2.94e-139	5.28e-136	1.89e-06	0.0024	0.998
2	KYNU	KYNU	4.38e-306	2e-305	9e-77	0.02	0.97
3	MDGA1	MDGA1	4.39e-308	4.99e-302	1.1e-07	0.05	0.95
4	SIGLEC9	SIGLEC9	2.86e-12	0.0648	1.99e-12	0.0441	0.89
5	LAIR	LAIR2	0.00023	0.0937	0.000341	0.138	0.768
6	CLM_6	CD300C	4.36e-303	9.64e-300	0.76	0.19	0.04
7	NAAA	NAAA	9.69e-300	2.06e-306	1.89e-12	1	0
8	CLEC10A	CLEC10A	1.25e-282	1.6e-276	7.81e-07	1	0.00022
9	FcRL2	FCRL2	1.88e-48	6.55e-36	2.87e-13	1	2.34e-06
10	CTSS	CTSS	7.7e-281	2.58e-274	2.98e-07	1	9.21e-08
11	CLM_1	CD300LF	0	9.11e-300	4.15e-60	1	1.09e-49
12	CTSC	CTSC	3.2e-300	3.95e-304	4.29e-15	0.83	0.17
H0 (no causal variant), H1 (causal variant for protein only), H2 (causal variant for expression only), H3 (two distinct causal variants), H4 (common causal variant)

## Sheet: Supplementary Table 6
Supplementary Table 3. Genome-wide significant CpG sites associated with circulating levels of Olink neurological biomarkers as identified using limma
	Biomarker	CpG site	CHR of CpG	CpG Position	Annotation of CpG	Feature	CpG Island	log FC	Ave Expression	t statistic	P Value	B	Chromosome of Biomarker-Encoding Gene	Gene Start	Gene End	Type
	CRTAM	cg02305850	11	126152462	TIRAP	TSS1500	N_Shore	0.0122922	0.109268	6.49716	1.65e-10	10.9878	11	122838500	122872639	Cis
	CRTAM	cg15617814	11	131780492	NTM	TSS1500	Island	0.0165625	0.109123	6.61248	8.02e-11	11.697	11	122838500	122872639	Cis
	CRTAM	cg04983516	11	79151719	ODZ4	TSS200	Island	0.0101973	0.0576254	6.55566	1.15e-10	11.3462	11	122838500	122872639	Trans
	G_CSF	cg09349128	22	50327986			N_Shore	-0.00776717	0.286625	-7.10426	3.25e-12	14.8072	17	40015361	40017813	Trans
	MATN3	cg24416238	2	20211868	MATN3	Body	N_Shore	0.0146169	0.48473	7.30307	8.45e-13	16.1231	2	20012694	19992111	Cis
	MDGA1	cg20053110	6	37617864	MDGA1	Body	Island	0.141415	0.558919	29.1928	1.7e-119	261.179	6	37699306	37630679	Cis
	MDGA1	cg24796644	6	37617956	MDGA1	Body	Island	0.147537	0.540114	27.7906	7.25e-112	243.609	6	37699306	37630679	Cis
	MDGA1	cg26720545	6	37618009	MDGA1	Body	Island	0.102735	0.536757	27.5205	2.16e-110	240.214	6	37699306	37630679	Cis
	MDGA1	cg14926196	6	37616482	MDGA1	Body	Island	0.127847	0.547362	23.7431	1.06e-89	192.573	6	37699306	37630679	Cis
	MDGA1	cg18821972	6	37660403	MDGA1	Body	N_Shelf	0.0575465	0.63686	22.7888	1.75e-84	180.566	6	37699306	37630679	Cis
	MDGA1	cg02267270	6	37616410	MDGA1	Body	Island	0.0896661	0.536471	22.6627	8.52e-84	178.982	6	37699306	37630679	Cis
	MDGA1	cg03062252	6	37616598	MDGA1	Body	Island	0.0481823	0.187263	15.5816	1.33e-46	93.4479	6	37699306	37630679	Cis
	MDGA1	cg07693262	6	37625029	MDGA1	Body	N_Shore	0.0211809	0.746696	15.3184	2.6e-45	90.4871	6	37699306	37630679	Cis
	MDGA1	cg04466022	6	37618123	MDGA1	Body	Island	0.0141706	0.950116	12.2195	5.42e-31	57.6377	6	37699306	37630679	Cis
	MDGA1	cg13602274	6	37667518			S_Shore	0.0244812	0.358754	11.7547	5.26e-29	53.0867	6	37699306	37630679	Cis
	MDGA1	cg26129310	6	37664451	MDGA1	Body	Island	-0.00410955	0.0273967	-9.25052	3.35e-19	30.679	6	37699306	37630679	Cis
	N_CDase	cg22645355	10	52002547	ASAH2	Body	OpenSea	0.0551549	0.835937	7.59774	1.08e-13	18.1565	10	50248610	50182778	Cis
	N_CDase	cg16435686	10	47964834			N_Shelf	-0.0728357	0.529449	-7.52744	1.78e-13	17.6679	10	50248610	50182778	Cis
	NEP	cg06690548	4	139162808	SLC7A11	Body	OpenSea	-0.022132	0.822263	-7.42009	3.77e-13	16.9267	3	155024124	155183729	Trans
	NEP	cg11645453	3	52864694	ITIH4	5'UTR	OpenSea	0.0205242	0.64431	6.66668	5.68e-11	11.9977	3	155024124	155183729	Trans
	NEP	cg18404041	3	52824283	ITIH1	Body	OpenSea	-0.015217	0.415579	-6.67724	5.31493e-11	12.0812	3	155024124	155183729	Trans
	SIGLEC1	cg05696877	1	79088769	IFI44L	5'UTR	OpenSea	-0.0258792	0.701812	-7.19849	1.72e-12	15.4353	20	3707128	3686970	Trans
	SIGLEC1	cg08122652	3	122281939	PARP9	5'UTR	N_Shore	-0.0109756	0.785565	-6.64539	6.51e-11	11.8701	20	3707128	3686970	Trans
	SMPD1	cg18477969	11	6415462	SMPD1	Body	S_Shelf	0.0480963	0.823848	7.92395	1.03e-14	20.4621	11	6390431	6394998	Cis
	TN_R	cg03636183	19	17000585	F2RL3	Body	N_Shore	0.0172188	0.62724	7.12468	2.84e-12	14.9295	1	175315194	175743770	Trans
	TN_R	cg05575921	5	373378	AHRR	Body	N_Shore	0.0244075	0.795789	6.49424	1.68e-10	10.9228	1	175315194	175743770	Trans

## Sheet: Supplementary Table 7
Supplementary Table 4. Genome-wide significant CpG sites associated with circulating levels of Olink neurological biomarkers as identified using OSCA (CpGs which are discordant with limma are emboldened)
	Biomarker	CpG site	CHR of CpG	CpG Position	Annotation of CpG	Strand	CpG Island	B	SE	P Value	Chromsome	Gene Start	Gene End	Type
	MATN3	cg24416238	2	20211868	MATN3	+	N_Shore	6.35972	0.78761	6.76422e-16	2	20012694	19992111	Cis
	MDGA1	cg02267270	6	37616410	MDGA1	-	Island	5.39683	0.216554	4.36771e-137	6	37699306	37630679	Cis
	MDGA1	cg03062252	6	37616598	MDGA1	-	Island	6.18273	0.363182	5.47457e-65	6	37699306	37630679	Cis
	MDGA1	cg07693262	6	37625029	MDGA1	+	N_Shore	15.0762	0.869668	2.53277e-67	6	37699306	37630679	Cis
	MDGA1	cg14926196	6	37616482	MDGA1	-	Island	3.81299	0.158573	9.27523e-128	6	37699306	37630679	Cis
	MDGA1	cg18821972	6	37660403	MDGA1	-	N_Shelf	7.94813	0.34181	1.32464e-119	6	37699306	37630679	Cis
	MDGA1	cg20053110	6	37617864	MDGA1	+	Island	4.1503	0.139762	8.75895e-194	6	37699306	37630679	Cis
	MDGA1	cg24796644	6	37617956	MDGA1	+	Island	3.86623	0.130477	5.882e-193	6	37699306	37630679	Cis
	MDGA1	cg26720545	6	37618009	MDGA1	+	Island	5.56767	0.19032	3.96053e-188	6	37699306	37630679	Cis
	MDGA1	cg24442454	6	37616803	MDGA1	+	NA	8.08926	0.404309	4.72912e-89	6	37699306	37630679	Cis
	MDGA1	cg00807871	6	37617124	MDGA1	+	NA	4.30816	0.179475	2.51067e-127	6	37699306	37630679	Cis
	N_CDase	cg16435686	10	47964834		-	N_Shelf	-1.11476	0.15055	1.3155e-13	10	50248610	50182778	Cis
	N_CDase	cg22645355	10	52002547	ASAH2;ASAH2	-	NA	1.49331	0.20219	1.51693e-13	10	50248610	50182778	Cis
	SMPD1	cg18477969	11	6415462	SMPD1;SMPD1;SMPD1	+	S_Shelf	1.83149	0.236221	8.95448e-15	11	6390431	6394998	Cis
	NEP	cg06690548	4	139162808	SLC7A11	-	NA	-3.32402	0.514906	1.07798e-10	3	155024124	155183729	Trans
	NEP	cg11645453	3	52864694	ITIH4;ITIH4;ITIH4;ITIH4	+	NA	3.19482	0.48372	3.98354e-11	3	155024124	155183729	Trans
	SIGLEC1	cg05696877	1	79088769	IFI44L	+	NA	-2.75111	0.432803	2.0642e-10	20	3707128	3686970	Trans
	SIGLEC1	cg08122652	3	122281939	PARP9;PARP9;DTX3L;PARP9;PARP9;PARP9;PARP9	-	N_Shore	-6.96778	1.03993	2.08107e-11	20	3707128	3686970	Trans
	TN_R	cg03636183	19	17000585	F2RL3	-	N_Shore	5.20955	0.667425	5.9294e-15	1	175315194	175743770	Trans
	TN_R	cg05575921	5	373378	AHRR	+	N_Shore	3.01681	0.434248	3.72609e-12	1	175315194	175743770	Trans
	G_CSF	cg09349128	22	50327986		-	N_Shore	-12.7735	1.45083	1.31725e-18	17	40015361	40017813	Trans
	G_CSF	cg12054453	17	57915717	TMEM49	+	NA	-4.1818	0.52133	1.04539e-15	17	40015361	40017813	Trans
	G_CSF	cg16936953	17	57915665	TMEM49	+	NA	-4.11178	0.566853	4.05534e-13	17	40015361	40017813	Trans

## Sheet: Supplementary Table 8
Supplementary Table 5. Bidirectional Mendelian Randomisation analyses to test for causal relationships between DNA methylation and Olink® protein levels (Wald ratio test)
			DNA methylation affecting protein levels			Protein levels causally affecting DNA methylation
	Instrumental Variable	CpG Site	Beta	SE	P Value	Beta	SE	P Value
	MATN3
	rs3731663	cg24416238 (MATN3)	0.8	0.09	6.6e-18	1.24	0.09	4.5e-40
	MDGA1
	rs6938061	cg20053110 (MDGA1)	1	0.05	1.4e-87	0.99	0.02	1.2e-102
	rs6458011	cg20053110 (MDGA1)	-1.16	0.06	1.4e-87	-0.84	0.04	8e-111
	NEP
	rs4687657	cg11645453 (ITIH4)	0.63	0.07	2.6e-19	1.58	0.07	1.9e-111
	rs4687657	cg18404041 (ITIH1)	-0.56	0.06	2.6e-19	-1.77	0.21	3.54e-17

## Sheet: Supplementary Table 9
GO terms in which genes mapped to CpG sites associated with SIGLEC1 levels are enriched (FDR-adjusted P values < 0.05 are emboldened)
	Term	P Value	Description	Ontology	FDR-adjusted P Value
	GO_RESPONSE_TO_VIRUS	2.07e-12	GO_RESPONSE_TO_VIRUS	BP	1.22e-08
	GO_DEFENSE_RESPONSE_TO_VIRUS	9.1e-12	GO_DEFENSE_RESPONSE_TO_VIRUS	BP	2.69e-08
	GO_NEGATIVE_REGULATION_OF_VIRAL_GENOME_REPLICATION	1.57e-10	GO_NEGATIVE_REGULATION_OF_VIRAL_GENOME_REPLICATION	BP	3.09e-07
	GO_IMMUNE_EFFECTOR_PROCESS	2.54e-10	GO_IMMUNE_EFFECTOR_PROCESS	BP	3.76e-07
	GO_DEFENSE_RESPONSE_TO_OTHER_ORGANISM	4.01e-10	GO_DEFENSE_RESPONSE_TO_OTHER_ORGANISM	BP	4.74e-07
	GO_REGULATION_OF_VIRAL_GENOME_REPLICATION	1.45e-09	GO_REGULATION_OF_VIRAL_GENOME_REPLICATION	BP	1.43e-06
	GO_NEGATIVE_REGULATION_OF_VIRAL_PROCESS	3.3e-09	GO_NEGATIVE_REGULATION_OF_VIRAL_PROCESS	BP	2.79e-06
	GO_DEFENSE_RESPONSE	2e-08	GO_DEFENSE_RESPONSE	BP	1.48e-05
	GO_RESPONSE_TO_BIOTIC_STIMULUS	3.3e-08	GO_RESPONSE_TO_BIOTIC_STIMULUS	BP	2.17e-05
	GO_NEGATIVE_REGULATION_OF_MULTI_ORGANISM_PROCESS	4.75e-08	GO_NEGATIVE_REGULATION_OF_MULTI_ORGANISM_PROCESS	BP	2.81e-05
	GO_IMMUNE_SYSTEM_PROCESS	5.8e-08	GO_IMMUNE_SYSTEM_PROCESS	BP	3.12e-05
	GO_RESPONSE_TO_TYPE_I_INTERFERON	1.36e-07	GO_RESPONSE_TO_TYPE_I_INTERFERON	BP	6.69e-05
	GO_REGULATION_OF_SYMBIOSIS_ENCOMPASSING_MUTUALISM_THROUGH_PARASITISM	2.16e-07	GO_REGULATION_OF_SYMBIOSIS_ENCOMPASSING_MUTUALISM_THROUGH_PARASITISM	BP	9.84e-05
	GO_RESPONSE_TO_INTERFERON_BETA	3.9e-07	GO_RESPONSE_TO_INTERFERON_BETA	BP	0.00016497
	GO_RESPONSE_TO_EXTERNAL_STIMULUS	5.06e-07	GO_RESPONSE_TO_EXTERNAL_STIMULUS	BP	0.000199668
	GO_RESPONSE_TO_CYTOKINE	4.97e-06	GO_RESPONSE_TO_CYTOKINE	BP	0.00183613
	GO_CYTOKINE_MEDIATED_SIGNALING_PATHWAY	1.02e-05	GO_CYTOKINE_MEDIATED_SIGNALING_PATHWAY	BP	0.00354071
	GO_REGULATION_OF_MULTI_ORGANISM_PROCESS	1.23e-05	GO_REGULATION_OF_MULTI_ORGANISM_PROCESS	BP	0.00403623
	GO_INNATE_IMMUNE_RESPONSE	3.72e-05	GO_INNATE_IMMUNE_RESPONSE	BP	0.0115753
	GO_CELLULAR_RESPONSE_TO_CYTOKINE_STIMULUS	4.02e-05	GO_CELLULAR_RESPONSE_TO_CYTOKINE_STIMULUS	BP	0.0118984
	GO_IMMUNE_RESPONSE	4.35e-05	GO_IMMUNE_RESPONSE	BP	0.0122449
	GO_RESPONSE_TO_INTERFERON_ALPHA	8.03e-05	GO_RESPONSE_TO_INTERFERON_ALPHA	BP	0.0215997
	GO_REGULATION_OF_RESPONSE_TO_INTERFERON_GAMMA	0.000108326	GO_REGULATION_OF_RESPONSE_TO_INTERFERON_GAMMA	BP	0.0278681
	GO_REGULATION_OF_IMMUNE_RESPONSE	0.000158277	GO_REGULATION_OF_IMMUNE_RESPONSE	BP	0.0388449
	GO_REGULATION_OF_IMMUNE_SYSTEM_PROCESS	0.000164124	GO_REGULATION_OF_IMMUNE_SYSTEM_PROCESS	BP	0.0388449
	GO_REGULATION_OF_RESPONSE_TO_STRESS	0.000237199	GO_REGULATION_OF_RESPONSE_TO_STRESS	BP	0.053981
	GO_NEGATIVE_REGULATION_OF_MULTICELLULAR_ORGANISMAL_PROCESS	0.000354285	GO_NEGATIVE_REGULATION_OF_MULTICELLULAR_ORGANISMAL_PROCESS	BP	0.0769522
	GO_NEGATIVE_REGULATION_OF_CYTOKINE_PRODUCTION	0.000364148	GO_NEGATIVE_REGULATION_OF_CYTOKINE_PRODUCTION	BP	0.0769522
	GO_CELL_ACTIVATION	0.0005021	GO_CELL_ACTIVATION	BP	0.102446
	GO_REGULATION_OF_DEFENSE_RESPONSE	0.00144703	GO_REGULATION_OF_DEFENSE_RESPONSE	BP	0.285402
	GO_REGULATION_OF_INNATE_IMMUNE_RESPONSE	0.00174548	GO_REGULATION_OF_INNATE_IMMUNE_RESPONSE	BP	0.333162
	GO_NEGATIVE_REGULATION_OF_IMMUNE_SYSTEM_PROCESS	0.00187433	GO_NEGATIVE_REGULATION_OF_IMMUNE_SYSTEM_PROCESS	BP	0.346576
	GO_NEGATIVE_REGULATION_OF_IMMUNE_EFFECTOR_PROCESS	0.0022768	GO_NEGATIVE_REGULATION_OF_IMMUNE_EFFECTOR_PROCESS	BP	0.408237
	GO_NEGATIVE_REGULATION_OF_IMMUNE_RESPONSE	0.0030353	GO_NEGATIVE_REGULATION_OF_IMMUNE_RESPONSE	BP	0.528231
	GO_B_CELL_ACTIVATION	0.00372645	GO_B_CELL_ACTIVATION	BP	0.629982
	GO_PLATELET_ACTIVATION	0.00430285	GO_PLATELET_ACTIVATION	BP	0.661885
	GO_NEGATIVE_REGULATION_OF_DEFENSE_RESPONSE	0.00430285	GO_NEGATIVE_REGULATION_OF_DEFENSE_RESPONSE	BP	0.661885
	GO_REGULATION_OF_RESPONSE_TO_CYTOKINE_STIMULUS	0.00430285	GO_REGULATION_OF_RESPONSE_TO_CYTOKINE_STIMULUS	BP	0.661885
	GO_RESPONSE_TO_INTERFERON_GAMMA	0.00436261	GO_RESPONSE_TO_INTERFERON_GAMMA	BP	0.661885
	GO_REGULATION_OF_STAT_CASCADE	0.00454416	GO_REGULATION_OF_STAT_CASCADE	BP	0.66525
	GO_PEPTIDYL_SERINE_MODIFICATION	0.00466709	GO_PEPTIDYL_SERINE_MODIFICATION	BP	0.66525
	GO_ANCHORED_COMPONENT_OF_MEMBRANE	0.00479154	GO_ANCHORED_COMPONENT_OF_MEMBRANE	CC	0.66525
	GO_NEGATIVE_REGULATION_OF_MOLECULAR_FUNCTION	0.0048345	GO_NEGATIVE_REGULATION_OF_MOLECULAR_FUNCTION	BP	0.66525
	GO_DOUBLE_STRAND_BREAK_REPAIR	0.00510927	GO_DOUBLE_STRAND_BREAK_REPAIR	BP	0.679933
	GO_HUMORAL_IMMUNE_RESPONSE	0.00523899	GO_HUMORAL_IMMUNE_RESPONSE	BP	0.679933
	GO_CELLULAR_RESPONSE_TO_ORGANIC_SUBSTANCE	0.00528594	GO_CELLULAR_RESPONSE_TO_ORGANIC_SUBSTANCE	BP	0.679933
	GO_REGULATION_OF_CYTOKINE_PRODUCTION	0.0060134	GO_REGULATION_OF_CYTOKINE_PRODUCTION	BP	0.754215
	GO_NEGATIVE_REGULATION_OF_CELL_GROWTH	0.00611836	GO_NEGATIVE_REGULATION_OF_CELL_GROWTH	BP	0.754215
	GO_KINASE_REGULATOR_ACTIVITY	0.00705957	GO_KINASE_REGULATOR_ACTIVITY	MF	0.852479
	GO_RESPONSE_TO_UV_C	0.00777446	GO_RESPONSE_TO_UV_C	BP	0.863537
	GO_REGULATION_BY_VIRUS_OF_VIRAL_PROTEIN_LEVELS_IN_HOST_CELL	0.00777446	GO_REGULATION_BY_VIRUS_OF_VIRAL_PROTEIN_LEVELS_IN_HOST_CELL	BP	0.863537
	GO_PONS_DEVELOPMENT	0.00777446	GO_PONS_DEVELOPMENT	BP	0.863537
	GO_CELLULAR_RESPONSE_TO_EXOGENOUS_DSRNA	0.00777446	GO_CELLULAR_RESPONSE_TO_EXOGENOUS_DSRNA	BP	0.863537
	GO_REGULATION_OF_INTRACELLULAR_TRANSPORT	0.00788085	GO_REGULATION_OF_INTRACELLULAR_TRANSPORT	BP	0.863537
	GO_HOST	0.00847805	GO_HOST	CC	0.895797
	GO_REGULATION_OF_INTERLEUKIN_8_BIOSYNTHETIC_PROCESS	0.00847805	GO_REGULATION_OF_INTERLEUKIN_8_BIOSYNTHETIC_PROCESS	BP	0.895797
	GO_PERINUCLEAR_REGION_OF_CYTOPLASM	0.00877786	GO_PERINUCLEAR_REGION_OF_CYTOPLASM	CC	0.911204
	GO_PHOSPHOLIPID_SCRAMBLING	0.00918111	GO_PHOSPHOLIPID_SCRAMBLING	BP	0.920756
	GO_MATURE_B_CELL_DIFFERENTIATION_INVOLVED_IN_IMMUNE_RESPONSE	0.00918111	GO_MATURE_B_CELL_DIFFERENTIATION_INVOLVED_IN_IMMUNE_RESPONSE	BP	0.920756
	GO_METALLOENDOPEPTIDASE_INHIBITOR_ACTIVITY	0.00988364	GO_METALLOENDOPEPTIDASE_INHIBITOR_ACTIVITY	MF	0.94325
	GO_LAYER_FORMATION_IN_CEREBRAL_CORTEX	0.00988364	GO_LAYER_FORMATION_IN_CEREBRAL_CORTEX	BP	0.94325
	GO_MAINTENANCE_OF_PROTEIN_LOCATION_IN_NUCLEUS	0.00988364	GO_MAINTENANCE_OF_PROTEIN_LOCATION_IN_NUCLEUS	BP	0.94325
	GO_NEGATIVE_REGULATION_OF_RESPONSE_TO_STIMULUS	0.0104471	GO_NEGATIVE_REGULATION_OF_RESPONSE_TO_STIMULUS	BP	0.978676
	GO_NEGATIVE_REGULATION_OF_INTERLEUKIN_8_PRODUCTION	0.0105856	GO_NEGATIVE_REGULATION_OF_INTERLEUKIN_8_PRODUCTION	BP	0.978676
	GO_REGULATION_OF_I_KAPPAB_KINASE_NF_KAPPAB_SIGNALING	0.0111413	GO_REGULATION_OF_I_KAPPAB_KINASE_NF_KAPPAB_SIGNALING	BP	1
	GO_NEURON_CELL_CELL_ADHESION	0.0112871	GO_NEURON_CELL_CELL_ADHESION	BP	1
	GO_CELLULAR_RESPONSE_TO_DNA_DAMAGE_STIMULUS	0.0114181	GO_CELLULAR_RESPONSE_TO_DNA_DAMAGE_STIMULUS	BP	1
	GO_NEGATIVE_REGULATION_OF_GROWTH	0.0115104	GO_NEGATIVE_REGULATION_OF_GROWTH	BP	1
	GO_RESPONSE_TO_ACETYLCHOLINE	0.0119881	GO_RESPONSE_TO_ACETYLCHOLINE	BP	1
	GO_MATURE_B_CELL_DIFFERENTIATION	0.0119881	GO_MATURE_B_CELL_DIFFERENTIATION	BP	1
	GO_POSITIVE_REGULATION_OF_INNATE_IMMUNE_RESPONSE	0.0124563	GO_POSITIVE_REGULATION_OF_INNATE_IMMUNE_RESPONSE	BP	1
	GO_NEGATIVE_REGULATION_OF_DEFENSE_RESPONSE_TO_VIRUS	0.0126885	GO_NEGATIVE_REGULATION_OF_DEFENSE_RESPONSE_TO_VIRUS	BP	1
	GO_BLOOD_COAGULATION_INTRINSIC_PATHWAY	0.0126885	GO_BLOOD_COAGULATION_INTRINSIC_PATHWAY	BP	1
	GO_REGULATION_OF_TUMOR_NECROSIS_FACTOR_BIOSYNTHETIC_PROCESS	0.0126885	GO_REGULATION_OF_TUMOR_NECROSIS_FACTOR_BIOSYNTHETIC_PROCESS	BP	1
	GO_NEGATIVE_REGULATION_OF_VIRAL_ENTRY_INTO_HOST_CELL	0.0126885	GO_NEGATIVE_REGULATION_OF_VIRAL_ENTRY_INTO_HOST_CELL	BP	1
	GO_PROTEIN_SERINE_THREONINE_KINASE_ACTIVATOR_ACTIVITY	0.0133884	GO_PROTEIN_SERINE_THREONINE_KINASE_ACTIVATOR_ACTIVITY	MF	1
	GO_T_HELPER_1_TYPE_IMMUNE_RESPONSE	0.0133884	GO_T_HELPER_1_TYPE_IMMUNE_RESPONSE	BP	1
	GO_ANCHORED_COMPONENT_OF_EXTERNAL_SIDE_OF_PLASMA_MEMBRANE	0.0140878	GO_ANCHORED_COMPONENT_OF_EXTERNAL_SIDE_OF_PLASMA_MEMBRANE	CC	1
	GO_TELENCEPHALON_GLIAL_CELL_MIGRATION	0.0140878	GO_TELENCEPHALON_GLIAL_CELL_MIGRATION	BP	1
	GO_RESPONSE_TO_PROTOZOAN	0.0140878	GO_RESPONSE_TO_PROTOZOAN	BP	1
	GO_AXONAL_FASCICULATION	0.0140878	GO_AXONAL_FASCICULATION	BP	1
	GO_NEGATIVE_REGULATION_OF_LOCOMOTION	0.0141382	GO_NEGATIVE_REGULATION_OF_LOCOMOTION	BP	1
	GO_REGULATION_OF_KINASE_ACTIVITY	0.0145081	GO_REGULATION_OF_KINASE_ACTIVITY	BP	1
	GO_NEGATIVE_REGULATION_OF_CYTOKINE_PRODUCTION_INVOLVED_IN_IMMUNE_RESPONSE	0.0147866	GO_NEGATIVE_REGULATION_OF_CYTOKINE_PRODUCTION_INVOLVED_IN_IMMUNE_RESPONSE	BP	1
	GO_FIBRINOLYSIS	0.0147866	GO_FIBRINOLYSIS	BP	1
	GO_NEGATIVE_REGULATION_OF_RESPONSE_TO_EXTERNAL_STIMULUS	0.0149613	GO_NEGATIVE_REGULATION_OF_RESPONSE_TO_EXTERNAL_STIMULUS	BP	1
	GO_REGULATION_OF_BINDING	0.0161255	GO_REGULATION_OF_BINDING	BP	1
	GO_HISTONE_MONOUBIQUITINATION	0.0161828	GO_HISTONE_MONOUBIQUITINATION	BP	1
	GO_MEMBRANE_MICRODOMAIN	0.016558	GO_MEMBRANE_MICRODOMAIN	CC	1
	GO_EPHRIN_RECEPTOR_BINDING	0.01688	GO_EPHRIN_RECEPTOR_BINDING	MF	1
	GO_IONOTROPIC_GLUTAMATE_RECEPTOR_SIGNALING_PATHWAY	0.01688	GO_IONOTROPIC_GLUTAMATE_RECEPTOR_SIGNALING_PATHWAY	BP	1
	GO_POSITIVE_REGULATION_OF_PROTEIN_TARGETING_TO_MEMBRANE	0.01688	GO_POSITIVE_REGULATION_OF_PROTEIN_TARGETING_TO_MEMBRANE	BP	1
	GO_NEGATIVE_REGULATION_OF_CATALYTIC_ACTIVITY	0.0169246	GO_NEGATIVE_REGULATION_OF_CATALYTIC_ACTIVITY	BP	1
	GO_CELL_MOTILITY	0.0174108	GO_CELL_MOTILITY	BP	1
	GO_INTRINSIC_COMPONENT_OF_EXTERNAL_SIDE_OF_PLASMA_MEMBRANE	0.0175768	GO_INTRINSIC_COMPONENT_OF_EXTERNAL_SIDE_OF_PLASMA_MEMBRANE	CC	1
	GO_BLOOD_COAGULATION_FIBRIN_CLOT_FORMATION	0.0175768	GO_BLOOD_COAGULATION_FIBRIN_CLOT_FORMATION	BP	1
	GO_REGULATION_OF_PROTEIN_TARGETING	0.0178845	GO_REGULATION_OF_PROTEIN_TARGETING	BP	1
	GO_NAD_ADP_RIBOSYLTRANSFERASE_ACTIVITY	0.018273	GO_NAD_ADP_RIBOSYLTRANSFERASE_ACTIVITY	MF	1
	GO_REGULATION_OF_VIRAL_ENTRY_INTO_HOST_CELL	0.018273	GO_REGULATION_OF_VIRAL_ENTRY_INTO_HOST_CELL	BP	1
	GO_REGULATION_OF_ACTIN_FILAMENT_BASED_PROCESS	0.0187926	GO_REGULATION_OF_ACTIN_FILAMENT_BASED_PROCESS	BP	1
	GO_HEMOSTASIS	0.0189075	GO_HEMOSTASIS	BP	1
	GO_INTRINSIC_COMPONENT_OF_PLASMA_MEMBRANE	0.0191687	GO_INTRINSIC_COMPONENT_OF_PLASMA_MEMBRANE	CC	1
	GO_CADHERIN_BINDING	0.0196639	GO_CADHERIN_BINDING	MF	1
	GO_NEGATIVE_REGULATION_OF_PRODUCTION_OF_MOLECULAR_MEDIATOR_OF_IMMUNE_RESPONSE	0.0196639	GO_NEGATIVE_REGULATION_OF_PRODUCTION_OF_MOLECULAR_MEDIATOR_OF_IMMUNE_RESPONSE	BP	1
	GO_NEGATIVE_REGULATION_OF_CYTOKINE_BIOSYNTHETIC_PROCESS	0.0196639	GO_NEGATIVE_REGULATION_OF_CYTOKINE_BIOSYNTHETIC_PROCESS	BP	1
	GO_PHOSPHATIDYLSERINE_METABOLIC_PROCESS	0.0196639	GO_PHOSPHATIDYLSERINE_METABOLIC_PROCESS	BP	1
	GO_REGULATION_OF_INTRACELLULAR_SIGNAL_TRANSDUCTION	0.0201138	GO_REGULATION_OF_INTRACELLULAR_SIGNAL_TRANSDUCTION	BP	1
	GO_NEGATIVE_REGULATION_OF_RESPONSE_TO_BIOTIC_STIMULUS	0.0203586	GO_NEGATIVE_REGULATION_OF_RESPONSE_TO_BIOTIC_STIMULUS	BP	1
	GO_PROTEIN_IMPORT_INTO_NUCLEUS_TRANSLOCATION	0.0203586	GO_PROTEIN_IMPORT_INTO_NUCLEUS_TRANSLOCATION	BP	1
	GO_T_CELL_DIFFERENTIATION_INVOLVED_IN_IMMUNE_RESPONSE	0.0203586	GO_T_CELL_DIFFERENTIATION_INVOLVED_IN_IMMUNE_RESPONSE	BP	1
	GO_MAINTENANCE_OF_PROTEIN_LOCALIZATION_IN_ORGANELLE	0.0203586	GO_MAINTENANCE_OF_PROTEIN_LOCALIZATION_IN_ORGANELLE	BP	1
	GO_CEREBRAL_CORTEX_RADIALLY_ORIENTED_CELL_MIGRATION	0.0203586	GO_CEREBRAL_CORTEX_RADIALLY_ORIENTED_CELL_MIGRATION	BP	1
	GO_POSITIVE_REGULATION_OF_INTERLEUKIN_10_PRODUCTION	0.0203586	GO_POSITIVE_REGULATION_OF_INTERLEUKIN_10_PRODUCTION	BP	1
	GO_EPIDERMAL_GROWTH_FACTOR_RECEPTOR_BINDING	0.0210527	GO_EPIDERMAL_GROWTH_FACTOR_RECEPTOR_BINDING	MF	1
	GO_INTRINSIC_APOPTOTIC_SIGNALING_PATHWAY_IN_RESPONSE_TO_DNA_DAMAGE_BY_P53_CLASS_MEDIATOR	0.0210527	GO_INTRINSIC_APOPTOTIC_SIGNALING_PATHWAY_IN_RESPONSE_TO_DNA_DAMAGE_BY_P53_CLASS_MEDIATOR	BP	1
	GO_POSITIVE_REGULATION_OF_VIRAL_GENOME_REPLICATION	0.0210527	GO_POSITIVE_REGULATION_OF_VIRAL_GENOME_REPLICATION	BP	1
	GO_REGULATION_OF_PROTEIN_TARGETING_TO_MEMBRANE	0.0210527	GO_REGULATION_OF_PROTEIN_TARGETING_TO_MEMBRANE	BP	1
	GO_REGULATION_OF_DENDRITIC_SPINE_MORPHOGENESIS	0.0210527	GO_REGULATION_OF_DENDRITIC_SPINE_MORPHOGENESIS	BP	1
	GO_L_ALPHA_AMINO_ACID_TRANSMEMBRANE_TRANSPORT	0.0217463	GO_L_ALPHA_AMINO_ACID_TRANSMEMBRANE_TRANSPORT	BP	1
	GO_POSITIVE_REGULATION_OF_RESPONSE_TO_CYTOKINE_STIMULUS	0.0217463	GO_POSITIVE_REGULATION_OF_RESPONSE_TO_CYTOKINE_STIMULUS	BP	1
	GO_LYMPHOCYTE_ACTIVATION	0.02261	GO_LYMPHOCYTE_ACTIVATION	BP	1
	GO_REGULATION_OF_RESPONSE_TO_EXTERNAL_STIMULUS	0.0230032	GO_REGULATION_OF_RESPONSE_TO_EXTERNAL_STIMULUS	BP	1
	GO_NEURON_RECOGNITION	0.023132	GO_NEURON_RECOGNITION	BP	1
	GO_CYCLIN_DEPENDENT_PROTEIN_KINASE_ACTIVITY	0.0238241	GO_CYCLIN_DEPENDENT_PROTEIN_KINASE_ACTIVITY	MF	1
	GO_CD4_POSITIVE_ALPHA_BETA_T_CELL_ACTIVATION	0.0238241	GO_CD4_POSITIVE_ALPHA_BETA_T_CELL_ACTIVATION	BP	1
	GO_HISTONE_UBIQUITINATION	0.0238241	GO_HISTONE_UBIQUITINATION	BP	1
	GO_REGULATION_OF_TRANSFERASE_ACTIVITY	0.0240275	GO_REGULATION_OF_TRANSFERASE_ACTIVITY	BP	1
	GO_ENZYME_REGULATOR_ACTIVITY	0.024483	GO_ENZYME_REGULATOR_ACTIVITY	MF	1
	GO_ALDITOL_PHOSPHATE_METABOLIC_PROCESS	0.0245156	GO_ALDITOL_PHOSPHATE_METABOLIC_PROCESS	BP	1
	GO_B_CELL_ACTIVATION_INVOLVED_IN_IMMUNE_RESPONSE	0.0245156	GO_B_CELL_ACTIVATION_INVOLVED_IN_IMMUNE_RESPONSE	BP	1
	GO_MULTIVESICULAR_BODY	0.0252067	GO_MULTIVESICULAR_BODY	CC	1
	GO_POSITIVE_REGULATION_OF_DEFENSE_RESPONSE	0.0256602	GO_POSITIVE_REGULATION_OF_DEFENSE_RESPONSE	BP	1
	GO_NEGATIVE_REGULATION_OF_INNATE_IMMUNE_RESPONSE	0.0258972	GO_NEGATIVE_REGULATION_OF_INNATE_IMMUNE_RESPONSE	BP	1
	GO_REGULATION_OF_MEMBRANE_LIPID_DISTRIBUTION	0.0258972	GO_REGULATION_OF_MEMBRANE_LIPID_DISTRIBUTION	BP	1
	GO_REGULATION_OF_MAST_CELL_ACTIVATION	0.0258972	GO_REGULATION_OF_MAST_CELL_ACTIVATION	BP	1
	GO_GLIAL_CELL_MIGRATION	0.0258972	GO_GLIAL_CELL_MIGRATION	BP	1
	GO_CELLULAR_RESPONSE_TO_DSRNA	0.0258972	GO_CELLULAR_RESPONSE_TO_DSRNA	BP	1
	GO_NEGATIVE_REGULATION_OF_AXON_EXTENSION	0.0265872	GO_NEGATIVE_REGULATION_OF_AXON_EXTENSION	BP	1
	GO_HUMORAL_IMMUNE_RESPONSE_MEDIATED_BY_CIRCULATING_IMMUNOGLOBULIN	0.0265872	GO_HUMORAL_IMMUNE_RESPONSE_MEDIATED_BY_CIRCULATING_IMMUNOGLOBULIN	BP	1
	GO_ENZYME_INHIBITOR_ACTIVITY	0.0267113	GO_ENZYME_INHIBITOR_ACTIVITY	MF	1
	GO_REGULATION_OF_INTRACELLULAR_PROTEIN_TRANSPORT	0.0268439	GO_REGULATION_OF_INTRACELLULAR_PROTEIN_TRANSPORT	BP	1
	GO_CELL_DEATH	0.0271726	GO_CELL_DEATH	BP	1
	GO_NEGATIVE_REGULATION_OF_TYPE_I_INTERFERON_PRODUCTION	0.0272766	GO_NEGATIVE_REGULATION_OF_TYPE_I_INTERFERON_PRODUCTION	BP	1
	GO_ANATOMICAL_STRUCTURE_MATURATION	0.0272766	GO_ANATOMICAL_STRUCTURE_MATURATION	BP	1
	GO_REGULATION_OF_TYPE_I_INTERFERON_MEDIATED_SIGNALING_PATHWAY	0.0272766	GO_REGULATION_OF_TYPE_I_INTERFERON_MEDIATED_SIGNALING_PATHWAY	BP	1
	GO_SPLEEN_DEVELOPMENT	0.0272766	GO_SPLEEN_DEVELOPMENT	BP	1
	GO_GUANYL_NUCLEOTIDE_BINDING	0.0275107	GO_GUANYL_NUCLEOTIDE_BINDING	MF	1
	GO_RIBONUCLEOTIDE_BINDING	0.0279124	GO_RIBONUCLEOTIDE_BINDING	MF	1
	GO_ANCHORED_COMPONENT_OF_PLASMA_MEMBRANE	0.0279656	GO_ANCHORED_COMPONENT_OF_PLASMA_MEMBRANE	CC	1
	GO_POSITIVE_REGULATION_OF_ATPASE_ACTIVITY	0.0279656	GO_POSITIVE_REGULATION_OF_ATPASE_ACTIVITY	BP	1
	GO_POSITIVE_REGULATION_OF_TRANSCRIPTION_FROM_RNA_POLYMERASE_II_PROMOTER	0.028219	GO_POSITIVE_REGULATION_OF_TRANSCRIPTION_FROM_RNA_POLYMERASE_II_PROMOTER	BP	1
	GO_GLUTAMATE_RECEPTOR_SIGNALING_PATHWAY	0.028654	GO_GLUTAMATE_RECEPTOR_SIGNALING_PATHWAY	BP	1
	GO_REGULATION_OF_CELL_GROWTH	0.0290004	GO_REGULATION_OF_CELL_GROWTH	BP	1
	GO_NEGATIVE_REGULATION_OF_HYDROLASE_ACTIVITY	0.0292746	GO_NEGATIVE_REGULATION_OF_HYDROLASE_ACTIVITY	BP	1
	GO_NEGATIVE_REGULATION_OF_RESPONSE_TO_CYTOKINE_STIMULUS	0.0293419	GO_NEGATIVE_REGULATION_OF_RESPONSE_TO_CYTOKINE_STIMULUS	BP	1
	GO_NEGATIVE_REGULATION_OF_TUMOR_NECROSIS_FACTOR_SUPERFAMILY_CYTOKINE_PRODUCTION	0.0293419	GO_NEGATIVE_REGULATION_OF_TUMOR_NECROSIS_FACTOR_SUPERFAMILY_CYTOKINE_PRODUCTION	BP	1
	GO_BIOLOGICAL_ADHESION	0.0298632	GO_BIOLOGICAL_ADHESION	BP	1
	GO_PEPTIDYL_THREONINE_MODIFICATION	0.0300294	GO_PEPTIDYL_THREONINE_MODIFICATION	BP	1
	GO_CEREBRAL_CORTEX_CELL_MIGRATION	0.0300294	GO_CEREBRAL_CORTEX_CELL_MIGRATION	BP	1
	GO_ACUTE_PHASE_RESPONSE	0.0300294	GO_ACUTE_PHASE_RESPONSE	BP	1
	GO_INTERCELLULAR_BRIDGE	0.0307162	GO_INTERCELLULAR_BRIDGE	CC	1
	GO_REGULATION_OF_INTERLEUKIN_10_PRODUCTION	0.0307162	GO_REGULATION_OF_INTERLEUKIN_10_PRODUCTION	BP	1
	GO_RESPONSE_TO_EXOGENOUS_DSRNA	0.0307162	GO_RESPONSE_TO_EXOGENOUS_DSRNA	BP	1
	GO_NEGATIVE_REGULATION_OF_STAT_CASCADE	0.0307162	GO_NEGATIVE_REGULATION_OF_STAT_CASCADE	BP	1
	GO_ALPHA_BETA_T_CELL_DIFFERENTIATION	0.0314026	GO_ALPHA_BETA_T_CELL_DIFFERENTIATION	BP	1
	GO_PHOSPHOLIPID_TRANSPORTER_ACTIVITY	0.0320885	GO_PHOSPHOLIPID_TRANSPORTER_ACTIVITY	MF	1
	GO_NEGATIVE_REGULATION_OF_LEUKOCYTE_MEDIATED_IMMUNITY	0.0320885	GO_NEGATIVE_REGULATION_OF_LEUKOCYTE_MEDIATED_IMMUNITY	BP	1
	GO_POSITIVE_REGULATION_OF_NEURON_APOPTOTIC_PROCESS	0.0320885	GO_POSITIVE_REGULATION_OF_NEURON_APOPTOTIC_PROCESS	BP	1
	GO_LEUKOCYTE_ACTIVATION	0.0322142	GO_LEUKOCYTE_ACTIVATION	BP	1
	GO_ANTIMICROBIAL_HUMORAL_RESPONSE	0.0327738	GO_ANTIMICROBIAL_HUMORAL_RESPONSE	BP	1
	GO_REGULATION_OF_NF_KAPPAB_IMPORT_INTO_NUCLEUS	0.0327738	GO_REGULATION_OF_NF_KAPPAB_IMPORT_INTO_NUCLEUS	BP	1
	GO_NEGATIVE_REGULATION_OF_COAGULATION	0.0334587	GO_NEGATIVE_REGULATION_OF_COAGULATION	BP	1
	GO_REGULATION_OF_IMMUNE_EFFECTOR_PROCESS	0.0335073	GO_REGULATION_OF_IMMUNE_EFFECTOR_PROCESS	BP	1
	GO_NEGATIVE_REGULATION_OF_PROTEIN_METABOLIC_PROCESS	0.0338336	GO_NEGATIVE_REGULATION_OF_PROTEIN_METABOLIC_PROCESS	BP	1
	GO_RESPONSE_TO_AMMONIUM_ION	0.034143	GO_RESPONSE_TO_AMMONIUM_ION	BP	1
	GO_CELLULAR_MODIFIED_AMINO_ACID_BIOSYNTHETIC_PROCESS	0.034143	GO_CELLULAR_MODIFIED_AMINO_ACID_BIOSYNTHETIC_PROCESS	BP	1
	GO_PROTEIN_MONOUBIQUITINATION	0.0348268	GO_PROTEIN_MONOUBIQUITINATION	BP	1
	GO_LOCOMOTION	0.0357141	GO_LOCOMOTION	BP	1
	GO_PROTEIN_SERINE_THREONINE_KINASE_ACTIVITY	0.0360027	GO_PROTEIN_SERINE_THREONINE_KINASE_ACTIVITY	MF	1
	GO_RNA_POLYMERASE_II_CORE_PROMOTER_SEQUENCE_SPECIFIC_DNA_BINDING	0.0368751	GO_RNA_POLYMERASE_II_CORE_PROMOTER_SEQUENCE_SPECIFIC_DNA_BINDING	MF	1
	GO_TRANSFERASE_ACTIVITY_TRANSFERRING_PENTOSYL_GROUPS	0.0368751	GO_TRANSFERASE_ACTIVITY_TRANSFERRING_PENTOSYL_GROUPS	MF	1
	GO_ALPHA_BETA_T_CELL_ACTIVATION	0.0368751	GO_ALPHA_BETA_T_CELL_ACTIVATION	BP	1
	GO_INTRINSIC_APOPTOTIC_SIGNALING_PATHWAY_BY_P53_CLASS_MEDIATOR	0.0368751	GO_INTRINSIC_APOPTOTIC_SIGNALING_PATHWAY_BY_P53_CLASS_MEDIATOR	BP	1
	GO_L_AMINO_ACID_TRANSMEMBRANE_TRANSPORTER_ACTIVITY	0.0375569	GO_L_AMINO_ACID_TRANSMEMBRANE_TRANSPORTER_ACTIVITY	MF	1
	GO_NEUROMUSCULAR_JUNCTION	0.0375569	GO_NEUROMUSCULAR_JUNCTION	CC	1
	GO_MEMBRANE_REGION	0.0378903	GO_MEMBRANE_REGION	CC	1
	GO_REGULATION_OF_CYTOKINE_PRODUCTION_INVOLVED_IN_IMMUNE_RESPONSE	0.0382381	GO_REGULATION_OF_CYTOKINE_PRODUCTION_INVOLVED_IN_IMMUNE_RESPONSE	BP	1
	GO_SINGLE_ORGANISM_CELL_ADHESION	0.0385655	GO_SINGLE_ORGANISM_CELL_ADHESION	BP	1
	GO_REGULATION_OF_DENDRITIC_SPINE_DEVELOPMENT	0.0389189	GO_REGULATION_OF_DENDRITIC_SPINE_DEVELOPMENT	BP	1
	GO_WOUND_HEALING	0.0399489	GO_WOUND_HEALING	BP	1
	GO_DNA_REPAIR	0.0401038	GO_DNA_REPAIR	BP	1
	GO_L_AMINO_ACID_TRANSPORT	0.0402788	GO_L_AMINO_ACID_TRANSPORT	BP	1
	GO_NEGATIVE_REGULATION_OF_WOUND_HEALING	0.0402788	GO_NEGATIVE_REGULATION_OF_WOUND_HEALING	BP	1
	GO_POSITIVE_REGULATION_OF_CYTOKINE_BIOSYNTHETIC_PROCESS	0.0402788	GO_POSITIVE_REGULATION_OF_CYTOKINE_BIOSYNTHETIC_PROCESS	BP	1
	GO_REGULATION_OF_ATPASE_ACTIVITY	0.040958	GO_REGULATION_OF_ATPASE_ACTIVITY	BP	1
	GO_KINASE_ACTIVATOR_ACTIVITY	0.0416367	GO_KINASE_ACTIVATOR_ACTIVITY	MF	1
	GO_T_CELL_ACTIVATION_INVOLVED_IN_IMMUNE_RESPONSE	0.0416367	GO_T_CELL_ACTIVATION_INVOLVED_IN_IMMUNE_RESPONSE	BP	1
	GO_POSITIVE_REGULATION_OF_OSTEOBLAST_DIFFERENTIATION	0.0416367	GO_POSITIVE_REGULATION_OF_OSTEOBLAST_DIFFERENTIATION	BP	1
	GO_REGULATION_OF_INTERLEUKIN_8_PRODUCTION	0.0423149	GO_REGULATION_OF_INTERLEUKIN_8_PRODUCTION	BP	1
	GO_FOREBRAIN_CELL_MIGRATION	0.0429926	GO_FOREBRAIN_CELL_MIGRATION	BP	1
	GO_NEURAL_NUCLEUS_DEVELOPMENT	0.0436698	GO_NEURAL_NUCLEUS_DEVELOPMENT	BP	1
	GO_POSITIVE_REGULATION_OF_INTERFERON_GAMMA_PRODUCTION	0.0443464	GO_POSITIVE_REGULATION_OF_INTERFERON_GAMMA_PRODUCTION	BP	1
	GO_NEGATIVE_REGULATION_OF_AXONOGENESIS	0.0443464	GO_NEGATIVE_REGULATION_OF_AXONOGENESIS	BP	1
	GO_REGULATION_OF_CYTOSKELETON_ORGANIZATION	0.0445278	GO_REGULATION_OF_CYTOSKELETON_ORGANIZATION	BP	1
	GO_NEGATIVE_REGULATION_OF_NF_KAPPAB_TRANSCRIPTION_FACTOR_ACTIVITY	0.0450226	GO_NEGATIVE_REGULATION_OF_NF_KAPPAB_TRANSCRIPTION_FACTOR_ACTIVITY	BP	1
	GO_POSITIVE_REGULATION_OF_NEURON_DEATH	0.0456983	GO_POSITIVE_REGULATION_OF_NEURON_DEATH	BP	1
	GO_CELLULAR_RESPONSE_TO_NITROGEN_COMPOUND	0.0458226	GO_CELLULAR_RESPONSE_TO_NITROGEN_COMPOUND	BP	1
	GO_REGULATION_OF_BODY_FLUID_LEVELS	0.0459854	GO_REGULATION_OF_BODY_FLUID_LEVELS	BP	1
	GO_AMINO_ACID_TRANSMEMBRANE_TRANSPORT	0.0463734	GO_AMINO_ACID_TRANSMEMBRANE_TRANSPORT	BP	1
	GO_MULTI_ORGANISM_LOCALIZATION	0.0463734	GO_MULTI_ORGANISM_LOCALIZATION	BP	1
	GO_B_CELL_MEDIATED_IMMUNITY	0.0470481	GO_B_CELL_MEDIATED_IMMUNITY	BP	1
	GO_PROTEIN_ACTIVATION_CASCADE	0.0483958	GO_PROTEIN_ACTIVATION_CASCADE	BP	1
	GO_I_KAPPAB_KINASE_NF_KAPPAB_SIGNALING	0.0483958	GO_I_KAPPAB_KINASE_NF_KAPPAB_SIGNALING	BP	1
	GO_INTRINSIC_APOPTOTIC_SIGNALING_PATHWAY_IN_RESPONSE_TO_DNA_DAMAGE	0.0490689	GO_INTRINSIC_APOPTOTIC_SIGNALING_PATHWAY_IN_RESPONSE_TO_DNA_DAMAGE	BP	1
	GO_RESPONSE_TO_DSRNA	0.0490689	GO_RESPONSE_TO_DSRNA	BP	1
	GO_POSITIVE_REGULATION_OF_IMMUNE_RESPONSE	0.0492842	GO_POSITIVE_REGULATION_OF_IMMUNE_RESPONSE	BP	1
	GO_REGULATION_OF_CELLULAR_LOCALIZATION	0.0493396	GO_REGULATION_OF_CELLULAR_LOCALIZATION	BP	1
	GO_ANTIPORTER_ACTIVITY	0.0497416	GO_ANTIPORTER_ACTIVITY	MF	1
	GO_MOVEMENT_OF_CELL_OR_SUBCELLULAR_COMPONENT	0.0498985	GO_MOVEMENT_OF_CELL_OR_SUBCELLULAR_COMPONENT	BP	1
	GO_REGULATION_OF_DENDRITE_MORPHOGENESIS	0.0504137	GO_REGULATION_OF_DENDRITE_MORPHOGENESIS	BP	1
	GO_HIPPOCAMPUS_DEVELOPMENT	0.0504137	GO_HIPPOCAMPUS_DEVELOPMENT	BP	1
	GO_ACUTE_INFLAMMATORY_RESPONSE	0.0504137	GO_ACUTE_INFLAMMATORY_RESPONSE	BP	1
	GO_REGULATION_OF_CELLULAR_PROTEIN_LOCALIZATION	0.0528339	GO_REGULATION_OF_CELLULAR_PROTEIN_LOCALIZATION	BP	1
	GO_REGULATION_OF_HYDROLASE_ACTIVITY	0.0541834	GO_REGULATION_OF_HYDROLASE_ACTIVITY	BP	1
	GO_AMINO_ACID_TRANSMEMBRANE_TRANSPORTER_ACTIVITY	0.0544359	GO_AMINO_ACID_TRANSMEMBRANE_TRANSPORTER_ACTIVITY	MF	1
	GO_NEGATIVE_REGULATION_OF_PROTEIN_BINDING	0.0544359	GO_NEGATIVE_REGULATION_OF_PROTEIN_BINDING	BP	1
	GO_RESPONSE_TO_WOUNDING	0.055074	GO_RESPONSE_TO_WOUNDING	BP	1
	GO_MOLECULAR_FUNCTION_REGULATOR	0.0566341	GO_MOLECULAR_FUNCTION_REGULATOR	MF	1
	GO_NEGATIVE_REGULATION_OF_DEVELOPMENTAL_GROWTH	0.0571073	GO_NEGATIVE_REGULATION_OF_DEVELOPMENTAL_GROWTH	BP	1
	GO_POSITIVE_REGULATION_OF_CELL_CYCLE_ARREST	0.0577739	GO_POSITIVE_REGULATION_OF_CELL_CYCLE_ARREST	BP	1
	GO_POSITIVE_REGULATION_OF_OSSIFICATION	0.0577739	GO_POSITIVE_REGULATION_OF_OSSIFICATION	BP	1
	GO_EPHRIN_RECEPTOR_SIGNALING_PATHWAY	0.05844	GO_EPHRIN_RECEPTOR_SIGNALING_PATHWAY	BP	1
	GO_IMMUNE_SYSTEM_DEVELOPMENT	0.0592921	GO_IMMUNE_SYSTEM_DEVELOPMENT	BP	1
	GO_KINASE_INHIBITOR_ACTIVITY	0.0604353	GO_KINASE_INHIBITOR_ACTIVITY	MF	1
	GO_REGULATION_OF_COAGULATION	0.0604353	GO_REGULATION_OF_COAGULATION	BP	1
	GO_B_CELL_DIFFERENTIATION	0.0604353	GO_B_CELL_DIFFERENTIATION	BP	1
	GO_POSITIVE_REGULATION_OF_VIRAL_PROCESS	0.0624262	GO_POSITIVE_REGULATION_OF_VIRAL_PROCESS	BP	1
	GO_REGULATION_OF_DNA_BINDING	0.0630888	GO_REGULATION_OF_DNA_BINDING	BP	1
	GO_ESTABLISHMENT_OF_PROTEIN_LOCALIZATION	0.0632343	GO_ESTABLISHMENT_OF_PROTEIN_LOCALIZATION	BP	1
	GO_CELL_CELL_ADHESION	0.0632492	GO_CELL_CELL_ADHESION	BP	1
	GO_REGULATION_OF_INTERFERON_GAMMA_PRODUCTION	0.0637509	GO_REGULATION_OF_INTERFERON_GAMMA_PRODUCTION	BP	1
	GO_REGULATION_OF_TRANSCRIPTION_FACTOR_IMPORT_INTO_NUCLEUS	0.0637509	GO_REGULATION_OF_TRANSCRIPTION_FACTOR_IMPORT_INTO_NUCLEUS	BP	1
	GO_REGULATION_OF_CYTOKINE_BIOSYNTHETIC_PROCESS	0.0644125	GO_REGULATION_OF_CYTOKINE_BIOSYNTHETIC_PROCESS	BP	1
	GO_MAINTENANCE_OF_LOCATION_IN_CELL	0.0650737	GO_MAINTENANCE_OF_LOCATION_IN_CELL	BP	1
	GO_SIGNAL_TRANSDUCTION_IN_RESPONSE_TO_DNA_DAMAGE	0.0650737	GO_SIGNAL_TRANSDUCTION_IN_RESPONSE_TO_DNA_DAMAGE	BP	1
	GO_REGULATION_OF_CYCLIN_DEPENDENT_PROTEIN_KINASE_ACTIVITY	0.0650737	GO_REGULATION_OF_CYCLIN_DEPENDENT_PROTEIN_KINASE_ACTIVITY	BP	1
	GO_HEMATOPOIETIC_PROGENITOR_CELL_DIFFERENTIATION	0.0663945	GO_HEMATOPOIETIC_PROGENITOR_CELL_DIFFERENTIATION	BP	1
	GO_LYMPHOCYTE_ACTIVATION_INVOLVED_IN_IMMUNE_RESPONSE	0.0663945	GO_LYMPHOCYTE_ACTIVATION_INVOLVED_IN_IMMUNE_RESPONSE	BP	1
	GO_REGULATION_OF_PRODUCTION_OF_MOLECULAR_MEDIATOR_OF_IMMUNE_RESPONSE	0.0670541	GO_REGULATION_OF_PRODUCTION_OF_MOLECULAR_MEDIATOR_OF_IMMUNE_RESPONSE	BP	1
	GO_REGULATION_OF_GROWTH	0.0676603	GO_REGULATION_OF_GROWTH	BP	1
	GO_METENCEPHALON_DEVELOPMENT	0.0677133	GO_METENCEPHALON_DEVELOPMENT	BP	1
	GO_REGULATION_OF_TUMOR_NECROSIS_FACTOR_SUPERFAMILY_CYTOKINE_PRODUCTION	0.0677133	GO_REGULATION_OF_TUMOR_NECROSIS_FACTOR_SUPERFAMILY_CYTOKINE_PRODUCTION	BP	1
	GO_PROTEIN_KINASE_ACTIVITY	0.0682183	GO_PROTEIN_KINASE_ACTIVITY	MF	1
	GO_REGULATION_OF_EXTENT_OF_CELL_GROWTH	0.068372	GO_REGULATION_OF_EXTENT_OF_CELL_GROWTH	BP	1
	GO_LIMBIC_SYSTEM_DEVELOPMENT	0.068372	GO_LIMBIC_SYSTEM_DEVELOPMENT	BP	1
	GO_CORE_PROMOTER_SEQUENCE_SPECIFIC_DNA_BINDING	0.0690301	GO_CORE_PROMOTER_SEQUENCE_SPECIFIC_DNA_BINDING	MF	1
	GO_NEGATIVE_REGULATION_OF_GENE_EXPRESSION	0.0700451	GO_NEGATIVE_REGULATION_OF_GENE_EXPRESSION	BP	1
	GO_ORGANIC_ACID_TRANSMEMBRANE_TRANSPORT	0.070345	GO_ORGANIC_ACID_TRANSMEMBRANE_TRANSPORT	BP	1
	GO_CEREBRAL_CORTEX_DEVELOPMENT	0.0716579	GO_CEREBRAL_CORTEX_DEVELOPMENT	BP	1
	GO_NEGATIVE_REGULATION_OF_NITROGEN_COMPOUND_METABOLIC_PROCESS	0.0722349	GO_NEGATIVE_REGULATION_OF_NITROGEN_COMPOUND_METABOLIC_PROCESS	BP	1
	GO_LIPID_TRANSPORTER_ACTIVITY	0.0723136	GO_LIPID_TRANSPORTER_ACTIVITY	MF	1
	GO_REGULATION_OF_CELL_CYCLE_ARREST	0.0723136	GO_REGULATION_OF_CELL_CYCLE_ARREST	BP	1
	GO_NEURON_MIGRATION	0.0736236	GO_NEURON_MIGRATION	BP	1
	GO_REGULATION_OF_TYPE_I_INTERFERON_PRODUCTION	0.0736236	GO_REGULATION_OF_TYPE_I_INTERFERON_PRODUCTION	BP	1
	GO_POSITIVE_REGULATION_OF_CELLULAR_AMIDE_METABOLIC_PROCESS	0.0742778	GO_POSITIVE_REGULATION_OF_CELLULAR_AMIDE_METABOLIC_PROCESS	BP	1
	GO_CELL_PROLIFERATION	0.0746429	GO_CELL_PROLIFERATION	BP	1
	GO_REGULATION_OF_OSTEOBLAST_DIFFERENTIATION	0.0755849	GO_REGULATION_OF_OSTEOBLAST_DIFFERENTIATION	BP	1
	GO_CELLULAR_RESPONSE_TO_STRESS	0.0776059	GO_CELLULAR_RESPONSE_TO_STRESS	BP	1
	GO_SH3_DOMAIN_BINDING	0.0781931	GO_SH3_DOMAIN_BINDING	MF	1
	GO_LYMPHOCYTE_MEDIATED_IMMUNITY	0.0781931	GO_LYMPHOCYTE_MEDIATED_IMMUNITY	BP	1
	GO_NEGATIVE_REGULATION_OF_CELL_MORPHOGENESIS_INVOLVED_IN_DIFFERENTIATION	0.0781931	GO_NEGATIVE_REGULATION_OF_CELL_MORPHOGENESIS_INVOLVED_IN_DIFFERENTIATION	BP	1
	GO_REGULATION_OF_DENDRITE_DEVELOPMENT	0.0807935	GO_REGULATION_OF_DENDRITE_DEVELOPMENT	BP	1
	GO_CALCIUM_ION_BINDING	0.0810453	GO_CALCIUM_ION_BINDING	MF	1
	GO_NEURON_SPINE	0.0820908	GO_NEURON_SPINE	CC	1
	GO_ADAPTIVE_IMMUNE_RESPONSE_BASED_ON_SOMATIC_RECOMBINATION_OF_IMMUNE_RECEPTORS_BUILT_FROM_IMMUNOGLOBULIN_SUPERFAMILY_DOMAINS	0.0833861	GO_ADAPTIVE_IMMUNE_RESPONSE_BASED_ON_SOMATIC_RECOMBINATION_OF_IMMUNE_RECEPTORS_BUILT_FROM_IMMUNOGLOBULIN_SUPERFAMILY_DOMAINS	BP	1
	GO_AMINO_ACID_TRANSPORT	0.0833861	GO_AMINO_ACID_TRANSPORT	BP	1
	GO_T_CELL_DIFFERENTIATION	0.0833861	GO_T_CELL_DIFFERENTIATION	BP	1
	GO_REGULATION_OF_WOUND_HEALING	0.0840331	GO_REGULATION_OF_WOUND_HEALING	BP	1
	GO_RESPONSE_TO_UV	0.0840331	GO_RESPONSE_TO_UV	BP	1
	GO_INTERACTION_WITH_HOST	0.0846795	GO_INTERACTION_WITH_HOST	BP	1
	GO_SIGNAL_TRANSDUCTION_BY_P53_CLASS_MEDIATOR	0.0846795	GO_SIGNAL_TRANSDUCTION_BY_P53_CLASS_MEDIATOR	BP	1
	GO_CELL_RECOGNITION	0.0846795	GO_CELL_RECOGNITION	BP	1
	GO_REGULATION_OF_PHOSPHORUS_METABOLIC_PROCESS	0.0851309	GO_REGULATION_OF_PHOSPHORUS_METABOLIC_PROCESS	BP	1
	GO_NUCLEAR_IMPORT	0.0853255	GO_NUCLEAR_IMPORT	BP	1
	GO_CELL_SURFACE	0.0863981	GO_CELL_SURFACE	CC	1
	GO_GROWTH_FACTOR_RECEPTOR_BINDING	0.086616	GO_GROWTH_FACTOR_RECEPTOR_BINDING	MF	1
	GO_NEGATIVE_REGULATION_OF_BINDING	0.0872606	GO_NEGATIVE_REGULATION_OF_BINDING	BP	1
	GO_DNA_METABOLIC_PROCESS	0.0884055	GO_DNA_METABOLIC_PROCESS	BP	1
	GO_PEPTIDE_RECEPTOR_ACTIVITY	0.0891913	GO_PEPTIDE_RECEPTOR_ACTIVITY	MF	1
	GO_NEGATIVE_REGULATION_OF_SEQUENCE_SPECIFIC_DNA_BINDING_TRANSCRIPTION_FACTOR_ACTIVITY	0.0891913	GO_NEGATIVE_REGULATION_OF_SEQUENCE_SPECIFIC_DNA_BINDING_TRANSCRIPTION_FACTOR_ACTIVITY	BP	1
	GO_REGULATION_OF_DEFENSE_RESPONSE_TO_VIRUS_BY_HOST	0.090476	GO_REGULATION_OF_DEFENSE_RESPONSE_TO_VIRUS_BY_HOST	BP	1
	GO_HINDBRAIN_DEVELOPMENT	0.0917589	GO_HINDBRAIN_DEVELOPMENT	BP	1
	GO_SIGNAL_TRANSDUCER_ACTIVITY	0.0918357	GO_SIGNAL_TRANSDUCER_ACTIVITY	MF	1
	GO_CELL_ACTIVATION_INVOLVED_IN_IMMUNE_RESPONSE	0.0923996	GO_CELL_ACTIVATION_INVOLVED_IN_IMMUNE_RESPONSE	BP	1
	GO_MAINTENANCE_OF_LOCATION	0.0923996	GO_MAINTENANCE_OF_LOCATION	BP	1
	GO_CELL_CELL_SIGNALING	0.0949146	GO_CELL_CELL_SIGNALING	BP	1
	GO_REGULATION_OF_CELLULAR_COMPONENT_MOVEMENT	0.0949146	GO_REGULATION_OF_CELLULAR_COMPONENT_MOVEMENT	BP	1
	GO_NEGATIVE_REGULATION_OF_INTRACELLULAR_TRANSPORT	0.0949576	GO_NEGATIVE_REGULATION_OF_INTRACELLULAR_TRANSPORT	BP	1
	GO_ORGANIC_ACID_TRANSMEMBRANE_TRANSPORTER_ACTIVITY	0.0955959	GO_ORGANIC_ACID_TRANSMEMBRANE_TRANSPORTER_ACTIVITY	MF	1
	GO_INTRACELLULAR_PROTEIN_TRANSPORT	0.0957371	GO_INTRACELLULAR_PROTEIN_TRANSPORT	BP	1
	GO_NEGATIVE_REGULATION_OF_CELL_PROJECTION_ORGANIZATION	0.0962337	GO_NEGATIVE_REGULATION_OF_CELL_PROJECTION_ORGANIZATION	BP	1
	GO_SITE_OF_POLARIZED_GROWTH	0.0987802	GO_SITE_OF_POLARIZED_GROWTH	CC	1
	GO_POSITIVE_REGULATION_OF_GENE_EXPRESSION	0.100113	GO_POSITIVE_REGULATION_OF_GENE_EXPRESSION	BP	1
	GO_INTRINSIC_APOPTOTIC_SIGNALING_PATHWAY	0.101319	GO_INTRINSIC_APOPTOTIC_SIGNALING_PATHWAY	BP	1
	GO_CORE_PROMOTER_BINDING	0.101953	GO_CORE_PROMOTER_BINDING	MF	1
	GO_PROTEIN_IMPORT	0.101953	GO_PROTEIN_IMPORT	BP	1
	GO_REGULATION_OF_LEUKOCYTE_MEDIATED_IMMUNITY	0.101953	GO_REGULATION_OF_LEUKOCYTE_MEDIATED_IMMUNITY	BP	1
	GO_PROTEIN_LOCALIZATION_TO_NUCLEUS	0.101953	GO_PROTEIN_LOCALIZATION_TO_NUCLEUS	BP	1
	GO_NEGATIVE_REGULATION_OF_RESPONSE_TO_WOUNDING	0.101953	GO_NEGATIVE_REGULATION_OF_RESPONSE_TO_WOUNDING	BP	1
	GO_PALLIUM_DEVELOPMENT	0.102586	GO_PALLIUM_DEVELOPMENT	BP	1
	GO_POSITIVE_REGULATION_OF_MULTI_ORGANISM_PROCESS	0.103851	GO_POSITIVE_REGULATION_OF_MULTI_ORGANISM_PROCESS	BP	1
	GO_REGULATION_OF_TRANSCRIPTION_FROM_RNA_POLYMERASE_II_PROMOTER	0.105054	GO_REGULATION_OF_TRANSCRIPTION_FROM_RNA_POLYMERASE_II_PROMOTER	BP	1
	GO_LEUKOCYTE_MEDIATED_IMMUNITY	0.105113	GO_LEUKOCYTE_MEDIATED_IMMUNITY	BP	1
	GO_PEPTIDYL_AMINO_ACID_MODIFICATION	0.105962	GO_PEPTIDYL_AMINO_ACID_MODIFICATION	BP	1
	GO_REGULATION_OF_SIGNAL_TRANSDUCTION_BY_P53_CLASS_MEDIATOR	0.106374	GO_REGULATION_OF_SIGNAL_TRANSDUCTION_BY_P53_CLASS_MEDIATOR	BP	1
	GO_PROTEIN_LOCALIZATION	0.106977	GO_PROTEIN_LOCALIZATION	BP	1
	GO_POSITIVE_REGULATION_OF_IMMUNE_SYSTEM_PROCESS	0.107021	GO_POSITIVE_REGULATION_OF_IMMUNE_SYSTEM_PROCESS	BP	1
	GO_REGULATION_OF_TRANSPORT	0.108137	GO_REGULATION_OF_TRANSPORT	BP	1
	GO_KINASE_ACTIVITY	0.108507	GO_KINASE_ACTIVITY	MF	1
	GO_POSITIVE_REGULATION_OF_BIOSYNTHETIC_PROCESS	0.109821	GO_POSITIVE_REGULATION_OF_BIOSYNTHETIC_PROCESS	BP	1
	GO_REGULATION_OF_AXONOGENESIS	0.1114	GO_REGULATION_OF_AXONOGENESIS	BP	1
	GO_REGULATION_OF_PROTEIN_BINDING	0.112026	GO_REGULATION_OF_PROTEIN_BINDING	BP	1
	GO_HISTONE_BINDING	0.112651	GO_HISTONE_BINDING	MF	1
	GO_RECEPTOR_SIGNALING_PROTEIN_ACTIVITY	0.112651	GO_RECEPTOR_SIGNALING_PROTEIN_ACTIVITY	MF	1
	GO_REGULATION_OF_RESPONSE_TO_EXTRACELLULAR_STIMULUS	0.112651	GO_REGULATION_OF_RESPONSE_TO_EXTRACELLULAR_STIMULUS	BP	1
	GO_REGULATION_OF_CELL_SIZE	0.113276	GO_REGULATION_OF_CELL_SIZE	BP	1
	GO_RESPONSE_TO_NITROGEN_COMPOUND	0.113424	GO_RESPONSE_TO_NITROGEN_COMPOUND	BP	1
	GO_BINDING_BRIDGING	0.113901	GO_BINDING_BRIDGING	MF	1
	GO_PEPTIDASE_INHIBITOR_ACTIVITY	0.114525	GO_PEPTIDASE_INHIBITOR_ACTIVITY	MF	1
	GO_GLIOGENESIS	0.115772	GO_GLIOGENESIS	BP	1
	GO_REGULATION_OF_OSSIFICATION	0.115772	GO_REGULATION_OF_OSSIFICATION	BP	1
	GO_ORGANIC_ANION_TRANSMEMBRANE_TRANSPORTER_ACTIVITY	0.117017	GO_ORGANIC_ANION_TRANSMEMBRANE_TRANSPORTER_ACTIVITY	MF	1
	GO_POSITIVE_REGULATION_OF_I_KAPPAB_KINASE_NF_KAPPAB_SIGNALING	0.117639	GO_POSITIVE_REGULATION_OF_I_KAPPAB_KINASE_NF_KAPPAB_SIGNALING	BP	1
	GO_CELL_ADHESION_MOLECULE_BINDING	0.118881	GO_CELL_ADHESION_MOLECULE_BINDING	MF	1
	GO_REGULATION_OF_PROTEIN_IMPORT	0.118881	GO_REGULATION_OF_PROTEIN_IMPORT	BP	1
	GO_POSITIVE_REGULATION_OF_RESPONSE_TO_STIMULUS	0.119174	GO_POSITIVE_REGULATION_OF_RESPONSE_TO_STIMULUS	BP	1
	GO_CELLULAR_COMPONENT_MORPHOGENESIS	0.121879	GO_CELLULAR_COMPONENT_MORPHOGENESIS	BP	1
	GO_NEGATIVE_REGULATION_OF_NEURON_DIFFERENTIATION	0.124449	GO_NEGATIVE_REGULATION_OF_NEURON_DIFFERENTIATION	BP	1
	GO_REGULATION_OF_DEFENSE_RESPONSE_TO_VIRUS	0.125065	GO_REGULATION_OF_DEFENSE_RESPONSE_TO_VIRUS	BP	1
	GO_REGULATION_OF_NEURON_APOPTOTIC_PROCESS	0.125681	GO_REGULATION_OF_NEURON_APOPTOTIC_PROCESS	BP	1
	GO_DEVELOPMENTAL_MATURATION	0.125681	GO_DEVELOPMENTAL_MATURATION	BP	1
	GO_PHOSPHATE_CONTAINING_COMPOUND_METABOLIC_PROCESS	0.126323	GO_PHOSPHATE_CONTAINING_COMPOUND_METABOLIC_PROCESS	BP	1
	GO_PLASMA_MEMBRANE_REGION	0.128032	GO_PLASMA_MEMBRANE_REGION	CC	1
	GO_EXCITATORY_SYNAPSE	0.129979	GO_EXCITATORY_SYNAPSE	CC	1
	GO_PROTEIN_PHOSPHORYLATION	0.130467	GO_PROTEIN_PHOSPHORYLATION	BP	1
	GO_MAGNESIUM_ION_BINDING	0.130591	GO_MAGNESIUM_ION_BINDING	MF	1
	GO_REGULATION_OF_PROTEIN_LOCALIZATION	0.130689	GO_REGULATION_OF_PROTEIN_LOCALIZATION	BP	1
	GO_PLASMA_MEMBRANE_ORGANIZATION	0.131814	GO_PLASMA_MEMBRANE_ORGANIZATION	BP	1
	GO_LATE_ENDOSOME	0.133035	GO_LATE_ENDOSOME	CC	1
	GO_ANATOMICAL_STRUCTURE_FORMATION_INVOLVED_IN_MORPHOGENESIS	0.13358	GO_ANATOMICAL_STRUCTURE_FORMATION_INVOLVED_IN_MORPHOGENESIS	BP	1
	GO_NEURON_PROJECTION_GUIDANCE	0.134255	GO_NEURON_PROJECTION_GUIDANCE	BP	1
	GO_PEPTIDASE_REGULATOR_ACTIVITY	0.13608	GO_PEPTIDASE_REGULATOR_ACTIVITY	MF	1
	GO_GLYCEROLIPID_BIOSYNTHETIC_PROCESS	0.13608	GO_GLYCEROLIPID_BIOSYNTHETIC_PROCESS	BP	1
	GO_LYMPHOCYTE_DIFFERENTIATION	0.136688	GO_LYMPHOCYTE_DIFFERENTIATION	BP	1
	GO_BASOLATERAL_PLASMA_MEMBRANE	0.137295	GO_BASOLATERAL_PLASMA_MEMBRANE	CC	1
	GO_CONTRACTILE_FIBER	0.137902	GO_CONTRACTILE_FIBER	CC	1
	GO_DEFENSE_RESPONSE_TO_BACTERIUM	0.138508	GO_DEFENSE_RESPONSE_TO_BACTERIUM	BP	1
	GO_EXTERNAL_SIDE_OF_PLASMA_MEMBRANE	0.139114	GO_EXTERNAL_SIDE_OF_PLASMA_MEMBRANE	CC	1
	GO_TRANSFERASE_ACTIVITY_TRANSFERRING_PHOSPHORUS_CONTAINING_GROUPS	0.139626	GO_TRANSFERASE_ACTIVITY_TRANSFERRING_PHOSPHORUS_CONTAINING_GROUPS	MF	1
	GO_CELLULAR_MODIFIED_AMINO_ACID_METABOLIC_PROCESS	0.139719	GO_CELLULAR_MODIFIED_AMINO_ACID_METABOLIC_PROCESS	BP	1
	GO_REGULATION_OF_PROTEIN_LOCALIZATION_TO_NUCLEUS	0.140324	GO_REGULATION_OF_PROTEIN_LOCALIZATION_TO_NUCLEUS	BP	1
	GO_REGULATION_OF_NUCLEOCYTOPLASMIC_TRANSPORT	0.141533	GO_REGULATION_OF_NUCLEOCYTOPLASMIC_TRANSPORT	BP	1
	GO_TRANSCRIPTIONAL_ACTIVATOR_ACTIVITY_RNA_POLYMERASE_II_CORE_PROMOTER_PROXIMAL_REGION_SEQUENCE_SPECIFIC_BINDING	0.147548	GO_TRANSCRIPTIONAL_ACTIVATOR_ACTIVITY_RNA_POLYMERASE_II_CORE_PROMOTER_PROXIMAL_REGION_SEQUENCE_SPECIFIC_BINDING	MF	1
	GO_SECONDARY_ACTIVE_TRANSMEMBRANE_TRANSPORTER_ACTIVITY	0.148746	GO_SECONDARY_ACTIVE_TRANSMEMBRANE_TRANSPORTER_ACTIVITY	MF	1
	GO_TELENCEPHALON_DEVELOPMENT	0.148746	GO_TELENCEPHALON_DEVELOPMENT	BP	1
	GO_PHOSPHOLIPID_BIOSYNTHETIC_PROCESS	0.150539	GO_PHOSPHOLIPID_BIOSYNTHETIC_PROCESS	BP	1
	GO_REGULATION_OF_RESPONSE_TO_BIOTIC_STIMULUS	0.152329	GO_REGULATION_OF_RESPONSE_TO_BIOTIC_STIMULUS	BP	1
	GO_GTPASE_ACTIVITY	0.154708	GO_GTPASE_ACTIVITY	MF	1
	GO_REGULATION_OF_MICROTUBULE_BASED_PROCESS	0.154708	GO_REGULATION_OF_MICROTUBULE_BASED_PROCESS	BP	1
	GO_NEGATIVE_REGULATION_OF_PEPTIDASE_ACTIVITY	0.155302	GO_NEGATIVE_REGULATION_OF_PEPTIDASE_ACTIVITY	BP	1
	GO_PROTEIN_POLYUBIQUITINATION	0.157081	GO_PROTEIN_POLYUBIQUITINATION	BP	1
	GO_POSITIVE_REGULATION_OF_CELL_CYCLE_PROCESS	0.159446	GO_POSITIVE_REGULATION_OF_CELL_CYCLE_PROCESS	BP	1
	GO_REGULATION_OF_AUTOPHAGY	0.160036	GO_REGULATION_OF_AUTOPHAGY	BP	1
	GO_NEGATIVE_REGULATION_OF_KINASE_ACTIVITY	0.160036	GO_NEGATIVE_REGULATION_OF_KINASE_ACTIVITY	BP	1
	GO_OSSIFICATION	0.160626	GO_OSSIFICATION	BP	1
	GO_REGULATION_OF_PEPTIDE_TRANSPORT	0.161216	GO_REGULATION_OF_PEPTIDE_TRANSPORT	BP	1
	GO_REGULATION_OF_NEURON_DEATH	0.161216	GO_REGULATION_OF_NEURON_DEATH	BP	1
	GO_POSITIVE_REGULATION_OF_INTRACELLULAR_PROTEIN_TRANSPORT	0.161805	GO_POSITIVE_REGULATION_OF_INTRACELLULAR_PROTEIN_TRANSPORT	BP	1
	GO_ANION_TRANSMEMBRANE_TRANSPORT	0.161805	GO_ANION_TRANSMEMBRANE_TRANSPORT	BP	1
	GO_LEUKOCYTE_CELL_CELL_ADHESION	0.163569	GO_LEUKOCYTE_CELL_CELL_ADHESION	BP	1
	GO_ADAPTIVE_IMMUNE_RESPONSE	0.164743	GO_ADAPTIVE_IMMUNE_RESPONSE	BP	1
	GO_LEUKOCYTE_MIGRATION	0.165915	GO_LEUKOCYTE_MIGRATION	BP	1
	GO_NEGATIVE_REGULATION_OF_NERVOUS_SYSTEM_DEVELOPMENT	0.167085	GO_NEGATIVE_REGULATION_OF_NERVOUS_SYSTEM_DEVELOPMENT	BP	1
	GO_ORGANIC_ACID_TRANSPORT	0.16767	GO_ORGANIC_ACID_TRANSPORT	BP	1
	GO_NUCLEAR_MEMBRANE	0.172331	GO_NUCLEAR_MEMBRANE	CC	1
	GO_G_PROTEIN_COUPLED_RECEPTOR_SIGNALING_PATHWAY	0.175429	GO_G_PROTEIN_COUPLED_RECEPTOR_SIGNALING_PATHWAY	BP	1
	GO_TRANSFERASE_ACTIVITY_TRANSFERRING_GLYCOSYL_GROUPS	0.176964	GO_TRANSFERASE_ACTIVITY_TRANSFERRING_GLYCOSYL_GROUPS	MF	1
	GO_RESPONSE_TO_LIGHT_STIMULUS	0.178118	GO_RESPONSE_TO_LIGHT_STIMULUS	BP	1
	GO_VIRAL_LIFE_CYCLE	0.180996	GO_VIRAL_LIFE_CYCLE	BP	1
	GO_APOPTOTIC_SIGNALING_PATHWAY	0.18157	GO_APOPTOTIC_SIGNALING_PATHWAY	BP	1
	GO_POSITIVE_REGULATION_OF_PROTEIN_SERINE_THREONINE_KINASE_ACTIVITY	0.182144	GO_POSITIVE_REGULATION_OF_PROTEIN_SERINE_THREONINE_KINASE_ACTIVITY	BP	1
	GO_REGULATION_OF_ORGANELLE_ORGANIZATION	0.182448	GO_REGULATION_OF_ORGANELLE_ORGANIZATION	BP	1
	GO_REGULATION_OF_DEVELOPMENTAL_GROWTH	0.182717	GO_REGULATION_OF_DEVELOPMENTAL_GROWTH	BP	1
	GO_APICAL_PLASMA_MEMBRANE	0.183863	GO_APICAL_PLASMA_MEMBRANE	CC	1
	GO_LEUKOCYTE_DIFFERENTIATION	0.185007	GO_LEUKOCYTE_DIFFERENTIATION	BP	1
	GO_NEGATIVE_REGULATION_OF_CELL_COMMUNICATION	0.18503	GO_NEGATIVE_REGULATION_OF_CELL_COMMUNICATION	BP	1
	GO_ANION_TRANSMEMBRANE_TRANSPORTER_ACTIVITY	0.185578	GO_ANION_TRANSMEMBRANE_TRANSPORTER_ACTIVITY	MF	1
	GO_GLYCEROPHOSPHOLIPID_METABOLIC_PROCESS	0.185578	GO_GLYCEROPHOSPHOLIPID_METABOLIC_PROCESS	BP	1
	GO_NEGATIVE_REGULATION_OF_CELL_DEVELOPMENT	0.188428	GO_NEGATIVE_REGULATION_OF_CELL_DEVELOPMENT	BP	1
	GO_RHYTHMIC_PROCESS	0.188428	GO_RHYTHMIC_PROCESS	BP	1
	GO_NUCLEIC_ACID_BINDING_TRANSCRIPTION_FACTOR_ACTIVITY	0.188792	GO_NUCLEIC_ACID_BINDING_TRANSCRIPTION_FACTOR_ACTIVITY	MF	1
	GO_EXTRACELLULAR_STRUCTURE_ORGANIZATION	0.1907	GO_EXTRACELLULAR_STRUCTURE_ORGANIZATION	BP	1
	GO_PHOSPHORYLATION	0.194922	GO_PHOSPHORYLATION	BP	1
	GO_CELLULAR_MACROMOLECULE_LOCALIZATION	0.195395	GO_CELLULAR_MACROMOLECULE_LOCALIZATION	BP	1
	GO_TRANSCRIPTIONAL_ACTIVATOR_ACTIVITY_RNA_POLYMERASE_II_TRANSCRIPTION_REGULATORY_REGION_SEQUENCE_SPECIFIC_BINDING	0.198601	GO_TRANSCRIPTIONAL_ACTIVATOR_ACTIVITY_RNA_POLYMERASE_II_TRANSCRIPTION_REGULATORY_REGION_SEQUENCE_SPECIFIC_BINDING	MF	1
	GO_TRANSPORTER_ACTIVITY	0.202018	GO_TRANSPORTER_ACTIVITY	MF	1
	GO_NEGATIVE_REGULATION_OF_PROTEOLYSIS	0.203636	GO_NEGATIVE_REGULATION_OF_PROTEOLYSIS	BP	1
	GO_CELLULAR_AMINO_ACID_METABOLIC_PROCESS	0.205307	GO_CELLULAR_AMINO_ACID_METABOLIC_PROCESS	BP	1
	GO_TRANSCRIPTION_FACTOR_ACTIVITY_RNA_POLYMERASE_II_CORE_PROMOTER_PROXIMAL_REGION_SEQUENCE_SPECIFIC_BINDING	0.206419	GO_TRANSCRIPTION_FACTOR_ACTIVITY_RNA_POLYMERASE_II_CORE_PROMOTER_PROXIMAL_REGION_SEQUENCE_SPECIFIC_BINDING	MF	1
	GO_COVALENT_CHROMATIN_MODIFICATION	0.206419	GO_COVALENT_CHROMATIN_MODIFICATION	BP	1
	GO_POSITIVE_REGULATION_OF_CELL_CYCLE	0.206419	GO_POSITIVE_REGULATION_OF_CELL_CYCLE	BP	1
	GO_REGULATION_OF_CELLULAR_COMPONENT_SIZE	0.206975	GO_REGULATION_OF_CELLULAR_COMPONENT_SIZE	BP	1
	GO_REGULATION_OF_CELL_MORPHOGENESIS_INVOLVED_IN_DIFFERENTIATION	0.208084	GO_REGULATION_OF_CELL_MORPHOGENESIS_INVOLVED_IN_DIFFERENTIATION	BP	1
	GO_ACTIVE_TRANSMEMBRANE_TRANSPORTER_ACTIVITY	0.214707	GO_ACTIVE_TRANSMEMBRANE_TRANSPORTER_ACTIVITY	MF	1
	GO_NEGATIVE_REGULATION_OF_TRANSFERASE_ACTIVITY	0.216354	GO_NEGATIVE_REGULATION_OF_TRANSFERASE_ACTIVITY	BP	1
	GO_REGULATION_OF_CELLULAR_AMIDE_METABOLIC_PROCESS	0.216902	GO_REGULATION_OF_CELLULAR_AMIDE_METABOLIC_PROCESS	BP	1
	GO_PHOSPHOLIPID_METABOLIC_PROCESS	0.217449	GO_PHOSPHOLIPID_METABOLIC_PROCESS	BP	1
	GO_NUCLEAR_TRANSPORT	0.217449	GO_NUCLEAR_TRANSPORT	BP	1
	GO_GLYCEROLIPID_METABOLIC_PROCESS	0.218543	GO_GLYCEROLIPID_METABOLIC_PROCESS	BP	1
	GO_POSITIVE_REGULATION_OF_CELLULAR_PROTEIN_LOCALIZATION	0.219636	GO_POSITIVE_REGULATION_OF_CELLULAR_PROTEIN_LOCALIZATION	BP	1
	GO_ESTABLISHMENT_OF_PROTEIN_LOCALIZATION_TO_ORGANELLE	0.220181	GO_ESTABLISHMENT_OF_PROTEIN_LOCALIZATION_TO_ORGANELLE	BP	1
	GO_APICAL_PART_OF_CELL	0.221816	GO_APICAL_PART_OF_CELL	CC	1
	GO_FOREBRAIN_DEVELOPMENT	0.22236	GO_FOREBRAIN_DEVELOPMENT	BP	1
	GO_REGULATION_OF_SEQUENCE_SPECIFIC_DNA_BINDING_TRANSCRIPTION_FACTOR_ACTIVITY	0.223446	GO_REGULATION_OF_SEQUENCE_SPECIFIC_DNA_BINDING_TRANSCRIPTION_FACTOR_ACTIVITY	BP	1
	GO_POSITIVE_REGULATION_OF_INTRACELLULAR_TRANSPORT	0.223989	GO_POSITIVE_REGULATION_OF_INTRACELLULAR_TRANSPORT	BP	1
	GO_POSITIVE_REGULATION_OF_CYTOKINE_PRODUCTION	0.226156	GO_POSITIVE_REGULATION_OF_CYTOKINE_PRODUCTION	BP	1
	GO_CELL_MORPHOGENESIS_INVOLVED_IN_NEURON_DIFFERENTIATION	0.227237	GO_CELL_MORPHOGENESIS_INVOLVED_IN_NEURON_DIFFERENTIATION	BP	1
	GO_POSTSYNAPSE	0.233155	GO_POSTSYNAPSE	CC	1
	GO_POSITIVE_REGULATION_OF_MULTICELLULAR_ORGANISMAL_PROCESS	0.235576	GO_POSITIVE_REGULATION_OF_MULTICELLULAR_ORGANISMAL_PROCESS	BP	1
	GO_ORGANIC_ANION_TRANSPORT	0.235829	GO_ORGANIC_ANION_TRANSPORT	BP	1
	GO_REGULATION_OF_PEPTIDASE_ACTIVITY	0.236363	GO_REGULATION_OF_PEPTIDASE_ACTIVITY	BP	1
	GO_PROTEIN_TARGETING	0.243264	GO_PROTEIN_TARGETING	BP	1
	GO_GOLGI_APPARATUS	0.243692	GO_GOLGI_APPARATUS	CC	1
	GO_RECEPTOR_BINDING	0.243931	GO_RECEPTOR_BINDING	MF	1
	GO_LIGASE_ACTIVITY	0.245374	GO_LIGASE_ACTIVITY	MF	1
	GO_NEURON_PROJECTION_MORPHOGENESIS	0.245374	GO_NEURON_PROJECTION_MORPHOGENESIS	BP	1
	GO_NUCLEAR_ENVELOPE	0.245901	GO_NUCLEAR_ENVELOPE	CC	1
	GO_SIDE_OF_MEMBRANE	0.245901	GO_SIDE_OF_MEMBRANE	CC	1
	GO_REGULATION_OF_NEURON_PROJECTION_DEVELOPMENT	0.246953	GO_REGULATION_OF_NEURON_PROJECTION_DEVELOPMENT	BP	1
	GO_REGULATION_OF_RESPONSE_TO_WOUNDING	0.248528	GO_REGULATION_OF_RESPONSE_TO_WOUNDING	BP	1
	GO_RESPONSE_TO_RADIATION	0.249052	GO_RESPONSE_TO_RADIATION	BP	1
	GO_REGULATION_OF_CELL_DEATH	0.251331	GO_REGULATION_OF_CELL_DEATH	BP	1
	GO_UBIQUITIN_LIKE_PROTEIN_TRANSFERASE_ACTIVITY	0.252189	GO_UBIQUITIN_LIKE_PROTEIN_TRANSFERASE_ACTIVITY	MF	1
	GO_AXON	0.253753	GO_AXON	CC	1
	GO_NEGATIVE_REGULATION_OF_PHOSPHORYLATION	0.253753	GO_NEGATIVE_REGULATION_OF_PHOSPHORYLATION	BP	1
	GO_REGULATION_OF_CELL_DIFFERENTIATION	0.25491	GO_REGULATION_OF_CELL_DIFFERENTIATION	BP	1
	GO_SYNAPTIC_SIGNALING	0.256351	GO_SYNAPTIC_SIGNALING	BP	1
	GO_POSITIVE_REGULATION_OF_PROTEIN_METABOLIC_PROCESS	0.25658	GO_POSITIVE_REGULATION_OF_PROTEIN_METABOLIC_PROCESS	BP	1
	GO_EXTRACELLULAR_MATRIX	0.257387	GO_EXTRACELLULAR_MATRIX	CC	1
	GO_ORGANOPHOSPHATE_BIOSYNTHETIC_PROCESS	0.257387	GO_ORGANOPHOSPHATE_BIOSYNTHETIC_PROCESS	BP	1
	GO_ADENYL_NUCLEOTIDE_BINDING	0.26135	GO_ADENYL_NUCLEOTIDE_BINDING	MF	1
	GO_NEGATIVE_REGULATION_OF_INTRACELLULAR_SIGNAL_TRANSDUCTION	0.261518	GO_NEGATIVE_REGULATION_OF_INTRACELLULAR_SIGNAL_TRANSDUCTION	BP	1
	GO_POSITIVE_REGULATION_OF_CATALYTIC_ACTIVITY	0.26421	GO_POSITIVE_REGULATION_OF_CATALYTIC_ACTIVITY	BP	1
	GO_POSTTRANSCRIPTIONAL_REGULATION_OF_GENE_EXPRESSION	0.266647	GO_POSTTRANSCRIPTIONAL_REGULATION_OF_GENE_EXPRESSION	BP	1
	GO_POSITIVE_REGULATION_OF_CELL_COMMUNICATION	0.267069	GO_POSITIVE_REGULATION_OF_CELL_COMMUNICATION	BP	1
	GO_DENDRITE	0.270724	GO_DENDRITE	CC	1
	GO_REGULATION_OF_CELL_ACTIVATION	0.271232	GO_REGULATION_OF_CELL_ACTIVATION	BP	1
	GO_INFLAMMATORY_RESPONSE	0.271232	GO_INFLAMMATORY_RESPONSE	BP	1
	GO_NEGATIVE_REGULATION_OF_TRANSPORT	0.271739	GO_NEGATIVE_REGULATION_OF_TRANSPORT	BP	1
	GO_ENDOMEMBRANE_SYSTEM_ORGANIZATION	0.273259	GO_ENDOMEMBRANE_SYSTEM_ORGANIZATION	BP	1
	GO_CELLULAR_RESPONSE_TO_ORGANIC_CYCLIC_COMPOUND	0.275786	GO_CELLULAR_RESPONSE_TO_ORGANIC_CYCLIC_COMPOUND	BP	1
	GO_RNA_BINDING	0.275874	GO_RNA_BINDING	MF	1
	GO_TAXIS	0.27629	GO_TAXIS	BP	1
	GO_INTRACELLULAR_SIGNAL_TRANSDUCTION	0.27635	GO_INTRACELLULAR_SIGNAL_TRANSDUCTION	BP	1
	GO_ENZYME_ACTIVATOR_ACTIVITY	0.277297	GO_ENZYME_ACTIVATOR_ACTIVITY	MF	1
	GO_REGULATION_OF_ANATOMICAL_STRUCTURE_SIZE	0.2778	GO_REGULATION_OF_ANATOMICAL_STRUCTURE_SIZE	BP	1
	GO_REGULATION_OF_PROTEIN_SERINE_THREONINE_KINASE_ACTIVITY	0.279307	GO_REGULATION_OF_PROTEIN_SERINE_THREONINE_KINASE_ACTIVITY	BP	1
	GO_REGULATION_OF_CYTOPLASMIC_TRANSPORT	0.279808	GO_REGULATION_OF_CYTOPLASMIC_TRANSPORT	BP	1
	GO_POSITIVE_REGULATION_OF_KINASE_ACTIVITY	0.284305	GO_POSITIVE_REGULATION_OF_KINASE_ACTIVITY	BP	1
	GO_CELL_BODY	0.291735	GO_CELL_BODY	CC	1
	GO_ESTABLISHMENT_OF_LOCALIZATION_IN_CELL	0.292712	GO_ESTABLISHMENT_OF_LOCALIZATION_IN_CELL	BP	1
	GO_NITROGEN_COMPOUND_TRANSPORT	0.292719	GO_NITROGEN_COMPOUND_TRANSPORT	BP	1
	GO_TRANSMEMBRANE_RECEPTOR_PROTEIN_TYROSINE_KINASE_SIGNALING_PATHWAY	0.293702	GO_TRANSMEMBRANE_RECEPTOR_PROTEIN_TYROSINE_KINASE_SIGNALING_PATHWAY	BP	1
	GO_RESPONSE_TO_BACTERIUM	0.294683	GO_RESPONSE_TO_BACTERIUM	BP	1
	GO_POSITIVE_REGULATION_OF_ESTABLISHMENT_OF_PROTEIN_LOCALIZATION	0.296153	GO_POSITIVE_REGULATION_OF_ESTABLISHMENT_OF_PROTEIN_LOCALIZATION	BP	1
	GO_ANION_TRANSPORT	0.297131	GO_ANION_TRANSPORT	BP	1
	GO_CELL_MORPHOGENESIS_INVOLVED_IN_DIFFERENTIATION	0.300542	GO_CELL_MORPHOGENESIS_INVOLVED_IN_DIFFERENTIATION	BP	1
	GO_CHROMATIN_MODIFICATION	0.302483	GO_CHROMATIN_MODIFICATION	BP	1
	GO_TRANSCRIPTION_FACTOR_BINDING	0.302968	GO_TRANSCRIPTION_FACTOR_BINDING	MF	1
	GO_REGULATION_OF_PROTEIN_MODIFICATION_PROCESS	0.307568	GO_REGULATION_OF_PROTEIN_MODIFICATION_PROCESS	BP	1
	GO_LIPID_BIOSYNTHETIC_PROCESS	0.308754	GO_LIPID_BIOSYNTHETIC_PROCESS	BP	1
	GO_NEGATIVE_REGULATION_OF_PHOSPHORUS_METABOLIC_PROCESS	0.311628	GO_NEGATIVE_REGULATION_OF_PHOSPHORUS_METABOLIC_PROCESS	BP	1
	GO_ENZYME_BINDING	0.315078	GO_ENZYME_BINDING	MF	1
	GO_NEURON_PROJECTION_DEVELOPMENT	0.31544	GO_NEURON_PROJECTION_DEVELOPMENT	BP	1
	GO_PROTEIN_LOCALIZATION_TO_ORGANELLE	0.316389	GO_PROTEIN_LOCALIZATION_TO_ORGANELLE	BP	1
	GO_REGULATION_OF_CELL_MORPHOGENESIS	0.317811	GO_REGULATION_OF_CELL_MORPHOGENESIS	BP	1
	GO_REGULATION_OF_NEURON_DIFFERENTIATION	0.318757	GO_REGULATION_OF_NEURON_DIFFERENTIATION	BP	1
	GO_REGULATION_OF_CELL_PROJECTION_ORGANIZATION	0.320174	GO_REGULATION_OF_CELL_PROJECTION_ORGANIZATION	BP	1
	GO_REGULATION_OF_CELL_CYCLE_PROCESS	0.320645	GO_REGULATION_OF_CELL_CYCLE_PROCESS	BP	1
	GO_ORGANONITROGEN_COMPOUND_METABOLIC_PROCESS	0.321391	GO_ORGANONITROGEN_COMPOUND_METABOLIC_PROCESS	BP	1
	GO_CARBOHYDRATE_DERIVATIVE_BIOSYNTHETIC_PROCESS	0.326276	GO_CARBOHYDRATE_DERIVATIVE_BIOSYNTHETIC_PROCESS	BP	1
	GO_POSITIVE_REGULATION_OF_MOLECULAR_FUNCTION	0.327451	GO_POSITIVE_REGULATION_OF_MOLECULAR_FUNCTION	BP	1
	GO_NEGATIVE_REGULATION_OF_CELL_DIFFERENTIATION	0.338307	GO_NEGATIVE_REGULATION_OF_CELL_DIFFERENTIATION	BP	1
	GO_POSITIVE_REGULATION_OF_CELL_DEATH	0.341051	GO_POSITIVE_REGULATION_OF_CELL_DEATH	BP	1
	GO_KINASE_BINDING	0.342418	GO_KINASE_BINDING	MF	1
	GO_SYNAPSE_PART	0.34605	GO_SYNAPSE_PART	CC	1
	GO_NEGATIVE_REGULATION_OF_PROTEIN_MODIFICATION_PROCESS	0.346502	GO_NEGATIVE_REGULATION_OF_PROTEIN_MODIFICATION_PROCESS	BP	1
	GO_POSITIVE_REGULATION_OF_TRANSFERASE_ACTIVITY	0.346955	GO_POSITIVE_REGULATION_OF_TRANSFERASE_ACTIVITY	BP	1
	GO_PROTEIN_DOMAIN_SPECIFIC_BINDING	0.34921	GO_PROTEIN_DOMAIN_SPECIFIC_BINDING	MF	1
	GO_PROTEIN_UBIQUITINATION	0.351009	GO_PROTEIN_UBIQUITINATION	BP	1
	GO_RNA_POLYMERASE_II_TRANSCRIPTION_FACTOR_ACTIVITY_SEQUENCE_SPECIFIC_DNA_BINDING	0.352803	GO_RNA_POLYMERASE_II_TRANSCRIPTION_FACTOR_ACTIVITY_SEQUENCE_SPECIFIC_DNA_BINDING	MF	1
	GO_CELL_PART_MORPHOGENESIS	0.354144	GO_CELL_PART_MORPHOGENESIS	BP	1
	GO_CHROMATIN_ORGANIZATION	0.356819	GO_CHROMATIN_ORGANIZATION	BP	1
	GO_NEGATIVE_REGULATION_OF_CELL_PROLIFERATION	0.356819	GO_NEGATIVE_REGULATION_OF_CELL_PROLIFERATION	BP	1
	GO_INTERSPECIES_INTERACTION_BETWEEN_ORGANISMS	0.360366	GO_INTERSPECIES_INTERACTION_BETWEEN_ORGANISMS	BP	1
	GO_SOMATODENDRITIC_COMPARTMENT	0.364333	GO_SOMATODENDRITIC_COMPARTMENT	CC	1
	GO_NEGATIVE_REGULATION_OF_CELLULAR_COMPONENT_ORGANIZATION	0.373919	GO_NEGATIVE_REGULATION_OF_CELLULAR_COMPONENT_ORGANIZATION	BP	1
	GO_REGULATION_OF_CELLULAR_RESPONSE_TO_STRESS	0.377367	GO_REGULATION_OF_CELLULAR_RESPONSE_TO_STRESS	BP	1
	GO_NEURON_DEVELOPMENT	0.379084	GO_NEURON_DEVELOPMENT	BP	1
	GO_ENZYME_LINKED_RECEPTOR_PROTEIN_SIGNALING_PATHWAY	0.379084	GO_ENZYME_LINKED_RECEPTOR_PROTEIN_SIGNALING_PATHWAY	BP	1
	GO_REGULATION_OF_PROTEOLYSIS	0.385476	GO_REGULATION_OF_PROTEOLYSIS	BP	1
	GO_PROTEIN_HOMODIMERIZATION_ACTIVITY	0.386323	GO_PROTEIN_HOMODIMERIZATION_ACTIVITY	MF	1
	GO_HEAD_DEVELOPMENT	0.386323	GO_HEAD_DEVELOPMENT	BP	1
	GO_TRANSCRIPTION_FROM_RNA_POLYMERASE_II_PROMOTER	0.390119	GO_TRANSCRIPTION_FROM_RNA_POLYMERASE_II_PROMOTER	BP	1
	GO_REGULATION_OF_CATABOLIC_PROCESS	0.396807	GO_REGULATION_OF_CATABOLIC_PROCESS	BP	1
	GO_REGULATION_OF_NERVOUS_SYSTEM_DEVELOPMENT	0.404647	GO_REGULATION_OF_NERVOUS_SYSTEM_DEVELOPMENT	BP	1
	GO_SYNAPSE	0.406284	GO_SYNAPSE	CC	1
	GO_DOUBLE_STRANDED_DNA_BINDING	0.408324	GO_DOUBLE_STRANDED_DNA_BINDING	MF	1
	GO_ENDOSOME	0.415604	GO_ENDOSOME	CC	1
	GO_NEGATIVE_REGULATION_OF_DEVELOPMENTAL_PROCESS	0.419209	GO_NEGATIVE_REGULATION_OF_DEVELOPMENTAL_PROCESS	BP	1
	GO_CELLULAR_RESPONSE_TO_OXYGEN_CONTAINING_COMPOUND	0.423187	GO_CELLULAR_RESPONSE_TO_OXYGEN_CONTAINING_COMPOUND	BP	1
	GO_HYDROLASE_ACTIVITY_ACTING_ON_ACID_ANHYDRIDES	0.424375	GO_HYDROLASE_ACTIVITY_ACTING_ON_ACID_ANHYDRIDES	MF	1
	GO_ION_TRANSMEMBRANE_TRANSPORT	0.42556	GO_ION_TRANSMEMBRANE_TRANSPORT	BP	1
	GO_REGULATORY_REGION_NUCLEIC_ACID_BINDING	0.431446	GO_REGULATORY_REGION_NUCLEIC_ACID_BINDING	MF	1
	GO_POSITIVE_REGULATION_OF_CELL_DIFFERENTIATION	0.433005	GO_POSITIVE_REGULATION_OF_CELL_DIFFERENTIATION	BP	1
	GO_G_PROTEIN_COUPLED_RECEPTOR_ACTIVITY	0.433394	GO_G_PROTEIN_COUPLED_RECEPTOR_ACTIVITY	MF	1
	GO_CYTOSKELETON_ORGANIZATION	0.434172	GO_CYTOSKELETON_ORGANIZATION	BP	1
	GO_NUCLEOLUS	0.435723	GO_NUCLEOLUS	CC	1
	GO_REGULATION_OF_CELL_DEVELOPMENT	0.436497	GO_REGULATION_OF_CELL_DEVELOPMENT	BP	1
	GO_PROTEIN_MODIFICATION_BY_SMALL_PROTEIN_CONJUGATION_OR_REMOVAL	0.444174	GO_PROTEIN_MODIFICATION_BY_SMALL_PROTEIN_CONJUGATION_OR_REMOVAL	BP	1
	GO_ORGANOPHOSPHATE_METABOLIC_PROCESS	0.444935	GO_ORGANOPHOSPHATE_METABOLIC_PROCESS	BP	1
	GO_NEGATIVE_REGULATION_OF_CELL_DEATH	0.448727	GO_NEGATIVE_REGULATION_OF_CELL_DEATH	BP	1
	GO_CHEMICAL_HOMEOSTASIS	0.449859	GO_CHEMICAL_HOMEOSTASIS	BP	1
	GO_CENTRAL_NERVOUS_SYSTEM_DEVELOPMENT	0.450988	GO_CENTRAL_NERVOUS_SYSTEM_DEVELOPMENT	BP	1
	GO_POSITIVE_REGULATION_OF_INTRACELLULAR_SIGNAL_TRANSDUCTION	0.451364	GO_POSITIVE_REGULATION_OF_INTRACELLULAR_SIGNAL_TRANSDUCTION	BP	1
	GO_NEURON_DIFFERENTIATION	0.452866	GO_NEURON_DIFFERENTIATION	BP	1
	GO_MEMBRANE_ORGANIZATION	0.45324	GO_MEMBRANE_ORGANIZATION	BP	1
	GO_SINGLE_ORGANISM_CELLULAR_LOCALIZATION	0.459568	GO_SINGLE_ORGANISM_CELLULAR_LOCALIZATION	BP	1
	GO_EMBRYO_DEVELOPMENT	0.461045	GO_EMBRYO_DEVELOPMENT	BP	1
	GO_CELL_PROJECTION_ORGANIZATION	0.461045	GO_CELL_PROJECTION_ORGANIZATION	BP	1
	GO_CELLULAR_LIPID_METABOLIC_PROCESS	0.462886	GO_CELLULAR_LIPID_METABOLIC_PROCESS	BP	1
	GO_POSITIVE_REGULATION_OF_HYDROLASE_ACTIVITY	0.46362	GO_POSITIVE_REGULATION_OF_HYDROLASE_ACTIVITY	BP	1
	GO_RESPONSE_TO_ORGANIC_CYCLIC_COMPOUND	0.469095	GO_RESPONSE_TO_ORGANIC_CYCLIC_COMPOUND	BP	1
	GO_POSITIVE_REGULATION_OF_TRANSPORT	0.471991	GO_POSITIVE_REGULATION_OF_TRANSPORT	BP	1
	GO_REGULATION_OF_CELL_CYCLE	0.477732	GO_REGULATION_OF_CELL_CYCLE	BP	1
	GO_NEURON_PROJECTION	0.478445	GO_NEURON_PROJECTION	CC	1
	GO_CELL_PROJECTION_PART	0.478801	GO_CELL_PROJECTION_PART	CC	1
	GO_ORGANIC_ACID_METABOLIC_PROCESS	0.480223	GO_ORGANIC_ACID_METABOLIC_PROCESS	BP	1
	GO_CHROMOSOME_ORGANIZATION	0.489017	GO_CHROMOSOME_ORGANIZATION	BP	1
	GO_TRANSMEMBRANE_TRANSPORTER_ACTIVITY	0.489366	GO_TRANSMEMBRANE_TRANSPORTER_ACTIVITY	MF	1
	GO_ORGANONITROGEN_COMPOUND_BIOSYNTHETIC_PROCESS	0.493528	GO_ORGANONITROGEN_COMPOUND_BIOSYNTHETIC_PROCESS	BP	1
	GO_NUCLEAR_OUTER_MEMBRANE_ENDOPLASMIC_RETICULUM_MEMBRANE_NETWORK	0.495251	GO_NUCLEAR_OUTER_MEMBRANE_ENDOPLASMIC_RETICULUM_MEMBRANE_NETWORK	CC	1
	GO_REGULATION_OF_ANATOMICAL_STRUCTURE_MORPHOGENESIS	0.504452	GO_REGULATION_OF_ANATOMICAL_STRUCTURE_MORPHOGENESIS	BP	1
	GO_RESPONSE_TO_ABIOTIC_STIMULUS	0.505126	GO_RESPONSE_TO_ABIOTIC_STIMULUS	BP	1
	GO_CARBOHYDRATE_DERIVATIVE_METABOLIC_PROCESS	0.505463	GO_CARBOHYDRATE_DERIVATIVE_METABOLIC_PROCESS	BP	1
	GO_SEQUENCE_SPECIFIC_DNA_BINDING	0.506472	GO_SEQUENCE_SPECIFIC_DNA_BINDING	MF	1
	GO_POSITIVE_REGULATION_OF_PHOSPHORUS_METABOLIC_PROCESS	0.507814	GO_POSITIVE_REGULATION_OF_PHOSPHORUS_METABOLIC_PROCESS	BP	1
	GO_ENVELOPE	0.512813	GO_ENVELOPE	CC	1
	GO_TRANSMEMBRANE_TRANSPORT	0.521675	GO_TRANSMEMBRANE_TRANSPORT	BP	1
	GO_PROTEIN_COMPLEX_BIOGENESIS	0.534492	GO_PROTEIN_COMPLEX_BIOGENESIS	BP	1
	GO_PROTEIN_DIMERIZATION_ACTIVITY	0.537325	GO_PROTEIN_DIMERIZATION_ACTIVITY	MF	1
	GO_POSITIVE_REGULATION_OF_PROTEIN_MODIFICATION_PROCESS	0.538892	GO_POSITIVE_REGULATION_OF_PROTEIN_MODIFICATION_PROCESS	BP	1
	GO_ZINC_ION_BINDING	0.542007	GO_ZINC_ION_BINDING	MF	1
	GO_POSITIVE_REGULATION_OF_DEVELOPMENTAL_PROCESS	0.542628	GO_POSITIVE_REGULATION_OF_DEVELOPMENTAL_PROCESS	BP	1
	GO_POSITIVE_REGULATION_OF_CELLULAR_COMPONENT_ORGANIZATION	0.543247	GO_POSITIVE_REGULATION_OF_CELLULAR_COMPONENT_ORGANIZATION	BP	1
	GO_LIPID_METABOLIC_PROCESS	0.543247	GO_LIPID_METABOLIC_PROCESS	BP	1
	GO_POLY_A_RNA_BINDING	0.545716	GO_POLY_A_RNA_BINDING	MF	1
	GO_ENDOPLASMIC_RETICULUM_PART	0.545716	GO_ENDOPLASMIC_RETICULUM_PART	CC	1
	GO_VACUOLE	0.550613	GO_VACUOLE	CC	1
	GO_IDENTICAL_PROTEIN_BINDING	0.558749	GO_IDENTICAL_PROTEIN_BINDING	MF	1
	GO_ION_TRANSPORT	0.571386	GO_ION_TRANSPORT	BP	1
	GO_NEURON_PART	0.579976	GO_NEURON_PART	CC	1
	GO_SINGLE_ORGANISM_BIOSYNTHETIC_PROCESS	0.590043	GO_SINGLE_ORGANISM_BIOSYNTHETIC_PROCESS	BP	1
	GO_HOMEOSTATIC_PROCESS	0.593889	GO_HOMEOSTATIC_PROCESS	BP	1
	GO_SIGNALING_RECEPTOR_ACTIVITY	0.596341	GO_SIGNALING_RECEPTOR_ACTIVITY	MF	1
	GO_MACROMOLECULAR_COMPLEX_ASSEMBLY	0.609157	GO_MACROMOLECULAR_COMPLEX_ASSEMBLY	BP	1
	GO_TRANSITION_METAL_ION_BINDING	0.609944	GO_TRANSITION_METAL_ION_BINDING	MF	1
	GO_RESPONSE_TO_OXYGEN_CONTAINING_COMPOUND	0.610467	GO_RESPONSE_TO_OXYGEN_CONTAINING_COMPOUND	BP	1
	GO_NEUROGENESIS	0.614887	GO_NEUROGENESIS	BP	1
	GO_CELL_DEVELOPMENT	0.620781	GO_CELL_DEVELOPMENT	BP	1
	GO_REGULATION_OF_CELL_PROLIFERATION	0.634249	GO_REGULATION_OF_CELL_PROLIFERATION	BP	1
	GO_PROTEIN_COMPLEX_SUBUNIT_ORGANIZATION	0.640312	GO_PROTEIN_COMPLEX_SUBUNIT_ORGANIZATION	BP	1
	GO_MITOCHONDRION	0.656957	GO_MITOCHONDRION	CC	1
	GO_RECEPTOR_ACTIVITY	0.65878	GO_RECEPTOR_ACTIVITY	MF	1
	GO_ENDOPLASMIC_RETICULUM	0.662622	GO_ENDOPLASMIC_RETICULUM	CC	1
	GO_REGULATION_OF_MULTICELLULAR_ORGANISMAL_DEVELOPMENT	0.676892	GO_REGULATION_OF_MULTICELLULAR_ORGANISMAL_DEVELOPMENT	BP	1
	GO_SMALL_MOLECULE_METABOLIC_PROCESS	0.693178	GO_SMALL_MOLECULE_METABOLIC_PROCESS	BP	1
	GO_CELL_PROJECTION	0.701585	GO_CELL_PROJECTION	CC	1
	GO_CYTOSKELETON	0.733027	GO_CYTOSKELETON	CC	1
	GO_CYCLIC_NUCLEOTIDE_PHOSPHODIESTERASE_ACTIVITY	1	GO_CYCLIC_NUCLEOTIDE_PHOSPHODIESTERASE_ACTIVITY	MF	1
	GO_PROTEIN_SERINE_THREONINE_TYROSINE_KINASE_ACTIVITY	1	GO_PROTEIN_SERINE_THREONINE_TYROSINE_KINASE_ACTIVITY	MF	1
	GO_HYDROLASE_ACTIVITY_ACTING_ON_CARBON_NITROGEN_BUT_NOT_PEPTIDE_BONDS_IN_CYCLIC_AMIDINES	1	GO_HYDROLASE_ACTIVITY_ACTING_ON_CARBON_NITROGEN_BUT_NOT_PEPTIDE_BONDS_IN_CYCLIC_AMIDINES	MF	1
	GO_5_3_EXONUCLEASE_ACTIVITY	1	GO_5_3_EXONUCLEASE_ACTIVITY	MF	1
	GO_POLYUBIQUITIN_BINDING	1	GO_POLYUBIQUITIN_BINDING	MF	1
	GO_COFACTOR_TRANSPORTER_ACTIVITY	1	GO_COFACTOR_TRANSPORTER_ACTIVITY	MF	1
	GO_BETA_CATENIN_BINDING	1	GO_BETA_CATENIN_BINDING	MF	1
	GO_UDP_GALACTOSYLTRANSFERASE_ACTIVITY	1	GO_UDP_GALACTOSYLTRANSFERASE_ACTIVITY	MF	1
	GO_MITOGEN_ACTIVATED_PROTEIN_KINASE_BINDING	1	GO_MITOGEN_ACTIVATED_PROTEIN_KINASE_BINDING	MF	1
	GO_PHOSPHATE_TRANSMEMBRANE_TRANSPORTER_ACTIVITY	1	GO_PHOSPHATE_TRANSMEMBRANE_TRANSPORTER_ACTIVITY	MF	1
	GO_PEPTIDASE_ACTIVITY	1	GO_PEPTIDASE_ACTIVITY	MF	1
	GO_IMMUNOGLOBULIN_BINDING	1	GO_IMMUNOGLOBULIN_BINDING	MF	1
	GO_PROTEIN_KINASE_A_REGULATORY_SUBUNIT_BINDING	1	GO_PROTEIN_KINASE_A_REGULATORY_SUBUNIT_BINDING	MF	1
	GO_MHC_PROTEIN_COMPLEX_BINDING	1	GO_MHC_PROTEIN_COMPLEX_BINDING	MF	1
	GO_IONOTROPIC_GLUTAMATE_RECEPTOR_BINDING	1	GO_IONOTROPIC_GLUTAMATE_RECEPTOR_BINDING	MF	1
	GO_TRANSMEMBRANE_RECEPTOR_PROTEIN_KINASE_ACTIVITY	1	GO_TRANSMEMBRANE_RECEPTOR_PROTEIN_KINASE_ACTIVITY	MF	1
	GO_SMAD_BINDING	1	GO_SMAD_BINDING	MF	1
	GO_SYNTAXIN_1_BINDING	1	GO_SYNTAXIN_1_BINDING	MF	1
	GO_LONG_CHAIN_FATTY_ACID_BINDING	1	GO_LONG_CHAIN_FATTY_ACID_BINDING	MF	1
	GO_ACETYLGALACTOSAMINYLTRANSFERASE_ACTIVITY	1	GO_ACETYLGALACTOSAMINYLTRANSFERASE_ACTIVITY	MF	1
	GO_OXIDOREDUCTASE_ACTIVITY_ACTING_ON_THE_ALDEHYDE_OR_OXO_GROUP_OF_DONORS_NAD_OR_NADP_AS_ACCEPTOR	1	GO_OXIDOREDUCTASE_ACTIVITY_ACTING_ON_THE_ALDEHYDE_OR_OXO_GROUP_OF_DONORS_NAD_OR_NADP_AS_ACCEPTOR	MF	1
	GO_ACTIVE_ION_TRANSMEMBRANE_TRANSPORTER_ACTIVITY	1	GO_ACTIVE_ION_TRANSMEMBRANE_TRANSPORTER_ACTIVITY	MF	1
	GO_CYTOKINE_BINDING	1	GO_CYTOKINE_BINDING	MF	1
	GO_NEUROTRANSMITTER_BINDING	1	GO_NEUROTRANSMITTER_BINDING	MF	1
	GO_OLFACTORY_RECEPTOR_ACTIVITY	1	GO_OLFACTORY_RECEPTOR_ACTIVITY	MF	1
	GO_SERINE_TYPE_EXOPEPTIDASE_ACTIVITY	1	GO_SERINE_TYPE_EXOPEPTIDASE_ACTIVITY	MF	1
	GO_3_5_CYCLIC_AMP_PHOSPHODIESTERASE_ACTIVITY	1	GO_3_5_CYCLIC_AMP_PHOSPHODIESTERASE_ACTIVITY	MF	1
	GO_VOLTAGE_GATED_ION_CHANNEL_ACTIVITY	1	GO_VOLTAGE_GATED_ION_CHANNEL_ACTIVITY	MF	1
	GO_PHOSPHATIDYLINOSITOL_3_5_BISPHOSPHATE_BINDING	1	GO_PHOSPHATIDYLINOSITOL_3_5_BISPHOSPHATE_BINDING	MF	1
	GO_PROTEIN_KINASE_C_BINDING	1	GO_PROTEIN_KINASE_C_BINDING	MF	1
	GO_BETA_2_MICROGLOBULIN_BINDING	1	GO_BETA_2_MICROGLOBULIN_BINDING	MF	1
	GO_PROTEIN_COMPLEX_SCAFFOLD	1	GO_PROTEIN_COMPLEX_SCAFFOLD	MF	1
	GO_HEAT_SHOCK_PROTEIN_BINDING	1	GO_HEAT_SHOCK_PROTEIN_BINDING	MF	1
	GO_PHOSPHOPROTEIN_BINDING	1	GO_PHOSPHOPROTEIN_BINDING	MF	1
	GO_AMINO_ACID_BINDING	1	GO_AMINO_ACID_BINDING	MF	1
	GO_OXIDOREDUCTASE_ACTIVITY_ACTING_ON_THE_CH_CH_GROUP_OF_DONORS	1	GO_OXIDOREDUCTASE_ACTIVITY_ACTING_ON_THE_CH_CH_GROUP_OF_DONORS	MF	1
	GO_OXIDOREDUCTASE_ACTIVITY_ACTING_ON_A_HEME_GROUP_OF_DONORS	1	GO_OXIDOREDUCTASE_ACTIVITY_ACTING_ON_A_HEME_GROUP_OF_DONORS	MF	1
	GO_QUINONE_BINDING	1	GO_QUINONE_BINDING	MF	1
	GO_G_PROTEIN_ALPHA_SUBUNIT_BINDING	1	GO_G_PROTEIN_ALPHA_SUBUNIT_BINDING	MF	1
	GO_MITOGEN_ACTIVATED_PROTEIN_KINASE_KINASE_BINDING	1	GO_MITOGEN_ACTIVATED_PROTEIN_KINASE_KINASE_BINDING	MF	1
	GO_CYTOSKELETAL_PROTEIN_BINDING	1	GO_CYTOSKELETAL_PROTEIN_BINDING	MF	1
	GO_VITAMIN_TRANSPORTER_ACTIVITY	1	GO_VITAMIN_TRANSPORTER_ACTIVITY	MF	1
	GO_TRANSFERASE_ACTIVITY_TRANSFERRING_SULFUR_CONTAINING_GROUPS	1	GO_TRANSFERASE_ACTIVITY_TRANSFERRING_SULFUR_CONTAINING_GROUPS	MF	1
	GO_CYCLASE_ACTIVITY	1	GO_CYCLASE_ACTIVITY	MF	1
	GO_PROTEIN_SELF_ASSOCIATION	1	GO_PROTEIN_SELF_ASSOCIATION	MF	1
	GO_CYSTEINE_TYPE_PEPTIDASE_ACTIVITY	1	GO_CYSTEINE_TYPE_PEPTIDASE_ACTIVITY	MF	1
	GO_ENDODEOXYRIBONUCLEASE_ACTIVITY_PRODUCING_5_PHOSPHOMONOESTERS	1	GO_ENDODEOXYRIBONUCLEASE_ACTIVITY_PRODUCING_5_PHOSPHOMONOESTERS	MF	1
	GO_SULFUR_COMPOUND_TRANSMEMBRANE_TRANSPORTER_ACTIVITY	1	GO_SULFUR_COMPOUND_TRANSMEMBRANE_TRANSPORTER_ACTIVITY	MF	1
	GO_DNA_POLYMERASE_ACTIVITY	1	GO_DNA_POLYMERASE_ACTIVITY	MF	1
	GO_UBIQUITIN_LIKE_PROTEIN_BINDING	1	GO_UBIQUITIN_LIKE_PROTEIN_BINDING	MF	1
	GO_DNA_BINDING_BENDING	1	GO_DNA_BINDING_BENDING	MF	1
	GO_RNA_METHYLTRANSFERASE_ACTIVITY	1	GO_RNA_METHYLTRANSFERASE_ACTIVITY	MF	1
	GO_CYCLIC_NUCLEOTIDE_GATED_ION_CHANNEL_ACTIVITY	1	GO_CYCLIC_NUCLEOTIDE_GATED_ION_CHANNEL_ACTIVITY	MF	1
	GO_NARROW_PORE_CHANNEL_ACTIVITY	1	GO_NARROW_PORE_CHANNEL_ACTIVITY	MF	1
	GO_STEROID_DEHYDROGENASE_ACTIVITY	1	GO_STEROID_DEHYDROGENASE_ACTIVITY	MF	1
	GO_BHLH_TRANSCRIPTION_FACTOR_BINDING	1	GO_BHLH_TRANSCRIPTION_FACTOR_BINDING	MF	1
	GO_G_PROTEIN_COUPLED_NEUROTRANSMITTER_RECEPTOR_ACTIVITY	1	GO_G_PROTEIN_COUPLED_NEUROTRANSMITTER_RECEPTOR_ACTIVITY	MF	1
	GO_METHYLATED_HISTONE_BINDING	1	GO_METHYLATED_HISTONE_BINDING	MF	1
	GO_ATP_DEPENDENT_DNA_HELICASE_ACTIVITY	1	GO_ATP_DEPENDENT_DNA_HELICASE_ACTIVITY	MF	1
	GO_PURINE_NTP_DEPENDENT_HELICASE_ACTIVITY	1	GO_PURINE_NTP_DEPENDENT_HELICASE_ACTIVITY	MF	1
	GO_PROTEIN_BINDING_INVOLVED_IN_CELL_ADHESION	1	GO_PROTEIN_BINDING_INVOLVED_IN_CELL_ADHESION	MF	1
	GO_FIBROBLAST_GROWTH_FACTOR_RECEPTOR_BINDING	1	GO_FIBROBLAST_GROWTH_FACTOR_RECEPTOR_BINDING	MF	1
	GO_VOLTAGE_GATED_ANION_CHANNEL_ACTIVITY	1	GO_VOLTAGE_GATED_ANION_CHANNEL_ACTIVITY	MF	1
	GO_RNA_POLYMERASE_II_TRANSCRIPTION_COREPRESSOR_ACTIVITY	1	GO_RNA_POLYMERASE_II_TRANSCRIPTION_COREPRESSOR_ACTIVITY	MF	1
	GO_PHOSPHATASE_INHIBITOR_ACTIVITY	1	GO_PHOSPHATASE_INHIBITOR_ACTIVITY	MF	1
	GO_DNA_SECONDARY_STRUCTURE_BINDING	1	GO_DNA_SECONDARY_STRUCTURE_BINDING	MF	1
	GO_SULFUR_COMPOUND_BINDING	1	GO_SULFUR_COMPOUND_BINDING	MF	1
	GO_SIGNAL_SEQUENCE_BINDING	1	GO_SIGNAL_SEQUENCE_BINDING	MF	1
	GO_OXIDOREDUCTASE_ACTIVITY_ACTING_ON_THE_CH_OH_GROUP_OF_DONORS_NAD_OR_NADP_AS_ACCEPTOR	1	GO_OXIDOREDUCTASE_ACTIVITY_ACTING_ON_THE_CH_OH_GROUP_OF_DONORS_NAD_OR_NADP_AS_ACCEPTOR	MF	1
	GO_SYNTAXIN_BINDING	1	GO_SYNTAXIN_BINDING	MF	1
	GO_HEPARAN_SULFATE_SULFOTRANSFERASE_ACTIVITY	1	GO_HEPARAN_SULFATE_SULFOTRANSFERASE_ACTIVITY	MF	1
	GO_PHOSPHATIDYLINOSITOL_PHOSPHATE_PHOSPHATASE_ACTIVITY	1	GO_PHOSPHATIDYLINOSITOL_PHOSPHATE_PHOSPHATASE_ACTIVITY	MF	1
	GO_CARBOHYDRATE_BINDING	1	GO_CARBOHYDRATE_BINDING	MF	1
	GO_TAU_PROTEIN_BINDING	1	GO_TAU_PROTEIN_BINDING	MF	1
	GO_ACYLGLYCEROL_O_ACYLTRANSFERASE_ACTIVITY	1	GO_ACYLGLYCEROL_O_ACYLTRANSFERASE_ACTIVITY	MF	1
	GO_COMPLEMENT_BINDING	1	GO_COMPLEMENT_BINDING	MF	1
	GO_HORMONE_RECEPTOR_BINDING	1	GO_HORMONE_RECEPTOR_BINDING	MF	1
	GO_DIVALENT_INORGANIC_CATION_TRANSMEMBRANE_TRANSPORTER_ACTIVITY	1	GO_DIVALENT_INORGANIC_CATION_TRANSMEMBRANE_TRANSPORTER_ACTIVITY	MF	1
	GO_PROTEIN_HETERODIMERIZATION_ACTIVITY	1	GO_PROTEIN_HETERODIMERIZATION_ACTIVITY	MF	1
	GO_PROTEIN_PHOSPHATASE_BINDING	1	GO_PROTEIN_PHOSPHATASE_BINDING	MF	1
	GO_MONOVALENT_INORGANIC_CATION_TRANSMEMBRANE_TRANSPORTER_ACTIVITY	1	GO_MONOVALENT_INORGANIC_CATION_TRANSMEMBRANE_TRANSPORTER_ACTIVITY	MF	1
	GO_3_5_CYCLIC_GMP_PHOSPHODIESTERASE_ACTIVITY	1	GO_3_5_CYCLIC_GMP_PHOSPHODIESTERASE_ACTIVITY	MF	1
	GO_VOLTAGE_GATED_CATION_CHANNEL_ACTIVITY	1	GO_VOLTAGE_GATED_CATION_CHANNEL_ACTIVITY	MF	1
	GO_PROTEIN_TYROSINE_KINASE_ACTIVITY	1	GO_PROTEIN_TYROSINE_KINASE_ACTIVITY	MF	1
	GO_TRANSMITTER_GATED_CHANNEL_ACTIVITY	1	GO_TRANSMITTER_GATED_CHANNEL_ACTIVITY	MF	1
	GO_PROTEIN_DEACETYLASE_ACTIVITY	1	GO_PROTEIN_DEACETYLASE_ACTIVITY	MF	1
	GO_ENDONUCLEASE_ACTIVITY_ACTIVE_WITH_EITHER_RIBO_OR_DEOXYRIBONUCLEIC_ACIDS_AND_PRODUCING_3_PHOSPHOMONOESTERS	1	GO_ENDONUCLEASE_ACTIVITY_ACTIVE_WITH_EITHER_RIBO_OR_DEOXYRIBONUCLEIC_ACIDS_AND_PRODUCING_3_PHOSPHOMONOESTERS	MF	1
	GO_SODIUM_AMINO_ACID_SYMPORTER_ACTIVITY	1	GO_SODIUM_AMINO_ACID_SYMPORTER_ACTIVITY	MF	1
	GO_FATTY_ACYL_COA_BINDING	1	GO_FATTY_ACYL_COA_BINDING	MF	1
	GO_PHOSPHATIDYLINOSITOL_3_5_BISPHOSPHATE_3_PHOSPHATASE_ACTIVITY	1	GO_PHOSPHATIDYLINOSITOL_3_5_BISPHOSPHATE_3_PHOSPHATASE_ACTIVITY	MF	1
	GO_TRANSCRIPTIONAL_ACTIVATOR_ACTIVITY_RNA_POLYMERASE_II_DISTAL_ENHANCER_SEQUENCE_SPECIFIC_BINDING	1	GO_TRANSCRIPTIONAL_ACTIVATOR_ACTIVITY_RNA_POLYMERASE_II_DISTAL_ENHANCER_SEQUENCE_SPECIFIC_BINDING	MF	1
	GO_CYCLIN_BINDING	1	GO_CYCLIN_BINDING	MF	1
	GO_ACID_AMINO_ACID_LIGASE_ACTIVITY	1	GO_ACID_AMINO_ACID_LIGASE_ACTIVITY	MF	1
	GO_OXIDOREDUCTASE_ACTIVITY_ACTING_ON_NAD_P_H	1	GO_OXIDOREDUCTASE_ACTIVITY_ACTING_ON_NAD_P_H	MF	1
	GO_NEUROPEPTIDE_RECEPTOR_BINDING	1	GO_NEUROPEPTIDE_RECEPTOR_BINDING	MF	1
	GO_RETINOIC_ACID_BINDING	1	GO_RETINOIC_ACID_BINDING	MF	1
	GO_DIACYLGLYCEROL_KINASE_ACTIVITY	1	GO_DIACYLGLYCEROL_KINASE_ACTIVITY	MF	1
	GO_STEROID_BINDING	1	GO_STEROID_BINDING	MF	1
	GO_LEUCINE_ZIPPER_DOMAIN_BINDING	1	GO_LEUCINE_ZIPPER_DOMAIN_BINDING	MF	1
	GO_PHOSPHATIDYLINOSITOL_5_PHOSPHATE_BINDING	1	GO_PHOSPHATIDYLINOSITOL_5_PHOSPHATE_BINDING	MF	1
	GO_I_SMAD_BINDING	1	GO_I_SMAD_BINDING	MF	1
	GO_ENHANCER_BINDING	1	GO_ENHANCER_BINDING	MF	1
	GO_DEMETHYLASE_ACTIVITY	1	GO_DEMETHYLASE_ACTIVITY	MF	1
	GO_RAC_GUANYL_NUCLEOTIDE_EXCHANGE_FACTOR_ACTIVITY	1	GO_RAC_GUANYL_NUCLEOTIDE_EXCHANGE_FACTOR_ACTIVITY	MF	1
	GO_PROTEIN_BINDING_INVOLVED_IN_PROTEIN_FOLDING	1	GO_PROTEIN_BINDING_INVOLVED_IN_PROTEIN_FOLDING	MF	1
	GO_PHOTORECEPTOR_ACTIVITY	1	GO_PHOTORECEPTOR_ACTIVITY	MF	1
	GO_CYTOSKELETAL_ADAPTOR_ACTIVITY	1	GO_CYTOSKELETAL_ADAPTOR_ACTIVITY	MF	1
	GO_TRANSCRIPTION_FACTOR_ACTIVITY_DIRECT_LIGAND_REGULATED_SEQUENCE_SPECIFIC_DNA_BINDING	1	GO_TRANSCRIPTION_FACTOR_ACTIVITY_DIRECT_LIGAND_REGULATED_SEQUENCE_SPECIFIC_DNA_BINDING	MF	1
	GO_RACEMASE_AND_EPIMERASE_ACTIVITY	1	GO_RACEMASE_AND_EPIMERASE_ACTIVITY	MF	1
	GO_PROTEIN_LIPID_COMPLEX_BINDING	1	GO_PROTEIN_LIPID_COMPLEX_BINDING	MF	1
	GO_CARBOXY_LYASE_ACTIVITY	1	GO_CARBOXY_LYASE_ACTIVITY	MF	1
	GO_MIRNA_BINDING	1	GO_MIRNA_BINDING	MF	1
	GO_ESTROGEN_RECEPTOR_BINDING	1	GO_ESTROGEN_RECEPTOR_BINDING	MF	1
	GO_TRANSCRIPTIONAL_REPRESSOR_ACTIVITY_RNA_POLYMERASE_II_TRANSCRIPTION_REGULATORY_REGION_SEQUENCE_SPECIFIC_BINDING	1	GO_TRANSCRIPTIONAL_REPRESSOR_ACTIVITY_RNA_POLYMERASE_II_TRANSCRIPTION_REGULATORY_REGION_SEQUENCE_SPECIFIC_BINDING	MF	1
	GO_UBIQUITIN_UBIQUITIN_LIGASE_ACTIVITY	1	GO_UBIQUITIN_UBIQUITIN_LIGASE_ACTIVITY	MF	1
	GO_FMN_BINDING	1	GO_FMN_BINDING	MF	1
	GO_ADENYLYLTRANSFERASE_ACTIVITY	1	GO_ADENYLYLTRANSFERASE_ACTIVITY	MF	1
	GO_ATPASE_ACTIVITY_COUPLED	1	GO_ATPASE_ACTIVITY_COUPLED	MF	1
	GO_S_ACYLTRANSFERASE_ACTIVITY	1	GO_S_ACYLTRANSFERASE_ACTIVITY	MF	1
	GO_ANKYRIN_BINDING	1	GO_ANKYRIN_BINDING	MF	1
	GO_PROTEASOME_BINDING	1	GO_PROTEASOME_BINDING	MF	1
	GO_DNA_N_GLYCOSYLASE_ACTIVITY	1	GO_DNA_N_GLYCOSYLASE_ACTIVITY	MF	1
	GO_PHOSPHATIDYLINOSITOL_MONOPHOSPHATE_PHOSPHATASE_ACTIVITY	1	GO_PHOSPHATIDYLINOSITOL_MONOPHOSPHATE_PHOSPHATASE_ACTIVITY	MF	1
	GO_TRANSFERASE_ACTIVITY_TRANSFERRING_ALKYL_OR_ARYL_OTHER_THAN_METHYL_GROUPS	1	GO_TRANSFERASE_ACTIVITY_TRANSFERRING_ALKYL_OR_ARYL_OTHER_THAN_METHYL_GROUPS	MF	1
	GO_UNFOLDED_PROTEIN_BINDING	1	GO_UNFOLDED_PROTEIN_BINDING	MF	1
	GO_POLY_A_BINDING	1	GO_POLY_A_BINDING	MF	1
	GO_ATPASE_ACTIVATOR_ACTIVITY	1	GO_ATPASE_ACTIVATOR_ACTIVITY	MF	1
	GO_CARBOHYDRATE_PHOSPHATASE_ACTIVITY	1	GO_CARBOHYDRATE_PHOSPHATASE_ACTIVITY	MF	1
	GO_VIRUS_RECEPTOR_ACTIVITY	1	GO_VIRUS_RECEPTOR_ACTIVITY	MF	1
	GO_NUCLEOSOME_BINDING	1	GO_NUCLEOSOME_BINDING	MF	1
	GO_UBIQUITIN_LIKE_PROTEIN_CONJUGATING_ENZYME_ACTIVITY	1	GO_UBIQUITIN_LIKE_PROTEIN_CONJUGATING_ENZYME_ACTIVITY	MF	1
	GO_ATP_DEPENDENT_MICROTUBULE_MOTOR_ACTIVITY	1	GO_ATP_DEPENDENT_MICROTUBULE_MOTOR_ACTIVITY	MF	1
	GO_C2H2_ZINC_FINGER_DOMAIN_BINDING	1	GO_C2H2_ZINC_FINGER_DOMAIN_BINDING	MF	1
	GO_CALCIUM_ACTIVATED_POTASSIUM_CHANNEL_ACTIVITY	1	GO_CALCIUM_ACTIVATED_POTASSIUM_CHANNEL_ACTIVITY	MF	1
	GO_ACTIN_BINDING	1	GO_ACTIN_BINDING	MF	1
	GO_PHOSPHATIDYLINOSITOL_4_5_BISPHOSPHATE_BINDING	1	GO_PHOSPHATIDYLINOSITOL_4_5_BISPHOSPHATE_BINDING	MF	1
	GO_PRENYLTRANSFERASE_ACTIVITY	1	GO_PRENYLTRANSFERASE_ACTIVITY	MF	1
	GO_ANION_CATION_SYMPORTER_ACTIVITY	1	GO_ANION_CATION_SYMPORTER_ACTIVITY	MF	1
	GO_LYSINE_ACETYLATED_HISTONE_BINDING	1	GO_LYSINE_ACETYLATED_HISTONE_BINDING	MF	1
	GO_PEPTIDE_HORMONE_RECEPTOR_BINDING	1	GO_PEPTIDE_HORMONE_RECEPTOR_BINDING	MF	1
	GO_INORGANIC_ANION_TRANSMEMBRANE_TRANSPORTER_ACTIVITY	1	GO_INORGANIC_ANION_TRANSMEMBRANE_TRANSPORTER_ACTIVITY	MF	1
	GO_PROTEIN_KINASE_A_BINDING	1	GO_PROTEIN_KINASE_A_BINDING	MF	1
	GO_MANNOSIDASE_ACTIVITY	1	GO_MANNOSIDASE_ACTIVITY	MF	1
	GO_METAL_ION_TRANSMEMBRANE_TRANSPORTER_ACTIVITY	1	GO_METAL_ION_TRANSMEMBRANE_TRANSPORTER_ACTIVITY	MF	1
	GO_COA_HYDROLASE_ACTIVITY	1	GO_COA_HYDROLASE_ACTIVITY	MF	1
	GO_ADRENERGIC_RECEPTOR_ACTIVITY	1	GO_ADRENERGIC_RECEPTOR_ACTIVITY	MF	1
	GO_GATED_CHANNEL_ACTIVITY	1	GO_GATED_CHANNEL_ACTIVITY	MF	1
	GO_RNA_DNA_HYBRID_RIBONUCLEASE_ACTIVITY	1	GO_RNA_DNA_HYBRID_RIBONUCLEASE_ACTIVITY	MF	1
	GO_HISTONE_DEACETYLASE_BINDING	1	GO_HISTONE_DEACETYLASE_BINDING	MF	1
	GO_ACTIN_FILAMENT_BINDING	1	GO_ACTIN_FILAMENT_BINDING	MF	1
	GO_HYDROLASE_ACTIVITY_ACTING_ON_CARBON_NITROGEN_BUT_NOT_PEPTIDE_BONDS_IN_LINEAR_AMIDINES	1	GO_HYDROLASE_ACTIVITY_ACTING_ON_CARBON_NITROGEN_BUT_NOT_PEPTIDE_BONDS_IN_LINEAR_AMIDINES	MF	1
	GO_HEPARIN_BINDING	1	GO_HEPARIN_BINDING	MF	1
	GO_LOW_DENSITY_LIPOPROTEIN_PARTICLE_BINDING	1	GO_LOW_DENSITY_LIPOPROTEIN_PARTICLE_BINDING	MF	1
	GO_SERINE_HYDROLASE_ACTIVITY	1	GO_SERINE_HYDROLASE_ACTIVITY	MF	1
	GO_TRANSMEMBRANE_RECEPTOR_PROTEIN_TYROSINE_KINASE_ACTIVITY	1	GO_TRANSMEMBRANE_RECEPTOR_PROTEIN_TYROSINE_KINASE_ACTIVITY	MF	1
	GO_WNT_PROTEIN_BINDING	1	GO_WNT_PROTEIN_BINDING	MF	1
	GO_TRANSFERASE_ACTIVITY_TRANSFERRING_HEXOSYL_GROUPS	1	GO_TRANSFERASE_ACTIVITY_TRANSFERRING_HEXOSYL_GROUPS	MF	1
	GO_ARYL_SULFOTRANSFERASE_ACTIVITY	1	GO_ARYL_SULFOTRANSFERASE_ACTIVITY	MF	1
	GO_PROTEIN_SERINE_THREONINE_PHOSPHATASE_INHIBITOR_ACTIVITY	1	GO_PROTEIN_SERINE_THREONINE_PHOSPHATASE_INHIBITOR_ACTIVITY	MF	1
	GO_HYDRO_LYASE_ACTIVITY	1	GO_HYDRO_LYASE_ACTIVITY	MF	1
	GO_TRANSLATION_INITIATION_FACTOR_ACTIVITY	1	GO_TRANSLATION_INITIATION_FACTOR_ACTIVITY	MF	1
	GO_LIPOPROTEIN_PARTICLE_RECEPTOR_BINDING	1	GO_LIPOPROTEIN_PARTICLE_RECEPTOR_BINDING	MF	1
	GO_LIGAND_GATED_CHANNEL_ACTIVITY	1	GO_LIGAND_GATED_CHANNEL_ACTIVITY	MF	1
	GO_RHO_GTPASE_BINDING	1	GO_RHO_GTPASE_BINDING	MF	1
	GO_POLY_PYRIMIDINE_TRACT_BINDING	1	GO_POLY_PYRIMIDINE_TRACT_BINDING	MF	1
	GO_PROTEIN_PHOSPHORYLATED_AMINO_ACID_BINDING	1	GO_PROTEIN_PHOSPHORYLATED_AMINO_ACID_BINDING	MF	1
	GO_COLLAGEN_BINDING	1	GO_COLLAGEN_BINDING	MF	1
	GO_TRIGLYCERIDE_LIPASE_ACTIVITY	1	GO_TRIGLYCERIDE_LIPASE_ACTIVITY	MF	1
	GO_N_METHYLTRANSFERASE_ACTIVITY	1	GO_N_METHYLTRANSFERASE_ACTIVITY	MF	1
	GO_ACETYLCHOLINE_RECEPTOR_ACTIVITY	1	GO_ACETYLCHOLINE_RECEPTOR_ACTIVITY	MF	1
	GO_CALCIUM_ACTIVATED_CATION_CHANNEL_ACTIVITY	1	GO_CALCIUM_ACTIVATED_CATION_CHANNEL_ACTIVITY	MF	1
	GO_ENDONUCLEASE_ACTIVITY_ACTIVE_WITH_EITHER_RIBO_OR_DEOXYRIBONUCLEIC_ACIDS_AND_PRODUCING_5_PHOSPHOMONOESTERS	1	GO_ENDONUCLEASE_ACTIVITY_ACTIVE_WITH_EITHER_RIBO_OR_DEOXYRIBONUCLEIC_ACIDS_AND_PRODUCING_5_PHOSPHOMONOESTERS	MF	1
	GO_CARBOXYPEPTIDASE_ACTIVITY	1	GO_CARBOXYPEPTIDASE_ACTIVITY	MF	1
	GO_ATPASE_REGULATOR_ACTIVITY	1	GO_ATPASE_REGULATOR_ACTIVITY	MF	1
	GO_PHOSPHATIDYLINOSITOL_PHOSPHATE_BINDING	1	GO_PHOSPHATIDYLINOSITOL_PHOSPHATE_BINDING	MF	1
	GO_GTPASE_INHIBITOR_ACTIVITY	1	GO_GTPASE_INHIBITOR_ACTIVITY	MF	1
	GO_PHOSPHATIDYLINOSITOL_PHOSPHATE_5_PHOSPHATASE_ACTIVITY	1	GO_PHOSPHATIDYLINOSITOL_PHOSPHATE_5_PHOSPHATASE_ACTIVITY	MF	1
	GO_ATPASE_ACTIVITY_COUPLED_TO_TRANSMEMBRANE_MOVEMENT_OF_IONS_PHOSPHORYLATIVE_MECHANISM	1	GO_ATPASE_ACTIVITY_COUPLED_TO_TRANSMEMBRANE_MOVEMENT_OF_IONS_PHOSPHORYLATIVE_MECHANISM	MF	1
	GO_GLUCOSIDASE_ACTIVITY	1	GO_GLUCOSIDASE_ACTIVITY	MF	1
	GO_ORGANIC_HYDROXY_COMPOUND_TRANSMEMBRANE_TRANSPORTER_ACTIVITY	1	GO_ORGANIC_HYDROXY_COMPOUND_TRANSMEMBRANE_TRANSPORTER_ACTIVITY	MF	1
	GO_EXTRACELLULAR_MATRIX_STRUCTURAL_CONSTITUENT	1	GO_EXTRACELLULAR_MATRIX_STRUCTURAL_CONSTITUENT	MF	1
	GO_SOLUTE_PROTON_ANTIPORTER_ACTIVITY	1	GO_SOLUTE_PROTON_ANTIPORTER_ACTIVITY	MF	1
	GO_ACIDIC_AMINO_ACID_TRANSMEMBRANE_TRANSPORTER_ACTIVITY	1	GO_ACIDIC_AMINO_ACID_TRANSMEMBRANE_TRANSPORTER_ACTIVITY	MF	1
	GO_ENDORIBONUCLEASE_ACTIVITY_PRODUCING_5_PHOSPHOMONOESTERS	1	GO_ENDORIBONUCLEASE_ACTIVITY_PRODUCING_5_PHOSPHOMONOESTERS	MF	1
	GO_LYSOPHOSPHOLIPASE_ACTIVITY	1	GO_LYSOPHOSPHOLIPASE_ACTIVITY	MF	1
	GO_ADRENERGIC_RECEPTOR_BINDING	1	GO_ADRENERGIC_RECEPTOR_BINDING	MF	1
	GO_NUCLEOSIDE_DIPHOSPHATASE_ACTIVITY	1	GO_NUCLEOSIDE_DIPHOSPHATASE_ACTIVITY	MF	1
	GO_ACETYLTRANSFERASE_ACTIVITY	1	GO_ACETYLTRANSFERASE_ACTIVITY	MF	1
	GO_PASSIVE_TRANSMEMBRANE_TRANSPORTER_ACTIVITY	1	GO_PASSIVE_TRANSMEMBRANE_TRANSPORTER_ACTIVITY	MF	1
	GO_RNA_POLYMERASE_II_CORE_BINDING	1	GO_RNA_POLYMERASE_II_CORE_BINDING	MF	1
	GO_MRNA_BINDING	1	GO_MRNA_BINDING	MF	1
	GO_MHC_CLASS_II_RECEPTOR_ACTIVITY	1	GO_MHC_CLASS_II_RECEPTOR_ACTIVITY	MF	1
	GO_NEUROPEPTIDE_RECEPTOR_ACTIVITY	1	GO_NEUROPEPTIDE_RECEPTOR_ACTIVITY	MF	1
	GO_EXTRACELLULAR_MATRIX_BINDING	1	GO_EXTRACELLULAR_MATRIX_BINDING	MF	1
	GO_SEROTONIN_RECEPTOR_ACTIVITY	1	GO_SEROTONIN_RECEPTOR_ACTIVITY	MF	1
	GO_METALLOEXOPEPTIDASE_ACTIVITY	1	GO_METALLOEXOPEPTIDASE_ACTIVITY	MF	1
	GO_TRNA_BINDING	1	GO_TRNA_BINDING	MF	1
	GO_NITRIC_OXIDE_SYNTHASE_BINDING	1	GO_NITRIC_OXIDE_SYNTHASE_BINDING	MF	1
	GO_PROTEIN_C_TERMINUS_BINDING	1	GO_PROTEIN_C_TERMINUS_BINDING	MF	1
	GO_GLYCINE_BINDING	1	GO_GLYCINE_BINDING	MF	1
	GO_THIOLESTER_HYDROLASE_ACTIVITY	1	GO_THIOLESTER_HYDROLASE_ACTIVITY	MF	1
	GO_INSULIN_RECEPTOR_BINDING	1	GO_INSULIN_RECEPTOR_BINDING	MF	1
	GO_R_SMAD_BINDING	1	GO_R_SMAD_BINDING	MF	1
	GO_CIS_TRANS_ISOMERASE_ACTIVITY	1	GO_CIS_TRANS_ISOMERASE_ACTIVITY	MF	1
	GO_METALLOCARBOXYPEPTIDASE_ACTIVITY	1	GO_METALLOCARBOXYPEPTIDASE_ACTIVITY	MF	1
	GO_ALDEHYDE_DEHYDROGENASE_NAD_ACTIVITY	1	GO_ALDEHYDE_DEHYDROGENASE_NAD_ACTIVITY	MF	1
	GO_OXIDOREDUCTASE_ACTIVITY_ACTING_ON_PAIRED_DONORS_WITH_INCORPORATION_OR_REDUCTION_OF_MOLECULAR_OXYGEN_2_OXOGLUTARATE_AS_ONE_DONOR_AND_INCORPORATION_OF_ONE_ATOM_EACH_OF_OXYGEN_INTO_BOTH_DONORS	1	GO_OXIDOREDUCTASE_ACTIVITY_ACTING_ON_PAIRED_DONORS_WITH_INCORPORATION_OR_REDUCTION_OF_MOLECULAR_OXYGEN_2_OXOGLUTARATE_AS_ONE_DONOR_AND_INCORPORATION_OF_ONE_ATOM_EACH_OF_OXYGEN_INTO_BOTH_DONORS	MF	1
	GO_PHOSPHATE_ION_BINDING	1	GO_PHOSPHATE_ION_BINDING	MF	1
	GO_NUCLEOSIDE_DIPHOSPHATE_KINASE_ACTIVITY	1	GO_NUCLEOSIDE_DIPHOSPHATE_KINASE_ACTIVITY	MF	1
	GO_FAD_BINDING	1	GO_FAD_BINDING	MF	1
	GO_CLATHRIN_BINDING	1	GO_CLATHRIN_BINDING	MF	1
	GO_CATION_CATION_ANTIPORTER_ACTIVITY	1	GO_CATION_CATION_ANTIPORTER_ACTIVITY	MF	1
	GO_PROTEASE_BINDING	1	GO_PROTEASE_BINDING	MF	1
	GO_RAN_GTPASE_BINDING	1	GO_RAN_GTPASE_BINDING	MF	1
	GO_AMMONIUM_TRANSMEMBRANE_TRANSPORTER_ACTIVITY	1	GO_AMMONIUM_TRANSMEMBRANE_TRANSPORTER_ACTIVITY	MF	1
	GO_PHOSPHATASE_ACTIVATOR_ACTIVITY	1	GO_PHOSPHATASE_ACTIVATOR_ACTIVITY	MF	1
	GO_FATTY_ACID_BINDING	1	GO_FATTY_ACID_BINDING	MF	1
	GO_AMINOPEPTIDASE_ACTIVITY	1	GO_AMINOPEPTIDASE_ACTIVITY	MF	1
	GO_NADPH_BINDING	1	GO_NADPH_BINDING	MF	1
	GO_SINGLE_STRANDED_RNA_BINDING	1	GO_SINGLE_STRANDED_RNA_BINDING	MF	1
	GO_CATECHOLAMINE_BINDING	1	GO_CATECHOLAMINE_BINDING	MF	1
	GO_CALCIUM_DEPENDENT_PROTEIN_BINDING	1	GO_CALCIUM_DEPENDENT_PROTEIN_BINDING	MF	1
	GO_NUCLEOCYTOPLASMIC_TRANSPORTER_ACTIVITY	1	GO_NUCLEOCYTOPLASMIC_TRANSPORTER_ACTIVITY	MF	1
	GO_GLUTATHIONE_PEROXIDASE_ACTIVITY	1	GO_GLUTATHIONE_PEROXIDASE_ACTIVITY	MF	1
	GO_PSEUDOURIDINE_SYNTHASE_ACTIVITY	1	GO_PSEUDOURIDINE_SYNTHASE_ACTIVITY	MF	1
	GO_MAP_KINASE_ACTIVITY	1	GO_MAP_KINASE_ACTIVITY	MF	1
	GO_NEUROPEPTIDE_HORMONE_ACTIVITY	1	GO_NEUROPEPTIDE_HORMONE_ACTIVITY	MF	1
	GO_CATION_TRANSMEMBRANE_TRANSPORTER_ACTIVITY	1	GO_CATION_TRANSMEMBRANE_TRANSPORTER_ACTIVITY	MF	1
	GO_CHANNEL_REGULATOR_ACTIVITY	1	GO_CHANNEL_REGULATOR_ACTIVITY	MF	1
	GO_INOSITOL_TETRAKISPHOSPHATE_PHOSPHATASE_ACTIVITY	1	GO_INOSITOL_TETRAKISPHOSPHATE_PHOSPHATASE_ACTIVITY	MF	1
	GO_PHOSPHOLIPASE_BINDING	1	GO_PHOSPHOLIPASE_BINDING	MF	1
	GO_STRUCTURAL_CONSTITUENT_OF_EYE_LENS	1	GO_STRUCTURAL_CONSTITUENT_OF_EYE_LENS	MF	1
	GO_DISULFIDE_OXIDOREDUCTASE_ACTIVITY	1	GO_DISULFIDE_OXIDOREDUCTASE_ACTIVITY	MF	1
	GO_GDP_BINDING	1	GO_GDP_BINDING	MF	1
	GO_PHOSPHORIC_DIESTER_HYDROLASE_ACTIVITY	1	GO_PHOSPHORIC_DIESTER_HYDROLASE_ACTIVITY	MF	1
	GO_S100_PROTEIN_BINDING	1	GO_S100_PROTEIN_BINDING	MF	1
	GO_TRANSCRIPTION_FACTOR_ACTIVITY_RNA_POLYMERASE_II_DISTAL_ENHANCER_SEQUENCE_SPECIFIC_BINDING	1	GO_TRANSCRIPTION_FACTOR_ACTIVITY_RNA_POLYMERASE_II_DISTAL_ENHANCER_SEQUENCE_SPECIFIC_BINDING	MF	1
	GO_CARBOHYDRATE_DERIVATIVE_TRANSPORTER_ACTIVITY	1	GO_CARBOHYDRATE_DERIVATIVE_TRANSPORTER_ACTIVITY	MF	1
	GO_SERINE_TYPE_CARBOXYPEPTIDASE_ACTIVITY	1	GO_SERINE_TYPE_CARBOXYPEPTIDASE_ACTIVITY	MF	1
	GO_HORMONE_ACTIVITY	1	GO_HORMONE_ACTIVITY	MF	1
	GO_STEROID_HORMONE_RECEPTOR_ACTIVITY	1	GO_STEROID_HORMONE_RECEPTOR_ACTIVITY	MF	1
	GO_ANDROGEN_RECEPTOR_BINDING	1	GO_ANDROGEN_RECEPTOR_BINDING	MF	1
	GO_AMIDE_TRANSMEMBRANE_TRANSPORTER_ACTIVITY	1	GO_AMIDE_TRANSMEMBRANE_TRANSPORTER_ACTIVITY	MF	1
	GO_MANGANESE_ION_BINDING	1	GO_MANGANESE_ION_BINDING	MF	1
	GO_RNA_CAP_BINDING	1	GO_RNA_CAP_BINDING	MF	1
	GO_SCAVENGER_RECEPTOR_ACTIVITY	1	GO_SCAVENGER_RECEPTOR_ACTIVITY	MF	1
	GO_CYCLIN_DEPENDENT_PROTEIN_SERINE_THREONINE_KINASE_INHIBITOR_ACTIVITY	1	GO_CYCLIN_DEPENDENT_PROTEIN_SERINE_THREONINE_KINASE_INHIBITOR_ACTIVITY	MF	1
	GO_ICOSANOID_RECEPTOR_ACTIVITY	1	GO_ICOSANOID_RECEPTOR_ACTIVITY	MF	1
	GO_METALLOENDOPEPTIDASE_ACTIVITY	1	GO_METALLOENDOPEPTIDASE_ACTIVITY	MF	1
	GO_PHOSPHATIDYLCHOLINE_BINDING	1	GO_PHOSPHATIDYLCHOLINE_BINDING	MF	1
	GO_TRANSLATION_ELONGATION_FACTOR_ACTIVITY	1	GO_TRANSLATION_ELONGATION_FACTOR_ACTIVITY	MF	1
	GO_MONOSACCHARIDE_TRANSMEMBRANE_TRANSPORTER_ACTIVITY	1	GO_MONOSACCHARIDE_TRANSMEMBRANE_TRANSPORTER_ACTIVITY	MF	1
	GO_HYDROLASE_ACTIVITY_ACTING_ON_ESTER_BONDS	1	GO_HYDROLASE_ACTIVITY_ACTING_ON_ESTER_BONDS	MF	1
	GO_CAMP_BINDING	1	GO_CAMP_BINDING	MF	1
	GO_GLYCOSAMINOGLYCAN_BINDING	1	GO_GLYCOSAMINOGLYCAN_BINDING	MF	1
	GO_VITAMIN_D_RECEPTOR_BINDING	1	GO_VITAMIN_D_RECEPTOR_BINDING	MF	1
	GO_DAMAGED_DNA_BINDING	1	GO_DAMAGED_DNA_BINDING	MF	1
	GO_PHOSPHOLIPID_TRANSLOCATING_ATPASE_ACTIVITY	1	GO_PHOSPHOLIPID_TRANSLOCATING_ATPASE_ACTIVITY	MF	1
	GO_ALCOHOL_BINDING	1	GO_ALCOHOL_BINDING	MF	1
	GO_L_ASCORBIC_ACID_BINDING	1	GO_L_ASCORBIC_ACID_BINDING	MF	1
	GO_DIPEPTIDASE_ACTIVITY	1	GO_DIPEPTIDASE_ACTIVITY	MF	1
	GO_GLUTAMATE_RECEPTOR_ACTIVITY	1	GO_GLUTAMATE_RECEPTOR_ACTIVITY	MF	1
	GO_GAMMA_TUBULIN_BINDING	1	GO_GAMMA_TUBULIN_BINDING	MF	1
	GO_PEPTIDASE_ACTIVATOR_ACTIVITY	1	GO_PEPTIDASE_ACTIVATOR_ACTIVITY	MF	1
	GO_POLY_PURINE_TRACT_BINDING	1	GO_POLY_PURINE_TRACT_BINDING	MF	1
	GO_INTRONIC_TRANSCRIPTION_REGULATORY_REGION_DNA_BINDING	1	GO_INTRONIC_TRANSCRIPTION_REGULATORY_REGION_DNA_BINDING	MF	1
	GO_STEROL_BINDING	1	GO_STEROL_BINDING	MF	1
	GO_PHOSPHATIDYLINOSITOL_BINDING	1	GO_PHOSPHATIDYLINOSITOL_BINDING	MF	1
	GO_TRANSFORMING_GROWTH_FACTOR_BETA_BINDING	1	GO_TRANSFORMING_GROWTH_FACTOR_BETA_BINDING	MF	1
	GO_LIGASE_ACTIVITY_FORMING_CARBON_SULFUR_BONDS	1	GO_LIGASE_ACTIVITY_FORMING_CARBON_SULFUR_BONDS	MF	1
	GO_MANNOSE_BINDING	1	GO_MANNOSE_BINDING	MF	1
	GO_RNA_POLYMERASE_II_REPRESSING_TRANSCRIPTION_FACTOR_BINDING	1	GO_RNA_POLYMERASE_II_REPRESSING_TRANSCRIPTION_FACTOR_BINDING	MF	1
	GO_CATION_SUGAR_SYMPORTER_ACTIVITY	1	GO_CATION_SUGAR_SYMPORTER_ACTIVITY	MF	1
	GO_PROTEIN_SERINE_THREONINE_PHOSPHATASE_ACTIVITY	1	GO_PROTEIN_SERINE_THREONINE_PHOSPHATASE_ACTIVITY	MF	1
	GO_TRANSCRIPTION_FACTOR_ACTIVITY_RNA_POLYMERASE_II_TRANSCRIPTION_FACTOR_BINDING	1	GO_TRANSCRIPTION_FACTOR_ACTIVITY_RNA_POLYMERASE_II_TRANSCRIPTION_FACTOR_BINDING	MF	1
	GO_AMINOACYL_TRNA_EDITING_ACTIVITY	1	GO_AMINOACYL_TRNA_EDITING_ACTIVITY	MF	1
	GO_FOLIC_ACID_BINDING	1	GO_FOLIC_ACID_BINDING	MF	1
	GO_E_BOX_BINDING	1	GO_E_BOX_BINDING	MF	1
	GO_GLUCOSE_BINDING	1	GO_GLUCOSE_BINDING	MF	1
	GO_NEUROTRANSMITTER_SODIUM_SYMPORTER_ACTIVITY	1	GO_NEUROTRANSMITTER_SODIUM_SYMPORTER_ACTIVITY	MF	1
	GO_NUCLEASE_ACTIVITY	1	GO_NUCLEASE_ACTIVITY	MF	1
	GO_DIPEPTIDYL_PEPTIDASE_ACTIVITY	1	GO_DIPEPTIDYL_PEPTIDASE_ACTIVITY	MF	1
	GO_TOXIC_SUBSTANCE_BINDING	1	GO_TOXIC_SUBSTANCE_BINDING	MF	1
	GO_ESTRADIOL_17_BETA_DEHYDROGENASE_ACTIVITY	1	GO_ESTRADIOL_17_BETA_DEHYDROGENASE_ACTIVITY	MF	1
	GO_GDP_DISSOCIATION_INHIBITOR_ACTIVITY	1	GO_GDP_DISSOCIATION_INHIBITOR_ACTIVITY	MF	1
	GO_POLYSACCHARIDE_BINDING	1	GO_POLYSACCHARIDE_BINDING	MF	1
	GO_SNAP_RECEPTOR_ACTIVITY	1	GO_SNAP_RECEPTOR_ACTIVITY	MF	1
	GO_MICROTUBULE_SEVERING_ATPASE_ACTIVITY	1	GO_MICROTUBULE_SEVERING_ATPASE_ACTIVITY	MF	1
	GO_RRNA_METHYLTRANSFERASE_ACTIVITY	1	GO_RRNA_METHYLTRANSFERASE_ACTIVITY	MF	1
	GO_NON_MEMBRANE_SPANNING_PROTEIN_TYROSINE_KINASE_ACTIVITY	1	GO_NON_MEMBRANE_SPANNING_PROTEIN_TYROSINE_KINASE_ACTIVITY	MF	1
	GO_H4_HISTONE_ACETYLTRANSFERASE_ACTIVITY	1	GO_H4_HISTONE_ACETYLTRANSFERASE_ACTIVITY	MF	1
	GO_HISTONE_DEMETHYLASE_ACTIVITY	1	GO_HISTONE_DEMETHYLASE_ACTIVITY	MF	1
	GO_EXONUCLEASE_ACTIVITY	1	GO_EXONUCLEASE_ACTIVITY	MF	1
	GO_MACROLIDE_BINDING	1	GO_MACROLIDE_BINDING	MF	1
	GO_INSULIN_LIKE_GROWTH_FACTOR_BINDING	1	GO_INSULIN_LIKE_GROWTH_FACTOR_BINDING	MF	1
	GO_O_METHYLTRANSFERASE_ACTIVITY	1	GO_O_METHYLTRANSFERASE_ACTIVITY	MF	1
	GO_TROPOMYOSIN_BINDING	1	GO_TROPOMYOSIN_BINDING	MF	1
	GO_LYSOZYME_ACTIVITY	1	GO_LYSOZYME_ACTIVITY	MF	1
	GO_ANION_CHANNEL_ACTIVITY	1	GO_ANION_CHANNEL_ACTIVITY	MF	1
	GO_STRUCTURAL_CONSTITUENT_OF_NUCLEAR_PORE	1	GO_STRUCTURAL_CONSTITUENT_OF_NUCLEAR_PORE	MF	1
	GO_NUCLEOTIDASE_ACTIVITY	1	GO_NUCLEOTIDASE_ACTIVITY	MF	1
	GO_ION_ANTIPORTER_ACTIVITY	1	GO_ION_ANTIPORTER_ACTIVITY	MF	1
	GO_PHOSPHORIC_ESTER_HYDROLASE_ACTIVITY	1	GO_PHOSPHORIC_ESTER_HYDROLASE_ACTIVITY	MF	1
	GO_SUGAR_TRANSMEMBRANE_TRANSPORTER_ACTIVITY	1	GO_SUGAR_TRANSMEMBRANE_TRANSPORTER_ACTIVITY	MF	1
	GO_INTERLEUKIN_1_RECEPTOR_BINDING	1	GO_INTERLEUKIN_1_RECEPTOR_BINDING	MF	1
	GO_PROTEIN_TRANSPORTER_ACTIVITY	1	GO_PROTEIN_TRANSPORTER_ACTIVITY	MF	1
	GO_IMMUNOGLOBULIN_RECEPTOR_BINDING	1	GO_IMMUNOGLOBULIN_RECEPTOR_BINDING	MF	1
	GO_RECEPTOR_ACTIVATOR_ACTIVITY	1	GO_RECEPTOR_ACTIVATOR_ACTIVITY	MF	1
	GO_ALCOHOL_DEHYDROGENASE_NADP_ACTIVITY	1	GO_ALCOHOL_DEHYDROGENASE_NADP_ACTIVITY	MF	1
	GO_NEUROTRANSMITTER_RECEPTOR_ACTIVITY	1	GO_NEUROTRANSMITTER_RECEPTOR_ACTIVITY	MF	1
	GO_DIACYLGLYCEROL_BINDING	1	GO_DIACYLGLYCEROL_BINDING	MF	1
	GO_PHOSPHOLIPASE_INHIBITOR_ACTIVITY	1	GO_PHOSPHOLIPASE_INHIBITOR_ACTIVITY	MF	1
	GO_ACTININ_BINDING	1	GO_ACTININ_BINDING	MF	1
	GO_PROTEIN_SERINE_THREONINE_KINASE_INHIBITOR_ACTIVITY	1	GO_PROTEIN_SERINE_THREONINE_KINASE_INHIBITOR_ACTIVITY	MF	1
	GO_OXIDOREDUCTASE_ACTIVITY_ACTING_ON_A_SULFUR_GROUP_OF_DONORS_DISULFIDE_AS_ACCEPTOR	1	GO_OXIDOREDUCTASE_ACTIVITY_ACTING_ON_A_SULFUR_GROUP_OF_DONORS_DISULFIDE_AS_ACCEPTOR	MF	1
	GO_TRANSCRIPTION_COFACTOR_BINDING	1	GO_TRANSCRIPTION_COFACTOR_BINDING	MF	1
	GO_HSP90_PROTEIN_BINDING	1	GO_HSP90_PROTEIN_BINDING	MF	1
	GO_AMINE_BINDING	1	GO_AMINE_BINDING	MF	1
	GO_DIOXYGENASE_ACTIVITY	1	GO_DIOXYGENASE_ACTIVITY	MF	1
	GO_PHOSPHOTRANSFERASE_ACTIVITY_FOR_OTHER_SUBSTITUTED_PHOSPHATE_GROUPS	1	GO_PHOSPHOTRANSFERASE_ACTIVITY_FOR_OTHER_SUBSTITUTED_PHOSPHATE_GROUPS	MF	1
	GO_PALMITOYLTRANSFERASE_ACTIVITY	1	GO_PALMITOYLTRANSFERASE_ACTIVITY	MF	1
	GO_NUCLEAR_LOCALIZATION_SEQUENCE_BINDING	1	GO_NUCLEAR_LOCALIZATION_SEQUENCE_BINDING	MF	1
	GO_RECEPTOR_AGONIST_ACTIVITY	1	GO_RECEPTOR_AGONIST_ACTIVITY	MF	1
	GO_PHOSPHATASE_BINDING	1	GO_PHOSPHATASE_BINDING	MF	1
	GO_RNA_DIRECTED_DNA_POLYMERASE_ACTIVITY	1	GO_RNA_DIRECTED_DNA_POLYMERASE_ACTIVITY	MF	1
	GO_RAS_GUANYL_NUCLEOTIDE_EXCHANGE_FACTOR_ACTIVITY	1	GO_RAS_GUANYL_NUCLEOTIDE_EXCHANGE_FACTOR_ACTIVITY	MF	1
	GO_PROTEIN_METHYLTRANSFERASE_ACTIVITY	1	GO_PROTEIN_METHYLTRANSFERASE_ACTIVITY	MF	1
	GO_LYSOPHOSPHOLIPID_ACYLTRANSFERASE_ACTIVITY	1	GO_LYSOPHOSPHOLIPID_ACYLTRANSFERASE_ACTIVITY	MF	1
	GO_STRUCTURAL_CONSTITUENT_OF_MUSCLE	1	GO_STRUCTURAL_CONSTITUENT_OF_MUSCLE	MF	1
	GO_SH2_DOMAIN_BINDING	1	GO_SH2_DOMAIN_BINDING	MF	1
	GO_CARBON_CARBON_LYASE_ACTIVITY	1	GO_CARBON_CARBON_LYASE_ACTIVITY	MF	1
	GO_PROTEIN_COMPLEX_BINDING	1	GO_PROTEIN_COMPLEX_BINDING	MF	1
	GO_TRANSFERASE_ACTIVITY_TRANSFERRING_ACYL_GROUPS	1	GO_TRANSFERASE_ACTIVITY_TRANSFERRING_ACYL_GROUPS	MF	1
	GO_FATTY_ACID_TRANSPORTER_ACTIVITY	1	GO_FATTY_ACID_TRANSPORTER_ACTIVITY	MF	1
	GO_PROTEIN_TYROSINE_SERINE_THREONINE_PHOSPHATASE_ACTIVITY	1	GO_PROTEIN_TYROSINE_SERINE_THREONINE_PHOSPHATASE_ACTIVITY	MF	1
	GO_NUCLEOSIDE_KINASE_ACTIVITY	1	GO_NUCLEOSIDE_KINASE_ACTIVITY	MF	1
	GO_FIBROBLAST_GROWTH_FACTOR_BINDING	1	GO_FIBROBLAST_GROWTH_FACTOR_BINDING	MF	1
	GO_ADP_BINDING	1	GO_ADP_BINDING	MF	1
	GO_BETA_1_3_GALACTOSYLTRANSFERASE_ACTIVITY	1	GO_BETA_1_3_GALACTOSYLTRANSFERASE_ACTIVITY	MF	1
	GO_CATION_TRANSPORTING_ATPASE_ACTIVITY	1	GO_CATION_TRANSPORTING_ATPASE_ACTIVITY	MF	1
	GO_ATPASE_COUPLED_ION_TRANSMEMBRANE_TRANSPORTER_ACTIVITY	1	GO_ATPASE_COUPLED_ION_TRANSMEMBRANE_TRANSPORTER_ACTIVITY	MF	1
	GO_STEROL_TRANSPORTER_ACTIVITY	1	GO_STEROL_TRANSPORTER_ACTIVITY	MF	1
	GO_RNA_POLYMERASE_BINDING	1	GO_RNA_POLYMERASE_BINDING	MF	1
	GO_CARBOHYDRATE_KINASE_ACTIVITY	1	GO_CARBOHYDRATE_KINASE_ACTIVITY	MF	1
	GO_THREONINE_TYPE_PEPTIDASE_ACTIVITY	1	GO_THREONINE_TYPE_PEPTIDASE_ACTIVITY	MF	1
	GO_MONOOXYGENASE_ACTIVITY	1	GO_MONOOXYGENASE_ACTIVITY	MF	1
	GO_ADENOSINE_DEAMINASE_ACTIVITY	1	GO_ADENOSINE_DEAMINASE_ACTIVITY	MF	1
	GO_STRUCTURAL_CONSTITUENT_OF_RIBOSOME	1	GO_STRUCTURAL_CONSTITUENT_OF_RIBOSOME	MF	1
	GO_14_3_3_PROTEIN_BINDING	1	GO_14_3_3_PROTEIN_BINDING	MF	1
	GO_COPPER_ION_BINDING	1	GO_COPPER_ION_BINDING	MF	1
	GO_MISMATCHED_DNA_BINDING	1	GO_MISMATCHED_DNA_BINDING	MF	1
	GO_HYDROLASE_ACTIVITY_ACTING_ON_GLYCOSYL_BONDS	1	GO_HYDROLASE_ACTIVITY_ACTING_ON_GLYCOSYL_BONDS	MF	1
	GO_RAB_GTPASE_BINDING	1	GO_RAB_GTPASE_BINDING	MF	1
	GO_GUANYL_NUCLEOTIDE_EXCHANGE_FACTOR_ACTIVITY	1	GO_GUANYL_NUCLEOTIDE_EXCHANGE_FACTOR_ACTIVITY	MF	1
	GO_TELOMERASE_RNA_BINDING	1	GO_TELOMERASE_RNA_BINDING	MF	1
	GO_BETA_TUBULIN_BINDING	1	GO_BETA_TUBULIN_BINDING	MF	1
	GO_INTRAMOLECULAR_TRANSFERASE_ACTIVITY	1	GO_INTRAMOLECULAR_TRANSFERASE_ACTIVITY	MF	1
	GO_SERINE_TYPE_ENDOPEPTIDASE_INHIBITOR_ACTIVITY	1	GO_SERINE_TYPE_ENDOPEPTIDASE_INHIBITOR_ACTIVITY	MF	1
	GO_HELICASE_ACTIVITY	1	GO_HELICASE_ACTIVITY	MF	1
	GO_RNA_POLYMERASE_CORE_ENZYME_BINDING	1	GO_RNA_POLYMERASE_CORE_ENZYME_BINDING	MF	1
	GO_VOLTAGE_GATED_CHLORIDE_CHANNEL_ACTIVITY	1	GO_VOLTAGE_GATED_CHLORIDE_CHANNEL_ACTIVITY	MF	1
	GO_PYRIDOXAL_PHOSPHATE_BINDING	1	GO_PYRIDOXAL_PHOSPHATE_BINDING	MF	1
	GO_LIPASE_INHIBITOR_ACTIVITY	1	GO_LIPASE_INHIBITOR_ACTIVITY	MF	1
	GO_CHROMATIN_DNA_BINDING	1	GO_CHROMATIN_DNA_BINDING	MF	1
	GO_ATPASE_BINDING	1	GO_ATPASE_BINDING	MF	1
	GO_LAMIN_BINDING	1	GO_LAMIN_BINDING	MF	1
	GO_PHOSPHATIDYLINOSITOL_KINASE_ACTIVITY	1	GO_PHOSPHATIDYLINOSITOL_KINASE_ACTIVITY	MF	1
	GO_CYCLIC_NUCLEOTIDE_BINDING	1	GO_CYCLIC_NUCLEOTIDE_BINDING	MF	1
	GO_CYSTEINE_TYPE_ENDOPEPTIDASE_ACTIVITY	1	GO_CYSTEINE_TYPE_ENDOPEPTIDASE_ACTIVITY	MF	1
	GO_OLIGOPEPTIDE_BINDING	1	GO_OLIGOPEPTIDE_BINDING	MF	1
	GO_CO_SMAD_BINDING	1	GO_CO_SMAD_BINDING	MF	1
	GO_GROWTH_FACTOR_ACTIVITY	1	GO_GROWTH_FACTOR_ACTIVITY	MF	1
	GO_INTRACELLULAR_CALCIUM_ACTIVATED_CHLORIDE_CHANNEL_ACTIVITY	1	GO_INTRACELLULAR_CALCIUM_ACTIVATED_CHLORIDE_CHANNEL_ACTIVITY	MF	1
	GO_G_PROTEIN_COUPLED_PHOTORECEPTOR_ACTIVITY	1	GO_G_PROTEIN_COUPLED_PHOTORECEPTOR_ACTIVITY	MF	1
	GO_ALDO_KETO_REDUCTASE_NADP_ACTIVITY	1	GO_ALDO_KETO_REDUCTASE_NADP_ACTIVITY	MF	1
	GO_TRANSFERASE_ACTIVITY_TRANSFERRING_ACYL_GROUPS_OTHER_THAN_AMINO_ACYL_GROUPS	1	GO_TRANSFERASE_ACTIVITY_TRANSFERRING_ACYL_GROUPS_OTHER_THAN_AMINO_ACYL_GROUPS	MF	1
	GO_CYSTEINE_TYPE_ENDOPEPTIDASE_INHIBITOR_ACTIVITY_INVOLVED_IN_APOPTOTIC_PROCESS	1	GO_CYSTEINE_TYPE_ENDOPEPTIDASE_INHIBITOR_ACTIVITY_INVOLVED_IN_APOPTOTIC_PROCESS	MF	1
	GO_FIBRONECTIN_BINDING	1	GO_FIBRONECTIN_BINDING	MF	1
	GO_POTASSIUM_TRANSPORTING_ATPASE_ACTIVITY	1	GO_POTASSIUM_TRANSPORTING_ATPASE_ACTIVITY	MF	1
	GO_MICROTUBULE_MOTOR_ACTIVITY	1	GO_MICROTUBULE_MOTOR_ACTIVITY	MF	1
	GO_OXIDOREDUCTASE_ACTIVITY_OXIDIZING_METAL_IONS	1	GO_OXIDOREDUCTASE_ACTIVITY_OXIDIZING_METAL_IONS	MF	1
	GO_ALPHA_TUBULIN_BINDING	1	GO_ALPHA_TUBULIN_BINDING	MF	1
	GO_EXCITATORY_EXTRACELLULAR_LIGAND_GATED_ION_CHANNEL_ACTIVITY	1	GO_EXCITATORY_EXTRACELLULAR_LIGAND_GATED_ION_CHANNEL_ACTIVITY	MF	1
	GO_OXIDOREDUCTASE_ACTIVITY_OXIDIZING_METAL_IONS_NAD_OR_NADP_AS_ACCEPTOR	1	GO_OXIDOREDUCTASE_ACTIVITY_OXIDIZING_METAL_IONS_NAD_OR_NADP_AS_ACCEPTOR	MF	1
	GO_ATPASE_ACTIVITY_COUPLED_TO_MOVEMENT_OF_SUBSTANCES	1	GO_ATPASE_ACTIVITY_COUPLED_TO_MOVEMENT_OF_SUBSTANCES	MF	1
	GO_TRANSITION_METAL_ION_TRANSMEMBRANE_TRANSPORTER_ACTIVITY	1	GO_TRANSITION_METAL_ION_TRANSMEMBRANE_TRANSPORTER_ACTIVITY	MF	1
	GO_TELOMERIC_DNA_BINDING	1	GO_TELOMERIC_DNA_BINDING	MF	1
	GO_MODIFIED_AMINO_ACID_TRANSMEMBRANE_TRANSPORTER_ACTIVITY	1	GO_MODIFIED_AMINO_ACID_TRANSMEMBRANE_TRANSPORTER_ACTIVITY	MF	1
	GO_SCAFFOLD_PROTEIN_BINDING	1	GO_SCAFFOLD_PROTEIN_BINDING	MF	1
	GO_TRANSCRIPTIONAL_REPRESSOR_ACTIVITY_RNA_POLYMERASE_II_ACTIVATING_TRANSCRIPTION_FACTOR_BINDING	1	GO_TRANSCRIPTIONAL_REPRESSOR_ACTIVITY_RNA_POLYMERASE_II_ACTIVATING_TRANSCRIPTION_FACTOR_BINDING	MF	1
	GO_LOW_DENSITY_LIPOPROTEIN_PARTICLE_RECEPTOR_BINDING	1	GO_LOW_DENSITY_LIPOPROTEIN_PARTICLE_RECEPTOR_BINDING	MF	1
	GO_PHOSPHATIDYLSERINE_BINDING	1	GO_PHOSPHATIDYLSERINE_BINDING	MF	1
	GO_GLYCOLIPID_BINDING	1	GO_GLYCOLIPID_BINDING	MF	1
	GO_RECEPTOR_SIGNALING_PROTEIN_SERINE_THREONINE_KINASE_ACTIVITY	1	GO_RECEPTOR_SIGNALING_PROTEIN_SERINE_THREONINE_KINASE_ACTIVITY	MF	1
	GO_CALMODULIN_BINDING	1	GO_CALMODULIN_BINDING	MF	1
	GO_MAP_KINASE_KINASE_KINASE_ACTIVITY	1	GO_MAP_KINASE_KINASE_KINASE_ACTIVITY	MF	1
	GO_MHC_CLASS_II_PROTEIN_COMPLEX_BINDING	1	GO_MHC_CLASS_II_PROTEIN_COMPLEX_BINDING	MF	1
	GO_PHOSPHOTYROSINE_BINDING	1	GO_PHOSPHOTYROSINE_BINDING	MF	1
	GO_NUCLEOSIDE_TRIPHOSPHATASE_REGULATOR_ACTIVITY	1	GO_NUCLEOSIDE_TRIPHOSPHATASE_REGULATOR_ACTIVITY	MF	1
	GO_LIGAND_GATED_CALCIUM_CHANNEL_ACTIVITY	1	GO_LIGAND_GATED_CALCIUM_CHANNEL_ACTIVITY	MF	1
	GO_RIBOSOMAL_SMALL_SUBUNIT_BINDING	1	GO_RIBOSOMAL_SMALL_SUBUNIT_BINDING	MF	1
	GO_OMEGA_PEPTIDASE_ACTIVITY	1	GO_OMEGA_PEPTIDASE_ACTIVITY	MF	1
	GO_PHOSPHATIDYLCHOLINE_1_ACYLHYDROLASE_ACTIVITY	1	GO_PHOSPHATIDYLCHOLINE_1_ACYLHYDROLASE_ACTIVITY	MF	1
	GO_ELECTRON_CARRIER_ACTIVITY	1	GO_ELECTRON_CARRIER_ACTIVITY	MF	1
	GO_HMG_BOX_DOMAIN_BINDING	1	GO_HMG_BOX_DOMAIN_BINDING	MF	1
	GO_CHANNEL_INHIBITOR_ACTIVITY	1	GO_CHANNEL_INHIBITOR_ACTIVITY	MF	1
	GO_SUMO_BINDING	1	GO_SUMO_BINDING	MF	1
	GO_PALMITOYL_COA_HYDROLASE_ACTIVITY	1	GO_PALMITOYL_COA_HYDROLASE_ACTIVITY	MF	1
	GO_MANNOSYLTRANSFERASE_ACTIVITY	1	GO_MANNOSYLTRANSFERASE_ACTIVITY	MF	1
	GO_RECEPTOR_SERINE_THREONINE_KINASE_BINDING	1	GO_RECEPTOR_SERINE_THREONINE_KINASE_BINDING	MF	1
	GO_RETINAL_BINDING	1	GO_RETINAL_BINDING	MF	1
	GO_TRANSFORMING_GROWTH_FACTOR_BETA_RECEPTOR_BINDING	1	GO_TRANSFORMING_GROWTH_FACTOR_BETA_RECEPTOR_BINDING	MF	1
	GO_WW_DOMAIN_BINDING	1	GO_WW_DOMAIN_BINDING	MF	1
	GO_PEPTIDE_N_ACETYLTRANSFERASE_ACTIVITY	1	GO_PEPTIDE_N_ACETYLTRANSFERASE_ACTIVITY	MF	1
	GO_GLUCOCORTICOID_RECEPTOR_BINDING	1	GO_GLUCOCORTICOID_RECEPTOR_BINDING	MF	1
	GO_LIGASE_REGULATOR_ACTIVITY	1	GO_LIGASE_REGULATOR_ACTIVITY	MF	1
	GO_CAMP_RESPONSE_ELEMENT_BINDING	1	GO_CAMP_RESPONSE_ELEMENT_BINDING	MF	1
	GO_PROTEIN_DISULFIDE_OXIDOREDUCTASE_ACTIVITY	1	GO_PROTEIN_DISULFIDE_OXIDOREDUCTASE_ACTIVITY	MF	1
	GO_PHOSPHATIDYLINOSITOL_BISPHOSPHATE_BINDING	1	GO_PHOSPHATIDYLINOSITOL_BISPHOSPHATE_BINDING	MF	1
	GO_CALCIUM_ION_TRANSMEMBRANE_TRANSPORTER_ACTIVITY	1	GO_CALCIUM_ION_TRANSMEMBRANE_TRANSPORTER_ACTIVITY	MF	1
	GO_INTERMEDIATE_FILAMENT_BINDING	1	GO_INTERMEDIATE_FILAMENT_BINDING	MF	1
	GO_AMIDE_BINDING	1	GO_AMIDE_BINDING	MF	1
	GO_LIPOPOLYSACCHARIDE_BINDING	1	GO_LIPOPOLYSACCHARIDE_BINDING	MF	1
	GO_LIGAND_DEPENDENT_NUCLEAR_RECEPTOR_BINDING	1	GO_LIGAND_DEPENDENT_NUCLEAR_RECEPTOR_BINDING	MF	1
	GO_POLYPEPTIDE_N_ACETYLGALACTOSAMINYLTRANSFERASE_ACTIVITY	1	GO_POLYPEPTIDE_N_ACETYLGALACTOSAMINYLTRANSFERASE_ACTIVITY	MF	1
	GO_MODIFIED_AMINO_ACID_BINDING	1	GO_MODIFIED_AMINO_ACID_BINDING	MF	1
	GO_ION_CHANNEL_BINDING	1	GO_ION_CHANNEL_BINDING	MF	1
	GO_FILAMIN_BINDING	1	GO_FILAMIN_BINDING	MF	1
	GO_PROTEOGLYCAN_BINDING	1	GO_PROTEOGLYCAN_BINDING	MF	1
	GO_SUMO_TRANSFERASE_ACTIVITY	1	GO_SUMO_TRANSFERASE_ACTIVITY	MF	1
	GO_MYOSIN_HEAVY_CHAIN_BINDING	1	GO_MYOSIN_HEAVY_CHAIN_BINDING	MF	1
	GO_LRR_DOMAIN_BINDING	1	GO_LRR_DOMAIN_BINDING	MF	1
	GO_TRANSFERASE_ACTIVITY_TRANSFERRING_AMINO_ACYL_GROUPS	1	GO_TRANSFERASE_ACTIVITY_TRANSFERRING_AMINO_ACYL_GROUPS	MF	1
	GO_INTEGRIN_BINDING	1	GO_INTEGRIN_BINDING	MF	1
	GO_ALCOHOL_TRANSMEMBRANE_TRANSPORTER_ACTIVITY	1	GO_ALCOHOL_TRANSMEMBRANE_TRANSPORTER_ACTIVITY	MF	1
	GO_CALMODULIN_DEPENDENT_PROTEIN_KINASE_ACTIVITY	1	GO_CALMODULIN_DEPENDENT_PROTEIN_KINASE_ACTIVITY	MF	1
	GO_MICROFILAMENT_MOTOR_ACTIVITY	1	GO_MICROFILAMENT_MOTOR_ACTIVITY	MF	1
	GO_THIOL_DEPENDENT_UBIQUITIN_SPECIFIC_PROTEASE_ACTIVITY	1	GO_THIOL_DEPENDENT_UBIQUITIN_SPECIFIC_PROTEASE_ACTIVITY	MF	1
	GO_FERROUS_IRON_BINDING	1	GO_FERROUS_IRON_BINDING	MF	1
	GO_ACETYLCHOLINE_BINDING	1	GO_ACETYLCHOLINE_BINDING	MF	1
	GO_INORGANIC_CATION_TRANSMEMBRANE_TRANSPORTER_ACTIVITY	1	GO_INORGANIC_CATION_TRANSMEMBRANE_TRANSPORTER_ACTIVITY	MF	1
	GO_NAD_BINDING	1	GO_NAD_BINDING	MF	1
	GO_CHAPERONE_BINDING	1	GO_CHAPERONE_BINDING	MF	1
	GO_PROTEIN_TYROSINE_PHOSPHATASE_ACTIVITY	1	GO_PROTEIN_TYROSINE_PHOSPHATASE_ACTIVITY	MF	1
	GO_GALACTOSYLTRANSFERASE_ACTIVITY	1	GO_GALACTOSYLTRANSFERASE_ACTIVITY	MF	1
	GO_PHOSPHOTRANSFERASE_ACTIVITY_PHOSPHATE_GROUP_AS_ACCEPTOR	1	GO_PHOSPHOTRANSFERASE_ACTIVITY_PHOSPHATE_GROUP_AS_ACCEPTOR	MF	1
	GO_ALKALI_METAL_ION_BINDING	1	GO_ALKALI_METAL_ION_BINDING	MF	1
	GO_RIBONUCLEOPROTEIN_COMPLEX_BINDING	1	GO_RIBONUCLEOPROTEIN_COMPLEX_BINDING	MF	1
	GO_DNA_APURINIC_OR_APYRIMIDINIC_SITE_LYASE_ACTIVITY	1	GO_DNA_APURINIC_OR_APYRIMIDINIC_SITE_LYASE_ACTIVITY	MF	1
	GO_NEUROPILIN_BINDING	1	GO_NEUROPILIN_BINDING	MF	1
	GO_PEPTIDE_ANTIGEN_BINDING	1	GO_PEPTIDE_ANTIGEN_BINDING	MF	1
	GO_DYNEIN_BINDING	1	GO_DYNEIN_BINDING	MF	1
	GO_TRANSCRIPTIONAL_REPRESSOR_ACTIVITY_RNA_POLYMERASE_II_TRANSCRIPTION_FACTOR_BINDING	1	GO_TRANSCRIPTIONAL_REPRESSOR_ACTIVITY_RNA_POLYMERASE_II_TRANSCRIPTION_FACTOR_BINDING	MF	1
	GO_RAGE_RECEPTOR_BINDING	1	GO_RAGE_RECEPTOR_BINDING	MF	1
	GO_TRANSLATION_FACTOR_ACTIVITY_RNA_BINDING	1	GO_TRANSLATION_FACTOR_ACTIVITY_RNA_BINDING	MF	1
	GO_LOW_DENSITY_LIPOPROTEIN_RECEPTOR_ACTIVITY	1	GO_LOW_DENSITY_LIPOPROTEIN_RECEPTOR_ACTIVITY	MF	1
	GO_CGMP_BINDING	1	GO_CGMP_BINDING	MF	1
	GO_DRUG_BINDING	1	GO_DRUG_BINDING	MF	1
	GO_SPECTRIN_BINDING	1	GO_SPECTRIN_BINDING	MF	1
	GO_O_ACYLTRANSFERASE_ACTIVITY	1	GO_O_ACYLTRANSFERASE_ACTIVITY	MF	1
	GO_TRANSFERASE_ACTIVITY_TRANSFERRING_NITROGENOUS_GROUPS	1	GO_TRANSFERASE_ACTIVITY_TRANSFERRING_NITROGENOUS_GROUPS	MF	1
	GO_TRANSLATION_INITIATION_FACTOR_BINDING	1	GO_TRANSLATION_INITIATION_FACTOR_BINDING	MF	1
	GO_BILE_ACID_TRANSMEMBRANE_TRANSPORTER_ACTIVITY	1	GO_BILE_ACID_TRANSMEMBRANE_TRANSPORTER_ACTIVITY	MF	1
	GO_PEPTIDASE_ACTIVATOR_ACTIVITY_INVOLVED_IN_APOPTOTIC_PROCESS	1	GO_PEPTIDASE_ACTIVATOR_ACTIVITY_INVOLVED_IN_APOPTOTIC_PROCESS	MF	1
	GO_METAL_CLUSTER_BINDING	1	GO_METAL_CLUSTER_BINDING	MF	1
	GO_OXYGEN_BINDING	1	GO_OXYGEN_BINDING	MF	1
	GO_ENDODEOXYRIBONUCLEASE_ACTIVITY	1	GO_ENDODEOXYRIBONUCLEASE_ACTIVITY	MF	1
	GO_CARBON_NITROGEN_LIGASE_ACTIVITY_WITH_GLUTAMINE_AS_AMIDO_N_DONOR	1	GO_CARBON_NITROGEN_LIGASE_ACTIVITY_WITH_GLUTAMINE_AS_AMIDO_N_DONOR	MF	1
	GO_OXIDOREDUCTASE_ACTIVITY_ACTING_ON_THE_CH_NH_GROUP_OF_DONORS_NAD_OR_NADP_AS_ACCEPTOR	1	GO_OXIDOREDUCTASE_ACTIVITY_ACTING_ON_THE_CH_NH_GROUP_OF_DONORS_NAD_OR_NADP_AS_ACCEPTOR	MF	1
	GO_LONG_CHAIN_FATTY_ACID_COA_LIGASE_ACTIVITY	1	GO_LONG_CHAIN_FATTY_ACID_COA_LIGASE_ACTIVITY	MF	1
	GO_DEATH_RECEPTOR_BINDING	1	GO_DEATH_RECEPTOR_BINDING	MF	1
	GO_SUPEROXIDE_GENERATING_NADPH_OXIDASE_ACTIVITY	1	GO_SUPEROXIDE_GENERATING_NADPH_OXIDASE_ACTIVITY	MF	1
	GO_INTRAMOLECULAR_OXIDOREDUCTASE_ACTIVITY_TRANSPOSING_S_S_BONDS	1	GO_INTRAMOLECULAR_OXIDOREDUCTASE_ACTIVITY_TRANSPOSING_S_S_BONDS	MF	1
	GO_RHO_GUANYL_NUCLEOTIDE_EXCHANGE_FACTOR_ACTIVITY	1	GO_RHO_GUANYL_NUCLEOTIDE_EXCHANGE_FACTOR_ACTIVITY	MF	1
	GO_BICARBONATE_TRANSMEMBRANE_TRANSPORTER_ACTIVITY	1	GO_BICARBONATE_TRANSMEMBRANE_TRANSPORTER_ACTIVITY	MF	1
	GO_HORMONE_BINDING	1	GO_HORMONE_BINDING	MF	1
	GO_INOSITOL_PHOSPHATE_PHOSPHATASE_ACTIVITY	1	GO_INOSITOL_PHOSPHATE_PHOSPHATASE_ACTIVITY	MF	1
	GO_3_5_DNA_HELICASE_ACTIVITY	1	GO_3_5_DNA_HELICASE_ACTIVITY	MF	1
	GO_FOUR_WAY_JUNCTION_DNA_BINDING	1	GO_FOUR_WAY_JUNCTION_DNA_BINDING	MF	1
	GO_ISOPRENOID_BINDING	1	GO_ISOPRENOID_BINDING	MF	1
	GO_PROTEIN_KINASE_A_CATALYTIC_SUBUNIT_BINDING	1	GO_PROTEIN_KINASE_A_CATALYTIC_SUBUNIT_BINDING	MF	1
	GO_INOSITOL_TRISPHOSPHATE_KINASE_ACTIVITY	1	GO_INOSITOL_TRISPHOSPHATE_KINASE_ACTIVITY	MF	1
	GO_MHC_CLASS_I_PROTEIN_BINDING	1	GO_MHC_CLASS_I_PROTEIN_BINDING	MF	1
	GO_ORGANIC_ACID_BINDING	1	GO_ORGANIC_ACID_BINDING	MF	1
	GO_GABA_RECEPTOR_BINDING	1	GO_GABA_RECEPTOR_BINDING	MF	1
	GO_CARBOXYLIC_ESTER_HYDROLASE_ACTIVITY	1	GO_CARBOXYLIC_ESTER_HYDROLASE_ACTIVITY	MF	1
	GO_CARBON_SULFUR_LYASE_ACTIVITY	1	GO_CARBON_SULFUR_LYASE_ACTIVITY	MF	1
	GO_CARGO_RECEPTOR_ACTIVITY	1	GO_CARGO_RECEPTOR_ACTIVITY	MF	1
	GO_LIPASE_ACTIVATOR_ACTIVITY	1	GO_LIPASE_ACTIVATOR_ACTIVITY	MF	1
	GO_SOLUTE_CATION_ANTIPORTER_ACTIVITY	1	GO_SOLUTE_CATION_ANTIPORTER_ACTIVITY	MF	1
	GO_GLUCURONOSYLTRANSFERASE_ACTIVITY	1	GO_GLUCURONOSYLTRANSFERASE_ACTIVITY	MF	1
	GO_ANNEALING_ACTIVITY	1	GO_ANNEALING_ACTIVITY	MF	1
	GO_ION_GATED_CHANNEL_ACTIVITY	1	GO_ION_GATED_CHANNEL_ACTIVITY	MF	1
	GO_HYDROGEN_EXPORTING_ATPASE_ACTIVITY	1	GO_HYDROGEN_EXPORTING_ATPASE_ACTIVITY	MF	1
	GO_MAP_KINASE_PHOSPHATASE_ACTIVITY	1	GO_MAP_KINASE_PHOSPHATASE_ACTIVITY	MF	1
	GO_HEPARAN_SULFATE_PROTEOGLYCAN_BINDING	1	GO_HEPARAN_SULFATE_PROTEOGLYCAN_BINDING	MF	1
	GO_WIDE_PORE_CHANNEL_ACTIVITY	1	GO_WIDE_PORE_CHANNEL_ACTIVITY	MF	1
	GO_DEOXYRIBONUCLEASE_ACTIVITY	1	GO_DEOXYRIBONUCLEASE_ACTIVITY	MF	1
	GO_RRNA_BINDING	1	GO_RRNA_BINDING	MF	1
	GO_OXIDOREDUCTASE_ACTIVITY_ACTING_ON_SINGLE_DONORS_WITH_INCORPORATION_OF_MOLECULAR_OXYGEN	1	GO_OXIDOREDUCTASE_ACTIVITY_ACTING_ON_SINGLE_DONORS_WITH_INCORPORATION_OF_MOLECULAR_OXYGEN	MF	1
	GO_ORGANIC_ACID_SODIUM_SYMPORTER_ACTIVITY	1	GO_ORGANIC_ACID_SODIUM_SYMPORTER_ACTIVITY	MF	1
	GO_CARBOHYDRATE_TRANSPORTER_ACTIVITY	1	GO_CARBOHYDRATE_TRANSPORTER_ACTIVITY	MF	1
	GO_VITAMIN_BINDING	1	GO_VITAMIN_BINDING	MF	1
	GO_RAL_GTPASE_BINDING	1	GO_RAL_GTPASE_BINDING	MF	1
	GO_CHEMOKINE_ACTIVITY	1	GO_CHEMOKINE_ACTIVITY	MF	1
	GO_UDP_GLYCOSYLTRANSFERASE_ACTIVITY	1	GO_UDP_GLYCOSYLTRANSFERASE_ACTIVITY	MF	1
	GO_GLUTATHIONE_TRANSFERASE_ACTIVITY	1	GO_GLUTATHIONE_TRANSFERASE_ACTIVITY	MF	1
	GO_OXIDOREDUCTASE_ACTIVITY_ACTING_ON_NAD_P_H_OXYGEN_AS_ACCEPTOR	1	GO_OXIDOREDUCTASE_ACTIVITY_ACTING_ON_NAD_P_H_OXYGEN_AS_ACCEPTOR	MF	1
	GO_SULFOTRANSFERASE_ACTIVITY	1	GO_SULFOTRANSFERASE_ACTIVITY	MF	1
	GO_WNT_ACTIVATED_RECEPTOR_ACTIVITY	1	GO_WNT_ACTIVATED_RECEPTOR_ACTIVITY	MF	1
	GO_PHOSPHATIDYLINOSITOL_3_PHOSPHATE_BINDING	1	GO_PHOSPHATIDYLINOSITOL_3_PHOSPHATE_BINDING	MF	1
	GO_LYASE_ACTIVITY	1	GO_LYASE_ACTIVITY	MF	1
	GO_CHOLESTEROL_TRANSPORTER_ACTIVITY	1	GO_CHOLESTEROL_TRANSPORTER_ACTIVITY	MF	1
	GO_SINGLE_STRANDED_DNA_DEPENDENT_ATPASE_ACTIVITY	1	GO_SINGLE_STRANDED_DNA_DEPENDENT_ATPASE_ACTIVITY	MF	1
	GO_N_ACYLTRANSFERASE_ACTIVITY	1	GO_N_ACYLTRANSFERASE_ACTIVITY	MF	1
	GO_PROTEIN_PHOSPHATASE_1_BINDING	1	GO_PROTEIN_PHOSPHATASE_1_BINDING	MF	1
	GO_CHEMOATTRACTANT_ACTIVITY	1	GO_CHEMOATTRACTANT_ACTIVITY	MF	1
	GO_CORECEPTOR_ACTIVITY	1	GO_CORECEPTOR_ACTIVITY	MF	1
	GO_QUATERNARY_AMMONIUM_GROUP_BINDING	1	GO_QUATERNARY_AMMONIUM_GROUP_BINDING	MF	1
	GO_VOLTAGE_GATED_POTASSIUM_CHANNEL_ACTIVITY	1	GO_VOLTAGE_GATED_POTASSIUM_CHANNEL_ACTIVITY	MF	1
	GO_CHEMOKINE_BINDING	1	GO_CHEMOKINE_BINDING	MF	1
	GO_PEPTIDE_HORMONE_BINDING	1	GO_PEPTIDE_HORMONE_BINDING	MF	1
	GO_KINESIN_BINDING	1	GO_KINESIN_BINDING	MF	1
	GO_PHOSPHATIDYLINOSITOL_3_KINASE_ACTIVITY	1	GO_PHOSPHATIDYLINOSITOL_3_KINASE_ACTIVITY	MF	1
	GO_UBIQUITIN_LIKE_PROTEIN_CONJUGATING_ENZYME_BINDING	1	GO_UBIQUITIN_LIKE_PROTEIN_CONJUGATING_ENZYME_BINDING	MF	1
	GO_STEROID_HORMONE_RECEPTOR_BINDING	1	GO_STEROID_HORMONE_RECEPTOR_BINDING	MF	1
	GO_BITTER_TASTE_RECEPTOR_ACTIVITY	1	GO_BITTER_TASTE_RECEPTOR_ACTIVITY	MF	1
	GO_PROTEIN_KINASE_C_ACTIVITY	1	GO_PROTEIN_KINASE_C_ACTIVITY	MF	1
	GO_AU_RICH_ELEMENT_BINDING	1	GO_AU_RICH_ELEMENT_BINDING	MF	1
	GO_UBIQUITIN_LIKE_PROTEIN_LIGASE_BINDING	1	GO_UBIQUITIN_LIKE_PROTEIN_LIGASE_BINDING	MF	1
	GO_LIPOPROTEIN_PARTICLE_RECEPTOR_ACTIVITY	1	GO_LIPOPROTEIN_PARTICLE_RECEPTOR_ACTIVITY	MF	1
	GO_RNA_HELICASE_ACTIVITY	1	GO_RNA_HELICASE_ACTIVITY	MF	1
	GO_CYCLIN_DEPENDENT_PROTEIN_SERINE_THREONINE_KINASE_REGULATOR_ACTIVITY	1	GO_CYCLIN_DEPENDENT_PROTEIN_SERINE_THREONINE_KINASE_REGULATOR_ACTIVITY	MF	1
	GO_CCR_CHEMOKINE_RECEPTOR_BINDING	1	GO_CCR_CHEMOKINE_RECEPTOR_BINDING	MF	1
	GO_GABA_RECEPTOR_ACTIVITY	1	GO_GABA_RECEPTOR_ACTIVITY	MF	1
	GO_DNA_DEPENDENT_ATPASE_ACTIVITY	1	GO_DNA_DEPENDENT_ATPASE_ACTIVITY	MF	1
	GO_METALLOPEPTIDASE_ACTIVITY	1	GO_METALLOPEPTIDASE_ACTIVITY	MF	1
	GO_UBIQUITIN_LIKE_PROTEIN_LIGASE_ACTIVITY	1	GO_UBIQUITIN_LIKE_PROTEIN_LIGASE_ACTIVITY	MF	1
	GO_OXIDOREDUCTASE_ACTIVITY_ACTING_ON_THE_CH_CH_GROUP_OF_DONORS_NAD_OR_NADP_AS_ACCEPTOR	1	GO_OXIDOREDUCTASE_ACTIVITY_ACTING_ON_THE_CH_CH_GROUP_OF_DONORS_NAD_OR_NADP_AS_ACCEPTOR	MF	1
	GO_PHOSPHATIDYLINOSITOL_3_KINASE_BINDING	1	GO_PHOSPHATIDYLINOSITOL_3_KINASE_BINDING	MF	1
	GO_ENDONUCLEASE_ACTIVITY	1	GO_ENDONUCLEASE_ACTIVITY	MF	1
	GO_TRANSCRIPTIONAL_REPRESSOR_ACTIVITY_RNA_POLYMERASE_II_CORE_PROMOTER_PROXIMAL_REGION_SEQUENCE_SPECIFIC_BINDING	1	GO_TRANSCRIPTIONAL_REPRESSOR_ACTIVITY_RNA_POLYMERASE_II_CORE_PROMOTER_PROXIMAL_REGION_SEQUENCE_SPECIFIC_BINDING	MF	1
	GO_ANION_ANION_ANTIPORTER_ACTIVITY	1	GO_ANION_ANION_ANTIPORTER_ACTIVITY	MF	1
	GO_TASTE_RECEPTOR_ACTIVITY	1	GO_TASTE_RECEPTOR_ACTIVITY	MF	1
	GO_ORGANIC_CATION_TRANSMEMBRANE_TRANSPORTER_ACTIVITY	1	GO_ORGANIC_CATION_TRANSMEMBRANE_TRANSPORTER_ACTIVITY	MF	1
	GO_WATER_TRANSMEMBRANE_TRANSPORTER_ACTIVITY	1	GO_WATER_TRANSMEMBRANE_TRANSPORTER_ACTIVITY	MF	1
	GO_ACTIVIN_BINDING	1	GO_ACTIVIN_BINDING	MF	1
	GO_OXIDOREDUCTASE_ACTIVITY_ACTING_ON_THE_CH_NH2_GROUP_OF_DONORS	1	GO_OXIDOREDUCTASE_ACTIVITY_ACTING_ON_THE_CH_NH2_GROUP_OF_DONORS	MF	1
	GO_BETA_AMYLOID_BINDING	1	GO_BETA_AMYLOID_BINDING	MF	1
	GO_HYDROLASE_ACTIVITY_HYDROLYZING_N_GLYCOSYL_COMPOUNDS	1	GO_HYDROLASE_ACTIVITY_HYDROLYZING_N_GLYCOSYL_COMPOUNDS	MF	1
	GO_PROTEIN_HORMONE_RECEPTOR_ACTIVITY	1	GO_PROTEIN_HORMONE_RECEPTOR_ACTIVITY	MF	1
	GO_CHEMOKINE_RECEPTOR_BINDING	1	GO_CHEMOKINE_RECEPTOR_BINDING	MF	1
	GO_PROLINE_RICH_REGION_BINDING	1	GO_PROLINE_RICH_REGION_BINDING	MF	1
	GO_VOLTAGE_GATED_SODIUM_CHANNEL_ACTIVITY	1	GO_VOLTAGE_GATED_SODIUM_CHANNEL_ACTIVITY	MF	1
	GO_OXIDOREDUCTASE_ACTIVITY_ACTING_ON_PAIRED_DONORS_WITH_INCORPORATION_OR_REDUCTION_OF_MOLECULAR_OXYGEN	1	GO_OXIDOREDUCTASE_ACTIVITY_ACTING_ON_PAIRED_DONORS_WITH_INCORPORATION_OR_REDUCTION_OF_MOLECULAR_OXYGEN	MF	1
	GO_TRANSCRIPTION_FACTOR_ACTIVITY_PROTEIN_BINDING	1	GO_TRANSCRIPTION_FACTOR_ACTIVITY_PROTEIN_BINDING	MF	1
	GO_INTRAMOLECULAR_TRANSFERASE_ACTIVITY_PHOSPHOTRANSFERASES	1	GO_INTRAMOLECULAR_TRANSFERASE_ACTIVITY_PHOSPHOTRANSFERASES	MF	1
	GO_SINGLE_STRANDED_DNA_BINDING	1	GO_SINGLE_STRANDED_DNA_BINDING	MF	1
	GO_TYPE_I_INTERFERON_RECEPTOR_BINDING	1	GO_TYPE_I_INTERFERON_RECEPTOR_BINDING	MF	1
	GO_TRANSCRIPTION_COACTIVATOR_BINDING	1	GO_TRANSCRIPTION_COACTIVATOR_BINDING	MF	1
	GO_RETINOIC_ACID_RECEPTOR_BINDING	1	GO_RETINOIC_ACID_RECEPTOR_BINDING	MF	1
	GO_PHOSPHATIDYLINOSITOL_PHOSPHATE_KINASE_ACTIVITY	1	GO_PHOSPHATIDYLINOSITOL_PHOSPHATE_KINASE_ACTIVITY	MF	1
	GO_ACTIVATING_TRANSCRIPTION_FACTOR_BINDING	1	GO_ACTIVATING_TRANSCRIPTION_FACTOR_BINDING	MF	1
	GO_NEUREXIN_FAMILY_PROTEIN_BINDING	1	GO_NEUREXIN_FAMILY_PROTEIN_BINDING	MF	1
	GO_MICROTUBULE_BINDING	1	GO_MICROTUBULE_BINDING	MF	1
	GO_TUBULIN_BINDING	1	GO_TUBULIN_BINDING	MF	1
	GO_ORGANOPHOSPHATE_ESTER_TRANSMEMBRANE_TRANSPORTER_ACTIVITY	1	GO_ORGANOPHOSPHATE_ESTER_TRANSMEMBRANE_TRANSPORTER_ACTIVITY	MF	1
	GO_TRANSMEMBRANE_RECEPTOR_PROTEIN_PHOSPHATASE_ACTIVITY	1	GO_TRANSMEMBRANE_RECEPTOR_PROTEIN_PHOSPHATASE_ACTIVITY	MF	1
	GO_NADP_BINDING	1	GO_NADP_BINDING	MF	1
	GO_S_ADENOSYLMETHIONINE_DEPENDENT_METHYLTRANSFERASE_ACTIVITY	1	GO_S_ADENOSYLMETHIONINE_DEPENDENT_METHYLTRANSFERASE_ACTIVITY	MF	1
	GO_HISTONE_LYSINE_N_METHYLTRANSFERASE_ACTIVITY	1	GO_HISTONE_LYSINE_N_METHYLTRANSFERASE_ACTIVITY	MF	1
	GO_INSULIN_LIKE_GROWTH_FACTOR_RECEPTOR_BINDING	1	GO_INSULIN_LIKE_GROWTH_FACTOR_RECEPTOR_BINDING	MF	1
	GO_MOTOR_ACTIVITY	1	GO_MOTOR_ACTIVITY	MF	1
	GO_TRNA_SPECIFIC_RIBONUCLEASE_ACTIVITY	1	GO_TRNA_SPECIFIC_RIBONUCLEASE_ACTIVITY	MF	1
	GO_SOLUTE_CATION_SYMPORTER_ACTIVITY	1	GO_SOLUTE_CATION_SYMPORTER_ACTIVITY	MF	1
	GO_UBIQUITIN_SPECIFIC_PROTEASE_BINDING	1	GO_UBIQUITIN_SPECIFIC_PROTEASE_BINDING	MF	1
	GO_RETINOID_X_RECEPTOR_BINDING	1	GO_RETINOID_X_RECEPTOR_BINDING	MF	1
	GO_MONOCARBOXYLIC_ACID_TRANSMEMBRANE_TRANSPORTER_ACTIVITY	1	GO_MONOCARBOXYLIC_ACID_TRANSMEMBRANE_TRANSPORTER_ACTIVITY	MF	1
	GO_ANION_TRANSMEMBRANE_TRANSPORTING_ATPASE_ACTIVITY	1	GO_ANION_TRANSMEMBRANE_TRANSPORTING_ATPASE_ACTIVITY	MF	1
	GO_POTASSIUM_ION_BINDING	1	GO_POTASSIUM_ION_BINDING	MF	1
	GO_BASAL_TRANSCRIPTION_MACHINERY_BINDING	1	GO_BASAL_TRANSCRIPTION_MACHINERY_BINDING	MF	1
	GO_INTRACELLULAR_LIGAND_GATED_ION_CHANNEL_ACTIVITY	1	GO_INTRACELLULAR_LIGAND_GATED_ION_CHANNEL_ACTIVITY	MF	1
	GO_LIGASE_ACTIVITY_FORMING_CARBON_NITROGEN_BONDS	1	GO_LIGASE_ACTIVITY_FORMING_CARBON_NITROGEN_BONDS	MF	1
	GO_1_PHOSPHATIDYLINOSITOL_BINDING	1	GO_1_PHOSPHATIDYLINOSITOL_BINDING	MF	1
	GO_OXIDOREDUCTASE_ACTIVITY_ACTING_ON_PEROXIDE_AS_ACCEPTOR	1	GO_OXIDOREDUCTASE_ACTIVITY_ACTING_ON_PEROXIDE_AS_ACCEPTOR	MF	1
	GO_PHOSPHOLIPASE_A2_ACTIVITY	1	GO_PHOSPHOLIPASE_A2_ACTIVITY	MF	1
	GO_TITIN_BINDING	1	GO_TITIN_BINDING	MF	1
	GO_NUCLEOBASE_CONTAINING_COMPOUND_TRANSMEMBRANE_TRANSPORTER_ACTIVITY	1	GO_NUCLEOBASE_CONTAINING_COMPOUND_TRANSMEMBRANE_TRANSPORTER_ACTIVITY	MF	1
	GO_GTPASE_ACTIVATING_PROTEIN_BINDING	1	GO_GTPASE_ACTIVATING_PROTEIN_BINDING	MF	1
	GO_OXIDOREDUCTASE_ACTIVITY_ACTING_ON_THE_CH_NH2_GROUP_OF_DONORS_OXYGEN_AS_ACCEPTOR	1	GO_OXIDOREDUCTASE_ACTIVITY_ACTING_ON_THE_CH_NH2_GROUP_OF_DONORS_OXYGEN_AS_ACCEPTOR	MF	1
	GO_LIGAND_DEPENDENT_NUCLEAR_RECEPTOR_TRANSCRIPTION_COACTIVATOR_ACTIVITY	1	GO_LIGAND_DEPENDENT_NUCLEAR_RECEPTOR_TRANSCRIPTION_COACTIVATOR_ACTIVITY	MF	1
	GO_HSP70_PROTEIN_BINDING	1	GO_HSP70_PROTEIN_BINDING	MF	1
	GO_SNRNA_BINDING	1	GO_SNRNA_BINDING	MF	1
	GO_ARF_GUANYL_NUCLEOTIDE_EXCHANGE_FACTOR_ACTIVITY	1	GO_ARF_GUANYL_NUCLEOTIDE_EXCHANGE_FACTOR_ACTIVITY	MF	1
	GO_CARBONATE_DEHYDRATASE_ACTIVITY	1	GO_CARBONATE_DEHYDRATASE_ACTIVITY	MF	1
	GO_RECEPTOR_SIGNALING_COMPLEX_SCAFFOLD_ACTIVITY	1	GO_RECEPTOR_SIGNALING_COMPLEX_SCAFFOLD_ACTIVITY	MF	1
	GO_GLYCOPROTEIN_BINDING	1	GO_GLYCOPROTEIN_BINDING	MF	1
	GO_MYOSIN_V_BINDING	1	GO_MYOSIN_V_BINDING	MF	1
	GO_EXOPEPTIDASE_ACTIVITY	1	GO_EXOPEPTIDASE_ACTIVITY	MF	1
	GO_NUCLEOTIDE_TRANSMEMBRANE_TRANSPORTER_ACTIVITY	1	GO_NUCLEOTIDE_TRANSMEMBRANE_TRANSPORTER_ACTIVITY	MF	1
	GO_FUCOSYLTRANSFERASE_ACTIVITY	1	GO_FUCOSYLTRANSFERASE_ACTIVITY	MF	1
	GO_SOLUTE_PROTON_SYMPORTER_ACTIVITY	1	GO_SOLUTE_PROTON_SYMPORTER_ACTIVITY	MF	1
	GO_PLATELET_DERIVED_GROWTH_FACTOR_BINDING	1	GO_PLATELET_DERIVED_GROWTH_FACTOR_BINDING	MF	1
	GO_PHOSPHOTRANSFERASE_ACTIVITY_NITROGENOUS_GROUP_AS_ACCEPTOR	1	GO_PHOSPHOTRANSFERASE_ACTIVITY_NITROGENOUS_GROUP_AS_ACCEPTOR	MF	1
	GO_SNARE_BINDING	1	GO_SNARE_BINDING	MF	1
	GO_GTP_RHO_BINDING	1	GO_GTP_RHO_BINDING	MF	1
	GO_DELAYED_RECTIFIER_POTASSIUM_CHANNEL_ACTIVITY	1	GO_DELAYED_RECTIFIER_POTASSIUM_CHANNEL_ACTIVITY	MF	1
	GO_NAD_DEPENDENT_PROTEIN_DEACETYLASE_ACTIVITY	1	GO_NAD_DEPENDENT_PROTEIN_DEACETYLASE_ACTIVITY	MF	1
	GO_PHOSPHATIDIC_ACID_BINDING	1	GO_PHOSPHATIDIC_ACID_BINDING	MF	1
	GO_DICARBOXYLIC_ACID_TRANSMEMBRANE_TRANSPORTER_ACTIVITY	1	GO_DICARBOXYLIC_ACID_TRANSMEMBRANE_TRANSPORTER_ACTIVITY	MF	1
	GO_TRANSLATION_REGULATOR_ACTIVITY	1	GO_TRANSLATION_REGULATOR_ACTIVITY	MF	1
	GO_ACETYLGLUCOSAMINYLTRANSFERASE_ACTIVITY	1	GO_ACETYLGLUCOSAMINYLTRANSFERASE_ACTIVITY	MF	1
	GO_INTRAMOLECULAR_OXIDOREDUCTASE_ACTIVITY_TRANSPOSING_C_C_BONDS	1	GO_INTRAMOLECULAR_OXIDOREDUCTASE_ACTIVITY_TRANSPOSING_C_C_BONDS	MF	1
	GO_NF_KAPPAB_BINDING	1	GO_NF_KAPPAB_BINDING	MF	1
	GO_SODIUM_INDEPENDENT_ORGANIC_ANION_TRANSMEMBRANE_TRANSPORTER_ACTIVITY	1	GO_SODIUM_INDEPENDENT_ORGANIC_ANION_TRANSMEMBRANE_TRANSPORTER_ACTIVITY	MF	1
	GO_BIOACTIVE_LIPID_RECEPTOR_ACTIVITY	1	GO_BIOACTIVE_LIPID_RECEPTOR_ACTIVITY	MF	1
	GO_STORE_OPERATED_CALCIUM_CHANNEL_ACTIVITY	1	GO_STORE_OPERATED_CALCIUM_CHANNEL_ACTIVITY	MF	1
	GO_CALCIUM_DEPENDENT_PROTEIN_KINASE_ACTIVITY	1	GO_CALCIUM_DEPENDENT_PROTEIN_KINASE_ACTIVITY	MF	1
	GO_MACROMOLECULE_TRANSMEMBRANE_TRANSPORTER_ACTIVITY	1	GO_MACROMOLECULE_TRANSMEMBRANE_TRANSPORTER_ACTIVITY	MF	1
	GO_RAC_GTPASE_BINDING	1	GO_RAC_GTPASE_BINDING	MF	1
	GO_SULFURIC_ESTER_HYDROLASE_ACTIVITY	1	GO_SULFURIC_ESTER_HYDROLASE_ACTIVITY	MF	1
	GO_PEPTIDOGLYCAN_BINDING	1	GO_PEPTIDOGLYCAN_BINDING	MF	1
	GO_DRUG_TRANSPORTER_ACTIVITY	1	GO_DRUG_TRANSPORTER_ACTIVITY	MF	1
	GO_HYALURONIC_ACID_BINDING	1	GO_HYALURONIC_ACID_BINDING	MF	1
	GO_TRANSLATION_REPRESSOR_ACTIVITY	1	GO_TRANSLATION_REPRESSOR_ACTIVITY	MF	1
	GO_DNA_DIRECTED_DNA_POLYMERASE_ACTIVITY	1	GO_DNA_DIRECTED_DNA_POLYMERASE_ACTIVITY	MF	1
	GO_COFACTOR_BINDING	1	GO_COFACTOR_BINDING	MF	1
	GO_RNA_POLYMERASE_II_ACTIVATING_TRANSCRIPTION_FACTOR_BINDING	1	GO_RNA_POLYMERASE_II_ACTIVATING_TRANSCRIPTION_FACTOR_BINDING	MF	1
	GO_RNA_POLYMERASE_II_TRANSCRIPTION_COACTIVATOR_ACTIVITY	1	GO_RNA_POLYMERASE_II_TRANSCRIPTION_COACTIVATOR_ACTIVITY	MF	1
	GO_PEROXISOME_PROLIFERATOR_ACTIVATED_RECEPTOR_BINDING	1	GO_PEROXISOME_PROLIFERATOR_ACTIVATED_RECEPTOR_BINDING	MF	1
	GO_K63_LINKED_POLYUBIQUITIN_BINDING	1	GO_K63_LINKED_POLYUBIQUITIN_BINDING	MF	1
	GO_OXIDOREDUCTASE_ACTIVITY_ACTING_ON_CH_OH_GROUP_OF_DONORS	1	GO_OXIDOREDUCTASE_ACTIVITY_ACTING_ON_CH_OH_GROUP_OF_DONORS	MF	1
	GO_CULLIN_FAMILY_PROTEIN_BINDING	1	GO_CULLIN_FAMILY_PROTEIN_BINDING	MF	1
	GO_PROTEIN_TYROSINE_KINASE_BINDING	1	GO_PROTEIN_TYROSINE_KINASE_BINDING	MF	1
	GO_INSULIN_RECEPTOR_SUBSTRATE_BINDING	1	GO_INSULIN_RECEPTOR_SUBSTRATE_BINDING	MF	1
	GO_MONOVALENT_CATION_PROTON_ANTIPORTER_ACTIVITY	1	GO_MONOVALENT_CATION_PROTON_ANTIPORTER_ACTIVITY	MF	1
	GO_TETRAPYRROLE_BINDING	1	GO_TETRAPYRROLE_BINDING	MF	1
	GO_3_5_EXONUCLEASE_ACTIVITY	1	GO_3_5_EXONUCLEASE_ACTIVITY	MF	1
	GO_MITOGEN_ACTIVATED_PROTEIN_KINASE_KINASE_KINASE_BINDING	1	GO_MITOGEN_ACTIVATED_PROTEIN_KINASE_KINASE_KINASE_BINDING	MF	1
	GO_PDZ_DOMAIN_BINDING	1	GO_PDZ_DOMAIN_BINDING	MF	1
	GO_POTASSIUM_CHANNEL_REGULATOR_ACTIVITY	1	GO_POTASSIUM_CHANNEL_REGULATOR_ACTIVITY	MF	1
	GO_EXTRACELLULAR_LIGAND_GATED_ION_CHANNEL_ACTIVITY	1	GO_EXTRACELLULAR_LIGAND_GATED_ION_CHANNEL_ACTIVITY	MF	1
	GO_G_PROTEIN_COUPLED_AMINE_RECEPTOR_ACTIVITY	1	GO_G_PROTEIN_COUPLED_AMINE_RECEPTOR_ACTIVITY	MF	1
	GO_CXCR_CHEMOKINE_RECEPTOR_BINDING	1	GO_CXCR_CHEMOKINE_RECEPTOR_BINDING	MF	1
	GO_IRON_ION_BINDING	1	GO_IRON_ION_BINDING	MF	1
	GO_STEROID_HYDROXYLASE_ACTIVITY	1	GO_STEROID_HYDROXYLASE_ACTIVITY	MF	1
	GO_SIGNALING_ADAPTOR_ACTIVITY	1	GO_SIGNALING_ADAPTOR_ACTIVITY	MF	1
	GO_G_PROTEIN_BETA_GAMMA_SUBUNIT_COMPLEX_BINDING	1	GO_G_PROTEIN_BETA_GAMMA_SUBUNIT_COMPLEX_BINDING	MF	1
	GO_DOPAMINE_BINDING	1	GO_DOPAMINE_BINDING	MF	1
	GO_SH3_SH2_ADAPTOR_ACTIVITY	1	GO_SH3_SH2_ADAPTOR_ACTIVITY	MF	1
	GO_RETINOL_BINDING	1	GO_RETINOL_BINDING	MF	1
	GO_INORGANIC_ANION_EXCHANGER_ACTIVITY	1	GO_INORGANIC_ANION_EXCHANGER_ACTIVITY	MF	1
	GO_RETINOL_DEHYDROGENASE_ACTIVITY	1	GO_RETINOL_DEHYDROGENASE_ACTIVITY	MF	1
	GO_PHOSPHOLIPASE_C_ACTIVITY	1	GO_PHOSPHOLIPASE_C_ACTIVITY	MF	1
	GO_NUCLEOSOMAL_DNA_BINDING	1	GO_NUCLEOSOMAL_DNA_BINDING	MF	1
	GO_LIPASE_ACTIVITY	1	GO_LIPASE_ACTIVITY	MF	1
	GO_PROTEIN_BINDING_INVOLVED_IN_CELL_CELL_ADHESION	1	GO_PROTEIN_BINDING_INVOLVED_IN_CELL_CELL_ADHESION	MF	1
	GO_PHOSPHATIDYLINOSITOL_3_4_BISPHOSPHATE_BINDING	1	GO_PHOSPHATIDYLINOSITOL_3_4_BISPHOSPHATE_BINDING	MF	1
	GO_ACTIN_DEPENDENT_ATPASE_ACTIVITY	1	GO_ACTIN_DEPENDENT_ATPASE_ACTIVITY	MF	1
	GO_METHYL_CPG_BINDING	1	GO_METHYL_CPG_BINDING	MF	1
	GO_TRANSLATION_REGULATOR_ACTIVITY_NUCLEIC_ACID_BINDING	1	GO_TRANSLATION_REGULATOR_ACTIVITY_NUCLEIC_ACID_BINDING	MF	1
	GO_ACTIN_MONOMER_BINDING	1	GO_ACTIN_MONOMER_BINDING	MF	1
	GO_REPRESSING_TRANSCRIPTION_FACTOR_BINDING	1	GO_REPRESSING_TRANSCRIPTION_FACTOR_BINDING	MF	1
	GO_POLYOL_TRANSMEMBRANE_TRANSPORTER_ACTIVITY	1	GO_POLYOL_TRANSMEMBRANE_TRANSPORTER_ACTIVITY	MF	1
	GO_CHROMATIN_BINDING	1	GO_CHROMATIN_BINDING	MF	1
	GO_MYOSIN_BINDING	1	GO_MYOSIN_BINDING	MF	1
	GO_HYDROLASE_ACTIVITY_ACTING_ON_CARBON_NITROGEN_BUT_NOT_PEPTIDE_BONDS_IN_LINEAR_AMIDES	1	GO_HYDROLASE_ACTIVITY_ACTING_ON_CARBON_NITROGEN_BUT_NOT_PEPTIDE_BONDS_IN_LINEAR_AMIDES	MF	1
	GO_CHEMOREPELLENT_ACTIVITY	1	GO_CHEMOREPELLENT_ACTIVITY	MF	1
	GO_MAP_KINASE_KINASE_ACTIVITY	1	GO_MAP_KINASE_KINASE_ACTIVITY	MF	1
	GO_ANTIGEN_BINDING	1	GO_ANTIGEN_BINDING	MF	1
	GO_SODIUM_CHANNEL_REGULATOR_ACTIVITY	1	GO_SODIUM_CHANNEL_REGULATOR_ACTIVITY	MF	1
	GO_POLY_A_SPECIFIC_RIBONUCLEASE_ACTIVITY	1	GO_POLY_A_SPECIFIC_RIBONUCLEASE_ACTIVITY	MF	1
	GO_OXIDOREDUCTASE_ACTIVITY_ACTING_ON_THE_ALDEHYDE_OR_OXO_GROUP_OF_DONORS	1	GO_OXIDOREDUCTASE_ACTIVITY_ACTING_ON_THE_ALDEHYDE_OR_OXO_GROUP_OF_DONORS	MF	1
	GO_DOUBLE_STRANDED_RNA_BINDING	1	GO_DOUBLE_STRANDED_RNA_BINDING	MF	1
	GO_MHC_PROTEIN_BINDING	1	GO_MHC_PROTEIN_BINDING	MF	1
	GO_POTASSIUM_CHANNEL_ACTIVITY	1	GO_POTASSIUM_CHANNEL_ACTIVITY	MF	1
	GO_FATTY_ACID_LIGASE_ACTIVITY	1	GO_FATTY_ACID_LIGASE_ACTIVITY	MF	1
	GO_APOLIPOPROTEIN_BINDING	1	GO_APOLIPOPROTEIN_BINDING	MF	1
	GO_LIPID_BINDING	1	GO_LIPID_BINDING	MF	1
	GO_HISTONE_ACETYLTRANSFERASE_BINDING	1	GO_HISTONE_ACETYLTRANSFERASE_BINDING	MF	1
	GO_STRUCTURAL_CONSTITUENT_OF_CYTOSKELETON	1	GO_STRUCTURAL_CONSTITUENT_OF_CYTOSKELETON	MF	1
	GO_IGG_BINDING	1	GO_IGG_BINDING	MF	1
	GO_2_IRON_2_SULFUR_CLUSTER_BINDING	1	GO_2_IRON_2_SULFUR_CLUSTER_BINDING	MF	1
	GO_ALPHA_ACTININ_BINDING	1	GO_ALPHA_ACTININ_BINDING	MF	1
	GO_OXIDOREDUCTASE_ACTIVITY_ACTING_ON_A_SULFUR_GROUP_OF_DONORS	1	GO_OXIDOREDUCTASE_ACTIVITY_ACTING_ON_A_SULFUR_GROUP_OF_DONORS	MF	1
	GO_DEACETYLASE_ACTIVITY	1	GO_DEACETYLASE_ACTIVITY	MF	1
	GO_TUMOR_NECROSIS_FACTOR_RECEPTOR_BINDING	1	GO_TUMOR_NECROSIS_FACTOR_RECEPTOR_BINDING	MF	1
	GO_FLAVIN_ADENINE_DINUCLEOTIDE_BINDING	1	GO_FLAVIN_ADENINE_DINUCLEOTIDE_BINDING	MF	1
	GO_TRANSFERASE_ACTIVITY_TRANSFERRING_ONE_CARBON_GROUPS	1	GO_TRANSFERASE_ACTIVITY_TRANSFERRING_ONE_CARBON_GROUPS	MF	1
	GO_PROTEIN_N_TERMINUS_BINDING	1	GO_PROTEIN_N_TERMINUS_BINDING	MF	1
	GO_ANGIOTENSIN_RECEPTOR_BINDING	1	GO_ANGIOTENSIN_RECEPTOR_BINDING	MF	1
	GO_INWARD_RECTIFIER_POTASSIUM_CHANNEL_ACTIVITY	1	GO_INWARD_RECTIFIER_POTASSIUM_CHANNEL_ACTIVITY	MF	1
	GO_GLUCOSYLTRANSFERASE_ACTIVITY	1	GO_GLUCOSYLTRANSFERASE_ACTIVITY	MF	1
	GO_RIBONUCLEASE_P_ACTIVITY	1	GO_RIBONUCLEASE_P_ACTIVITY	MF	1
	GO_P53_BINDING	1	GO_P53_BINDING	MF	1
	GO_PROTON_TRANSPORTING_ATP_SYNTHASE_ACTIVITY_ROTATIONAL_MECHANISM	1	GO_PROTON_TRANSPORTING_ATP_SYNTHASE_ACTIVITY_ROTATIONAL_MECHANISM	MF	1
	GO_SYMPORTER_ACTIVITY	1	GO_SYMPORTER_ACTIVITY	MF	1
	GO_FRIZZLED_BINDING	1	GO_FRIZZLED_BINDING	MF	1
	GO_RNA_POLYMERASE_II_TRANSCRIPTION_COFACTOR_ACTIVITY	1	GO_RNA_POLYMERASE_II_TRANSCRIPTION_COFACTOR_ACTIVITY	MF	1
	GO_RNA_POLYMERASE_II_CARBOXY_TERMINAL_DOMAIN_KINASE_ACTIVITY	1	GO_RNA_POLYMERASE_II_CARBOXY_TERMINAL_DOMAIN_KINASE_ACTIVITY	MF	1
	GO_ENDORIBONUCLEASE_ACTIVITY	1	GO_ENDORIBONUCLEASE_ACTIVITY	MF	1
	GO_NEUROTROPHIN_RECEPTOR_BINDING	1	GO_NEUROTROPHIN_RECEPTOR_BINDING	MF	1
	GO_UBIQUITIN_LIKE_PROTEIN_SPECIFIC_PROTEASE_ACTIVITY	1	GO_UBIQUITIN_LIKE_PROTEIN_SPECIFIC_PROTEASE_ACTIVITY	MF	1
	GO_PHOSPHOLIPID_BINDING	1	GO_PHOSPHOLIPID_BINDING	MF	1
	GO_C_ACYLTRANSFERASE_ACTIVITY	1	GO_C_ACYLTRANSFERASE_ACTIVITY	MF	1
	GO_INTRAMOLECULAR_OXIDOREDUCTASE_ACTIVITY	1	GO_INTRAMOLECULAR_OXIDOREDUCTASE_ACTIVITY	MF	1
	GO_G_PROTEIN_COUPLED_CHEMOATTRACTANT_RECEPTOR_ACTIVITY	1	GO_G_PROTEIN_COUPLED_CHEMOATTRACTANT_RECEPTOR_ACTIVITY	MF	1
	GO_GTP_DEPENDENT_PROTEIN_BINDING	1	GO_GTP_DEPENDENT_PROTEIN_BINDING	MF	1
	GO_TRANSCRIPTION_COREPRESSOR_ACTIVITY	1	GO_TRANSCRIPTION_COREPRESSOR_ACTIVITY	MF	1
	GO_DEATH_RECEPTOR_ACTIVITY	1	GO_DEATH_RECEPTOR_ACTIVITY	MF	1
	GO_RIBONUCLEASE_ACTIVITY	1	GO_RIBONUCLEASE_ACTIVITY	MF	1
	GO_MISFOLDED_PROTEIN_BINDING	1	GO_MISFOLDED_PROTEIN_BINDING	MF	1
	GO_LAMININ_BINDING	1	GO_LAMININ_BINDING	MF	1
	GO_GLUTAMATE_RECEPTOR_BINDING	1	GO_GLUTAMATE_RECEPTOR_BINDING	MF	1
	GO_CYTOKINE_RECEPTOR_ACTIVITY	1	GO_CYTOKINE_RECEPTOR_ACTIVITY	MF	1
	GO_ACID_PHOSPHATASE_ACTIVITY	1	GO_ACID_PHOSPHATASE_ACTIVITY	MF	1
	GO_ENDOPEPTIDASE_ACTIVITY	1	GO_ENDOPEPTIDASE_ACTIVITY	MF	1
	GO_OXIDOREDUCTASE_ACTIVITY_ACTING_ON_PAIRED_DONORS_WITH_INCORPORATION_OR_REDUCTION_OF_MOLECULAR_OXYGEN_REDUCED_FLAVIN_OR_FLAVOPROTEIN_AS_ONE_DONOR_AND_INCORPORATION_OF_ONE_ATOM_OF_OXYGEN	1	GO_OXIDOREDUCTASE_ACTIVITY_ACTING_ON_PAIRED_DONORS_WITH_INCORPORATION_OR_REDUCTION_OF_MOLECULAR_OXYGEN_REDUCED_FLAVIN_OR_FLAVOPROTEIN_AS_ONE_DONOR_AND_INCORPORATION_OF_ONE_ATOM_OF_OXYGEN	MF	1
	GO_ARYLSULFATASE_ACTIVITY	1	GO_ARYLSULFATASE_ACTIVITY	MF	1
	GO_NOTCH_BINDING	1	GO_NOTCH_BINDING	MF	1
	GO_CATION_AMINO_ACID_SYMPORTER_ACTIVITY	1	GO_CATION_AMINO_ACID_SYMPORTER_ACTIVITY	MF	1
	GO_DEAMINASE_ACTIVITY	1	GO_DEAMINASE_ACTIVITY	MF	1
	GO_THYROID_HORMONE_RECEPTOR_BINDING	1	GO_THYROID_HORMONE_RECEPTOR_BINDING	MF	1
	GO_METALLOAMINOPEPTIDASE_ACTIVITY	1	GO_METALLOAMINOPEPTIDASE_ACTIVITY	MF	1
	GO_GAP_JUNCTION_CHANNEL_ACTIVITY	1	GO_GAP_JUNCTION_CHANNEL_ACTIVITY	MF	1
	GO_DOPAMINE_RECEPTOR_BINDING	1	GO_DOPAMINE_RECEPTOR_BINDING	MF	1
	GO_SIGNALING_PATTERN_RECOGNITION_RECEPTOR_ACTIVITY	1	GO_SIGNALING_PATTERN_RECOGNITION_RECEPTOR_ACTIVITY	MF	1
	GO_NEUROPEPTIDE_BINDING	1	GO_NEUROPEPTIDE_BINDING	MF	1
	GO_HIGH_VOLTAGE_GATED_CALCIUM_CHANNEL_ACTIVITY	1	GO_HIGH_VOLTAGE_GATED_CALCIUM_CHANNEL_ACTIVITY	MF	1
	GO_GAMMA_CATENIN_BINDING	1	GO_GAMMA_CATENIN_BINDING	MF	1
	GO_CALCIUM_DEPENDENT_CYSTEINE_TYPE_ENDOPEPTIDASE_ACTIVITY	1	GO_CALCIUM_DEPENDENT_CYSTEINE_TYPE_ENDOPEPTIDASE_ACTIVITY	MF	1
	GO_TBP_CLASS_PROTEIN_BINDING	1	GO_TBP_CLASS_PROTEIN_BINDING	MF	1
	GO_OXIDOREDUCTASE_ACTIVITY_ACTING_ON_NAD_P_H_QUINONE_OR_SIMILAR_COMPOUND_AS_ACCEPTOR	1	GO_OXIDOREDUCTASE_ACTIVITY_ACTING_ON_NAD_P_H_QUINONE_OR_SIMILAR_COMPOUND_AS_ACCEPTOR	MF	1
	GO_TAU_PROTEIN_KINASE_ACTIVITY	1	GO_TAU_PROTEIN_KINASE_ACTIVITY	MF	1
	GO_TRANSCRIPTION_FACTOR_ACTIVITY_RNA_POLYMERASE_II_CORE_PROMOTER_SEQUENCE_SPECIFIC	1	GO_TRANSCRIPTION_FACTOR_ACTIVITY_RNA_POLYMERASE_II_CORE_PROMOTER_SEQUENCE_SPECIFIC	MF	1
	GO_RIBOSOME_BINDING	1	GO_RIBOSOME_BINDING	MF	1
	GO_TRANSCRIPTION_COACTIVATOR_ACTIVITY	1	GO_TRANSCRIPTION_COACTIVATOR_ACTIVITY	MF	1
	GO_RECEPTOR_REGULATOR_ACTIVITY	1	GO_RECEPTOR_REGULATOR_ACTIVITY	MF	1
	GO_LYSINE_N_METHYLTRANSFERASE_ACTIVITY	1	GO_LYSINE_N_METHYLTRANSFERASE_ACTIVITY	MF	1
	GO_SODIUM_ION_BINDING	1	GO_SODIUM_ION_BINDING	MF	1
	GO_C_C_CHEMOKINE_RECEPTOR_ACTIVITY	1	GO_C_C_CHEMOKINE_RECEPTOR_ACTIVITY	MF	1
	GO_OXIDOREDUCTASE_ACTIVITY	1	GO_OXIDOREDUCTASE_ACTIVITY	MF	1
	GO_MONOSACCHARIDE_BINDING	1	GO_MONOSACCHARIDE_BINDING	MF	1
	GO_CORE_PROMOTER_PROXIMAL_REGION_DNA_BINDING	1	GO_CORE_PROMOTER_PROXIMAL_REGION_DNA_BINDING	MF	1
	GO_EPHRIN_RECEPTOR_ACTIVITY	1	GO_EPHRIN_RECEPTOR_ACTIVITY	MF	1
	GO_ATPASE_ACTIVITY	1	GO_ATPASE_ACTIVITY	MF	1
	GO_GTPASE_BINDING	1	GO_GTPASE_BINDING	MF	1
	GO_PRE_MRNA_BINDING	1	GO_PRE_MRNA_BINDING	MF	1
	GO_TRANSMEMBRANE_RECEPTOR_PROTEIN_SERINE_THREONINE_KINASE_ACTIVITY	1	GO_TRANSMEMBRANE_RECEPTOR_PROTEIN_SERINE_THREONINE_KINASE_ACTIVITY	MF	1
	GO_G_PROTEIN_COUPLED_RECEPTOR_BINDING	1	GO_G_PROTEIN_COUPLED_RECEPTOR_BINDING	MF	1
	GO_LIGASE_ACTIVITY_FORMING_CARBON_OXYGEN_BONDS	1	GO_LIGASE_ACTIVITY_FORMING_CARBON_OXYGEN_BONDS	MF	1
	GO_CARBON_OXYGEN_LYASE_ACTIVITY	1	GO_CARBON_OXYGEN_LYASE_ACTIVITY	MF	1
	GO_EXTRACELLULAR_GLUTAMATE_GATED_ION_CHANNEL_ACTIVITY	1	GO_EXTRACELLULAR_GLUTAMATE_GATED_ION_CHANNEL_ACTIVITY	MF	1
	GO_SOLUTE_SODIUM_SYMPORTER_ACTIVITY	1	GO_SOLUTE_SODIUM_SYMPORTER_ACTIVITY	MF	1
	GO_PHOSPHATIDATE_PHOSPHATASE_ACTIVITY	1	GO_PHOSPHATIDATE_PHOSPHATASE_ACTIVITY	MF	1
	GO_NUCLEOTIDE_KINASE_ACTIVITY	1	GO_NUCLEOTIDE_KINASE_ACTIVITY	MF	1
	GO_NEUROTRANSMITTER_TRANSPORTER_ACTIVITY	1	GO_NEUROTRANSMITTER_TRANSPORTER_ACTIVITY	MF	1
	GO_TRNA_METHYLTRANSFERASE_ACTIVITY	1	GO_TRNA_METHYLTRANSFERASE_ACTIVITY	MF	1
	GO_HISTONE_METHYLTRANSFERASE_ACTIVITY_H3_K4_SPECIFIC_	1	GO_HISTONE_METHYLTRANSFERASE_ACTIVITY_H3_K4_SPECIFIC_	MF	1
	GO_RECEPTOR_INHIBITOR_ACTIVITY	1	GO_RECEPTOR_INHIBITOR_ACTIVITY	MF	1
	GO_SEMAPHORIN_RECEPTOR_BINDING	1	GO_SEMAPHORIN_RECEPTOR_BINDING	MF	1
	GO_CHLORIDE_CHANNEL_REGULATOR_ACTIVITY	1	GO_CHLORIDE_CHANNEL_REGULATOR_ACTIVITY	MF	1
	GO_OPSONIN_BINDING	1	GO_OPSONIN_BINDING	MF	1
	GO_DNA_HELICASE_ACTIVITY	1	GO_DNA_HELICASE_ACTIVITY	MF	1
	GO_AMMONIUM_ION_BINDING	1	GO_AMMONIUM_ION_BINDING	MF	1
	GO_RNA_POLYMERASE_II_TRANSCRIPTION_FACTOR_BINDING	1	GO_RNA_POLYMERASE_II_TRANSCRIPTION_FACTOR_BINDING	MF	1
	GO_EXONUCLEASE_ACTIVITY_ACTIVE_WITH_EITHER_RIBO_OR_DEOXYRIBONUCLEIC_ACIDS_AND_PRODUCING_5_PHOSPHOMONOESTERS	1	GO_EXONUCLEASE_ACTIVITY_ACTIVE_WITH_EITHER_RIBO_OR_DEOXYRIBONUCLEIC_ACIDS_AND_PRODUCING_5_PHOSPHOMONOESTERS	MF	1
	GO_ASPARTIC_TYPE_PEPTIDASE_ACTIVITY	1	GO_ASPARTIC_TYPE_PEPTIDASE_ACTIVITY	MF	1
	GO_RNA_POLYMERASE_ACTIVITY	1	GO_RNA_POLYMERASE_ACTIVITY	MF	1
	GO_PROTEIN_PHOSPHATASE_2A_BINDING	1	GO_PROTEIN_PHOSPHATASE_2A_BINDING	MF	1
	GO_MONOCARBOXYLIC_ACID_BINDING	1	GO_MONOCARBOXYLIC_ACID_BINDING	MF	1
	GO_ISOMERASE_ACTIVITY	1	GO_ISOMERASE_ACTIVITY	MF	1
	GO_HYDROLASE_ACTIVITY_ACTING_ON_CARBON_NITROGEN_BUT_NOT_PEPTIDE_BONDS	1	GO_HYDROLASE_ACTIVITY_ACTING_ON_CARBON_NITROGEN_BUT_NOT_PEPTIDE_BONDS	MF	1
	GO_PLATELET_DERIVED_GROWTH_FACTOR_RECEPTOR_BINDING	1	GO_PLATELET_DERIVED_GROWTH_FACTOR_RECEPTOR_BINDING	MF	1
	GO_DNA_POLYMERASE_BINDING	1	GO_DNA_POLYMERASE_BINDING	MF	1
	GO_NUCLEOBASE_CONTAINING_COMPOUND_KINASE_ACTIVITY	1	GO_NUCLEOBASE_CONTAINING_COMPOUND_KINASE_ACTIVITY	MF	1
	GO_VOLTAGE_GATED_CALCIUM_CHANNEL_ACTIVITY	1	GO_VOLTAGE_GATED_CALCIUM_CHANNEL_ACTIVITY	MF	1
	GO_CYTOKINE_ACTIVITY	1	GO_CYTOKINE_ACTIVITY	MF	1
	GO_EXODEOXYRIBONUCLEASE_ACTIVITY	1	GO_EXODEOXYRIBONUCLEASE_ACTIVITY	MF	1
	GO_4_IRON_4_SULFUR_CLUSTER_BINDING	1	GO_4_IRON_4_SULFUR_CLUSTER_BINDING	MF	1
	GO_OXIDOREDUCTASE_ACTIVITY_ACTING_ON_PAIRED_DONORS_WITH_INCORPORATION_OR_REDUCTION_OF_MOLECULAR_OXYGEN_NAD_P_H_AS_ONE_DONOR_AND_INCORPORATION_OF_ONE_ATOM_OF_OXYGEN	1	GO_OXIDOREDUCTASE_ACTIVITY_ACTING_ON_PAIRED_DONORS_WITH_INCORPORATION_OR_REDUCTION_OF_MOLECULAR_OXYGEN_NAD_P_H_AS_ONE_DONOR_AND_INCORPORATION_OF_ONE_ATOM_OF_OXYGEN	MF	1
	GO_PHOSPHOLIPASE_ACTIVITY	1	GO_PHOSPHOLIPASE_ACTIVITY	MF	1
	GO_ARACHIDONIC_ACID_MONOOXYGENASE_ACTIVITY	1	GO_ARACHIDONIC_ACID_MONOOXYGENASE_ACTIVITY	MF	1
	GO_N_ACETYLTRANSFERASE_ACTIVITY	1	GO_N_ACETYLTRANSFERASE_ACTIVITY	MF	1
	GO_HYDROLASE_ACTIVITY_HYDROLYZING_O_GLYCOSYL_COMPOUNDS	1	GO_HYDROLASE_ACTIVITY_HYDROLYZING_O_GLYCOSYL_COMPOUNDS	MF	1
	GO_MACROMOLECULAR_COMPLEX_BINDING	1	GO_MACROMOLECULAR_COMPLEX_BINDING	MF	1
	GO_INTRAMOLECULAR_OXIDOREDUCTASE_ACTIVITY_INTERCONVERTING_ALDOSES_AND_KETOSES	1	GO_INTRAMOLECULAR_OXIDOREDUCTASE_ACTIVITY_INTERCONVERTING_ALDOSES_AND_KETOSES	MF	1
	GO_ACID_THIOL_LIGASE_ACTIVITY	1	GO_ACID_THIOL_LIGASE_ACTIVITY	MF	1
	GO_STRUCTURAL_MOLECULE_ACTIVITY	1	GO_STRUCTURAL_MOLECULE_ACTIVITY	MF	1
	GO_HISTONE_DEACETYLASE_ACTIVITY_H3_K14_SPECIFIC_	1	GO_HISTONE_DEACETYLASE_ACTIVITY_H3_K14_SPECIFIC_	MF	1
	GO_ODORANT_BINDING	1	GO_ODORANT_BINDING	MF	1
	GO_CYSTEINE_TYPE_ENDOPEPTIDASE_INHIBITOR_ACTIVITY	1	GO_CYSTEINE_TYPE_ENDOPEPTIDASE_INHIBITOR_ACTIVITY	MF	1
	GO_PHOSPHATIDYLINOSITOL_3_4_5_TRISPHOSPHATE_BINDING	1	GO_PHOSPHATIDYLINOSITOL_3_4_5_TRISPHOSPHATE_BINDING	MF	1
	GO_RNA_POLYMERASE_II_DISTAL_ENHANCER_SEQUENCE_SPECIFIC_DNA_BINDING	1	GO_RNA_POLYMERASE_II_DISTAL_ENHANCER_SEQUENCE_SPECIFIC_DNA_BINDING	MF	1
	GO_CYTOKINE_RECEPTOR_BINDING	1	GO_CYTOKINE_RECEPTOR_BINDING	MF	1
	GO_PHOSPHATASE_REGULATOR_ACTIVITY	1	GO_PHOSPHATASE_REGULATOR_ACTIVITY	MF	1
	GO_OXIDOREDUCTASE_ACTIVITY_ACTING_ON_THE_CH_NH_GROUP_OF_DONORS	1	GO_OXIDOREDUCTASE_ACTIVITY_ACTING_ON_THE_CH_NH_GROUP_OF_DONORS	MF	1
	GO_TUMOR_NECROSIS_FACTOR_RECEPTOR_SUPERFAMILY_BINDING	1	GO_TUMOR_NECROSIS_FACTOR_RECEPTOR_SUPERFAMILY_BINDING	MF	1
	GO_PROTEIN_CHANNEL_ACTIVITY	1	GO_PROTEIN_CHANNEL_ACTIVITY	MF	1
	GO_HISTONE_KINASE_ACTIVITY	1	GO_HISTONE_KINASE_ACTIVITY	MF	1
	GO_ARMADILLO_REPEAT_DOMAIN_BINDING	1	GO_ARMADILLO_REPEAT_DOMAIN_BINDING	MF	1
	GO_CATION_CHANNEL_ACTIVITY	1	GO_CATION_CHANNEL_ACTIVITY	MF	1
	GO_RAB_GUANYL_NUCLEOTIDE_EXCHANGE_FACTOR_ACTIVITY	1	GO_RAB_GUANYL_NUCLEOTIDE_EXCHANGE_FACTOR_ACTIVITY	MF	1
	GO_OXIDIZED_NAD_BINDING	1	GO_OXIDIZED_NAD_BINDING	MF	1
	GO_GROWTH_FACTOR_BINDING	1	GO_GROWTH_FACTOR_BINDING	MF	1
	GO_CALCIUM_CHANNEL_REGULATOR_ACTIVITY	1	GO_CALCIUM_CHANNEL_REGULATOR_ACTIVITY	MF	1
	GO_THIOESTERASE_BINDING	1	GO_THIOESTERASE_BINDING	MF	1
	GO_INOSITOL_TRISPHOSPHATE_PHOSPHATASE_ACTIVITY	1	GO_INOSITOL_TRISPHOSPHATE_PHOSPHATASE_ACTIVITY	MF	1
	GO_HYDROLASE_ACTIVITY_ACTING_ON_ETHER_BONDS	1	GO_HYDROLASE_ACTIVITY_ACTING_ON_ETHER_BONDS	MF	1
	GO_ACYL_COA_DEHYDROGENASE_ACTIVITY	1	GO_ACYL_COA_DEHYDROGENASE_ACTIVITY	MF	1
	GO_HEXOSAMINIDASE_ACTIVITY	1	GO_HEXOSAMINIDASE_ACTIVITY	MF	1
	GO_MRNA_3_UTR_BINDING	1	GO_MRNA_3_UTR_BINDING	MF	1
	GO_PHOSPHATIDYLINOSITOL_4_PHOSPHATE_BINDING	1	GO_PHOSPHATIDYLINOSITOL_4_PHOSPHATE_BINDING	MF	1
	GO_CYSTEINE_TYPE_ENDOPEPTIDASE_ACTIVITY_INVOLVED_IN_APOPTOTIC_PROCESS	1	GO_CYSTEINE_TYPE_ENDOPEPTIDASE_ACTIVITY_INVOLVED_IN_APOPTOTIC_PROCESS	MF	1
	GO_SODIUM_CHANNEL_ACTIVITY	1	GO_SODIUM_CHANNEL_ACTIVITY	MF	1
	GO_STRUCTURE_SPECIFIC_DNA_BINDING	1	GO_STRUCTURE_SPECIFIC_DNA_BINDING	MF	1
	GO_COENZYME_BINDING	1	GO_COENZYME_BINDING	MF	1
	GO_SNORNA_BINDING	1	GO_SNORNA_BINDING	MF	1
	GO_SODIUM_ION_TRANSMEMBRANE_TRANSPORTER_ACTIVITY	1	GO_SODIUM_ION_TRANSMEMBRANE_TRANSPORTER_ACTIVITY	MF	1
	GO_NUCLEOTIDYLTRANSFERASE_ACTIVITY	1	GO_NUCLEOTIDYLTRANSFERASE_ACTIVITY	MF	1
	GO_CALCIUM_DEPENDENT_PHOSPHOLIPID_BINDING	1	GO_CALCIUM_DEPENDENT_PHOSPHOLIPID_BINDING	MF	1
	GO_CYSTEINE_TYPE_ENDOPEPTIDASE_REGULATOR_ACTIVITY_INVOLVED_IN_APOPTOTIC_PROCESS	1	GO_CYSTEINE_TYPE_ENDOPEPTIDASE_REGULATOR_ACTIVITY_INVOLVED_IN_APOPTOTIC_PROCESS	MF	1
	GO_HISTONE_METHYLTRANSFERASE_ACTIVITY	1	GO_HISTONE_METHYLTRANSFERASE_ACTIVITY	MF	1
	GO_PROTEIN_TYROSINE_KINASE_ACTIVATOR_ACTIVITY	1	GO_PROTEIN_TYROSINE_KINASE_ACTIVATOR_ACTIVITY	MF	1
	GO_FILOPODIUM	1	GO_FILOPODIUM	CC	1
	GO_NUCLEAR_CHROMOSOME_TELOMERIC_REGION	1	GO_NUCLEAR_CHROMOSOME_TELOMERIC_REGION	CC	1
	GO_CLATHRIN_SCULPTED_VESICLE	1	GO_CLATHRIN_SCULPTED_VESICLE	CC	1
	GO_I_BAND	1	GO_I_BAND	CC	1
	GO_AGGRESOME	1	GO_AGGRESOME	CC	1
	GO_RNA_CAP_BINDING_COMPLEX	1	GO_RNA_CAP_BINDING_COMPLEX	CC	1
	GO_LOW_DENSITY_LIPOPROTEIN_PARTICLE	1	GO_LOW_DENSITY_LIPOPROTEIN_PARTICLE	CC	1
	GO_PHAGOCYTIC_VESICLE	1	GO_PHAGOCYTIC_VESICLE	CC	1
	GO_ENDOLYSOSOME	1	GO_ENDOLYSOSOME	CC	1
	GO_90S_PRERIBOSOME	1	GO_90S_PRERIBOSOME	CC	1
	GO_CYTOCHROME_COMPLEX	1	GO_CYTOCHROME_COMPLEX	CC	1
	GO_CHROMOSOME	1	GO_CHROMOSOME	CC	1
	GO_CONDENSED_NUCLEAR_CHROMOSOME	1	GO_CONDENSED_NUCLEAR_CHROMOSOME	CC	1
	GO_RETROMER_COMPLEX	1	GO_RETROMER_COMPLEX	CC	1
	GO_PROTEASOME_COMPLEX	1	GO_PROTEASOME_COMPLEX	CC	1
	GO_NUCLEAR_EXOSOME_RNASE_COMPLEX_	1	GO_NUCLEAR_EXOSOME_RNASE_COMPLEX_	CC	1
	GO_ER_TO_GOLGI_TRANSPORT_VESICLE	1	GO_ER_TO_GOLGI_TRANSPORT_VESICLE	CC	1
	GO_TRANSCRIPTION_FACTOR_TFIID_COMPLEX	1	GO_TRANSCRIPTION_FACTOR_TFIID_COMPLEX	CC	1
	GO_CENTRIOLE	1	GO_CENTRIOLE	CC	1
	GO_MICROTUBULE_CYTOSKELETON	1	GO_MICROTUBULE_CYTOSKELETON	CC	1
	GO_LYSOSOMAL_LUMEN	1	GO_LYSOSOMAL_LUMEN	CC	1
	GO_PRE_AUTOPHAGOSOMAL_STRUCTURE	1	GO_PRE_AUTOPHAGOSOMAL_STRUCTURE	CC	1
	GO_CELL_CELL_CONTACT_ZONE	1	GO_CELL_CELL_CONTACT_ZONE	CC	1
	GO_MUSCLE_MYOSIN_COMPLEX	1	GO_MUSCLE_MYOSIN_COMPLEX	CC	1
	GO_VOLTAGE_GATED_CALCIUM_CHANNEL_COMPLEX	1	GO_VOLTAGE_GATED_CALCIUM_CHANNEL_COMPLEX	CC	1
	GO_INFLAMMASOME_COMPLEX	1	GO_INFLAMMASOME_COMPLEX	CC	1
	GO_IMMUNOLOGICAL_SYNAPSE	1	GO_IMMUNOLOGICAL_SYNAPSE	CC	1
	GO_GABA_RECEPTOR_COMPLEX	1	GO_GABA_RECEPTOR_COMPLEX	CC	1
	GO_ENDOPLASMIC_RETICULUM_TUBULAR_NETWORK	1	GO_ENDOPLASMIC_RETICULUM_TUBULAR_NETWORK	CC	1
	GO_FILOPODIUM_MEMBRANE	1	GO_FILOPODIUM_MEMBRANE	CC	1
	GO_PHOSPHATASE_COMPLEX	1	GO_PHOSPHATASE_COMPLEX	CC	1
	GO_TRANSCRIPTION_EXPORT_COMPLEX	1	GO_TRANSCRIPTION_EXPORT_COMPLEX	CC	1
	GO_SPERM_PART	1	GO_SPERM_PART	CC	1
	GO_U1_SNRNP	1	GO_U1_SNRNP	CC	1
	GO_NUCLEOID	1	GO_NUCLEOID	CC	1
	GO_KINESIN_COMPLEX	1	GO_KINESIN_COMPLEX	CC	1
	GO_HOLO_TFIIH_COMPLEX	1	GO_HOLO_TFIIH_COMPLEX	CC	1
	GO_NUCLEAR_OUTER_MEMBRANE	1	GO_NUCLEAR_OUTER_MEMBRANE	CC	1
	GO_CATION_TRANSPORTING_ATPASE_COMPLEX	1	GO_CATION_TRANSPORTING_ATPASE_COMPLEX	CC	1
	GO_CYTOPLASMIC_STRESS_GRANULE	1	GO_CYTOPLASMIC_STRESS_GRANULE	CC	1
	GO_SECRETORY_GRANULE	1	GO_SECRETORY_GRANULE	CC	1
	GO_INTRINSIC_COMPONENT_OF_MITOCHONDRIAL_OUTER_MEMBRANE	1	GO_INTRINSIC_COMPONENT_OF_MITOCHONDRIAL_OUTER_MEMBRANE	CC	1
	GO_OXIDOREDUCTASE_COMPLEX	1	GO_OXIDOREDUCTASE_COMPLEX	CC	1
	GO_VESICLE_MEMBRANE	1	GO_VESICLE_MEMBRANE	CC	1
	GO_SAGA_COMPLEX	1	GO_SAGA_COMPLEX	CC	1
	GO_CYTOPLASMIC_UBIQUITIN_LIGASE_COMPLEX	1	GO_CYTOPLASMIC_UBIQUITIN_LIGASE_COMPLEX	CC	1
	GO_AUTOPHAGOSOME	1	GO_AUTOPHAGOSOME	CC	1
	GO_LARGE_RIBOSOMAL_SUBUNIT	1	GO_LARGE_RIBOSOMAL_SUBUNIT	CC	1
	GO_H4_HISTONE_ACETYLTRANSFERASE_COMPLEX	1	GO_H4_HISTONE_ACETYLTRANSFERASE_COMPLEX	CC	1
	GO_ZYMOGEN_GRANULE	1	GO_ZYMOGEN_GRANULE	CC	1
	GO_TRANS_GOLGI_NETWORK_TRANSPORT_VESICLE_MEMBRANE	1	GO_TRANS_GOLGI_NETWORK_TRANSPORT_VESICLE_MEMBRANE	CC	1
	GO_ENDOSOME_LUMEN	1	GO_ENDOSOME_LUMEN	CC	1
	GO_INTERCALATED_DISC	1	GO_INTERCALATED_DISC	CC	1
	GO_LATE_ENDOSOME_MEMBRANE	1	GO_LATE_ENDOSOME_MEMBRANE	CC	1
	GO_TRANSFERASE_COMPLEX_TRANSFERRING_PHOSPHORUS_CONTAINING_GROUPS	1	GO_TRANSFERASE_COMPLEX_TRANSFERRING_PHOSPHORUS_CONTAINING_GROUPS	CC	1
	GO_CHROMOSOME_CENTROMERIC_REGION	1	GO_CHROMOSOME_CENTROMERIC_REGION	CC	1
	GO_DNA_POLYMERASE_COMPLEX	1	GO_DNA_POLYMERASE_COMPLEX	CC	1
	GO_PLATELET_ALPHA_GRANULE	1	GO_PLATELET_ALPHA_GRANULE	CC	1
	GO_TELOMERASE_HOLOENZYME_COMPLEX	1	GO_TELOMERASE_HOLOENZYME_COMPLEX	CC	1
	GO_INTRINSIC_COMPONENT_OF_ORGANELLE_MEMBRANE	1	GO_INTRINSIC_COMPONENT_OF_ORGANELLE_MEMBRANE	CC	1
	GO_ADA2_GCN5_ADA3_TRANSCRIPTION_ACTIVATOR_COMPLEX	1	GO_ADA2_GCN5_ADA3_TRANSCRIPTION_ACTIVATOR_COMPLEX	CC	1
	GO_SARCOPLASMIC_RETICULUM_MEMBRANE	1	GO_SARCOPLASMIC_RETICULUM_MEMBRANE	CC	1
	GO_U2_TYPE_SPLICEOSOMAL_COMPLEX	1	GO_U2_TYPE_SPLICEOSOMAL_COMPLEX	CC	1
	GO_PLASMA_MEMBRANE_RECEPTOR_COMPLEX	1	GO_PLASMA_MEMBRANE_RECEPTOR_COMPLEX	CC	1
	GO_ACROSOMAL_MEMBRANE	1	GO_ACROSOMAL_MEMBRANE	CC	1
	GO_MICROBODY_MEMBRANE	1	GO_MICROBODY_MEMBRANE	CC	1
	GO_BASAL_LAMINA	1	GO_BASAL_LAMINA	CC	1
	GO_COPI_VESICLE_COAT	1	GO_COPI_VESICLE_COAT	CC	1
	GO_CYTOPLASMIC_SIDE_OF_MEMBRANE	1	GO_CYTOPLASMIC_SIDE_OF_MEMBRANE	CC	1
	GO_PLATELET_ALPHA_GRANULE_MEMBRANE	1	GO_PLATELET_ALPHA_GRANULE_MEMBRANE	CC	1
	GO_NEURON_PROJECTION_TERMINUS	1	GO_NEURON_PROJECTION_TERMINUS	CC	1
	GO_CYTOPLASMIC_REGION	1	GO_CYTOPLASMIC_REGION	CC	1
	GO_PROTEASOME_REGULATORY_PARTICLE_BASE_SUBCOMPLEX	1	GO_PROTEASOME_REGULATORY_PARTICLE_BASE_SUBCOMPLEX	CC	1
	GO_SECRETORY_GRANULE_LUMEN	1	GO_SECRETORY_GRANULE_LUMEN	CC	1
	GO_RIBOSOME	1	GO_RIBOSOME	CC	1
	GO_MHC_PROTEIN_COMPLEX	1	GO_MHC_PROTEIN_COMPLEX	CC	1
	GO_ACTIN_CYTOSKELETON	1	GO_ACTIN_CYTOSKELETON	CC	1
	GO_GLYCOPROTEIN_COMPLEX	1	GO_GLYCOPROTEIN_COMPLEX	CC	1
	GO_COATED_PIT	1	GO_COATED_PIT	CC	1
	GO_EXOCYTIC_VESICLE	1	GO_EXOCYTIC_VESICLE	CC	1
	GO_RNA_POLYMERASE_COMPLEX	1	GO_RNA_POLYMERASE_COMPLEX	CC	1
	GO_MRNA_CLEAVAGE_FACTOR_COMPLEX	1	GO_MRNA_CLEAVAGE_FACTOR_COMPLEX	CC	1
	GO_NUCLEOLAR_PART	1	GO_NUCLEOLAR_PART	CC	1
	GO_RNA_POLYMERASE_II_TRANSCRIPTION_FACTOR_COMPLEX	1	GO_RNA_POLYMERASE_II_TRANSCRIPTION_FACTOR_COMPLEX	CC	1
	GO_INO80_TYPE_COMPLEX	1	GO_INO80_TYPE_COMPLEX	CC	1
	GO_CELL_CORTEX_PART	1	GO_CELL_CORTEX_PART	CC	1
	GO_SMN_COMPLEX	1	GO_SMN_COMPLEX	CC	1
	GO_GOLGI_STACK	1	GO_GOLGI_STACK	CC	1
	GO_SCF_UBIQUITIN_LIGASE_COMPLEX	1	GO_SCF_UBIQUITIN_LIGASE_COMPLEX	CC	1
	GO_CD40_RECEPTOR_COMPLEX	1	GO_CD40_RECEPTOR_COMPLEX	CC	1
	GO_BLOC_1_COMPLEX	1	GO_BLOC_1_COMPLEX	CC	1
	GO_T_CELL_RECEPTOR_COMPLEX	1	GO_T_CELL_RECEPTOR_COMPLEX	CC	1
	GO_CYTOSOLIC_PART	1	GO_CYTOSOLIC_PART	CC	1
	GO_SECRETORY_VESICLE	1	GO_SECRETORY_VESICLE	CC	1
	GO_NUCLEAR_SPECK	1	GO_NUCLEAR_SPECK	CC	1
	GO_NUCLEAR_TRANSCRIPTIONAL_REPRESSOR_COMPLEX	1	GO_NUCLEAR_TRANSCRIPTIONAL_REPRESSOR_COMPLEX	CC	1
	GO_NUCLEAR_CYCLIN_DEPENDENT_PROTEIN_KINASE_HOLOENZYME_COMPLEX	1	GO_NUCLEAR_CYCLIN_DEPENDENT_PROTEIN_KINASE_HOLOENZYME_COMPLEX	CC	1
	GO_ENDOCYTIC_VESICLE	1	GO_ENDOCYTIC_VESICLE	CC	1
	GO_CHROMOSOMAL_REGION	1	GO_CHROMOSOMAL_REGION	CC	1
	GO_INCLUSION_BODY	1	GO_INCLUSION_BODY	CC	1
	GO_MITOTIC_SPINDLE	1	GO_MITOTIC_SPINDLE	CC	1
	GO_ANAPHASE_PROMOTING_COMPLEX	1	GO_ANAPHASE_PROMOTING_COMPLEX	CC	1
	GO_NUCLEAR_INCLUSION_BODY	1	GO_NUCLEAR_INCLUSION_BODY	CC	1
	GO_CELL_PROJECTION_CYTOPLASM	1	GO_CELL_PROJECTION_CYTOPLASM	CC	1
	GO_PROTON_TRANSPORTING_TWO_SECTOR_ATPASE_COMPLEX_PROTON_TRANSPORTING_DOMAIN	1	GO_PROTON_TRANSPORTING_TWO_SECTOR_ATPASE_COMPLEX_PROTON_TRANSPORTING_DOMAIN	CC	1
	GO_MALE_GERM_CELL_NUCLEUS	1	GO_MALE_GERM_CELL_NUCLEUS	CC	1
	GO_MYOFILAMENT	1	GO_MYOFILAMENT	CC	1
	GO_GEMINI_OF_COILED_BODIES	1	GO_GEMINI_OF_COILED_BODIES	CC	1
	GO_CELL_PROJECTION_MEMBRANE	1	GO_CELL_PROJECTION_MEMBRANE	CC	1
	GO_INTRINSIC_COMPONENT_OF_ENDOPLASMIC_RETICULUM_MEMBRANE	1	GO_INTRINSIC_COMPONENT_OF_ENDOPLASMIC_RETICULUM_MEMBRANE	CC	1
	GO_SPINDLE_POLE	1	GO_SPINDLE_POLE	CC	1
	GO_FANCONI_ANAEMIA_NUCLEAR_COMPLEX	1	GO_FANCONI_ANAEMIA_NUCLEAR_COMPLEX	CC	1
	GO_SEX_CHROMOSOME	1	GO_SEX_CHROMOSOME	CC	1
	GO_MRNA_CLEAVAGE_AND_POLYADENYLATION_SPECIFICITY_FACTOR_COMPLEX	1	GO_MRNA_CLEAVAGE_AND_POLYADENYLATION_SPECIFICITY_FACTOR_COMPLEX	CC	1
	GO_CAJAL_BODY	1	GO_CAJAL_BODY	CC	1
	GO_ROUGH_ENDOPLASMIC_RETICULUM	1	GO_ROUGH_ENDOPLASMIC_RETICULUM	CC	1
	GO_TRANSFERASE_COMPLEX	1	GO_TRANSFERASE_COMPLEX	CC	1
	GO_VACUOLAR_PROTON_TRANSPORTING_V_TYPE_ATPASE_COMPLEX	1	GO_VACUOLAR_PROTON_TRANSPORTING_V_TYPE_ATPASE_COMPLEX	CC	1
	GO_APICAL_JUNCTION_COMPLEX	1	GO_APICAL_JUNCTION_COMPLEX	CC	1
	GO_MICROBODY	1	GO_MICROBODY	CC	1
	GO_GERM_CELL_NUCLEUS	1	GO_GERM_CELL_NUCLEUS	CC	1
	GO_PORE_COMPLEX	1	GO_PORE_COMPLEX	CC	1
	GO_LUMENAL_SIDE_OF_MEMBRANE	1	GO_LUMENAL_SIDE_OF_MEMBRANE	CC	1
	GO_GOLGI_ASSOCIATED_VESICLE_MEMBRANE	1	GO_GOLGI_ASSOCIATED_VESICLE_MEMBRANE	CC	1
	GO_CYTOPLASMIC_EXOSOME_RNASE_COMPLEX_	1	GO_CYTOPLASMIC_EXOSOME_RNASE_COMPLEX_	CC	1
	GO_LIPID_PARTICLE	1	GO_LIPID_PARTICLE	CC	1
	GO_INTRINSIC_COMPONENT_OF_PEROXISOMAL_MEMBRANE	1	GO_INTRINSIC_COMPONENT_OF_PEROXISOMAL_MEMBRANE	CC	1
	GO_VESICLE_COAT	1	GO_VESICLE_COAT	CC	1
	GO_PRECATALYTIC_SPLICEOSOME	1	GO_PRECATALYTIC_SPLICEOSOME	CC	1
	GO_CLATHRIN_COAT	1	GO_CLATHRIN_COAT	CC	1
	GO_BASAL_PLASMA_MEMBRANE	1	GO_BASAL_PLASMA_MEMBRANE	CC	1
	GO_MCM_COMPLEX	1	GO_MCM_COMPLEX	CC	1
	GO_NUCLEAR_BODY	1	GO_NUCLEAR_BODY	CC	1
	GO_AMPA_GLUTAMATE_RECEPTOR_COMPLEX	1	GO_AMPA_GLUTAMATE_RECEPTOR_COMPLEX	CC	1
	GO_CLATHRIN_COATED_VESICLE	1	GO_CLATHRIN_COATED_VESICLE	CC	1
	GO_PROTEIN_KINASE_COMPLEX	1	GO_PROTEIN_KINASE_COMPLEX	CC	1
	GO_VESICLE_LUMEN	1	GO_VESICLE_LUMEN	CC	1
	GO_PROTEIN_COMPLEX_INVOLVED_IN_CELL_ADHESION	1	GO_PROTEIN_COMPLEX_INVOLVED_IN_CELL_ADHESION	CC	1
	GO_TRANS_GOLGI_NETWORK	1	GO_TRANS_GOLGI_NETWORK	CC	1
	GO_PHOTORECEPTOR_OUTER_SEGMENT_MEMBRANE	1	GO_PHOTORECEPTOR_OUTER_SEGMENT_MEMBRANE	CC	1
	GO_HOPS_COMPLEX	1	GO_HOPS_COMPLEX	CC	1
	GO_IONOTROPIC_GLUTAMATE_RECEPTOR_COMPLEX	1	GO_IONOTROPIC_GLUTAMATE_RECEPTOR_COMPLEX	CC	1
	GO_ORGANELLE_MEMBRANE_CONTACT_SITE	1	GO_ORGANELLE_MEMBRANE_CONTACT_SITE	CC	1
	GO_SODIUM_CHANNEL_COMPLEX	1	GO_SODIUM_CHANNEL_COMPLEX	CC	1
	GO_EUKARYOTIC_TRANSLATION_INITIATION_FACTOR_3_COMPLEX	1	GO_EUKARYOTIC_TRANSLATION_INITIATION_FACTOR_3_COMPLEX	CC	1
	GO_CCR4_NOT_COMPLEX	1	GO_CCR4_NOT_COMPLEX	CC	1
	GO_M_BAND	1	GO_M_BAND	CC	1
	GO_NPBAF_COMPLEX	1	GO_NPBAF_COMPLEX	CC	1
	GO_OUTER_MITOCHONDRIAL_MEMBRANE_PROTEIN_COMPLEX	1	GO_OUTER_MITOCHONDRIAL_MEMBRANE_PROTEIN_COMPLEX	CC	1
	GO_CORTICAL_CYTOSKELETON	1	GO_CORTICAL_CYTOSKELETON	CC	1
	GO_MYOSIN_FILAMENT	1	GO_MYOSIN_FILAMENT	CC	1
	GO_NEURONAL_POSTSYNAPTIC_DENSITY	1	GO_NEURONAL_POSTSYNAPTIC_DENSITY	CC	1
	GO_INTERMEDIATE_FILAMENT	1	GO_INTERMEDIATE_FILAMENT	CC	1
	GO_CYTOSOLIC_SMALL_RIBOSOMAL_SUBUNIT	1	GO_CYTOSOLIC_SMALL_RIBOSOMAL_SUBUNIT	CC	1
	GO_SNARE_COMPLEX	1	GO_SNARE_COMPLEX	CC	1
	GO_DNA_REPLICATION_FACTOR_A_COMPLEX	1	GO_DNA_REPLICATION_FACTOR_A_COMPLEX	CC	1
	GO_UBIQUITIN_LIGASE_COMPLEX	1	GO_UBIQUITIN_LIGASE_COMPLEX	CC	1
	GO_ROUGH_ENDOPLASMIC_RETICULUM_MEMBRANE	1	GO_ROUGH_ENDOPLASMIC_RETICULUM_MEMBRANE	CC	1
	GO_AXON_INITIAL_SEGMENT	1	GO_AXON_INITIAL_SEGMENT	CC	1
	GO_U2_SNRNP	1	GO_U2_SNRNP	CC	1
	GO_ACTIN_FILAMENT_BUNDLE	1	GO_ACTIN_FILAMENT_BUNDLE	CC	1
	GO_PERINUCLEAR_ENDOPLASMIC_RETICULUM	1	GO_PERINUCLEAR_ENDOPLASMIC_RETICULUM	CC	1
	GO_CILIARY_TIP	1	GO_CILIARY_TIP	CC	1
	GO_PRONUCLEUS	1	GO_PRONUCLEUS	CC	1
	GO_ORGANELLE_INNER_MEMBRANE	1	GO_ORGANELLE_INNER_MEMBRANE	CC	1
	GO_GOLGI_CISTERNA	1	GO_GOLGI_CISTERNA	CC	1
	GO_NUCLEAR_NUCLEOSOME	1	GO_NUCLEAR_NUCLEOSOME	CC	1
	GO_PCG_PROTEIN_COMPLEX	1	GO_PCG_PROTEIN_COMPLEX	CC	1
	GO_GOLGI_APPARATUS_PART	1	GO_GOLGI_APPARATUS_PART	CC	1
	GO_POTASSIUM_CHANNEL_COMPLEX	1	GO_POTASSIUM_CHANNEL_COMPLEX	CC	1
	GO_SMALL_RIBOSOMAL_SUBUNIT	1	GO_SMALL_RIBOSOMAL_SUBUNIT	CC	1
	GO_COPI_COATED_VESICLE_MEMBRANE	1	GO_COPI_COATED_VESICLE_MEMBRANE	CC	1
	GO_PROTON_TRANSPORTING_TWO_SECTOR_ATPASE_COMPLEX	1	GO_PROTON_TRANSPORTING_TWO_SECTOR_ATPASE_COMPLEX	CC	1
	GO_CENTROSOME	1	GO_CENTROSOME	CC	1
	GO_SET1C_COMPASS_COMPLEX	1	GO_SET1C_COMPASS_COMPLEX	CC	1
	GO_CYTOPLASMIC_MRNA_PROCESSING_BODY	1	GO_CYTOPLASMIC_MRNA_PROCESSING_BODY	CC	1
	GO_PROTEIN_PHOSPHATASE_TYPE_1_COMPLEX	1	GO_PROTEIN_PHOSPHATASE_TYPE_1_COMPLEX	CC	1
	GO_NODE_OF_RANVIER	1	GO_NODE_OF_RANVIER	CC	1
	GO_COMPACT_MYELIN	1	GO_COMPACT_MYELIN	CC	1
	GO_MOTILE_CILIUM	1	GO_MOTILE_CILIUM	CC	1
	GO_MICROVILLUS	1	GO_MICROVILLUS	CC	1
	GO_DENDRITIC_SHAFT	1	GO_DENDRITIC_SHAFT	CC	1
	GO_CYTOSOLIC_PROTEASOME_COMPLEX	1	GO_CYTOSOLIC_PROTEASOME_COMPLEX	CC	1
	GO_PML_BODY	1	GO_PML_BODY	CC	1
	GO_CELL_CORTEX_REGION	1	GO_CELL_CORTEX_REGION	CC	1
	GO_NUCLEAR_CHROMOSOME	1	GO_NUCLEAR_CHROMOSOME	CC	1
	GO_ENDOCYTIC_VESICLE_MEMBRANE	1	GO_ENDOCYTIC_VESICLE_MEMBRANE	CC	1
	GO_HIGH_DENSITY_LIPOPROTEIN_PARTICLE	1	GO_HIGH_DENSITY_LIPOPROTEIN_PARTICLE	CC	1
	GO_NMDA_SELECTIVE_GLUTAMATE_RECEPTOR_COMPLEX	1	GO_NMDA_SELECTIVE_GLUTAMATE_RECEPTOR_COMPLEX	CC	1
	GO_BLOOD_MICROPARTICLE	1	GO_BLOOD_MICROPARTICLE	CC	1
	GO_PRERIBOSOME	1	GO_PRERIBOSOME	CC	1
	GO_PARANODE_REGION_OF_AXON	1	GO_PARANODE_REGION_OF_AXON	CC	1
	GO_AXONAL_GROWTH_CONE	1	GO_AXONAL_GROWTH_CONE	CC	1
	GO_PROTEIN_DNA_COMPLEX	1	GO_PROTEIN_DNA_COMPLEX	CC	1
	GO_APICAL_DENDRITE	1	GO_APICAL_DENDRITE	CC	1
	GO_ACTOMYOSIN	1	GO_ACTOMYOSIN	CC	1
	GO_STEREOCILIUM_BUNDLE	1	GO_STEREOCILIUM_BUNDLE	CC	1
	GO_ORGANELLAR_RIBOSOME	1	GO_ORGANELLAR_RIBOSOME	CC	1
	GO_TRANSCRIPTIONAL_REPRESSOR_COMPLEX	1	GO_TRANSCRIPTIONAL_REPRESSOR_COMPLEX	CC	1
	GO_NUCLEAR_REPLICATION_FORK	1	GO_NUCLEAR_REPLICATION_FORK	CC	1
	GO_INVADOPODIUM	1	GO_INVADOPODIUM	CC	1
	GO_EXON_EXON_JUNCTION_COMPLEX	1	GO_EXON_EXON_JUNCTION_COMPLEX	CC	1
	GO_CILIARY_PART	1	GO_CILIARY_PART	CC	1
	GO_COSTAMERE	1	GO_COSTAMERE	CC	1
	GO_SWI_SNF_SUPERFAMILY_TYPE_COMPLEX	1	GO_SWI_SNF_SUPERFAMILY_TYPE_COMPLEX	CC	1
	GO_CHROMATIN	1	GO_CHROMATIN	CC	1
	GO_BASEMENT_MEMBRANE	1	GO_BASEMENT_MEMBRANE	CC	1
	GO_BRUSH_BORDER	1	GO_BRUSH_BORDER	CC	1
	GO_MITOCHONDRIAL_MATRIX	1	GO_MITOCHONDRIAL_MATRIX	CC	1
	GO_PLATELET_DENSE_TUBULAR_NETWORK	1	GO_PLATELET_DENSE_TUBULAR_NETWORK	CC	1
	GO_CELL_JUNCTION	1	GO_CELL_JUNCTION	CC	1
	GO_NUCLEAR_CHROMATIN	1	GO_NUCLEAR_CHROMATIN	CC	1
	GO_COMPLEX_OF_COLLAGEN_TRIMERS	1	GO_COMPLEX_OF_COLLAGEN_TRIMERS	CC	1
	GO_EARLY_ENDOSOME_MEMBRANE	1	GO_EARLY_ENDOSOME_MEMBRANE	CC	1
	GO_TRANSCRIPTION_FACTOR_COMPLEX	1	GO_TRANSCRIPTION_FACTOR_COMPLEX	CC	1
	GO_MYELIN_SHEATH	1	GO_MYELIN_SHEATH	CC	1
	GO_SPLICEOSOMAL_TRI_SNRNP_COMPLEX	1	GO_SPLICEOSOMAL_TRI_SNRNP_COMPLEX	CC	1
	GO_PLATELET_ALPHA_GRANULE_LUMEN	1	GO_PLATELET_ALPHA_GRANULE_LUMEN	CC	1
	GO_MICROVILLUS_MEMBRANE	1	GO_MICROVILLUS_MEMBRANE	CC	1
	GO_RIBONUCLEOPROTEIN_GRANULE	1	GO_RIBONUCLEOPROTEIN_GRANULE	CC	1
	GO_CLATHRIN_COATED_ENDOCYTIC_VESICLE	1	GO_CLATHRIN_COATED_ENDOCYTIC_VESICLE	CC	1
	GO_ARP2_3_PROTEIN_COMPLEX	1	GO_ARP2_3_PROTEIN_COMPLEX	CC	1
	GO_LEADING_EDGE_MEMBRANE	1	GO_LEADING_EDGE_MEMBRANE	CC	1
	GO_TRANSCRIPTION_FACTOR_TFTC_COMPLEX	1	GO_TRANSCRIPTION_FACTOR_TFTC_COMPLEX	CC	1
	GO_CYTOSOLIC_LARGE_RIBOSOMAL_SUBUNIT	1	GO_CYTOSOLIC_LARGE_RIBOSOMAL_SUBUNIT	CC	1
	GO_CLUSTER_OF_ACTIN_BASED_CELL_PROJECTIONS	1	GO_CLUSTER_OF_ACTIN_BASED_CELL_PROJECTIONS	CC	1
	GO_PROTEINACEOUS_EXTRACELLULAR_MATRIX	1	GO_PROTEINACEOUS_EXTRACELLULAR_MATRIX	CC	1
	GO_PHAGOCYTIC_CUP	1	GO_PHAGOCYTIC_CUP	CC	1
	GO_PROTON_TRANSPORTING_TWO_SECTOR_ATPASE_COMPLEX_CATALYTIC_DOMAIN	1	GO_PROTON_TRANSPORTING_TWO_SECTOR_ATPASE_COMPLEX_CATALYTIC_DOMAIN	CC	1
	GO_CYTOSKELETAL_PART	1	GO_CYTOSKELETAL_PART	CC	1
	GO_MICROTUBULE	1	GO_MICROTUBULE	CC	1
	GO_COPI_COATED_VESICLE	1	GO_COPI_COATED_VESICLE	CC	1
	GO_NUCLEAR_EUCHROMATIN	1	GO_NUCLEAR_EUCHROMATIN	CC	1
	GO_CORTICAL_ACTIN_CYTOSKELETON	1	GO_CORTICAL_ACTIN_CYTOSKELETON	CC	1
	GO_PERICENTRIC_HETEROCHROMATIN	1	GO_PERICENTRIC_HETEROCHROMATIN	CC	1
	GO_GLIAL_CELL_PROJECTION	1	GO_GLIAL_CELL_PROJECTION	CC	1
	GO_SPECIFIC_GRANULE	1	GO_SPECIFIC_GRANULE	CC	1
	GO_HETEROTRIMERIC_G_PROTEIN_COMPLEX	1	GO_HETEROTRIMERIC_G_PROTEIN_COMPLEX	CC	1
	GO_ENDOPLASMIC_RETICULUM_LUMEN	1	GO_ENDOPLASMIC_RETICULUM_LUMEN	CC	1
	GO_LATERAL_PLASMA_MEMBRANE	1	GO_LATERAL_PLASMA_MEMBRANE	CC	1
	GO_BANDED_COLLAGEN_FIBRIL	1	GO_BANDED_COLLAGEN_FIBRIL	CC	1
	GO_EXTRINSIC_COMPONENT_OF_ORGANELLE_MEMBRANE	1	GO_EXTRINSIC_COMPONENT_OF_ORGANELLE_MEMBRANE	CC	1
	GO_PLATELET_DENSE_GRANULE_LUMEN	1	GO_PLATELET_DENSE_GRANULE_LUMEN	CC	1
	GO_INTRACELLULAR_VESICLE	1	GO_INTRACELLULAR_VESICLE	CC	1
	GO_MYOSIN_COMPLEX	1	GO_MYOSIN_COMPLEX	CC	1
	GO_VOLTAGE_GATED_SODIUM_CHANNEL_COMPLEX	1	GO_VOLTAGE_GATED_SODIUM_CHANNEL_COMPLEX	CC	1
	GO_DNA_REPAIR_COMPLEX	1	GO_DNA_REPAIR_COMPLEX	CC	1
	GO_CLATHRIN_VESICLE_COAT	1	GO_CLATHRIN_VESICLE_COAT	CC	1
	GO_SIN3_COMPLEX	1	GO_SIN3_COMPLEX	CC	1
	GO_ESCRT_COMPLEX	1	GO_ESCRT_COMPLEX	CC	1
	GO_CELL_SUBSTRATE_JUNCTION	1	GO_CELL_SUBSTRATE_JUNCTION	CC	1
	GO_CILIARY_TRANSITION_ZONE	1	GO_CILIARY_TRANSITION_ZONE	CC	1
	GO_U5_SNRNP	1	GO_U5_SNRNP	CC	1
	GO_ENDOCYTIC_VESICLE_LUMEN	1	GO_ENDOCYTIC_VESICLE_LUMEN	CC	1
	GO_HISTONE_METHYLTRANSFERASE_COMPLEX	1	GO_HISTONE_METHYLTRANSFERASE_COMPLEX	CC	1
	GO_MICROTUBULE_PLUS_END	1	GO_MICROTUBULE_PLUS_END	CC	1
	GO_SAGA_TYPE_COMPLEX	1	GO_SAGA_TYPE_COMPLEX	CC	1
	GO_CELL_DIVISION_SITE	1	GO_CELL_DIVISION_SITE	CC	1
	GO_EXTRACELLULAR_MATRIX_COMPONENT	1	GO_EXTRACELLULAR_MATRIX_COMPONENT	CC	1
	GO_NUCLEAR_HETEROCHROMATIN	1	GO_NUCLEAR_HETEROCHROMATIN	CC	1
	GO_TCTN_B9D_COMPLEX	1	GO_TCTN_B9D_COMPLEX	CC	1
	GO_PRC1_COMPLEX	1	GO_PRC1_COMPLEX	CC	1
	GO_GOLGI_ASSOCIATED_VESICLE	1	GO_GOLGI_ASSOCIATED_VESICLE	CC	1
	GO_INTRINSIC_COMPONENT_OF_GOLGI_MEMBRANE	1	GO_INTRINSIC_COMPONENT_OF_GOLGI_MEMBRANE	CC	1
	GO_CHLORIDE_CHANNEL_COMPLEX	1	GO_CHLORIDE_CHANNEL_COMPLEX	CC	1
	GO_CLATHRIN_COAT_OF_COATED_PIT	1	GO_CLATHRIN_COAT_OF_COATED_PIT	CC	1
	GO_SIN3_TYPE_COMPLEX	1	GO_SIN3_TYPE_COMPLEX	CC	1
	GO_POSTSYNAPTIC_MEMBRANE	1	GO_POSTSYNAPTIC_MEMBRANE	CC	1
	GO_SMALL_SUBUNIT_PROCESSOME	1	GO_SMALL_SUBUNIT_PROCESSOME	CC	1
	GO_RUFFLE_MEMBRANE	1	GO_RUFFLE_MEMBRANE	CC	1
	GO_EXTERNAL_ENCAPSULATING_STRUCTURE	1	GO_EXTERNAL_ENCAPSULATING_STRUCTURE	CC	1
	GO_CELL_TRAILING_EDGE	1	GO_CELL_TRAILING_EDGE	CC	1
	GO_CATION_CHANNEL_COMPLEX	1	GO_CATION_CHANNEL_COMPLEX	CC	1
	GO_MLL1_2_COMPLEX	1	GO_MLL1_2_COMPLEX	CC	1
	GO_METHYLTRANSFERASE_COMPLEX	1	GO_METHYLTRANSFERASE_COMPLEX	CC	1
	GO_NUCLEOPLASM_PART	1	GO_NUCLEOPLASM_PART	CC	1
	GO_SYNAPTONEMAL_COMPLEX	1	GO_SYNAPTONEMAL_COMPLEX	CC	1
	GO_ORGANELLAR_SMALL_RIBOSOMAL_SUBUNIT	1	GO_ORGANELLAR_SMALL_RIBOSOMAL_SUBUNIT	CC	1
	GO_CELL_CELL_ADHERENS_JUNCTION	1	GO_CELL_CELL_ADHERENS_JUNCTION	CC	1
	GO_N_TERMINAL_PROTEIN_ACETYLTRANSFERASE_COMPLEX	1	GO_N_TERMINAL_PROTEIN_ACETYLTRANSFERASE_COMPLEX	CC	1
	GO_PROTON_TRANSPORTING_ATP_SYNTHASE_COMPLEX_COUPLING_FACTOR_F_O_	1	GO_PROTON_TRANSPORTING_ATP_SYNTHASE_COMPLEX_COUPLING_FACTOR_F_O_	CC	1
	GO_CONNEXON_COMPLEX	1	GO_CONNEXON_COMPLEX	CC	1
	GO_GOLGI_MEMBRANE	1	GO_GOLGI_MEMBRANE	CC	1
	GO_COATED_VESICLE_MEMBRANE	1	GO_COATED_VESICLE_MEMBRANE	CC	1
	GO_SMOOTH_ENDOPLASMIC_RETICULUM	1	GO_SMOOTH_ENDOPLASMIC_RETICULUM	CC	1
	GO_ENDORIBONUCLEASE_COMPLEX	1	GO_ENDORIBONUCLEASE_COMPLEX	CC	1
	GO_ATPASE_COMPLEX	1	GO_ATPASE_COMPLEX	CC	1
	GO_NUCLEAR_INNER_MEMBRANE	1	GO_NUCLEAR_INNER_MEMBRANE	CC	1
	GO_VACUOLAR_LUMEN	1	GO_VACUOLAR_LUMEN	CC	1
	GO_LAMELLIPODIUM_MEMBRANE	1	GO_LAMELLIPODIUM_MEMBRANE	CC	1
	GO_EXOSOME_RNASE_COMPLEX_	1	GO_EXOSOME_RNASE_COMPLEX_	CC	1
	GO_ER_TO_GOLGI_TRANSPORT_VESICLE_MEMBRANE	1	GO_ER_TO_GOLGI_TRANSPORT_VESICLE_MEMBRANE	CC	1
	GO_SPINDLE_MIDZONE	1	GO_SPINDLE_MIDZONE	CC	1
	GO_PRESYNAPTIC_MEMBRANE	1	GO_PRESYNAPTIC_MEMBRANE	CC	1
	GO_NUCLEAR_MEMBRANE_PART	1	GO_NUCLEAR_MEMBRANE_PART	CC	1
	GO_XY_BODY	1	GO_XY_BODY	CC	1
	GO_MITOCHONDRIAL_MEMBRANE_PART	1	GO_MITOCHONDRIAL_MEMBRANE_PART	CC	1
	GO_COP9_SIGNALOSOME	1	GO_COP9_SIGNALOSOME	CC	1
	GO_INNER_MITOCHONDRIAL_MEMBRANE_PROTEIN_COMPLEX	1	GO_INNER_MITOCHONDRIAL_MEMBRANE_PROTEIN_COMPLEX	CC	1
	GO_BLOC_COMPLEX	1	GO_BLOC_COMPLEX	CC	1
	GO_BETA_CATENIN_DESTRUCTION_COMPLEX	1	GO_BETA_CATENIN_DESTRUCTION_COMPLEX	CC	1
	GO_APICOLATERAL_PLASMA_MEMBRANE	1	GO_APICOLATERAL_PLASMA_MEMBRANE	CC	1
	GO_CATALYTIC_COMPLEX	1	GO_CATALYTIC_COMPLEX	CC	1
	GO_FILOPODIUM_TIP	1	GO_FILOPODIUM_TIP	CC	1
	GO_MISMATCH_REPAIR_COMPLEX	1	GO_MISMATCH_REPAIR_COMPLEX	CC	1
	GO_AXONEME_PART	1	GO_AXONEME_PART	CC	1
	GO_KINETOCHORE	1	GO_KINETOCHORE	CC	1
	GO_INTERSTITIAL_MATRIX	1	GO_INTERSTITIAL_MATRIX	CC	1
	GO_EXTRACELLULAR_SPACE	1	GO_EXTRACELLULAR_SPACE	CC	1
	GO_CYTOPLASMIC_DYNEIN_COMPLEX	1	GO_CYTOPLASMIC_DYNEIN_COMPLEX	CC	1
	GO_ENDOLYSOSOME_MEMBRANE	1	GO_ENDOLYSOSOME_MEMBRANE	CC	1
	GO_PRESPLICEOSOME	1	GO_PRESPLICEOSOME	CC	1
	GO_CHD_TYPE_COMPLEX	1	GO_CHD_TYPE_COMPLEX	CC	1
	GO_SPERM_PRINCIPAL_PIECE	1	GO_SPERM_PRINCIPAL_PIECE	CC	1
	GO_CATALYTIC_STEP_2_SPLICEOSOME	1	GO_CATALYTIC_STEP_2_SPLICEOSOME	CC	1
	GO_VIRION	1	GO_VIRION	CC	1
	GO_VACUOLAR_PART	1	GO_VACUOLAR_PART	CC	1
	GO_MITOCHONDRIAL_PART	1	GO_MITOCHONDRIAL_PART	CC	1
	GO_HEMOGLOBIN_COMPLEX	1	GO_HEMOGLOBIN_COMPLEX	CC	1
	GO_DENDRITE_MEMBRANE	1	GO_DENDRITE_MEMBRANE	CC	1
	GO_RESPIRATORY_CHAIN	1	GO_RESPIRATORY_CHAIN	CC	1
	GO_U4_U6_X_U5_TRI_SNRNP_COMPLEX	1	GO_U4_U6_X_U5_TRI_SNRNP_COMPLEX	CC	1
	GO_PRP19_COMPLEX	1	GO_PRP19_COMPLEX	CC	1
	GO_CONDENSED_CHROMOSOME_CENTROMERIC_REGION	1	GO_CONDENSED_CHROMOSOME_CENTROMERIC_REGION	CC	1
	GO_TRICARBOXYLIC_ACID_CYCLE_ENZYME_COMPLEX	1	GO_TRICARBOXYLIC_ACID_CYCLE_ENZYME_COMPLEX	CC	1
	GO_STAGA_COMPLEX	1	GO_STAGA_COMPLEX	CC	1
	GO_SPERM_MIDPIECE	1	GO_SPERM_MIDPIECE	CC	1
	GO_SECRETORY_GRANULE_MEMBRANE	1	GO_SECRETORY_GRANULE_MEMBRANE	CC	1
	GO_DNA_PACKAGING_COMPLEX	1	GO_DNA_PACKAGING_COMPLEX	CC	1
	GO_POLE_PLASM	1	GO_POLE_PLASM	CC	1
	GO_TRANSPORTER_COMPLEX	1	GO_TRANSPORTER_COMPLEX	CC	1
	GO_PHOTORECEPTOR_CONNECTING_CILIUM	1	GO_PHOTORECEPTOR_CONNECTING_CILIUM	CC	1
	GO_CONDENSED_CHROMOSOME_OUTER_KINETOCHORE	1	GO_CONDENSED_CHROMOSOME_OUTER_KINETOCHORE	CC	1
	GO_CLATHRIN_COATED_VESICLE_MEMBRANE	1	GO_CLATHRIN_COATED_VESICLE_MEMBRANE	CC	1
	GO_MEMBRANE_PROTEIN_COMPLEX	1	GO_MEMBRANE_PROTEIN_COMPLEX	CC	1
	GO_INTRINSIC_COMPONENT_OF_THE_CYTOPLASMIC_SIDE_OF_THE_PLASMA_MEMBRANE	1	GO_INTRINSIC_COMPONENT_OF_THE_CYTOPLASMIC_SIDE_OF_THE_PLASMA_MEMBRANE	CC	1
	GO_TRANSCRIPTIONALLY_ACTIVE_CHROMATIN	1	GO_TRANSCRIPTIONALLY_ACTIVE_CHROMATIN	CC	1
	GO_U2_TYPE_PRESPLICEOSOME	1	GO_U2_TYPE_PRESPLICEOSOME	CC	1
	GO_ENDOPLASMIC_RETICULUM_CHAPERONE_COMPLEX	1	GO_ENDOPLASMIC_RETICULUM_CHAPERONE_COMPLEX	CC	1
	GO_SCHMIDT_LANTERMAN_INCISURE	1	GO_SCHMIDT_LANTERMAN_INCISURE	CC	1
	GO_SEMAPHORIN_RECEPTOR_COMPLEX	1	GO_SEMAPHORIN_RECEPTOR_COMPLEX	CC	1
	GO_AXON_CYTOPLASM	1	GO_AXON_CYTOPLASM	CC	1
	GO_LAMELLIPODIUM	1	GO_LAMELLIPODIUM	CC	1
	GO_NUCLEAR_TRANSCRIPTION_FACTOR_COMPLEX	1	GO_NUCLEAR_TRANSCRIPTION_FACTOR_COMPLEX	CC	1
	GO_MIDBODY	1	GO_MIDBODY	CC	1
	GO_HETEROCHROMATIN	1	GO_HETEROCHROMATIN	CC	1
	GO_DNA_HELICASE_COMPLEX	1	GO_DNA_HELICASE_COMPLEX	CC	1
	GO_CHROMOCENTER	1	GO_CHROMOCENTER	CC	1
	GO_SPLICEOSOMAL_COMPLEX	1	GO_SPLICEOSOMAL_COMPLEX	CC	1
	GO_NADH_DEHYDROGENASE_COMPLEX	1	GO_NADH_DEHYDROGENASE_COMPLEX	CC	1
	GO_SARCOPLASM	1	GO_SARCOPLASM	CC	1
	GO_DNA_DIRECTED_RNA_POLYMERASE_II_CORE_COMPLEX	1	GO_DNA_DIRECTED_RNA_POLYMERASE_II_CORE_COMPLEX	CC	1
	GO_CELL_CELL_JUNCTION	1	GO_CELL_CELL_JUNCTION	CC	1
	GO_CONDENSED_NUCLEAR_CHROMOSOME_CENTROMERIC_REGION	1	GO_CONDENSED_NUCLEAR_CHROMOSOME_CENTROMERIC_REGION	CC	1
	GO_PHOSPHATIDYLINOSITOL_3_KINASE_COMPLEX	1	GO_PHOSPHATIDYLINOSITOL_3_KINASE_COMPLEX	CC	1
	GO_INTRACILIARY_TRANSPORT_PARTICLE_B	1	GO_INTRACILIARY_TRANSPORT_PARTICLE_B	CC	1
	GO_DNA_DIRECTED_RNA_POLYMERASE_I_COMPLEX	1	GO_DNA_DIRECTED_RNA_POLYMERASE_I_COMPLEX	CC	1
	GO_REPLICATION_FORK	1	GO_REPLICATION_FORK	CC	1
	GO_IMMUNOGLOBULIN_COMPLEX	1	GO_IMMUNOGLOBULIN_COMPLEX	CC	1
	GO_SMALL_NUCLEOLAR_RIBONUCLEOPROTEIN_COMPLEX	1	GO_SMALL_NUCLEOLAR_RIBONUCLEOPROTEIN_COMPLEX	CC	1
	GO_SMN_SM_PROTEIN_COMPLEX	1	GO_SMN_SM_PROTEIN_COMPLEX	CC	1
	GO_RECEPTOR_COMPLEX	1	GO_RECEPTOR_COMPLEX	CC	1
	GO_INTRACILIARY_TRANSPORT_PARTICLE	1	GO_INTRACILIARY_TRANSPORT_PARTICLE	CC	1
	GO_ANCHORING_JUNCTION	1	GO_ANCHORING_JUNCTION	CC	1
	GO_PRERIBOSOME_LARGE_SUBUNIT_PRECURSOR	1	GO_PRERIBOSOME_LARGE_SUBUNIT_PRECURSOR	CC	1
	GO_ENDOPLASMIC_RETICULUM_GOLGI_INTERMEDIATE_COMPARTMENT_MEMBRANE	1	GO_ENDOPLASMIC_RETICULUM_GOLGI_INTERMEDIATE_COMPARTMENT_MEMBRANE	CC	1
	GO_EXTRINSIC_COMPONENT_OF_CYTOPLASMIC_SIDE_OF_PLASMA_MEMBRANE	1	GO_EXTRINSIC_COMPONENT_OF_CYTOPLASMIC_SIDE_OF_PLASMA_MEMBRANE	CC	1
	GO_GAMMA_TUBULIN_COMPLEX	1	GO_GAMMA_TUBULIN_COMPLEX	CC	1
	GO_POLYSOME	1	GO_POLYSOME	CC	1
	GO_PRESYNAPTIC_ACTIVE_ZONE	1	GO_PRESYNAPTIC_ACTIVE_ZONE	CC	1
	GO_EXOCYST	1	GO_EXOCYST	CC	1
	GO_DNA_DIRECTED_RNA_POLYMERASE_III_COMPLEX	1	GO_DNA_DIRECTED_RNA_POLYMERASE_III_COMPLEX	CC	1
	GO_PODOSOME	1	GO_PODOSOME	CC	1
	GO_CILIARY_BASE	1	GO_CILIARY_BASE	CC	1
	GO_AUTOPHAGOSOME_MEMBRANE	1	GO_AUTOPHAGOSOME_MEMBRANE	CC	1
	GO_INTRINSIC_COMPONENT_OF_MITOCHONDRIAL_INNER_MEMBRANE	1	GO_INTRINSIC_COMPONENT_OF_MITOCHONDRIAL_INNER_MEMBRANE	CC	1
	GO_DYNEIN_COMPLEX	1	GO_DYNEIN_COMPLEX	CC	1
	GO_ORGANELLAR_LARGE_RIBOSOMAL_SUBUNIT	1	GO_ORGANELLAR_LARGE_RIBOSOMAL_SUBUNIT	CC	1
	GO_CARBOXY_TERMINAL_DOMAIN_PROTEIN_KINASE_COMPLEX	1	GO_CARBOXY_TERMINAL_DOMAIN_PROTEIN_KINASE_COMPLEX	CC	1
	GO_DESMOSOME	1	GO_DESMOSOME	CC	1
	GO_RECYCLING_ENDOSOME_MEMBRANE	1	GO_RECYCLING_ENDOSOME_MEMBRANE	CC	1
	GO_ORGANELLE_ENVELOPE_LUMEN	1	GO_ORGANELLE_ENVELOPE_LUMEN	CC	1
	GO_SPINDLE_MICROTUBULE	1	GO_SPINDLE_MICROTUBULE	CC	1
	GO_GOLGI_TRANSPORT_COMPLEX	1	GO_GOLGI_TRANSPORT_COMPLEX	CC	1
	GO_OUTER_MEMBRANE	1	GO_OUTER_MEMBRANE	CC	1
	GO_RIBOSOMAL_SUBUNIT	1	GO_RIBOSOMAL_SUBUNIT	CC	1
	GO_CIS_GOLGI_NETWORK	1	GO_CIS_GOLGI_NETWORK	CC	1
	GO_TRANS_GOLGI_NETWORK_TRANSPORT_VESICLE	1	GO_TRANS_GOLGI_NETWORK_TRANSPORT_VESICLE	CC	1
	GO_INHIBITORY_SYNAPSE	1	GO_INHIBITORY_SYNAPSE	CC	1
	GO_MICROTUBULE_END	1	GO_MICROTUBULE_END	CC	1
	GO_SUPRAMOLECULAR_FIBER	1	GO_SUPRAMOLECULAR_FIBER	CC	1
	GO_FIBRIL	1	GO_FIBRIL	CC	1
	GO_NONMOTILE_PRIMARY_CILIUM	1	GO_NONMOTILE_PRIMARY_CILIUM	CC	1
	GO_NUCLEAR_MATRIX	1	GO_NUCLEAR_MATRIX	CC	1
	GO_AXOLEMMA	1	GO_AXOLEMMA	CC	1
	GO_MICROTUBULE_ASSOCIATED_COMPLEX	1	GO_MICROTUBULE_ASSOCIATED_COMPLEX	CC	1
	GO_PHAGOCYTIC_VESICLE_MEMBRANE	1	GO_PHAGOCYTIC_VESICLE_MEMBRANE	CC	1
	GO_PHOTORECEPTOR_INNER_SEGMENT	1	GO_PHOTORECEPTOR_INNER_SEGMENT	CC	1
	GO_EUCHROMATIN	1	GO_EUCHROMATIN	CC	1
	GO_CELL_CORTEX	1	GO_CELL_CORTEX	CC	1
	GO_DNA_DIRECTED_RNA_POLYMERASE_II_HOLOENZYME	1	GO_DNA_DIRECTED_RNA_POLYMERASE_II_HOLOENZYME	CC	1
	GO_ENDOPLASMIC_RETICULUM_QUALITY_CONTROL_COMPARTMENT	1	GO_ENDOPLASMIC_RETICULUM_QUALITY_CONTROL_COMPARTMENT	CC	1
	GO_INTRINSIC_COMPONENT_OF_MITOCHONDRIAL_MEMBRANE	1	GO_INTRINSIC_COMPONENT_OF_MITOCHONDRIAL_MEMBRANE	CC	1
	GO_LATERAL_ELEMENT	1	GO_LATERAL_ELEMENT	CC	1
	GO_CYTOPLASMIC_VESICLE_PART	1	GO_CYTOPLASMIC_VESICLE_PART	CC	1
	GO_INTERMEDIATE_FILAMENT_CYTOSKELETON	1	GO_INTERMEDIATE_FILAMENT_CYTOSKELETON	CC	1
	GO_ENDOSOMAL_PART	1	GO_ENDOSOMAL_PART	CC	1
	GO_ACROSOMAL_VESICLE	1	GO_ACROSOMAL_VESICLE	CC	1
	GO_PSEUDOPODIUM	1	GO_PSEUDOPODIUM	CC	1
	GO_T_TUBULE	1	GO_T_TUBULE	CC	1
	GO_ENDOPLASMIC_RETICULUM_GOLGI_INTERMEDIATE_COMPARTMENT	1	GO_ENDOPLASMIC_RETICULUM_GOLGI_INTERMEDIATE_COMPARTMENT	CC	1
	GO_NEURON_PROJECTION_MEMBRANE	1	GO_NEURON_PROJECTION_MEMBRANE	CC	1
	GO_INTEGRATOR_COMPLEX	1	GO_INTEGRATOR_COMPLEX	CC	1
	GO_SARCOLEMMA	1	GO_SARCOLEMMA	CC	1
	GO_IKAPPAB_KINASE_COMPLEX	1	GO_IKAPPAB_KINASE_COMPLEX	CC	1
	GO_LYTIC_VACUOLE	1	GO_LYTIC_VACUOLE	CC	1
	GO_CUL4_RING_E3_UBIQUITIN_LIGASE_COMPLEX	1	GO_CUL4_RING_E3_UBIQUITIN_LIGASE_COMPLEX	CC	1
	GO_CONDENSED_CHROMOSOME	1	GO_CONDENSED_CHROMOSOME	CC	1
	GO_ESC_E_Z_COMPLEX	1	GO_ESC_E_Z_COMPLEX	CC	1
	GO_NUCLEAR_PERIPHERY	1	GO_NUCLEAR_PERIPHERY	CC	1
	GO_CULLIN_RING_UBIQUITIN_LIGASE_COMPLEX	1	GO_CULLIN_RING_UBIQUITIN_LIGASE_COMPLEX	CC	1
	GO_MAIN_AXON	1	GO_MAIN_AXON	CC	1
	GO_LAMELLAR_BODY	1	GO_LAMELLAR_BODY	CC	1
	GO_CHROMATOID_BODY	1	GO_CHROMATOID_BODY	CC	1
	GO_CHROMOSOME_TELOMERIC_REGION	1	GO_CHROMOSOME_TELOMERIC_REGION	CC	1
	GO_TOR_COMPLEX	1	GO_TOR_COMPLEX	CC	1
	GO_WNT_SIGNALOSOME	1	GO_WNT_SIGNALOSOME	CC	1
	GO_ACTIN_BASED_CELL_PROJECTION	1	GO_ACTIN_BASED_CELL_PROJECTION	CC	1
	GO_REPLISOME	1	GO_REPLISOME	CC	1
	GO_CILIARY_MEMBRANE	1	GO_CILIARY_MEMBRANE	CC	1
	GO_COATED_VESICLE	1	GO_COATED_VESICLE	CC	1
	GO_MHC_CLASS_II_PROTEIN_COMPLEX	1	GO_MHC_CLASS_II_PROTEIN_COMPLEX	CC	1
	GO_KERATIN_FILAMENT	1	GO_KERATIN_FILAMENT	CC	1
	GO_RNAI_EFFECTOR_COMPLEX	1	GO_RNAI_EFFECTOR_COMPLEX	CC	1
	GO_PRESYNAPSE	1	GO_PRESYNAPSE	CC	1
	GO_A_BAND	1	GO_A_BAND	CC	1
	GO_PRE_AUTOPHAGOSOMAL_STRUCTURE_MEMBRANE	1	GO_PRE_AUTOPHAGOSOMAL_STRUCTURE_MEMBRANE	CC	1
	GO_LYTIC_VACUOLE_MEMBRANE	1	GO_LYTIC_VACUOLE_MEMBRANE	CC	1
	GO_CUL3_RING_UBIQUITIN_LIGASE_COMPLEX	1	GO_CUL3_RING_UBIQUITIN_LIGASE_COMPLEX	CC	1
	GO_PRIMARY_CILIUM	1	GO_PRIMARY_CILIUM	CC	1
	GO_RUFFLE	1	GO_RUFFLE	CC	1
	GO_WASH_COMPLEX	1	GO_WASH_COMPLEX	CC	1
	GO_DENDRITE_CYTOPLASM	1	GO_DENDRITE_CYTOPLASM	CC	1
	GO_CORNIFIED_ENVELOPE	1	GO_CORNIFIED_ENVELOPE	CC	1
	GO_PERIKARYON	1	GO_PERIKARYON	CC	1
	GO_MICROBODY_PART	1	GO_MICROBODY_PART	CC	1
	GO_PERICENTRIOLAR_MATERIAL	1	GO_PERICENTRIOLAR_MATERIAL	CC	1
	GO_TELOMERE_CAP_COMPLEX	1	GO_TELOMERE_CAP_COMPLEX	CC	1
	GO_NUCLEOTIDE_EXCISION_REPAIR_COMPLEX	1	GO_NUCLEOTIDE_EXCISION_REPAIR_COMPLEX	CC	1
	GO_NUCLEAR_PORE	1	GO_NUCLEAR_PORE	CC	1
	GO_AP_TYPE_MEMBRANE_COAT_ADAPTOR_COMPLEX	1	GO_AP_TYPE_MEMBRANE_COAT_ADAPTOR_COMPLEX	CC	1
	GO_BAF_TYPE_COMPLEX	1	GO_BAF_TYPE_COMPLEX	CC	1
	GO_MYOSIN_II_COMPLEX	1	GO_MYOSIN_II_COMPLEX	CC	1
	GO_MICROTUBULE_ORGANIZING_CENTER_PART	1	GO_MICROTUBULE_ORGANIZING_CENTER_PART	CC	1
	GO_SWI_SNF_COMPLEX	1	GO_SWI_SNF_COMPLEX	CC	1
	GO_CYTOPLASMIC_MICROTUBULE	1	GO_CYTOPLASMIC_MICROTUBULE	CC	1
	GO_CLATHRIN_COAT_OF_ENDOCYTIC_VESICLE	1	GO_CLATHRIN_COAT_OF_ENDOCYTIC_VESICLE	CC	1
	GO_PIGMENT_GRANULE	1	GO_PIGMENT_GRANULE	CC	1
	GO_EXTRINSIC_COMPONENT_OF_MEMBRANE	1	GO_EXTRINSIC_COMPONENT_OF_MEMBRANE	CC	1
	GO_SPINDLE	1	GO_SPINDLE	CC	1
	GO_TRANSPORT_VESICLE	1	GO_TRANSPORT_VESICLE	CC	1
	GO_TRANSCRIPTION_ELONGATION_FACTOR_COMPLEX	1	GO_TRANSCRIPTION_ELONGATION_FACTOR_COMPLEX	CC	1
	GO_ACTIN_FILAMENT	1	GO_ACTIN_FILAMENT	CC	1
	GO_CILIARY_PLASM	1	GO_CILIARY_PLASM	CC	1
	GO_SPERM_FLAGELLUM	1	GO_SPERM_FLAGELLUM	CC	1
	GO_GOLGI_LUMEN	1	GO_GOLGI_LUMEN	CC	1
	GO_ESCRT_III_COMPLEX	1	GO_ESCRT_III_COMPLEX	CC	1
	GO_COHESIN_COMPLEX	1	GO_COHESIN_COMPLEX	CC	1
	GO_MITOCHONDRIAL_ENVELOPE	1	GO_MITOCHONDRIAL_ENVELOPE	CC	1
	GO_RIBONUCLEOPROTEIN_COMPLEX	1	GO_RIBONUCLEOPROTEIN_COMPLEX	CC	1
	GO_CELL_LEADING_EDGE	1	GO_CELL_LEADING_EDGE	CC	1
	GO_CLATHRIN_COATED_ENDOCYTIC_VESICLE_MEMBRANE	1	GO_CLATHRIN_COATED_ENDOCYTIC_VESICLE_MEMBRANE	CC	1
	GO_CALCIUM_CHANNEL_COMPLEX	1	GO_CALCIUM_CHANNEL_COMPLEX	CC	1
	GO_TRANSLATION_PREINITIATION_COMPLEX	1	GO_TRANSLATION_PREINITIATION_COMPLEX	CC	1
	GO_MITOCHONDRIAL_PROTEIN_COMPLEX	1	GO_MITOCHONDRIAL_PROTEIN_COMPLEX	CC	1
	GO_MICROTUBULE_ORGANIZING_CENTER	1	GO_MICROTUBULE_ORGANIZING_CENTER	CC	1
	GO_PROTON_TRANSPORTING_V_TYPE_ATPASE_COMPLEX	1	GO_PROTON_TRANSPORTING_V_TYPE_ATPASE_COMPLEX	CC	1
	GO_PROTEIN_LIPID_COMPLEX	1	GO_PROTEIN_LIPID_COMPLEX	CC	1
	GO_NBAF_COMPLEX	1	GO_NBAF_COMPLEX	CC	1
	GO_MEDIATOR_COMPLEX	1	GO_MEDIATOR_COMPLEX	CC	1
	GO_CILIUM	1	GO_CILIUM	CC	1
	GO_EXTRINSIC_COMPONENT_OF_PLASMA_MEMBRANE	1	GO_EXTRINSIC_COMPONENT_OF_PLASMA_MEMBRANE	CC	1
	GO_AXON_PART	1	GO_AXON_PART	CC	1
	GO_BRUSH_BORDER_MEMBRANE	1	GO_BRUSH_BORDER_MEMBRANE	CC	1
	GO_TERMINAL_BOUTON	1	GO_TERMINAL_BOUTON	CC	1
	GO_AXONEMAL_DYNEIN_COMPLEX	1	GO_AXONEMAL_DYNEIN_COMPLEX	CC	1
	GO_MAST_CELL_GRANULE	1	GO_MAST_CELL_GRANULE	CC	1
	GO_RECYCLING_ENDOSOME	1	GO_RECYCLING_ENDOSOME	CC	1
	GO_COATED_MEMBRANE	1	GO_COATED_MEMBRANE	CC	1
	GO_EARLY_ENDOSOME	1	GO_EARLY_ENDOSOME	CC	1
	GO_PROTEASOME_ACCESSORY_COMPLEX	1	GO_PROTEASOME_ACCESSORY_COMPLEX	CC	1
	GO_CYTOSOLIC_RIBOSOME	1	GO_CYTOSOLIC_RIBOSOME	CC	1
	GO_PHOTORECEPTOR_DISC_MEMBRANE	1	GO_PHOTORECEPTOR_DISC_MEMBRANE	CC	1
	GO_PROTEIN_PHOSPHATASE_TYPE_2A_COMPLEX	1	GO_PROTEIN_PHOSPHATASE_TYPE_2A_COMPLEX	CC	1
	GO_CILIARY_BASAL_BODY	1	GO_CILIARY_BASAL_BODY	CC	1
	GO_TRANS_GOLGI_NETWORK_MEMBRANE	1	GO_TRANS_GOLGI_NETWORK_MEMBRANE	CC	1
	GO_TRANSPORT_VESICLE_MEMBRANE	1	GO_TRANSPORT_VESICLE_MEMBRANE	CC	1
	GO_NEURONAL_CELL_BODY_MEMBRANE	1	GO_NEURONAL_CELL_BODY_MEMBRANE	CC	1
	GO_HISTONE_DEACETYLASE_COMPLEX	1	GO_HISTONE_DEACETYLASE_COMPLEX	CC	1
	GO_PHOTORECEPTOR_OUTER_SEGMENT	1	GO_PHOTORECEPTOR_OUTER_SEGMENT	CC	1
	GO_U12_TYPE_SPLICEOSOMAL_COMPLEX	1	GO_U12_TYPE_SPLICEOSOMAL_COMPLEX	CC	1
	GO_BASAL_PART_OF_CELL	1	GO_BASAL_PART_OF_CELL	CC	1
	GO_SODIUM_POTASSIUM_EXCHANGING_ATPASE_COMPLEX	1	GO_SODIUM_POTASSIUM_EXCHANGING_ATPASE_COMPLEX	CC	1
	GO_SITE_OF_DOUBLE_STRAND_BREAK	1	GO_SITE_OF_DOUBLE_STRAND_BREAK	CC	1
	GO_PLASMA_MEMBRANE_RAFT	1	GO_PLASMA_MEMBRANE_RAFT	CC	1
	GO_MICROBODY_LUMEN	1	GO_MICROBODY_LUMEN	CC	1
	GO_FILAMENTOUS_ACTIN	1	GO_FILAMENTOUS_ACTIN	CC	1
	GO_METHYLOSOME	1	GO_METHYLOSOME	CC	1
	GO_GOLGI_CISTERNA_MEMBRANE	1	GO_GOLGI_CISTERNA_MEMBRANE	CC	1
	GO_PROTON_TRANSPORTING_ATP_SYNTHASE_COMPLEX	1	GO_PROTON_TRANSPORTING_ATP_SYNTHASE_COMPLEX	CC	1
	GO_PLASMA_MEMBRANE_PROTEIN_COMPLEX	1	GO_PLASMA_MEMBRANE_PROTEIN_COMPLEX	CC	1
	GO_CENTRIOLAR_SATELLITE	1	GO_CENTRIOLAR_SATELLITE	CC	1
	GO_CLATHRIN_ADAPTOR_COMPLEX	1	GO_CLATHRIN_ADAPTOR_COMPLEX	CC	1
	GO_GAP_JUNCTION	1	GO_GAP_JUNCTION	CC	1
	GO_DERLIN_1_RETROTRANSLOCATION_COMPLEX	1	GO_DERLIN_1_RETROTRANSLOCATION_COMPLEX	CC	1
	GO_PLATELET_DENSE_GRANULE	1	GO_PLATELET_DENSE_GRANULE	CC	1
	GO_DENSE_CORE_GRANULE	1	GO_DENSE_CORE_GRANULE	CC	1
	GO_SYNAPTIC_MEMBRANE	1	GO_SYNAPTIC_MEMBRANE	CC	1
	GO_EXOCYTIC_VESICLE_MEMBRANE	1	GO_EXOCYTIC_VESICLE_MEMBRANE	CC	1
	GO_ACETYLTRANSFERASE_COMPLEX	1	GO_ACETYLTRANSFERASE_COMPLEX	CC	1
	GO_MHC_CLASS_I_PROTEIN_COMPLEX	1	GO_MHC_CLASS_I_PROTEIN_COMPLEX	CC	1
	GO_NUCLEAR_UBIQUITIN_LIGASE_COMPLEX	1	GO_NUCLEAR_UBIQUITIN_LIGASE_COMPLEX	CC	1
	GO_ORGANELLE_SUBCOMPARTMENT	1	GO_ORGANELLE_SUBCOMPARTMENT	CC	1
	GO_CLATHRIN_COAT_OF_TRANS_GOLGI_NETWORK_VESICLE	1	GO_CLATHRIN_COAT_OF_TRANS_GOLGI_NETWORK_VESICLE	CC	1
	GO_CHYLOMICRON	1	GO_CHYLOMICRON	CC	1
	GO_PRIMARY_LYSOSOME	1	GO_PRIMARY_LYSOSOME	CC	1
	GO_TRIGLYCERIDE_RICH_LIPOPROTEIN_PARTICLE	1	GO_TRIGLYCERIDE_RICH_LIPOPROTEIN_PARTICLE	CC	1
	GO_ENDOPLASMIC_RETICULUM_SUBCOMPARTMENT	1	GO_ENDOPLASMIC_RETICULUM_SUBCOMPARTMENT	CC	1
	GO_COLLAGEN_TRIMER	1	GO_COLLAGEN_TRIMER	CC	1
	GO_SMALL_NUCLEAR_RIBONUCLEOPROTEIN_COMPLEX	1	GO_SMALL_NUCLEAR_RIBONUCLEOPROTEIN_COMPLEX	CC	1
	GO_CYCLIN_DEPENDENT_PROTEIN_KINASE_HOLOENZYME_COMPLEX	1	GO_CYCLIN_DEPENDENT_PROTEIN_KINASE_HOLOENZYME_COMPLEX	CC	1
	GO_VACUOLAR_MEMBRANE	1	GO_VACUOLAR_MEMBRANE	CC	1
	GO_POSITIVE_REGULATION_OF_VIRAL_TRANSCRIPTION	1	GO_POSITIVE_REGULATION_OF_VIRAL_TRANSCRIPTION	BP	1
	GO_CARDIAC_CHAMBER_DEVELOPMENT	1	GO_CARDIAC_CHAMBER_DEVELOPMENT	BP	1
	GO_DNA_DEPENDENT_DNA_REPLICATION_MAINTENANCE_OF_FIDELITY	1	GO_DNA_DEPENDENT_DNA_REPLICATION_MAINTENANCE_OF_FIDELITY	BP	1
	GO_CIRCADIAN_RHYTHM	1	GO_CIRCADIAN_RHYTHM	BP	1
	GO_PHOSPHATIDYLSERINE_ACYL_CHAIN_REMODELING	1	GO_PHOSPHATIDYLSERINE_ACYL_CHAIN_REMODELING	BP	1
	GO_SPINAL_CORD_DEVELOPMENT	1	GO_SPINAL_CORD_DEVELOPMENT	BP	1
	GO_PLATELET_DERIVED_GROWTH_FACTOR_RECEPTOR_SIGNALING_PATHWAY	1	GO_PLATELET_DERIVED_GROWTH_FACTOR_RECEPTOR_SIGNALING_PATHWAY	BP	1
	GO_CELLULAR_RESPONSE_TO_LIPOPROTEIN_PARTICLE_STIMULUS	1	GO_CELLULAR_RESPONSE_TO_LIPOPROTEIN_PARTICLE_STIMULUS	BP	1
	GO_REGULATION_OF_NLRP3_INFLAMMASOME_COMPLEX_ASSEMBLY	1	GO_REGULATION_OF_NLRP3_INFLAMMASOME_COMPLEX_ASSEMBLY	BP	1
	GO_POSITIVE_REGULATION_OF_EPITHELIAL_CELL_DIFFERENTIATION	1	GO_POSITIVE_REGULATION_OF_EPITHELIAL_CELL_DIFFERENTIATION	BP	1
	GO_NEGATIVE_REGULATION_OF_TRANSCRIPTION_FACTOR_IMPORT_INTO_NUCLEUS	1	GO_NEGATIVE_REGULATION_OF_TRANSCRIPTION_FACTOR_IMPORT_INTO_NUCLEUS	BP	1
	GO_POTASSIUM_ION_TRANSPORT	1	GO_POTASSIUM_ION_TRANSPORT	BP	1
	GO_REGULATION_OF_T_CELL_RECEPTOR_SIGNALING_PATHWAY	1	GO_REGULATION_OF_T_CELL_RECEPTOR_SIGNALING_PATHWAY	BP	1
	GO_CARDIAC_MUSCLE_ADAPTATION	1	GO_CARDIAC_MUSCLE_ADAPTATION	BP	1
	GO_NEGATIVE_REGULATION_OF_EPITHELIAL_CELL_PROLIFERATION	1	GO_NEGATIVE_REGULATION_OF_EPITHELIAL_CELL_PROLIFERATION	BP	1
	GO_MOVEMENT_IN_ENVIRONMENT_OF_OTHER_ORGANISM_INVOLVED_IN_SYMBIOTIC_INTERACTION	1	GO_MOVEMENT_IN_ENVIRONMENT_OF_OTHER_ORGANISM_INVOLVED_IN_SYMBIOTIC_INTERACTION	BP	1
	GO_REGULATION_OF_PROTEIN_TARGETING_TO_MITOCHONDRION	1	GO_REGULATION_OF_PROTEIN_TARGETING_TO_MITOCHONDRION	BP	1
	GO_APICAL_PROTEIN_LOCALIZATION	1	GO_APICAL_PROTEIN_LOCALIZATION	BP	1
	GO_REGULATION_OF_ESTABLISHMENT_OF_PLANAR_POLARITY	1	GO_REGULATION_OF_ESTABLISHMENT_OF_PLANAR_POLARITY	BP	1
	GO_FOREBRAIN_NEURON_DEVELOPMENT	1	GO_FOREBRAIN_NEURON_DEVELOPMENT	BP	1
	GO_POSITIVE_REGULATION_OF_PROTEIN_MATURATION	1	GO_POSITIVE_REGULATION_OF_PROTEIN_MATURATION	BP	1
	GO_NEUROMUSCULAR_JUNCTION_DEVELOPMENT	1	GO_NEUROMUSCULAR_JUNCTION_DEVELOPMENT	BP	1
	GO_MITOTIC_CYTOKINESIS	1	GO_MITOTIC_CYTOKINESIS	BP	1
	GO_NEGATIVE_REGULATION_OF_RESPONSE_TO_ENDOPLASMIC_RETICULUM_STRESS	1	GO_NEGATIVE_REGULATION_OF_RESPONSE_TO_ENDOPLASMIC_RETICULUM_STRESS	BP	1
	GO_SMAD_PROTEIN_SIGNAL_TRANSDUCTION	1	GO_SMAD_PROTEIN_SIGNAL_TRANSDUCTION	BP	1
	GO_CYTOPLASMIC_TRANSLATION	1	GO_CYTOPLASMIC_TRANSLATION	BP	1
	GO_MEIOTIC_CHROMOSOME_SEGREGATION	1	GO_MEIOTIC_CHROMOSOME_SEGREGATION	BP	1
	GO_POSITIVE_REGULATION_OF_CALCIUM_ION_TRANSPORT	1	GO_POSITIVE_REGULATION_OF_CALCIUM_ION_TRANSPORT	BP	1
	GO_REGULATION_OF_DOUBLE_STRAND_BREAK_REPAIR	1	GO_REGULATION_OF_DOUBLE_STRAND_BREAK_REPAIR	BP	1
	GO_RNA_DEPENDENT_DNA_BIOSYNTHETIC_PROCESS	1	GO_RNA_DEPENDENT_DNA_BIOSYNTHETIC_PROCESS	BP	1
	GO_REGULATION_OF_B_CELL_RECEPTOR_SIGNALING_PATHWAY	1	GO_REGULATION_OF_B_CELL_RECEPTOR_SIGNALING_PATHWAY	BP	1
	GO_REGULATION_OF_G_PROTEIN_COUPLED_RECEPTOR_PROTEIN_SIGNALING_PATHWAY	1	GO_REGULATION_OF_G_PROTEIN_COUPLED_RECEPTOR_PROTEIN_SIGNALING_PATHWAY	BP	1
	GO_DENDRITE_DEVELOPMENT	1	GO_DENDRITE_DEVELOPMENT	BP	1
	GO_REGULATION_OF_RESPIRATORY_BURST	1	GO_REGULATION_OF_RESPIRATORY_BURST	BP	1
	GO_G_PROTEIN_COUPLED_RECEPTOR_INTERNALIZATION	1	GO_G_PROTEIN_COUPLED_RECEPTOR_INTERNALIZATION	BP	1
	GO_MEMORY	1	GO_MEMORY	BP	1
	GO_REGULATION_OF_GOLGI_ORGANIZATION	1	GO_REGULATION_OF_GOLGI_ORGANIZATION	BP	1
	GO_ENDOTHELIAL_CELL_DEVELOPMENT	1	GO_ENDOTHELIAL_CELL_DEVELOPMENT	BP	1
	GO_POSITIVE_REGULATION_OF_MYOTUBE_DIFFERENTIATION	1	GO_POSITIVE_REGULATION_OF_MYOTUBE_DIFFERENTIATION	BP	1
	GO_MULTICELLULAR_ORGANISM_AGING	1	GO_MULTICELLULAR_ORGANISM_AGING	BP	1
	GO_ATP_DEPENDENT_CHROMATIN_REMODELING	1	GO_ATP_DEPENDENT_CHROMATIN_REMODELING	BP	1
	GO_LIPID_MODIFICATION	1	GO_LIPID_MODIFICATION	BP	1
	GO_NEGATIVE_REGULATION_OF_KIDNEY_DEVELOPMENT	1	GO_NEGATIVE_REGULATION_OF_KIDNEY_DEVELOPMENT	BP	1
	GO_REGULATION_OF_HEPATOCYTE_PROLIFERATION	1	GO_REGULATION_OF_HEPATOCYTE_PROLIFERATION	BP	1
	GO_ACYLGLYCEROL_HOMEOSTASIS	1	GO_ACYLGLYCEROL_HOMEOSTASIS	BP	1
	GO_NEGATIVE_REGULATION_OF_PHOSPHOPROTEIN_PHOSPHATASE_ACTIVITY	1	GO_NEGATIVE_REGULATION_OF_PHOSPHOPROTEIN_PHOSPHATASE_ACTIVITY	BP	1
	GO_NEGATIVE_REGULATION_OF_PROTEIN_COMPLEX_ASSEMBLY	1	GO_NEGATIVE_REGULATION_OF_PROTEIN_COMPLEX_ASSEMBLY	BP	1
	GO_HEMOGLOBIN_METABOLIC_PROCESS	1	GO_HEMOGLOBIN_METABOLIC_PROCESS	BP	1
	GO_SINGLE_FERTILIZATION	1	GO_SINGLE_FERTILIZATION	BP	1
	GO_REGULATION_OF_MITOCHONDRIAL_DEPOLARIZATION	1	GO_REGULATION_OF_MITOCHONDRIAL_DEPOLARIZATION	BP	1
	GO_NEGATIVE_REGULATION_OF_MAP_KINASE_ACTIVITY	1	GO_NEGATIVE_REGULATION_OF_MAP_KINASE_ACTIVITY	BP	1
	GO_SYNAPTIC_VESICLE_LOCALIZATION	1	GO_SYNAPTIC_VESICLE_LOCALIZATION	BP	1
	GO_PHENOL_CONTAINING_COMPOUND_METABOLIC_PROCESS	1	GO_PHENOL_CONTAINING_COMPOUND_METABOLIC_PROCESS	BP	1
[truncated: 3,919 more rows]

## Sheet: Supplementary Table 10
GO terms in which genes mapped to CpG sites associated with G-CSF levels are enriched (FDR-adjusted P values < 0.05 are emboldened)
	Term	P Value	Description	Ontology	FDR-adjusted P Value
	GO_REGULATION_OF_DEFENSE_RESPONSE	4.66414e-07	GO_REGULATION_OF_DEFENSE_RESPONSE	BP	0.0014796
	GO_REGULATION_OF_RESPONSE_TO_STRESS	5.00118e-07	GO_REGULATION_OF_RESPONSE_TO_STRESS	BP	0.0014796
	GO_IMMUNE_SYSTEM_PROCESS	4.51417e-05	GO_IMMUNE_SYSTEM_PROCESS	BP	0.0748964
	GO_IMMUNE_RESPONSE	5.38768e-05	GO_IMMUNE_RESPONSE	BP	0.0748964
	GO_CELL_TRAILING_EDGE	6.85083e-05	GO_CELL_TRAILING_EDGE	CC	0.0748964
	GO_REGULATION_OF_IMMUNE_RESPONSE	0.000119321	GO_REGULATION_OF_IMMUNE_RESPONSE	BP	0.0748964
	GO_ESTABLISHMENT_OF_PROTEIN_LOCALIZATION_TO_MEMBRANE	0.000137573	GO_ESTABLISHMENT_OF_PROTEIN_LOCALIZATION_TO_MEMBRANE	BP	0.0748964
	GO_MEMBRANE_RAFT_ORGANIZATION	0.000140659	GO_MEMBRANE_RAFT_ORGANIZATION	BP	0.0748964
	GO_NEGATIVE_REGULATION_OF_IMMUNE_EFFECTOR_PROCESS	0.000154502	GO_NEGATIVE_REGULATION_OF_IMMUNE_EFFECTOR_PROCESS	BP	0.0748964
	GO_REGULATION_OF_CYTOKINE_PRODUCTION_INVOLVED_IN_INFLAMMATORY_RESPONSE	0.000158128	GO_REGULATION_OF_CYTOKINE_PRODUCTION_INVOLVED_IN_INFLAMMATORY_RESPONSE	BP	0.0748964
	GO_REGULATION_OF_HETEROTYPIC_CELL_CELL_ADHESION	0.000158128	GO_REGULATION_OF_HETEROTYPIC_CELL_CELL_ADHESION	BP	0.0748964
	GO_MITOCHONDRIAL_TRANSLATION	0.000173235	GO_MITOCHONDRIAL_TRANSLATION	BP	0.0748964
	GO_MEMBRANE_MICRODOMAIN	0.000192258	GO_MEMBRANE_MICRODOMAIN	CC	0.0748964
	GO_REGULATION_OF_CYTOKINE_PRODUCTION	0.000203197	GO_REGULATION_OF_CYTOKINE_PRODUCTION	BP	0.0748964
	GO_REGULATION_OF_INFLAMMATORY_RESPONSE	0.00020536	GO_REGULATION_OF_INFLAMMATORY_RESPONSE	BP	0.0748964
	GO_NEGATIVE_REGULATION_OF_CYTOKINE_PRODUCTION_INVOLVED_IN_IMMUNE_RESPONSE	0.000216568	GO_NEGATIVE_REGULATION_OF_CYTOKINE_PRODUCTION_INVOLVED_IN_IMMUNE_RESPONSE	BP	0.0748964
	GO_CELLULAR_RESPONSE_TO_INTERLEUKIN_6	0.000238053	GO_CELLULAR_RESPONSE_TO_INTERLEUKIN_6	BP	0.0748964
	GO_NEGATIVE_REGULATION_OF_IMMUNE_RESPONSE	0.000238074	GO_NEGATIVE_REGULATION_OF_IMMUNE_RESPONSE	BP	0.0748964
	GO_REGULATION_OF_IMMUNE_SYSTEM_PROCESS	0.000240499	GO_REGULATION_OF_IMMUNE_SYSTEM_PROCESS	BP	0.0748964
	GO_CELLULAR_EXTRAVASATION	0.000284016	GO_CELLULAR_EXTRAVASATION	BP	0.0840262
	GO_MEMBRANE_ASSEMBLY	0.000308491	GO_MEMBRANE_ASSEMBLY	BP	0.0869209
	GO_RESPONSE_TO_INTERLEUKIN_6	0.000333957	GO_RESPONSE_TO_INTERLEUKIN_6	BP	0.0898193
	GO_NEGATIVE_REGULATION_OF_PRODUCTION_OF_MOLECULAR_MEDIATOR_OF_IMMUNE_RESPONSE	0.000387858	GO_NEGATIVE_REGULATION_OF_PRODUCTION_OF_MOLECULAR_MEDIATOR_OF_IMMUNE_RESPONSE	BP	0.0909383
	GO_T_CELL_MEDIATED_IMMUNITY	0.000387858	GO_T_CELL_MEDIATED_IMMUNITY	BP	0.0909383
	GO_NEGATIVE_REGULATION_OF_DEFENSE_RESPONSE	0.000402114	GO_NEGATIVE_REGULATION_OF_DEFENSE_RESPONSE	BP	0.0909383
	GO_TUMOR_NECROSIS_FACTOR_RECEPTOR_BINDING	0.000416287	GO_TUMOR_NECROSIS_FACTOR_RECEPTOR_BINDING	MF	0.0909383
	GO_REGULATION_OF_INNATE_IMMUNE_RESPONSE	0.000425492	GO_REGULATION_OF_INNATE_IMMUNE_RESPONSE	BP	0.0909383
	GO_MEMBRANE_BIOGENESIS	0.000445701	GO_MEMBRANE_BIOGENESIS	BP	0.0909383
	GO_OSTEOCLAST_DIFFERENTIATION	0.000445701	GO_OSTEOCLAST_DIFFERENTIATION	BP	0.0909383
	GO_NEGATIVE_REGULATION_OF_IMMUNE_SYSTEM_PROCESS	0.000467466	GO_NEGATIVE_REGULATION_OF_IMMUNE_SYSTEM_PROCESS	BP	0.0921998
	GO_REGULATION_OF_MUSCLE_CELL_DIFFERENTIATION	0.000500887	GO_REGULATION_OF_MUSCLE_CELL_DIFFERENTIATION	BP	0.0937121
	GO_POSITIVE_REGULATION_OF_PEPTIDASE_ACTIVITY	0.000510561	GO_POSITIVE_REGULATION_OF_PEPTIDASE_ACTIVITY	BP	0.0937121
	GO_PROTEIN_LOCALIZATION_TO_MEMBRANE	0.000522646	GO_PROTEIN_LOCALIZATION_TO_MEMBRANE	BP	0.0937121
	GO_REGULATION_OF_RESPONSE_TO_WOUNDING	0.000728755	GO_REGULATION_OF_RESPONSE_TO_WOUNDING	BP	0.126825
	GO_REGULATION_OF_IMMUNE_EFFECTOR_PROCESS	0.000803826	GO_REGULATION_OF_IMMUNE_EFFECTOR_PROCESS	BP	0.135892
	GO_LIGASE_ACTIVITY_FORMING_CARBON_OXYGEN_BONDS	0.000959539	GO_LIGASE_ACTIVITY_FORMING_CARBON_OXYGEN_BONDS	MF	0.153449
	GO_RESPONSE_TO_EXOGENOUS_DSRNA	0.000959539	GO_RESPONSE_TO_EXOGENOUS_DSRNA	BP	0.153449
	GO_TUMOR_NECROSIS_FACTOR_RECEPTOR_SUPERFAMILY_BINDING	0.00100345	GO_TUMOR_NECROSIS_FACTOR_RECEPTOR_SUPERFAMILY_BINDING	MF	0.156247
	GO_NEGATIVE_REGULATION_OF_CYTOKINE_PRODUCTION	0.00117333	GO_NEGATIVE_REGULATION_OF_CYTOKINE_PRODUCTION	BP	0.178015
	GO_REGULATION_OF_CYSTEINE_TYPE_ENDOPEPTIDASE_ACTIVITY	0.00127489	GO_REGULATION_OF_CYSTEINE_TYPE_ENDOPEPTIDASE_ACTIVITY	BP	0.188394
	GO_CENTROSOME	0.00133082	GO_CENTROSOME	CC	0.188394
	GO_AMINO_ACID_ACTIVATION	0.00133726	GO_AMINO_ACID_ACTIVATION	BP	0.188394
	GO_NEGATIVE_REGULATION_OF_MUSCLE_CELL_DIFFERENTIATION	0.00144107	GO_NEGATIVE_REGULATION_OF_MUSCLE_CELL_DIFFERENTIATION	BP	0.19405
	GO_AMIDE_BIOSYNTHETIC_PROCESS	0.001455	GO_AMIDE_BIOSYNTHETIC_PROCESS	BP	0.19405
	GO_REGULATION_OF_CYTOKINE_PRODUCTION_INVOLVED_IN_IMMUNE_RESPONSE	0.00149438	GO_REGULATION_OF_CYTOKINE_PRODUCTION_INVOLVED_IN_IMMUNE_RESPONSE	BP	0.19405
	GO_POSITIVE_REGULATION_OF_RESPONSE_TO_STIMULUS	0.00150858	GO_POSITIVE_REGULATION_OF_RESPONSE_TO_STIMULUS	BP	0.19405
	GO_NEGATIVE_REGULATION_OF_GROWTH	0.00175663	GO_NEGATIVE_REGULATION_OF_GROWTH	BP	0.221148
	GO_POSITIVE_REGULATION_OF_JUN_KINASE_ACTIVITY	0.00183363	GO_POSITIVE_REGULATION_OF_JUN_KINASE_ACTIVITY	BP	0.226033
	GO_REGULATION_OF_RESPONSE_TO_EXTERNAL_STIMULUS	0.00192699	GO_REGULATION_OF_RESPONSE_TO_EXTERNAL_STIMULUS	BP	0.232693
	GO_PROTEIN_HOMOOLIGOMERIZATION	0.00197682	GO_PROTEIN_HOMOOLIGOMERIZATION	BP	0.233937
	GO_PEPTIDE_METABOLIC_PROCESS	0.00224019	GO_PEPTIDE_METABOLIC_PROCESS	BP	0.255386
	GO_REGULATION_OF_CELL_JUNCTION_ASSEMBLY	0.00227107	GO_REGULATION_OF_CELL_JUNCTION_ASSEMBLY	BP	0.255386
	GO_PROTEIN_MATURATION	0.00228756	GO_PROTEIN_MATURATION	BP	0.255386
	GO_RESPONSE_TO_DSRNA	0.00247211	GO_RESPONSE_TO_DSRNA	BP	0.268597
	GO_POSITIVE_REGULATION_OF_PROTEIN_METABOLIC_PROCESS	0.00249667	GO_POSITIVE_REGULATION_OF_PROTEIN_METABOLIC_PROCESS	BP	0.268597
	GO_MITOCHONDRION_ORGANIZATION	0.00261883	GO_MITOCHONDRION_ORGANIZATION	BP	0.276708
	GO_CELLULAR_RESPONSE_TO_CYTOKINE_STIMULUS	0.00289973	GO_CELLULAR_RESPONSE_TO_CYTOKINE_STIMULUS	BP	0.301013
	GO_REGULATION_OF_JUN_KINASE_ACTIVITY	0.00304748	GO_REGULATION_OF_JUN_KINASE_ACTIVITY	BP	0.310895
	GO_MICROTUBULE_ORGANIZING_CENTER	0.00318209	GO_MICROTUBULE_ORGANIZING_CENTER	CC	0.319126
	GO_REGULATION_OF_STRIATED_MUSCLE_CELL_DIFFERENTIATION	0.00343574	GO_REGULATION_OF_STRIATED_MUSCLE_CELL_DIFFERENTIATION	BP	0.338821
	GO_ESTABLISHMENT_OF_PROTEIN_LOCALIZATION_TO_PLASMA_MEMBRANE	0.00376201	GO_ESTABLISHMENT_OF_PROTEIN_LOCALIZATION_TO_PLASMA_MEMBRANE	BP	0.364915
	GO_ACTIVATION_OF_CYSTEINE_TYPE_ENDOPEPTIDASE_ACTIVITY	0.00418923	GO_ACTIVATION_OF_CYSTEINE_TYPE_ENDOPEPTIDASE_ACTIVITY	BP	0.399801
	GO_POSITIVE_REGULATION_OF_CYTOKINE_SECRETION	0.00427723	GO_POSITIVE_REGULATION_OF_CYTOKINE_SECRETION	BP	0.401721
	GO_MYELOID_LEUKOCYTE_DIFFERENTIATION	0.0044558	GO_MYELOID_LEUKOCYTE_DIFFERENTIATION	BP	0.403552
	GO_NEGATIVE_REGULATION_OF_INFLAMMATORY_RESPONSE	0.0044558	GO_NEGATIVE_REGULATION_OF_INFLAMMATORY_RESPONSE	BP	0.403552
	GO_NEGATIVE_REGULATION_OF_EXTRINSIC_APOPTOTIC_SIGNALING_PATHWAY	0.00454635	GO_NEGATIVE_REGULATION_OF_EXTRINSIC_APOPTOTIC_SIGNALING_PATHWAY	BP	0.403552
	GO_POSITIVE_REGULATION_OF_CELLULAR_COMPONENT_ORGANIZATION	0.00460014	GO_POSITIVE_REGULATION_OF_CELLULAR_COMPONENT_ORGANIZATION	BP	0.403552
	GO_REGULATION_OF_PRODUCTION_OF_MOLECULAR_MEDIATOR_OF_IMMUNE_RESPONSE	0.00463775	GO_REGULATION_OF_PRODUCTION_OF_MOLECULAR_MEDIATOR_OF_IMMUNE_RESPONSE	BP	0.403552
	GO_PROTEASE_BINDING	0.00491698	GO_PROTEASE_BINDING	MF	0.415366
	GO_REGULATION_OF_PROTEOLYSIS	0.00497075	GO_REGULATION_OF_PROTEOLYSIS	BP	0.415366
	GO_REGULATION_OF_ORGANELLE_ORGANIZATION	0.00500845	GO_REGULATION_OF_ORGANELLE_ORGANIZATION	BP	0.415366
	GO_REGULATION_OF_MUSCLE_TISSUE_DEVELOPMENT	0.00510733	GO_REGULATION_OF_MUSCLE_TISSUE_DEVELOPMENT	BP	0.415366
	GO_RESPONSE_TO_CYTOKINE	0.00514437	GO_RESPONSE_TO_CYTOKINE	BP	0.415366
	GO_CELLULAR_AMIDE_METABOLIC_PROCESS	0.0051947	GO_CELLULAR_AMIDE_METABOLIC_PROCESS	BP	0.415366
	GO_POSITIVE_REGULATION_OF_PROTEOLYSIS	0.00559663	GO_POSITIVE_REGULATION_OF_PROTEOLYSIS	BP	0.42968
	GO_REGULATION_OF_APOPTOTIC_SIGNALING_PATHWAY	0.00563974	GO_REGULATION_OF_APOPTOTIC_SIGNALING_PATHWAY	BP	0.42968
	GO_ZYMOGEN_ACTIVATION	0.00569829	GO_ZYMOGEN_ACTIVATION	BP	0.42968
	GO_REGULATION_OF_TRANSCRIPTION_FROM_RNA_POLYMERASE_II_PROMOTER	0.00571265	GO_REGULATION_OF_TRANSCRIPTION_FROM_RNA_POLYMERASE_II_PROMOTER	BP	0.42968
	GO_POSITIVE_REGULATION_OF_DEFENSE_RESPONSE	0.00581416	GO_POSITIVE_REGULATION_OF_DEFENSE_RESPONSE	BP	0.42968
	GO_REGULATION_OF_LYMPHOCYTE_MEDIATED_IMMUNITY	0.00590187	GO_REGULATION_OF_LYMPHOCYTE_MEDIATED_IMMUNITY	BP	0.42968
	GO_PROTEIN_LOCALIZATION	0.00593731	GO_PROTEIN_LOCALIZATION	BP	0.42968
	GO_POSITIVE_REGULATION_OF_CYTOKINE_PRODUCTION	0.00599175	GO_POSITIVE_REGULATION_OF_CYTOKINE_PRODUCTION	BP	0.42968
	GO_CELLULAR_MACROMOLECULE_LOCALIZATION	0.00603803	GO_CELLULAR_MACROMOLECULE_LOCALIZATION	BP	0.42968
	GO_POSITIVE_REGULATION_OF_ENDOCYTOSIS	0.00610871	GO_POSITIVE_REGULATION_OF_ENDOCYTOSIS	BP	0.42968
	GO_REGULATION_OF_CELL_CELL_ADHESION	0.00617252	GO_REGULATION_OF_CELL_CELL_ADHESION	BP	0.42968
	GO_LYMPHOCYTE_MEDIATED_IMMUNITY	0.00631882	GO_LYMPHOCYTE_MEDIATED_IMMUNITY	BP	0.434279
	GO_REGULATION_OF_CELLULAR_COMPONENT_BIOGENESIS	0.00650184	GO_REGULATION_OF_CELLULAR_COMPONENT_BIOGENESIS	BP	0.434279
	GO_CELL_CORTEX_PART	0.00653216	GO_CELL_CORTEX_PART	CC	0.434279
	GO_TUMOR_NECROSIS_FACTOR_MEDIATED_SIGNALING_PATHWAY	0.00653216	GO_TUMOR_NECROSIS_FACTOR_MEDIATED_SIGNALING_PATHWAY	BP	0.434279
	GO_CYTOKINE_PRODUCTION	0.00674873	GO_CYTOKINE_PRODUCTION	BP	0.443692
	GO_REGULATION_OF_PEPTIDASE_ACTIVITY	0.00687896	GO_REGULATION_OF_PEPTIDASE_ACTIVITY	BP	0.444158
	GO_REGULATION_OF_EPITHELIAL_CELL_DIFFERENTIATION	0.00696852	GO_REGULATION_OF_EPITHELIAL_CELL_DIFFERENTIATION	BP	0.444158
	GO_ENDOSOME	0.00698103	GO_ENDOSOME	CC	0.444158
	GO_REGULATION_OF_PROTEIN_CATABOLIC_PROCESS	0.00707501	GO_REGULATION_OF_PROTEIN_CATABOLIC_PROCESS	BP	0.445349
	GO_ADAPTIVE_IMMUNE_RESPONSE_BASED_ON_SOMATIC_RECOMBINATION_OF_IMMUNE_RECEPTORS_BUILT_FROM_IMMUNOGLOBULIN_SUPERFAMILY_DOMAINS	0.00719149	GO_ADAPTIVE_IMMUNE_RESPONSE_BASED_ON_SOMATIC_RECOMBINATION_OF_IMMUNE_RECEPTORS_BUILT_FROM_IMMUNOGLOBULIN_SUPERFAMILY_DOMAINS	BP	0.447917
	GO_SPINDLE_POLE	0.00730418	GO_SPINDLE_POLE	CC	0.450196
	GO_POSITIVE_REGULATION_OF_CELLULAR_COMPONENT_BIOGENESIS	0.00752804	GO_POSITIVE_REGULATION_OF_CELLULAR_COMPONENT_BIOGENESIS	BP	0.45921
	GO_SINGLE_ORGANISM_BIOSYNTHETIC_PROCESS	0.00780709	GO_SINGLE_ORGANISM_BIOSYNTHETIC_PROCESS	BP	0.471373
	GO_POSITIVE_REGULATION_OF_NF_KAPPAB_TRANSCRIPTION_FACTOR_ACTIVITY	0.00811507	GO_POSITIVE_REGULATION_OF_NF_KAPPAB_TRANSCRIPTION_FACTOR_ACTIVITY	BP	0.481925
	GO_LEUKOCYTE_ACTIVATION	0.0081579	GO_LEUKOCYTE_ACTIVATION	BP	0.481925
	GO_POSITIVE_REGULATION_OF_STRESS_ACTIVATED_PROTEIN_KINASE_SIGNALING_CASCADE	0.00835381	GO_POSITIVE_REGULATION_OF_STRESS_ACTIVATED_PROTEIN_KINASE_SIGNALING_CASCADE	BP	0.481925
	GO_POSITIVE_REGULATION_OF_IMMUNE_SYSTEM_PROCESS	0.00862465	GO_POSITIVE_REGULATION_OF_IMMUNE_SYSTEM_PROCESS	BP	0.481925
	GO_NEGATIVE_REGULATION_OF_RESPONSE_TO_STIMULUS	0.00879859	GO_NEGATIVE_REGULATION_OF_RESPONSE_TO_STIMULUS	BP	0.481925
	GO_PROTEIN_OLIGOMERIZATION	0.00910119	GO_PROTEIN_OLIGOMERIZATION	BP	0.481925
	GO_REGULATION_OF_CYTOKINE_SECRETION	0.00959382	GO_REGULATION_OF_CYTOKINE_SECRETION	BP	0.481925
	GO_NEGATIVE_REGULATION_OF_CELL_CYCLE_PHASE_TRANSITION	0.00972203	GO_NEGATIVE_REGULATION_OF_CELL_CYCLE_PHASE_TRANSITION	BP	0.481925
	GO_ACTIN_CYTOSKELETON	0.00974369	GO_ACTIN_CYTOSKELETON	CC	0.481925
	GO_POSITIVE_REGULATION_OF_INTRACELLULAR_SIGNAL_TRANSDUCTION	0.0101826	GO_POSITIVE_REGULATION_OF_INTRACELLULAR_SIGNAL_TRANSDUCTION	BP	0.481925
	GO_PROTEIN_LOCALIZATION_TO_CELL_PERIPHERY	0.0102424	GO_PROTEIN_LOCALIZATION_TO_CELL_PERIPHERY	BP	0.481925
	GO_REGULATION_OF_ORGANELLE_ASSEMBLY	0.0102424	GO_REGULATION_OF_ORGANELLE_ASSEMBLY	BP	0.481925
	GO_MEMBRANE_ORGANIZATION	0.0103792	GO_MEMBRANE_ORGANIZATION	BP	0.481925
	GO_REGULATION_OF_REMOVAL_OF_SUPEROXIDE_RADICALS	0.0103854	GO_REGULATION_OF_REMOVAL_OF_SUPEROXIDE_RADICALS	BP	0.481925
	GO_REGULATION_OF_CERAMIDE_BIOSYNTHETIC_PROCESS	0.0103854	GO_REGULATION_OF_CERAMIDE_BIOSYNTHETIC_PROCESS	BP	0.481925
	GO_REGULATION_OF_CYTOKINE_SECRETION_INVOLVED_IN_IMMUNE_RESPONSE	0.0103854	GO_REGULATION_OF_CYTOKINE_SECRETION_INVOLVED_IN_IMMUNE_RESPONSE	BP	0.481925
	GO_POSITIVE_REGULATION_OF_NFAT_PROTEIN_IMPORT_INTO_NUCLEUS	0.0103854	GO_POSITIVE_REGULATION_OF_NFAT_PROTEIN_IMPORT_INTO_NUCLEUS	BP	0.481925
	GO_IMMUNE_EFFECTOR_PROCESS	0.0104736	GO_IMMUNE_EFFECTOR_PROCESS	BP	0.481925
	GO_ESTABLISHMENT_OF_PROTEIN_LOCALIZATION	0.0105273	GO_ESTABLISHMENT_OF_PROTEIN_LOCALIZATION	BP	0.481925
	GO_REGULATION_OF_EXTRINSIC_APOPTOTIC_SIGNALING_PATHWAY	0.0107748	GO_REGULATION_OF_EXTRINSIC_APOPTOTIC_SIGNALING_PATHWAY	BP	0.481925
	GO_REGULATION_OF_LEUKOCYTE_MEDIATED_IMMUNITY	0.0107748	GO_REGULATION_OF_LEUKOCYTE_MEDIATED_IMMUNITY	BP	0.481925
	GO_NEGATIVE_REGULATION_OF_RESPONSE_TO_WOUNDING	0.0107748	GO_NEGATIVE_REGULATION_OF_RESPONSE_TO_WOUNDING	BP	0.481925
	GO_NEGATIVE_REGULATION_OF_CELL_ACTIVATION	0.0109097	GO_NEGATIVE_REGULATION_OF_CELL_ACTIVATION	BP	0.481925
	GO_SINGLE_ORGANISM_CELLULAR_LOCALIZATION	0.0110655	GO_SINGLE_ORGANISM_CELLULAR_LOCALIZATION	BP	0.481925
	GO_RECEPTOR_BINDING	0.0111202	GO_RECEPTOR_BINDING	MF	0.481925
	GO_REGULATION_OF_JNK_CASCADE	0.0113191	GO_REGULATION_OF_JNK_CASCADE	BP	0.481925
	GO_BETA_2_MICROGLOBULIN_BINDING	0.0114178	GO_BETA_2_MICROGLOBULIN_BINDING	MF	0.481925
	GO_PHOSPHATIDYLINOSITOL_3_5_BISPHOSPHATE_3_PHOSPHATASE_ACTIVITY	0.0114178	GO_PHOSPHATIDYLINOSITOL_3_5_BISPHOSPHATE_3_PHOSPHATASE_ACTIVITY	MF	0.481925
	GO_BONE_TRABECULA_MORPHOGENESIS	0.0114178	GO_BONE_TRABECULA_MORPHOGENESIS	BP	0.481925
	GO_REGULATION_OF_CELL_CELL_ADHESION_MEDIATED_BY_CADHERIN	0.0114178	GO_REGULATION_OF_CELL_CELL_ADHESION_MEDIATED_BY_CADHERIN	BP	0.481925
	GO_MACROPHAGE_ACTIVATION_INVOLVED_IN_IMMUNE_RESPONSE	0.0114178	GO_MACROPHAGE_ACTIVATION_INVOLVED_IN_IMMUNE_RESPONSE	BP	0.481925
	GO_POSITIVE_REGULATION_OF_PROTEIN_LOCALIZATION_TO_CELL_SURFACE	0.0114178	GO_POSITIVE_REGULATION_OF_PROTEIN_LOCALIZATION_TO_CELL_SURFACE	BP	0.481925
	GO_POSITIVE_REGULATION_OF_HAIR_CYCLE	0.0114178	GO_POSITIVE_REGULATION_OF_HAIR_CYCLE	BP	0.481925
	GO_REGULATION_OF_FEVER_GENERATION	0.0114178	GO_REGULATION_OF_FEVER_GENERATION	BP	0.481925
	GO_REGULATION_OF_CHRONIC_INFLAMMATORY_RESPONSE	0.0114178	GO_REGULATION_OF_CHRONIC_INFLAMMATORY_RESPONSE	BP	0.481925
	GO_CELLULAR_RESPONSE_TO_EXOGENOUS_DSRNA	0.0114178	GO_CELLULAR_RESPONSE_TO_EXOGENOUS_DSRNA	BP	0.481925
	GO_ACTIVATION_OF_MAPKKK_ACTIVITY	0.0114178	GO_ACTIVATION_OF_MAPKKK_ACTIVITY	BP	0.481925
	GO_CORPUS_CALLOSUM_DEVELOPMENT	0.0114178	GO_CORPUS_CALLOSUM_DEVELOPMENT	BP	0.481925
	GO_REGULATION_OF_MULTI_ORGANISM_PROCESS	0.0114289	GO_REGULATION_OF_MULTI_ORGANISM_PROCESS	BP	0.481925
	GO_LEUKOCYTE_MEDIATED_IMMUNITY	0.011457	GO_LEUKOCYTE_MEDIATED_IMMUNITY	BP	0.481925
	GO_CELLULAR_RESPONSE_TO_BIOTIC_STIMULUS	0.0118751	GO_CELLULAR_RESPONSE_TO_BIOTIC_STIMULUS	BP	0.481925
	GO_INFLAMMASOME_COMPLEX	0.012449	GO_INFLAMMASOME_COMPLEX	CC	0.481925
	GO_NEGATIVE_REGULATION_OF_NATURAL_KILLER_CELL_MEDIATED_IMMUNITY	0.012449	GO_NEGATIVE_REGULATION_OF_NATURAL_KILLER_CELL_MEDIATED_IMMUNITY	BP	0.481925
	GO_REGULATION_OF_MEMBRANE_LIPID_METABOLIC_PROCESS	0.012449	GO_REGULATION_OF_MEMBRANE_LIPID_METABOLIC_PROCESS	BP	0.481925
	GO_REGULATION_OF_VITAMIN_METABOLIC_PROCESS	0.012449	GO_REGULATION_OF_VITAMIN_METABOLIC_PROCESS	BP	0.481925
	GO_REGULATION_OF_ENDOTHELIAL_CELL_DEVELOPMENT	0.012449	GO_REGULATION_OF_ENDOTHELIAL_CELL_DEVELOPMENT	BP	0.481925
	GO_EXIT_FROM_MITOSIS	0.012449	GO_EXIT_FROM_MITOSIS	BP	0.481925
	GO_REGULATION_OF_MACROPHAGE_CYTOKINE_PRODUCTION	0.012449	GO_REGULATION_OF_MACROPHAGE_CYTOKINE_PRODUCTION	BP	0.481925
	GO_REGULATION_OF_CHEMOKINE_BIOSYNTHETIC_PROCESS	0.012449	GO_REGULATION_OF_CHEMOKINE_BIOSYNTHETIC_PROCESS	BP	0.481925
	GO_REGULATION_OF_INTERLEUKIN_8_BIOSYNTHETIC_PROCESS	0.012449	GO_REGULATION_OF_INTERLEUKIN_8_BIOSYNTHETIC_PROCESS	BP	0.481925
	GO_REGULATION_OF_SECONDARY_METABOLIC_PROCESS	0.012449	GO_REGULATION_OF_SECONDARY_METABOLIC_PROCESS	BP	0.481925
	GO_NEGATIVE_REGULATION_OF_HEART_GROWTH	0.012449	GO_NEGATIVE_REGULATION_OF_HEART_GROWTH	BP	0.481925
	GO_NEGATIVE_REGULATION_OF_GENE_EXPRESSION	0.0125021	GO_NEGATIVE_REGULATION_OF_GENE_EXPRESSION	BP	0.481925
	GO_POSITIVE_REGULATION_OF_APOPTOTIC_SIGNALING_PATHWAY	0.012731	GO_POSITIVE_REGULATION_OF_APOPTOTIC_SIGNALING_PATHWAY	BP	0.481925
	GO_CYSTEINE_TYPE_PEPTIDASE_ACTIVITY	0.0130221	GO_CYSTEINE_TYPE_PEPTIDASE_ACTIVITY	MF	0.481925
	GO_NEGATIVE_REGULATION_OF_CELL_GROWTH	0.0130221	GO_NEGATIVE_REGULATION_OF_CELL_GROWTH	BP	0.481925
	GO_NEGATIVE_REGULATION_OF_NITROGEN_COMPOUND_METABOLIC_PROCESS	0.0131661	GO_NEGATIVE_REGULATION_OF_NITROGEN_COMPOUND_METABOLIC_PROCESS	BP	0.481925
	GO_PROTEIN_COMPLEX_SUBUNIT_ORGANIZATION	0.0134381	GO_PROTEIN_COMPLEX_SUBUNIT_ORGANIZATION	BP	0.481925
	GO_PHOSPHATIDYLINOSITOL_PHOSPHATE_5_PHOSPHATASE_ACTIVITY	0.0134791	GO_PHOSPHATIDYLINOSITOL_PHOSPHATE_5_PHOSPHATASE_ACTIVITY	MF	0.481925
	GO_SMN_COMPLEX	0.0134791	GO_SMN_COMPLEX	CC	0.481925
	GO_POSITIVE_REGULATION_OF_STEROID_BIOSYNTHETIC_PROCESS	0.0134791	GO_POSITIVE_REGULATION_OF_STEROID_BIOSYNTHETIC_PROCESS	BP	0.481925
	GO_POSITIVE_REGULATION_OF_RESPONSE_TO_OXIDATIVE_STRESS	0.0134791	GO_POSITIVE_REGULATION_OF_RESPONSE_TO_OXIDATIVE_STRESS	BP	0.481925
	GO_AMINO_SUGAR_CATABOLIC_PROCESS	0.0134791	GO_AMINO_SUGAR_CATABOLIC_PROCESS	BP	0.481925
	GO_LEUKOCYTE_ADHESION_TO_VASCULAR_ENDOTHELIAL_CELL	0.0134791	GO_LEUKOCYTE_ADHESION_TO_VASCULAR_ENDOTHELIAL_CELL	BP	0.481925
	GO_ACTIVATION_OF_CYSTEINE_TYPE_ENDOPEPTIDASE_ACTIVITY_INVOLVED_IN_APOPTOTIC_SIGNALING_PATHWAY	0.0134791	GO_ACTIVATION_OF_CYSTEINE_TYPE_ENDOPEPTIDASE_ACTIVITY_INVOLVED_IN_APOPTOTIC_SIGNALING_PATHWAY	BP	0.481925
	GO_NEGATIVE_REGULATION_OF_GLUCOSE_IMPORT	0.0134791	GO_NEGATIVE_REGULATION_OF_GLUCOSE_IMPORT	BP	0.481925
	GO_REGULATION_OF_BICELLULAR_TIGHT_JUNCTION_ASSEMBLY	0.0134791	GO_REGULATION_OF_BICELLULAR_TIGHT_JUNCTION_ASSEMBLY	BP	0.481925
	GO_TRNA_METABOLIC_PROCESS	0.0136128	GO_TRNA_METABOLIC_PROCESS	BP	0.481925
	GO_RESPONSE_TO_BACTERIUM	0.0137722	GO_RESPONSE_TO_BACTERIUM	BP	0.481925
	GO_RNA_LOCALIZATION	0.0140633	GO_RNA_LOCALIZATION	BP	0.481925
	GO_POSITIVE_REGULATION_OF_CELL_COMMUNICATION	0.0143117	GO_POSITIVE_REGULATION_OF_CELL_COMMUNICATION	BP	0.481925
	GO_POSITIVE_REGULATION_OF_I_KAPPAB_KINASE_NF_KAPPAB_SIGNALING	0.0143672	GO_POSITIVE_REGULATION_OF_I_KAPPAB_KINASE_NF_KAPPAB_SIGNALING	BP	0.481925
	GO_CELLULAR_COMPONENT_DISASSEMBLY	0.014434	GO_CELLULAR_COMPONENT_DISASSEMBLY	BP	0.481925
	GO_PHOSPHATIDYLINOSITOL_MONOPHOSPHATE_PHOSPHATASE_ACTIVITY	0.0145081	GO_PHOSPHATIDYLINOSITOL_MONOPHOSPHATE_PHOSPHATASE_ACTIVITY	MF	0.481925
	GO_NEGATIVE_REGULATION_OF_PHOSPHOPROTEIN_PHOSPHATASE_ACTIVITY	0.0145081	GO_NEGATIVE_REGULATION_OF_PHOSPHOPROTEIN_PHOSPHATASE_ACTIVITY	BP	0.481925
	GO_REGULATION_OF_PODOSOME_ASSEMBLY	0.0145081	GO_REGULATION_OF_PODOSOME_ASSEMBLY	BP	0.481925
	GO_NEGATIVE_REGULATION_OF_MUSCLE_HYPERTROPHY	0.0145081	GO_NEGATIVE_REGULATION_OF_MUSCLE_HYPERTROPHY	BP	0.481925
	GO_C_TERMINAL_PROTEIN_AMINO_ACID_MODIFICATION	0.0145081	GO_C_TERMINAL_PROTEIN_AMINO_ACID_MODIFICATION	BP	0.481925
	GO_POSITIVE_REGULATION_OF_MEMBRANE_PROTEIN_ECTODOMAIN_PROTEOLYSIS	0.0145081	GO_POSITIVE_REGULATION_OF_MEMBRANE_PROTEIN_ECTODOMAIN_PROTEOLYSIS	BP	0.481925
	GO_CELLULAR_RESPONSE_TO_INTERFERON_BETA	0.0145081	GO_CELLULAR_RESPONSE_TO_INTERFERON_BETA	BP	0.481925
	GO_NEGATIVE_REGULATION_OF_MULTICELLULAR_ORGANISMAL_PROCESS	0.0145791	GO_NEGATIVE_REGULATION_OF_MULTICELLULAR_ORGANISMAL_PROCESS	BP	0.481925
	GO_POSITIVE_REGULATION_OF_IMMUNE_RESPONSE	0.0153437	GO_POSITIVE_REGULATION_OF_IMMUNE_RESPONSE	BP	0.488595
	GO_ORGANONITROGEN_COMPOUND_BIOSYNTHETIC_PROCESS	0.0154263	GO_ORGANONITROGEN_COMPOUND_BIOSYNTHETIC_PROCESS	BP	0.488595
	GO_CELL_DEATH	0.015477	GO_CELL_DEATH	BP	0.488595
	GO_REGULATION_OF_HEAT_GENERATION	0.015536	GO_REGULATION_OF_HEAT_GENERATION	BP	0.488595
	GO_INTERLEUKIN_1_PRODUCTION	0.015536	GO_INTERLEUKIN_1_PRODUCTION	BP	0.488595
	GO_REGULATION_OF_HAIR_FOLLICLE_DEVELOPMENT	0.015536	GO_REGULATION_OF_HAIR_FOLLICLE_DEVELOPMENT	BP	0.488595
	GO_CHRONIC_INFLAMMATORY_RESPONSE	0.015536	GO_CHRONIC_INFLAMMATORY_RESPONSE	BP	0.488595
	GO_POSITIVE_REGULATION_OF_HUMORAL_IMMUNE_RESPONSE	0.015536	GO_POSITIVE_REGULATION_OF_HUMORAL_IMMUNE_RESPONSE	BP	0.488595
	GO_RNA_BINDING	0.0156715	GO_RNA_BINDING	MF	0.488595
	GO_MYELOID_CELL_DIFFERENTIATION	0.0159281	GO_MYELOID_CELL_DIFFERENTIATION	BP	0.488595
	GO_NUCLEOBASE_CONTAINING_COMPOUND_TRANSPORT	0.016088	GO_NUCLEOBASE_CONTAINING_COMPOUND_TRANSPORT	BP	0.488595
	GO_POSITIVE_REGULATION_OF_PROTEIN_COMPLEX_ASSEMBLY	0.016088	GO_POSITIVE_REGULATION_OF_PROTEIN_COMPLEX_ASSEMBLY	BP	0.488595
	GO_CELL_CORTEX_REGION	0.0165628	GO_CELL_CORTEX_REGION	CC	0.488595
	GO_MODULATION_OF_GROWTH_OF_SYMBIONT_INVOLVED_IN_INTERACTION_WITH_HOST	0.0165628	GO_MODULATION_OF_GROWTH_OF_SYMBIONT_INVOLVED_IN_INTERACTION_WITH_HOST	BP	0.488595
	GO_REGULATION_OF_NFAT_PROTEIN_IMPORT_INTO_NUCLEUS	0.0165628	GO_REGULATION_OF_NFAT_PROTEIN_IMPORT_INTO_NUCLEUS	BP	0.488595
	GO_REGULATION_OF_TOLL_LIKE_RECEPTOR_4_SIGNALING_PATHWAY	0.0165628	GO_REGULATION_OF_TOLL_LIKE_RECEPTOR_4_SIGNALING_PATHWAY	BP	0.488595
	GO_REGULATION_OF_MONONUCLEAR_CELL_MIGRATION	0.0165628	GO_REGULATION_OF_MONONUCLEAR_CELL_MIGRATION	BP	0.488595
	GO_PROTEIN_KINASE_C_SIGNALING	0.0165628	GO_PROTEIN_KINASE_C_SIGNALING	BP	0.488595
	GO_NEGATIVE_REGULATION_OF_GLUCOSE_TRANSPORT	0.0165628	GO_NEGATIVE_REGULATION_OF_GLUCOSE_TRANSPORT	BP	0.488595
	GO_REGULATION_OF_DEVELOPMENTAL_PIGMENTATION	0.0165628	GO_REGULATION_OF_DEVELOPMENTAL_PIGMENTATION	BP	0.488595
	GO_REGULATION_OF_STRESS_ACTIVATED_PROTEIN_KINASE_SIGNALING_CASCADE	0.0170616	GO_REGULATION_OF_STRESS_ACTIVATED_PROTEIN_KINASE_SIGNALING_CASCADE	BP	0.488595
	GO_REGULATION_OF_ANATOMICAL_STRUCTURE_MORPHOGENESIS	0.0171018	GO_REGULATION_OF_ANATOMICAL_STRUCTURE_MORPHOGENESIS	BP	0.488595
	GO_REGULATION_OF_ENDOCYTOSIS	0.0173915	GO_REGULATION_OF_ENDOCYTOSIS	BP	0.488595
	GO_NEGATIVE_REGULATION_OF_MITOTIC_CELL_CYCLE	0.0175574	GO_NEGATIVE_REGULATION_OF_MITOTIC_CELL_CYCLE	BP	0.488595
	GO_NEGATIVE_REGULATION_OF_APOPTOTIC_SIGNALING_PATHWAY	0.0175574	GO_NEGATIVE_REGULATION_OF_APOPTOTIC_SIGNALING_PATHWAY	BP	0.488595
	GO_OMEGA_PEPTIDASE_ACTIVITY	0.0175884	GO_OMEGA_PEPTIDASE_ACTIVITY	MF	0.488595
	GO_PHAGOCYTIC_CUP	0.0175884	GO_PHAGOCYTIC_CUP	CC	0.488595
	GO_CHD_TYPE_COMPLEX	0.0175884	GO_CHD_TYPE_COMPLEX	CC	0.488595
	GO_REGULATION_OF_INFLAMMATORY_RESPONSE_TO_ANTIGENIC_STIMULUS	0.0175884	GO_REGULATION_OF_INFLAMMATORY_RESPONSE_TO_ANTIGENIC_STIMULUS	BP	0.488595
	GO_REGULATION_OF_IMMUNOGLOBULIN_SECRETION	0.0175884	GO_REGULATION_OF_IMMUNOGLOBULIN_SECRETION	BP	0.488595
	GO_POSITIVE_REGULATION_OF_CYSTEINE_TYPE_ENDOPEPTIDASE_ACTIVITY_INVOLVED_IN_APOPTOTIC_SIGNALING_PATHWAY	0.0175884	GO_POSITIVE_REGULATION_OF_CYSTEINE_TYPE_ENDOPEPTIDASE_ACTIVITY_INVOLVED_IN_APOPTOTIC_SIGNALING_PATHWAY	BP	0.488595
	GO_NEGATIVE_REGULATION_OF_LIPID_STORAGE	0.0175884	GO_NEGATIVE_REGULATION_OF_LIPID_STORAGE	BP	0.488595
	GO_NEGATIVE_REGULATION_OF_CARDIAC_MUSCLE_TISSUE_DEVELOPMENT	0.0175884	GO_NEGATIVE_REGULATION_OF_CARDIAC_MUSCLE_TISSUE_DEVELOPMENT	BP	0.488595
	GO_REGULATION_OF_SYNAPTIC_TRANSMISSION_DOPAMINERGIC	0.0175884	GO_REGULATION_OF_SYNAPTIC_TRANSMISSION_DOPAMINERGIC	BP	0.488595
	GO_PLASMA_MEMBRANE_ORGANIZATION	0.0180593	GO_PLASMA_MEMBRANE_ORGANIZATION	BP	0.499328
	GO_REGULATION_OF_SYMBIOSIS_ENCOMPASSING_MUTUALISM_THROUGH_PARASITISM	0.0182279	GO_REGULATION_OF_SYMBIOSIS_ENCOMPASSING_MUTUALISM_THROUGH_PARASITISM	BP	0.499328
	GO_NEGATIVE_REGULATION_OF_CATABOLIC_PROCESS	0.0182279	GO_NEGATIVE_REGULATION_OF_CATABOLIC_PROCESS	BP	0.499328
	GO_ACTIVATION_OF_INNATE_IMMUNE_RESPONSE	0.0185672	GO_ACTIVATION_OF_INNATE_IMMUNE_RESPONSE	BP	0.50489
	GO_NEGATIVE_REGULATION_OF_CELL_KILLING	0.018613	GO_NEGATIVE_REGULATION_OF_CELL_KILLING	BP	0.50489
	GO_CELL_ACTIVATION	0.018687	GO_CELL_ACTIVATION	BP	0.50489
	GO_POSITIVE_REGULATION_OF_PROTEIN_SECRETION	0.018909	GO_POSITIVE_REGULATION_OF_PROTEIN_SECRETION	BP	0.506266
	GO_POSITIVE_REGULATION_OF_MAP_KINASE_ACTIVITY	0.018909	GO_POSITIVE_REGULATION_OF_MAP_KINASE_ACTIVITY	BP	0.506266
	GO_REGULATION_OF_INTRACELLULAR_SIGNAL_TRANSDUCTION	0.0191487	GO_REGULATION_OF_INTRACELLULAR_SIGNAL_TRANSDUCTION	BP	0.507373
	GO_MICROTUBULE_CYTOSKELETON	0.0194049	GO_MICROTUBULE_CYTOSKELETON	CC	0.507373
	GO_NEGATIVE_REGULATION_OF_CELL_CYCLE_PROCESS	0.0196006	GO_NEGATIVE_REGULATION_OF_CELL_CYCLE_PROCESS	BP	0.507373
	GO_REGULATION_OF_CARDIAC_MUSCLE_CELL_DIFFERENTIATION	0.0196364	GO_REGULATION_OF_CARDIAC_MUSCLE_CELL_DIFFERENTIATION	BP	0.507373
	GO_POSITIVE_REGULATION_OF_TOLL_LIKE_RECEPTOR_SIGNALING_PATHWAY	0.0196364	GO_POSITIVE_REGULATION_OF_TOLL_LIKE_RECEPTOR_SIGNALING_PATHWAY	BP	0.507373
	GO_RESPONSE_TO_SALT_STRESS	0.0196364	GO_RESPONSE_TO_SALT_STRESS	BP	0.507373
	GO_REGULATION_OF_MYOBLAST_FUSION	0.0196364	GO_REGULATION_OF_MYOBLAST_FUSION	BP	0.507373
	GO_NUCLEOPHAGY	0.0196364	GO_NUCLEOPHAGY	BP	0.507373
	GO_ANTIGEN_PROCESSING_AND_PRESENTATION	0.0199502	GO_ANTIGEN_PROCESSING_AND_PRESENTATION	BP	0.51102
	GO_DEFENSE_RESPONSE_TO_BACTERIUM	0.0199502	GO_DEFENSE_RESPONSE_TO_BACTERIUM	BP	0.51102
	GO_IMMUNE_SYSTEM_DEVELOPMENT	0.0201802	GO_IMMUNE_SYSTEM_DEVELOPMENT	BP	0.514681
	GO_NEGATIVE_REGULATION_OF_CELL_JUNCTION_ASSEMBLY	0.0206587	GO_NEGATIVE_REGULATION_OF_CELL_JUNCTION_ASSEMBLY	BP	0.52016
	GO_REGULATION_OF_MEMBRANE_PROTEIN_ECTODOMAIN_PROTEOLYSIS	0.0206587	GO_REGULATION_OF_MEMBRANE_PROTEIN_ECTODOMAIN_PROTEOLYSIS	BP	0.52016
	GO_NEGATIVE_REGULATION_OF_LIPID_CATABOLIC_PROCESS	0.0206587	GO_NEGATIVE_REGULATION_OF_LIPID_CATABOLIC_PROCESS	BP	0.52016
	GO_INNATE_IMMUNE_RESPONSE	0.0210878	GO_INNATE_IMMUNE_RESPONSE	BP	0.52673
	GO_CYTOKINE_ACTIVITY	0.0211943	GO_CYTOKINE_ACTIVITY	MF	0.52673
	GO_NECROPTOTIC_PROCESS	0.0216799	GO_NECROPTOTIC_PROCESS	BP	0.52673
	GO_POSITIVE_REGULATION_OF_PROTEIN_OLIGOMERIZATION	0.0216799	GO_POSITIVE_REGULATION_OF_PROTEIN_OLIGOMERIZATION	BP	0.52673
	GO_RESPONSE_TO_INTERFERON_BETA	0.0216799	GO_RESPONSE_TO_INTERFERON_BETA	BP	0.52673
	GO_NEGATIVE_REGULATION_OF_ORGAN_GROWTH	0.0216799	GO_NEGATIVE_REGULATION_OF_ORGAN_GROWTH	BP	0.52673
	GO_PHOSPHATIDYLINOSITOL_DEPHOSPHORYLATION	0.0216799	GO_PHOSPHATIDYLINOSITOL_DEPHOSPHORYLATION	BP	0.52673
	GO_POSITIVE_REGULATION_OF_CELL_DEATH	0.0219231	GO_POSITIVE_REGULATION_OF_CELL_DEATH	BP	0.52673
	GO_PROTEIN_COMPLEX_BIOGENESIS	0.0225188	GO_PROTEIN_COMPLEX_BIOGENESIS	BP	0.52673
	GO_POSITIVE_REGULATION_OF_SEQUENCE_SPECIFIC_DNA_BINDING_TRANSCRIPTION_FACTOR_ACTIVITY	0.0226541	GO_POSITIVE_REGULATION_OF_SEQUENCE_SPECIFIC_DNA_BINDING_TRANSCRIPTION_FACTOR_ACTIVITY	BP	0.52673
	GO_NUCLEAR_TRANSCRIPTIONAL_REPRESSOR_COMPLEX	0.0227	GO_NUCLEAR_TRANSCRIPTIONAL_REPRESSOR_COMPLEX	CC	0.52673
	GO_PHOSPHOLIPID_DEPHOSPHORYLATION	0.0227	GO_PHOSPHOLIPID_DEPHOSPHORYLATION	BP	0.52673
	GO_REGULATION_OF_HAIR_CYCLE	0.0227	GO_REGULATION_OF_HAIR_CYCLE	BP	0.52673
	GO_POSITIVE_REGULATION_OF_PROTEIN_COMPLEX_DISASSEMBLY	0.0227	GO_POSITIVE_REGULATION_OF_PROTEIN_COMPLEX_DISASSEMBLY	BP	0.52673
	GO_NEGATIVE_REGULATION_OF_ORGANELLE_ASSEMBLY	0.0227	GO_NEGATIVE_REGULATION_OF_ORGANELLE_ASSEMBLY	BP	0.52673
	GO_POSITIVE_REGULATION_OF_TRANSLATIONAL_INITIATION	0.0227	GO_POSITIVE_REGULATION_OF_TRANSLATIONAL_INITIATION	BP	0.52673
	GO_CENTRAL_NERVOUS_SYSTEM_PROJECTION_NEURON_AXONOGENESIS	0.0227	GO_CENTRAL_NERVOUS_SYSTEM_PROJECTION_NEURON_AXONOGENESIS	BP	0.52673
	GO_REGULATION_OF_CYSTEINE_TYPE_ENDOPEPTIDASE_ACTIVITY_INVOLVED_IN_APOPTOTIC_SIGNALING_PATHWAY	0.0227	GO_REGULATION_OF_CYSTEINE_TYPE_ENDOPEPTIDASE_ACTIVITY_INVOLVED_IN_APOPTOTIC_SIGNALING_PATHWAY	BP	0.52673
	GO_REGULATION_OF_SUPEROXIDE_METABOLIC_PROCESS	0.0227	GO_REGULATION_OF_SUPEROXIDE_METABOLIC_PROCESS	BP	0.52673
	GO_CELLULAR_PROTEIN_COMPLEX_LOCALIZATION	0.0227	GO_CELLULAR_PROTEIN_COMPLEX_LOCALIZATION	BP	0.52673
	GO_POSITIVE_REGULATION_OF_GENE_EXPRESSION	0.0227932	GO_POSITIVE_REGULATION_OF_GENE_EXPRESSION	BP	0.526826
	GO_REGULATION_OF_I_KAPPAB_KINASE_NF_KAPPAB_SIGNALING	0.0233989	GO_REGULATION_OF_I_KAPPAB_KINASE_NF_KAPPAB_SIGNALING	BP	0.530303
	GO_RESPONSE_TO_TUMOR_NECROSIS_FACTOR	0.0233989	GO_RESPONSE_TO_TUMOR_NECROSIS_FACTOR	BP	0.530303
	GO_REGULATION_OF_CELL_ADHESION	0.0234515	GO_REGULATION_OF_CELL_ADHESION	BP	0.530303
	GO_IONOTROPIC_GLUTAMATE_RECEPTOR_BINDING	0.023719	GO_IONOTROPIC_GLUTAMATE_RECEPTOR_BINDING	MF	0.530303
	GO_R_SMAD_BINDING	0.023719	GO_R_SMAD_BINDING	MF	0.530303
	GO_POSITIVE_REGULATION_OF_ALCOHOL_BIOSYNTHETIC_PROCESS	0.023719	GO_POSITIVE_REGULATION_OF_ALCOHOL_BIOSYNTHETIC_PROCESS	BP	0.530303
	GO_CYTOLYSIS	0.023719	GO_CYTOLYSIS	BP	0.530303
	GO_POSITIVE_REGULATION_OF_STEROID_METABOLIC_PROCESS	0.023719	GO_POSITIVE_REGULATION_OF_STEROID_METABOLIC_PROCESS	BP	0.530303
	GO_MEMBRANE_REGION	0.0237503	GO_MEMBRANE_REGION	CC	0.530303
	GO_ORGANONITROGEN_COMPOUND_METABOLIC_PROCESS	0.0241146	GO_ORGANONITROGEN_COMPOUND_METABOLIC_PROCESS	BP	0.53032
	GO_POSITIVE_REGULATION_OF_CELL_CELL_ADHESION	0.0241536	GO_POSITIVE_REGULATION_OF_CELL_CELL_ADHESION	BP	0.53032
	GO_REGULATION_OF_GROWTH	0.0245343	GO_REGULATION_OF_GROWTH	BP	0.53032
	GO_CELL_CORTEX	0.0245346	GO_CELL_CORTEX	CC	0.53032
	GO_SPINDLE_CHECKPOINT	0.0247369	GO_SPINDLE_CHECKPOINT	BP	0.53032
	GO_POSITIVE_REGULATION_OF_B_CELL_MEDIATED_IMMUNITY	0.0247369	GO_POSITIVE_REGULATION_OF_B_CELL_MEDIATED_IMMUNITY	BP	0.53032
	GO_POSITIVE_REGULATION_OF_G1_S_TRANSITION_OF_MITOTIC_CELL_CYCLE	0.0247369	GO_POSITIVE_REGULATION_OF_G1_S_TRANSITION_OF_MITOTIC_CELL_CYCLE	BP	0.53032
	GO_POSITIVE_REGULATION_OF_INTERLEUKIN_1_SECRETION	0.0247369	GO_POSITIVE_REGULATION_OF_INTERLEUKIN_1_SECRETION	BP	0.53032
	GO_POSITIVE_REGULATION_OF_CELL_JUNCTION_ASSEMBLY	0.0247369	GO_POSITIVE_REGULATION_OF_CELL_JUNCTION_ASSEMBLY	BP	0.53032
	GO_POSITIVE_REGULATION_OF_OSTEOCLAST_DIFFERENTIATION	0.0247369	GO_POSITIVE_REGULATION_OF_OSTEOCLAST_DIFFERENTIATION	BP	0.53032
	GO_NEGATIVE_REGULATION_OF_MYOBLAST_DIFFERENTIATION	0.0247369	GO_NEGATIVE_REGULATION_OF_MYOBLAST_DIFFERENTIATION	BP	0.53032
	GO_PROTEOLYSIS	0.0249529	GO_PROTEOLYSIS	BP	0.532814
	GO_CELL_PROJECTION	0.0254314	GO_CELL_PROJECTION	CC	0.532814
	GO_POSITIVE_REGULATION_OF_MOLECULAR_FUNCTION	0.0254314	GO_POSITIVE_REGULATION_OF_MOLECULAR_FUNCTION	BP	0.532814
	GO_TRANSCRIPTIONAL_ACTIVATOR_ACTIVITY_RNA_POLYMERASE_II_DISTAL_ENHANCER_SEQUENCE_SPECIFIC_BINDING	0.0257537	GO_TRANSCRIPTIONAL_ACTIVATOR_ACTIVITY_RNA_POLYMERASE_II_DISTAL_ENHANCER_SEQUENCE_SPECIFIC_BINDING	MF	0.532814
	GO_CENTRIOLAR_SATELLITE	0.0257537	GO_CENTRIOLAR_SATELLITE	CC	0.532814
	GO_NEGATIVE_REGULATION_OF_STRIATED_MUSCLE_CELL_DIFFERENTIATION	0.0257537	GO_NEGATIVE_REGULATION_OF_STRIATED_MUSCLE_CELL_DIFFERENTIATION	BP	0.532814
	GO_GLUCOSAMINE_CONTAINING_COMPOUND_METABOLIC_PROCESS	0.0257537	GO_GLUCOSAMINE_CONTAINING_COMPOUND_METABOLIC_PROCESS	BP	0.532814
	GO_REGULATION_OF_SYNCYTIUM_FORMATION_BY_PLASMA_MEMBRANE_FUSION	0.0257537	GO_REGULATION_OF_SYNCYTIUM_FORMATION_BY_PLASMA_MEMBRANE_FUSION	BP	0.532814
	GO_INFLAMMATORY_RESPONSE_TO_ANTIGENIC_STIMULUS	0.0257537	GO_INFLAMMATORY_RESPONSE_TO_ANTIGENIC_STIMULUS	BP	0.532814
	GO_NATURAL_KILLER_CELL_MEDIATED_IMMUNITY	0.0257537	GO_NATURAL_KILLER_CELL_MEDIATED_IMMUNITY	BP	0.532814
	GO_RESPONSE_TO_VIRUS	0.0258871	GO_RESPONSE_TO_VIRUS	BP	0.533707
	GO_VACUOLE	0.025982	GO_VACUOLE	CC	0.533804
	GO_POSITIVE_REGULATION_OF_INNATE_IMMUNE_RESPONSE	0.0260827	GO_POSITIVE_REGULATION_OF_INNATE_IMMUNE_RESPONSE	BP	0.534019
	GO_POSITIVE_REGULATION_OF_BIOSYNTHETIC_PROCESS	0.0266326	GO_POSITIVE_REGULATION_OF_BIOSYNTHETIC_PROCESS	BP	0.53693
	GO_DESMOSOME	0.0267694	GO_DESMOSOME	CC	0.53693
	GO_POSITIVE_REGULATION_OF_SKELETAL_MUSCLE_TISSUE_DEVELOPMENT	0.0267694	GO_POSITIVE_REGULATION_OF_SKELETAL_MUSCLE_TISSUE_DEVELOPMENT	BP	0.53693
	GO_REGULATION_OF_NATURAL_KILLER_CELL_ACTIVATION	0.0267694	GO_REGULATION_OF_NATURAL_KILLER_CELL_ACTIVATION	BP	0.53693
	GO_POSITIVE_REGULATION_OF_NF_KAPPAB_IMPORT_INTO_NUCLEUS	0.0267694	GO_POSITIVE_REGULATION_OF_NF_KAPPAB_IMPORT_INTO_NUCLEUS	BP	0.53693
	GO_SYNCYTIUM_FORMATION	0.0267694	GO_SYNCYTIUM_FORMATION	BP	0.53693
	GO_PHOSPHATIDYLINOSITOL_PHOSPHATE_PHOSPHATASE_ACTIVITY	0.027784	GO_PHOSPHATIDYLINOSITOL_PHOSPHATE_PHOSPHATASE_ACTIVITY	MF	0.541183
	GO_SPINDLE_MIDZONE	0.027784	GO_SPINDLE_MIDZONE	CC	0.541183
	GO_REGULATION_OF_ENDOTHELIAL_CELL_DIFFERENTIATION	0.027784	GO_REGULATION_OF_ENDOTHELIAL_CELL_DIFFERENTIATION	BP	0.541183
	GO_CELL_PROLIFERATION_IN_FOREBRAIN	0.027784	GO_CELL_PROLIFERATION_IN_FOREBRAIN	BP	0.541183
	GO_NEGATIVE_REGULATION_OF_CHROMOSOME_SEGREGATION	0.027784	GO_NEGATIVE_REGULATION_OF_CHROMOSOME_SEGREGATION	BP	0.541183
	GO_REGULATION_OF_PROTEIN_LOCALIZATION_TO_CELL_SURFACE	0.027784	GO_REGULATION_OF_PROTEIN_LOCALIZATION_TO_CELL_SURFACE	BP	0.541183
	GO_LIPID_STORAGE	0.027784	GO_LIPID_STORAGE	BP	0.541183
	GO_CENTRAL_NERVOUS_SYSTEM_NEURON_AXONOGENESIS	0.027784	GO_CENTRAL_NERVOUS_SYSTEM_NEURON_AXONOGENESIS	BP	0.541183
	GO_LEUKOCYTE_CELL_CELL_ADHESION	0.0278698	GO_LEUKOCYTE_CELL_CELL_ADHESION	BP	0.541183
	GO_IDENTICAL_PROTEIN_BINDING	0.027896	GO_IDENTICAL_PROTEIN_BINDING	MF	0.541183
	GO_ADAPTIVE_IMMUNE_RESPONSE	0.0282733	GO_ADAPTIVE_IMMUNE_RESPONSE	BP	0.544269
	GO_CELLULAR_RESPONSE_TO_ORGANIC_SUBSTANCE	0.0284163	GO_CELLULAR_RESPONSE_TO_ORGANIC_SUBSTANCE	BP	0.544269
	GO_DEFENSE_RESPONSE	0.0286251	GO_DEFENSE_RESPONSE	BP	0.544269
	GO_LEUKOCYTE_MIGRATION	0.0286792	GO_LEUKOCYTE_MIGRATION	BP	0.544269
	GO_NECROTIC_CELL_DEATH	0.0287975	GO_NECROTIC_CELL_DEATH	BP	0.544269
	GO_POSITIVE_REGULATION_OF_ACUTE_INFLAMMATORY_RESPONSE	0.0287975	GO_POSITIVE_REGULATION_OF_ACUTE_INFLAMMATORY_RESPONSE	BP	0.544269
	GO_POSITIVE_REGULATION_OF_RELEASE_OF_CYTOCHROME_C_FROM_MITOCHONDRIA	0.0287975	GO_POSITIVE_REGULATION_OF_RELEASE_OF_CYTOCHROME_C_FROM_MITOCHONDRIA	BP	0.544269
	GO_POSITIVE_REGULATION_OF_MONOOXYGENASE_ACTIVITY	0.0287975	GO_POSITIVE_REGULATION_OF_MONOOXYGENASE_ACTIVITY	BP	0.544269
	GO_POSITIVE_REGULATION_OF_PROTEIN_CATABOLIC_PROCESS	0.028883	GO_POSITIVE_REGULATION_OF_PROTEIN_CATABOLIC_PROCESS	BP	0.544269
	GO_NEGATIVE_REGULATION_OF_CELLULAR_COMPONENT_ORGANIZATION	0.0294536	GO_NEGATIVE_REGULATION_OF_CELLULAR_COMPONENT_ORGANIZATION	BP	0.552931
	GO_POSITIVE_REGULATION_OF_MYOTUBE_DIFFERENTIATION	0.0298098	GO_POSITIVE_REGULATION_OF_MYOTUBE_DIFFERENTIATION	BP	0.552931
	GO_PROTEIN_IMPORT_INTO_NUCLEUS_TRANSLOCATION	0.0298098	GO_PROTEIN_IMPORT_INTO_NUCLEUS_TRANSLOCATION	BP	0.552931
	GO_POSITIVE_REGULATION_OF_NIK_NF_KAPPAB_SIGNALING	0.0298098	GO_POSITIVE_REGULATION_OF_NIK_NF_KAPPAB_SIGNALING	BP	0.552931
	GO_POSITIVE_REGULATION_OF_CELL_CYCLE_G1_S_PHASE_TRANSITION	0.0298098	GO_POSITIVE_REGULATION_OF_CELL_CYCLE_G1_S_PHASE_TRANSITION	BP	0.552931
	GO_REGULATION_OF_CELLULAR_RESPONSE_TO_STRESS	0.0303379	GO_REGULATION_OF_CELLULAR_RESPONSE_TO_STRESS	BP	0.560967
	GO_POSITIVE_REGULATION_OF_INTERLEUKIN_1_BETA_PRODUCTION	0.0308211	GO_POSITIVE_REGULATION_OF_INTERLEUKIN_1_BETA_PRODUCTION	BP	0.565259
	GO_POSITIVE_REGULATION_OF_INTERFERON_BETA_PRODUCTION	0.0308211	GO_POSITIVE_REGULATION_OF_INTERFERON_BETA_PRODUCTION	BP	0.565259
	GO_CYTOKINE_RECEPTOR_BINDING	0.0309522	GO_CYTOKINE_RECEPTOR_BINDING	MF	0.565259
	GO_DEPHOSPHORYLATION	0.0309522	GO_DEPHOSPHORYLATION	BP	0.565259
	GO_NEGATIVE_REGULATION_OF_RESPONSE_TO_EXTERNAL_STIMULUS	0.0311622	GO_NEGATIVE_REGULATION_OF_RESPONSE_TO_EXTERNAL_STIMULUS	BP	0.567344
	GO_ORGANELLAR_LARGE_RIBOSOMAL_SUBUNIT	0.0318313	GO_ORGANELLAR_LARGE_RIBOSOMAL_SUBUNIT	CC	0.57248
	GO_MACROPHAGE_ACTIVATION	0.0318313	GO_MACROPHAGE_ACTIVATION	BP	0.57248
	GO_LIPOPOLYSACCHARIDE_MEDIATED_SIGNALING_PATHWAY	0.0318313	GO_LIPOPOLYSACCHARIDE_MEDIATED_SIGNALING_PATHWAY	BP	0.57248
	GO_REGULATION_OF_INTERLEUKIN_1_SECRETION	0.0318313	GO_REGULATION_OF_INTERLEUKIN_1_SECRETION	BP	0.57248
	GO_CELLULAR_RESPONSE_TO_DNA_DAMAGE_STIMULUS	0.0327235	GO_CELLULAR_RESPONSE_TO_DNA_DAMAGE_STIMULUS	BP	0.58005
	GO_ATP_DEPENDENT_DNA_HELICASE_ACTIVITY	0.0328404	GO_ATP_DEPENDENT_DNA_HELICASE_ACTIVITY	MF	0.58005
	GO_COP9_SIGNALOSOME	0.0328404	GO_COP9_SIGNALOSOME	CC	0.58005
	GO_SALIVARY_GLAND_DEVELOPMENT	0.0328404	GO_SALIVARY_GLAND_DEVELOPMENT	BP	0.58005
	GO_POSITIVE_REGULATION_OF_EPIDERMIS_DEVELOPMENT	0.0328404	GO_POSITIVE_REGULATION_OF_EPIDERMIS_DEVELOPMENT	BP	0.58005
	GO_NEGATIVE_REGULATION_OF_SIGNAL_TRANSDUCTION_IN_ABSENCE_OF_LIGAND	0.0328404	GO_NEGATIVE_REGULATION_OF_SIGNAL_TRANSDUCTION_IN_ABSENCE_OF_LIGAND	BP	0.58005
	GO_DEMETHYLASE_ACTIVITY	0.0338484	GO_DEMETHYLASE_ACTIVITY	MF	0.585617
	GO_NEGATIVE_REGULATION_OF_INTERLEUKIN_6_PRODUCTION	0.0338484	GO_NEGATIVE_REGULATION_OF_INTERLEUKIN_6_PRODUCTION	BP	0.585617
	GO_EMBRYONIC_DIGESTIVE_TRACT_DEVELOPMENT	0.0338484	GO_EMBRYONIC_DIGESTIVE_TRACT_DEVELOPMENT	BP	0.585617
	GO_PROTEIN_KINASE_B_SIGNALING	0.0338484	GO_PROTEIN_KINASE_B_SIGNALING	BP	0.585617
	GO_REGULATION_OF_INTRINSIC_APOPTOTIC_SIGNALING_PATHWAY_IN_RESPONSE_TO_DNA_DAMAGE	0.0338484	GO_REGULATION_OF_INTRINSIC_APOPTOTIC_SIGNALING_PATHWAY_IN_RESPONSE_TO_DNA_DAMAGE	BP	0.585617
	GO_REGULATION_OF_RESPONSE_TO_REACTIVE_OXYGEN_SPECIES	0.0338484	GO_REGULATION_OF_RESPONSE_TO_REACTIVE_OXYGEN_SPECIES	BP	0.585617
	GO_CELLULAR_RESPONSE_TO_ALKALOID	0.0338484	GO_CELLULAR_RESPONSE_TO_ALKALOID	BP	0.585617
	GO_APOPTOTIC_SIGNALING_PATHWAY	0.0343785	GO_APOPTOTIC_SIGNALING_PATHWAY	BP	0.587576
	GO_CYTOPLASMIC_REGION	0.0345973	GO_CYTOPLASMIC_REGION	CC	0.587576
	GO_POSITIVE_REGULATION_OF_PROTEIN_SERINE_THREONINE_KINASE_ACTIVITY	0.0345973	GO_POSITIVE_REGULATION_OF_PROTEIN_SERINE_THREONINE_KINASE_ACTIVITY	BP	0.587576
	GO_SPINDLE	0.0348166	GO_SPINDLE	CC	0.587576
	GO_REGULATION_OF_PROTEIN_OLIGOMERIZATION	0.0348553	GO_REGULATION_OF_PROTEIN_OLIGOMERIZATION	BP	0.587576
	GO_LEUKOCYTE_MEDIATED_CYTOTOXICITY	0.0348553	GO_LEUKOCYTE_MEDIATED_CYTOTOXICITY	BP	0.587576
	GO_NEGATIVE_REGULATION_OF_EXTRINSIC_APOPTOTIC_SIGNALING_PATHWAY_VIA_DEATH_DOMAIN_RECEPTORS	0.0348553	GO_NEGATIVE_REGULATION_OF_EXTRINSIC_APOPTOTIC_SIGNALING_PATHWAY_VIA_DEATH_DOMAIN_RECEPTORS	BP	0.587576
	GO_NEGATIVE_REGULATION_OF_MITOTIC_NUCLEAR_DIVISION	0.0348553	GO_NEGATIVE_REGULATION_OF_MITOTIC_NUCLEAR_DIVISION	BP	0.587576
	GO_REGULATION_OF_NATURAL_KILLER_CELL_MEDIATED_IMMUNITY	0.0348553	GO_REGULATION_OF_NATURAL_KILLER_CELL_MEDIATED_IMMUNITY	BP	0.587576
	GO_CYTOSKELETON	0.035067	GO_CYTOSKELETON	CC	0.589465
	GO_REGULATION_OF_CATABOLIC_PROCESS	0.0356843	GO_REGULATION_OF_CATABOLIC_PROCESS	BP	0.592711
	GO_LEUKOCYTE_DIFFERENTIATION	0.0356991	GO_LEUKOCYTE_DIFFERENTIATION	BP	0.592711
	GO_POST_TRANSLATIONAL_PROTEIN_MODIFICATION	0.0358612	GO_POST_TRANSLATIONAL_PROTEIN_MODIFICATION	BP	0.592711
	GO_NEGATIVE_REGULATION_OF_LYMPHOCYTE_MEDIATED_IMMUNITY	0.0358612	GO_NEGATIVE_REGULATION_OF_LYMPHOCYTE_MEDIATED_IMMUNITY	BP	0.592711
	GO_B_CELL_RECEPTOR_SIGNALING_PATHWAY	0.0358612	GO_B_CELL_RECEPTOR_SIGNALING_PATHWAY	BP	0.592711
	GO_CORTICAL_CYTOSKELETON_ORGANIZATION	0.0358612	GO_CORTICAL_CYTOSKELETON_ORGANIZATION	BP	0.592711
	GO_NEGATIVE_REGULATION_OF_TRANSCRIPTION_FROM_RNA_POLYMERASE_II_PROMOTER	0.0362921	GO_NEGATIVE_REGULATION_OF_TRANSCRIPTION_FROM_RNA_POLYMERASE_II_PROMOTER	BP	0.598162
	GO_POSITIVE_REGULATION_OF_INTERLEUKIN_1_PRODUCTION	0.0368659	GO_POSITIVE_REGULATION_OF_INTERLEUKIN_1_PRODUCTION	BP	0.604253
	GO_NEGATIVE_REGULATION_OF_MUSCLE_TISSUE_DEVELOPMENT	0.0368659	GO_NEGATIVE_REGULATION_OF_MUSCLE_TISSUE_DEVELOPMENT	BP	0.604253
	GO_GLUTAMATE_RECEPTOR_BINDING	0.0378695	GO_GLUTAMATE_RECEPTOR_BINDING	MF	0.608412
	GO_OXIDOREDUCTASE_ACTIVITY_ACTING_ON_PAIRED_DONORS_WITH_INCORPORATION_OR_REDUCTION_OF_MOLECULAR_OXYGEN_NAD_P_H_AS_ONE_DONOR_AND_INCORPORATION_OF_ONE_ATOM_OF_OXYGEN	0.0378695	GO_OXIDOREDUCTASE_ACTIVITY_ACTING_ON_PAIRED_DONORS_WITH_INCORPORATION_OR_REDUCTION_OF_MOLECULAR_OXYGEN_NAD_P_H_AS_ONE_DONOR_AND_INCORPORATION_OF_ONE_ATOM_OF_OXYGEN	MF	0.608412
	GO_NEGATIVE_REGULATION_OF_INNATE_IMMUNE_RESPONSE	0.0378695	GO_NEGATIVE_REGULATION_OF_INNATE_IMMUNE_RESPONSE	BP	0.608412
	GO_REGULATION_OF_RECEPTOR_INTERNALIZATION	0.0378695	GO_REGULATION_OF_RECEPTOR_INTERNALIZATION	BP	0.608412
	GO_REGULATION_OF_MUSCLE_HYPERTROPHY	0.0378695	GO_REGULATION_OF_MUSCLE_HYPERTROPHY	BP	0.608412
	GO_EXTRINSIC_APOPTOTIC_SIGNALING_PATHWAY_VIA_DEATH_DOMAIN_RECEPTORS	0.0378695	GO_EXTRINSIC_APOPTOTIC_SIGNALING_PATHWAY_VIA_DEATH_DOMAIN_RECEPTORS	BP	0.608412
	GO_CELLULAR_RESPONSE_TO_DSRNA	0.0378695	GO_CELLULAR_RESPONSE_TO_DSRNA	BP	0.608412
	GO_EXTRACELLULAR_STRUCTURE_ORGANIZATION	0.0379422	GO_EXTRACELLULAR_STRUCTURE_ORGANIZATION	BP	0.608412
	GO_BONE_MINERALIZATION	0.0388721	GO_BONE_MINERALIZATION	BP	0.619963
	GO_CYTOKINE_SECRETION	0.0388721	GO_CYTOKINE_SECRETION	BP	0.619963
	GO_EXTRACELLULAR_SPACE	0.0390991	GO_EXTRACELLULAR_SPACE	CC	0.621906
	GO_POSITIVE_REGULATION_OF_VIRAL_TRANSCRIPTION	0.0398736	GO_POSITIVE_REGULATION_OF_VIRAL_TRANSCRIPTION	BP	0.624158
	GO_TRABECULA_MORPHOGENESIS	0.0398736	GO_TRABECULA_MORPHOGENESIS	BP	0.624158
	GO_REGULATION_OF_B_CELL_MEDIATED_IMMUNITY	0.0398736	GO_REGULATION_OF_B_CELL_MEDIATED_IMMUNITY	BP	0.624158
	GO_AMINO_SUGAR_METABOLIC_PROCESS	0.0398736	GO_AMINO_SUGAR_METABOLIC_PROCESS	BP	0.624158
	GO_DEVELOPMENTAL_PIGMENTATION	0.0398736	GO_DEVELOPMENTAL_PIGMENTATION	BP	0.624158
	GO_NEGATIVE_REGULATION_OF_OSTEOBLAST_DIFFERENTIATION	0.0398736	GO_NEGATIVE_REGULATION_OF_OSTEOBLAST_DIFFERENTIATION	BP	0.624158
	GO_MYELOID_CELL_ACTIVATION_INVOLVED_IN_IMMUNE_RESPONSE	0.0408739	GO_MYELOID_CELL_ACTIVATION_INVOLVED_IN_IMMUNE_RESPONSE	BP	0.637631
	GO_INTRACELLULAR_PROTEIN_TRANSPORT	0.0409498	GO_INTRACELLULAR_PROTEIN_TRANSPORT	BP	0.637631
	GO_REGULATION_OF_MAP_KINASE_ACTIVITY	0.0418727	GO_REGULATION_OF_MAP_KINASE_ACTIVITY	BP	0.645219
	GO_RESPONSE_TO_MOLECULE_OF_BACTERIAL_ORIGIN	0.0418727	GO_RESPONSE_TO_MOLECULE_OF_BACTERIAL_ORIGIN	BP	0.645219
	GO_REGULATION_OF_LIPID_STORAGE	0.0418732	GO_REGULATION_OF_LIPID_STORAGE	BP	0.645219
	GO_NEGATIVE_REGULATION_OF_FAT_CELL_DIFFERENTIATION	0.0418732	GO_NEGATIVE_REGULATION_OF_FAT_CELL_DIFFERENTIATION	BP	0.645219
	GO_REGULATION_OF_CELL_CYCLE_PHASE_TRANSITION	0.0421084	GO_REGULATION_OF_CELL_CYCLE_PHASE_TRANSITION	BP	0.647157
	GO_NEGATIVE_REGULATION_OF_DEVELOPMENTAL_PROCESS	0.0426525	GO_NEGATIVE_REGULATION_OF_DEVELOPMENTAL_PROCESS	BP	0.650437
	GO_MACROMOLECULAR_COMPLEX_ASSEMBLY	0.0426934	GO_MACROMOLECULAR_COMPLEX_ASSEMBLY	BP	0.650437
	GO_REGULATION_OF_NIK_NF_KAPPAB_SIGNALING	0.0428714	GO_REGULATION_OF_NIK_NF_KAPPAB_SIGNALING	BP	0.650437
	GO_STEROL_BIOSYNTHETIC_PROCESS	0.0428714	GO_STEROL_BIOSYNTHETIC_PROCESS	BP	0.650437
	GO_REGULATION_OF_HEART_GROWTH	0.0428714	GO_REGULATION_OF_HEART_GROWTH	BP	0.650437
	GO_PROTEIN_DEACETYLASE_ACTIVITY	0.0438686	GO_PROTEIN_DEACETYLASE_ACTIVITY	MF	0.660484
	GO_RIBOSOME_BINDING	0.0438686	GO_RIBOSOME_BINDING	MF	0.660484
	GO_REGULATION_OF_RELEASE_OF_CYTOCHROME_C_FROM_MITOCHONDRIA	0.0438686	GO_REGULATION_OF_RELEASE_OF_CYTOCHROME_C_FROM_MITOCHONDRIA	BP	0.660484
	GO_CELLULAR_AMINO_ACID_METABOLIC_PROCESS	0.0440115	GO_CELLULAR_AMINO_ACID_METABOLIC_PROCESS	BP	0.660955
	GO_POSITIVE_REGULATION_OF_MULTICELLULAR_ORGANISMAL_PROCESS	0.0442736	GO_POSITIVE_REGULATION_OF_MULTICELLULAR_ORGANISMAL_PROCESS	BP	0.663208
	GO_TRNA_BINDING	0.0448646	GO_TRNA_BINDING	MF	0.66366
	GO_REGULATION_OF_INTERFERON_BETA_PRODUCTION	0.0448646	GO_REGULATION_OF_INTERFERON_BETA_PRODUCTION	BP	0.66366
	GO_EXOCRINE_SYSTEM_DEVELOPMENT	0.0448646	GO_EXOCRINE_SYSTEM_DEVELOPMENT	BP	0.66366
	GO_NEGATIVE_REGULATION_OF_CYTOKINE_SECRETION	0.0448646	GO_NEGATIVE_REGULATION_OF_CYTOKINE_SECRETION	BP	0.66366
	GO_AUTOPHAGOSOME_ORGANIZATION	0.0448646	GO_AUTOPHAGOSOME_ORGANIZATION	BP	0.66366
	GO_POSITIVE_REGULATION_OF_INTERLEUKIN_8_PRODUCTION	0.0458596	GO_POSITIVE_REGULATION_OF_INTERLEUKIN_8_PRODUCTION	BP	0.673328
	GO_POSITIVE_REGULATION_OF_PHAGOCYTOSIS	0.0458596	GO_POSITIVE_REGULATION_OF_PHAGOCYTOSIS	BP	0.673328
	GO_REGULATION_OF_ALCOHOL_BIOSYNTHETIC_PROCESS	0.0458596	GO_REGULATION_OF_ALCOHOL_BIOSYNTHETIC_PROCESS	BP	0.673328
	GO_NEGATIVE_REGULATION_OF_LEUKOCYTE_MEDIATED_IMMUNITY	0.0468535	GO_NEGATIVE_REGULATION_OF_LEUKOCYTE_MEDIATED_IMMUNITY	BP	0.674531
	GO_THYMUS_DEVELOPMENT	0.0468535	GO_THYMUS_DEVELOPMENT	BP	0.674531
	GO_REGULATION_OF_TOLL_LIKE_RECEPTOR_SIGNALING_PATHWAY	0.0468535	GO_REGULATION_OF_TOLL_LIKE_RECEPTOR_SIGNALING_PATHWAY	BP	0.674531
	GO_REGULATION_OF_IMMUNOGLOBULIN_PRODUCTION	0.0468535	GO_REGULATION_OF_IMMUNOGLOBULIN_PRODUCTION	BP	0.674531
	GO_REGULATION_OF_EXTRINSIC_APOPTOTIC_SIGNALING_PATHWAY_IN_ABSENCE_OF_LIGAND	0.0468535	GO_REGULATION_OF_EXTRINSIC_APOPTOTIC_SIGNALING_PATHWAY_IN_ABSENCE_OF_LIGAND	BP	0.674531
	GO_POSITIVE_REGULATION_OF_OXIDOREDUCTASE_ACTIVITY	0.0468535	GO_POSITIVE_REGULATION_OF_OXIDOREDUCTASE_ACTIVITY	BP	0.674531
	GO_REGULATION_OF_TUMOR_NECROSIS_FACTOR_MEDIATED_SIGNALING_PATHWAY	0.0468535	GO_REGULATION_OF_TUMOR_NECROSIS_FACTOR_MEDIATED_SIGNALING_PATHWAY	BP	0.674531
	GO_NEGATIVE_REGULATION_OF_NUCLEAR_DIVISION	0.0468535	GO_NEGATIVE_REGULATION_OF_NUCLEAR_DIVISION	BP	0.674531
	GO_POSITIVE_REGULATION_OF_CELL_DIFFERENTIATION	0.0474052	GO_POSITIVE_REGULATION_OF_CELL_DIFFERENTIATION	BP	0.678913
	GO_CYTOSKELETAL_PART	0.0477231	GO_CYTOSKELETAL_PART	CC	0.678913
	GO_REGULATION_OF_INTERLEUKIN_1_BETA_PRODUCTION	0.0478463	GO_REGULATION_OF_INTERLEUKIN_1_BETA_PRODUCTION	BP	0.678913
	GO_REGULATION_OF_NF_KAPPAB_IMPORT_INTO_NUCLEUS	0.0478463	GO_REGULATION_OF_NF_KAPPAB_IMPORT_INTO_NUCLEUS	BP	0.678913
	GO_NEGATIVE_REGULATION_OF_T_CELL_PROLIFERATION	0.0478463	GO_NEGATIVE_REGULATION_OF_T_CELL_PROLIFERATION	BP	0.678913
	GO_POSITIVE_REGULATION_OF_ORGANELLE_ASSEMBLY	0.0478463	GO_POSITIVE_REGULATION_OF_ORGANELLE_ASSEMBLY	BP	0.678913
	GO_CELL_MOTILITY	0.0485256	GO_CELL_MOTILITY	BP	0.681544
	GO_REGULATION_OF_CELL_DEVELOPMENT	0.0486665	GO_REGULATION_OF_CELL_DEVELOPMENT	BP	0.681544
	GO_REGULATION_OF_CARDIAC_MUSCLE_TISSUE_DEVELOPMENT	0.0488381	GO_REGULATION_OF_CARDIAC_MUSCLE_TISSUE_DEVELOPMENT	BP	0.681544
	GO_POSITIVE_REGULATION_OF_REACTIVE_OXYGEN_SPECIES_BIOSYNTHETIC_PROCESS	0.0488381	GO_POSITIVE_REGULATION_OF_REACTIVE_OXYGEN_SPECIES_BIOSYNTHETIC_PROCESS	BP	0.681544
	GO_REGULATION_OF_MYOBLAST_DIFFERENTIATION	0.0488381	GO_REGULATION_OF_MYOBLAST_DIFFERENTIATION	BP	0.681544
	GO_POSITIVE_REGULATION_OF_INTRINSIC_APOPTOTIC_SIGNALING_PATHWAY	0.0488381	GO_POSITIVE_REGULATION_OF_INTRINSIC_APOPTOTIC_SIGNALING_PATHWAY	BP	0.681544
	GO_NEGATIVE_REGULATION_OF_VIRAL_GENOME_REPLICATION	0.0488381	GO_NEGATIVE_REGULATION_OF_VIRAL_GENOME_REPLICATION	BP	0.681544
	GO_PHOSPHORIC_ESTER_HYDROLASE_ACTIVITY	0.0496517	GO_PHOSPHORIC_ESTER_HYDROLASE_ACTIVITY	MF	0.686681
	GO_POSITIVE_REGULATION_OF_TRANSCRIPTION_FACTOR_IMPORT_INTO_NUCLEUS	0.0498287	GO_POSITIVE_REGULATION_OF_TRANSCRIPTION_FACTOR_IMPORT_INTO_NUCLEUS	BP	0.686681
	GO_PHOSPHATIDYLINOSITOL_3_PHOSPHATE_BIOSYNTHETIC_PROCESS	0.0498287	GO_PHOSPHATIDYLINOSITOL_3_PHOSPHATE_BIOSYNTHETIC_PROCESS	BP	0.686681
	GO_POSITIVE_REGULATION_OF_CHEMOKINE_PRODUCTION	0.0498287	GO_POSITIVE_REGULATION_OF_CHEMOKINE_PRODUCTION	BP	0.686681
	GO_REGULATION_OF_STEROID_BIOSYNTHETIC_PROCESS	0.0498287	GO_REGULATION_OF_STEROID_BIOSYNTHETIC_PROCESS	BP	0.686681
	GO_MITOTIC_NUCLEAR_DIVISION	0.0499025	GO_MITOTIC_NUCLEAR_DIVISION	BP	0.686681
	GO_DNA_HELICASE_ACTIVITY	0.0508183	GO_DNA_HELICASE_ACTIVITY	MF	0.692839
	GO_CELL_CELL_ADHERENS_JUNCTION	0.0508183	GO_CELL_CELL_ADHERENS_JUNCTION	CC	0.692839
	GO_REGULATION_OF_SKELETAL_MUSCLE_TISSUE_DEVELOPMENT	0.0508183	GO_REGULATION_OF_SKELETAL_MUSCLE_TISSUE_DEVELOPMENT	BP	0.692839
	GO_POSITIVE_REGULATION_OF_MYELOID_LEUKOCYTE_DIFFERENTIATION	0.0508183	GO_POSITIVE_REGULATION_OF_MYELOID_LEUKOCYTE_DIFFERENTIATION	BP	0.692839
	GO_APICAL_PART_OF_CELL	0.0514163	GO_APICAL_PART_OF_CELL	CC	0.696685
	GO_NEURAL_CREST_CELL_MIGRATION	0.0518069	GO_NEURAL_CREST_CELL_MIGRATION	BP	0.696685
	GO_RESPONSE_TO_NICOTINE	0.0518069	GO_RESPONSE_TO_NICOTINE	BP	0.696685
	GO_REGULATION_OF_CILIUM_ASSEMBLY	0.0518069	GO_REGULATION_OF_CILIUM_ASSEMBLY	BP	0.696685
	GO_REGULATION_OF_HUMORAL_IMMUNE_RESPONSE	0.0518069	GO_REGULATION_OF_HUMORAL_IMMUNE_RESPONSE	BP	0.696685
	GO_REGULATION_OF_LIPID_CATABOLIC_PROCESS	0.0518069	GO_REGULATION_OF_LIPID_CATABOLIC_PROCESS	BP	0.696685
	GO_REGULATION_OF_SEQUENCE_SPECIFIC_DNA_BINDING_TRANSCRIPTION_FACTOR_ACTIVITY	0.0521793	GO_REGULATION_OF_SEQUENCE_SPECIFIC_DNA_BINDING_TRANSCRIPTION_FACTOR_ACTIVITY	BP	0.697924
	GO_REGULATION_OF_CELL_DIFFERENTIATION	0.0522304	GO_REGULATION_OF_CELL_DIFFERENTIATION	BP	0.697924
	GO_RESPONSE_TO_BIOTIC_STIMULUS	0.0522529	GO_RESPONSE_TO_BIOTIC_STIMULUS	BP	0.697924
	GO_RESPONSE_TO_NITROGEN_COMPOUND	0.052545	GO_RESPONSE_TO_NITROGEN_COMPOUND	BP	0.698846
	GO_REGULATION_OF_LEUKOCYTE_MEDIATED_CYTOTOXICITY	0.0527943	GO_REGULATION_OF_LEUKOCYTE_MEDIATED_CYTOTOXICITY	BP	0.698846
	GO_PROTEIN_COMPLEX_LOCALIZATION	0.0527943	GO_PROTEIN_COMPLEX_LOCALIZATION	BP	0.698846
	GO_POSITIVE_REGULATION_OF_STRIATED_MUSCLE_CELL_DIFFERENTIATION	0.0527943	GO_POSITIVE_REGULATION_OF_STRIATED_MUSCLE_CELL_DIFFERENTIATION	BP	0.698846
	GO_POSITIVE_REGULATION_OF_SECRETION	0.0529461	GO_POSITIVE_REGULATION_OF_SECRETION	BP	0.699291
	GO_POSITIVE_REGULATION_OF_CELL_ADHESION	0.0537169	GO_POSITIVE_REGULATION_OF_CELL_ADHESION	BP	0.699385
	GO_REGULATION_OF_PROTEIN_COMPLEX_ASSEMBLY	0.0537169	GO_REGULATION_OF_PROTEIN_COMPLEX_ASSEMBLY	BP	0.699385
	GO_REGULATION_OF_MORPHOGENESIS_OF_A_BRANCHING_STRUCTURE	0.0537807	GO_REGULATION_OF_MORPHOGENESIS_OF_A_BRANCHING_STRUCTURE	BP	0.699385
	GO_REGULATION_OF_NITRIC_OXIDE_BIOSYNTHETIC_PROCESS	0.0537807	GO_REGULATION_OF_NITRIC_OXIDE_BIOSYNTHETIC_PROCESS	BP	0.699385
	GO_DEMETHYLATION	0.0537807	GO_DEMETHYLATION	BP	0.699385
	GO_CELLULAR_RESPONSE_TO_AMINO_ACID_STIMULUS	0.0537807	GO_CELLULAR_RESPONSE_TO_AMINO_ACID_STIMULUS	BP	0.699385
	GO_POSITIVE_REGULATION_OF_EXTRINSIC_APOPTOTIC_SIGNALING_PATHWAY	0.0537807	GO_POSITIVE_REGULATION_OF_EXTRINSIC_APOPTOTIC_SIGNALING_PATHWAY	BP	0.699385
	GO_CELL_MORPHOGENESIS_INVOLVED_IN_NEURON_DIFFERENTIATION	0.0539747	GO_CELL_MORPHOGENESIS_INVOLVED_IN_NEURON_DIFFERENTIATION	BP	0.700369
	GO_REGULATION_OF_MYOTUBE_DIFFERENTIATION	0.054766	GO_REGULATION_OF_MYOTUBE_DIFFERENTIATION	BP	0.709082
	GO_ADENYL_NUCLEOTIDE_BINDING	0.0550382	GO_ADENYL_NUCLEOTIDE_BINDING	MF	0.71105
	GO_CELL_CELL_JUNCTION	0.0555304	GO_CELL_CELL_JUNCTION	CC	0.712472
	GO_DEACETYLASE_ACTIVITY	0.0557503	GO_DEACETYLASE_ACTIVITY	MF	0.712472
	GO_MITOTIC_SPINDLE	0.0557503	GO_MITOTIC_SPINDLE	CC	0.712472
	GO_REGULATION_OF_EXTRINSIC_APOPTOTIC_SIGNALING_PATHWAY_VIA_DEATH_DOMAIN_RECEPTORS	0.0557503	GO_REGULATION_OF_EXTRINSIC_APOPTOTIC_SIGNALING_PATHWAY_VIA_DEATH_DOMAIN_RECEPTORS	BP	0.712472
[truncated: 5,455 more rows]

[truncated: 4 more sheets: Supplementary Table 11, Supplementary Table 12, Supplementary Table 13, Supplementary Table 14]
